# Supplementary material for: Coordination Geometry and Structure–Property Relationships in Alkaline-Earth β‑Diketonate Complexes with 2‑Methylimidazole
Source: ACS Omega. 2026 May 6;11(19):28703–16. doi: 10.1021/acsomega.5c12982 (PMC13191693; doi:10.1021/acsomega.5c12982)
Supplement: Supplementary file 1 [file ao5c12982_si_001.cif]

 
data_shelx_07
_publ_contact_author_name        'Prof. Anayeli Carrasco-Ruiz'
_publ_contact_author_address     
;Facultad de Ciencias Basicas Ingenieria y Tecnologia
Calzada Apizaco S/N, Apizaco 90341, Tlaxcala
;
_publ_contact_author_email       anayeli.carrasco@uatx.mx
_publ_contact_author_phone       '(+52) 241-1009001'
loop_
_publ_author_name
_publ_author_address
'Anayeli, Carrasco-Ruiz'
;Departamento de Quimica
Facultad de Ciencias Basicas Ingenieria y Tecnologia
Calzada Apizaco S/N, Apizaco 90341, Tlaxcala (Mexico)
;
'Dulce Y, Medina-Velazquez'
;Departamento de Quimica
Facultad de Ciencias Basicas Ingenieria y Tecnologia
Calzada Apizaco S/N, Apizaco 90341, Tlaxcala (Mexico)
;
'Jose Manuel, Bravo-Arredondo'
;Departamento de Quimica
Facultad de Ciencias Basicas Ingenieria y Tecnologia
Calzada Apizaco S/N, Apizaco 90341, Tlaxcala (Mexico)
; 
_audit_creation_method            'SHELXL-2018/3'
_shelx_SHELXL_version_number      '2018/3'
_chemical_name_systematic         ?
_chemical_name_common             ?
_chemical_melting_point           ?
_chemical_formula_moiety          'C32 H16 Ba F12 O8 S4, 2(C4 H7 N2)'
_chemical_formula_sum
 'C40 H30 Ba F12 N4 O8 S4' 
_chemical_formula_weight          1188.26

loop_
 _atom_type_symbol
 _atom_type_description
 _atom_type_scat_dispersion_real
 _atom_type_scat_dispersion_imag
 _atom_type_scat_source
 'C'  'C'   0.0033   0.0016
 'International Tables Vol C Tables 4.2.6.8 and 6.1.1.4'
 'H'  'H'   0.0000   0.0000
 'International Tables Vol C Tables 4.2.6.8 and 6.1.1.4'
 'F'  'F'   0.0171   0.0103
 'International Tables Vol C Tables 4.2.6.8 and 6.1.1.4'
 'N'  'N'   0.0061   0.0033
 'International Tables Vol C Tables 4.2.6.8 and 6.1.1.4'
 'O'  'O'   0.0106   0.0060
 'International Tables Vol C Tables 4.2.6.8 and 6.1.1.4'
 'S'  'S'   0.1246   0.1234
 'International Tables Vol C Tables 4.2.6.8 and 6.1.1.4'
 'Ba'  'Ba'  -0.3244   2.2819
 'International Tables Vol C Tables 4.2.6.8 and 6.1.1.4'
 
_space_group_crystal_system       monoclinic
_space_group_IT_number            14
_space_group_name_H-M_alt         'P 21/c'
_space_group_name_Hall            '-P 2ybc'
 
_shelx_space_group_comment
;
The symmetry employed for this shelxl refinement is uniquely defined
by the following loop, which should always be used as a source of
symmetry information in preference to the above space-group names.
They are only intended as comments.
;
 
loop_
 _space_group_symop_operation_xyz
 'x, y, z'
 '-x, y+1/2, -z+1/2'
 '-x, -y, -z'
 'x, -y-1/2, z-1/2'
 
_cell_length_a                    13.2435(4)
_cell_length_b                    14.9433(5)
_cell_length_c                    13.1479(4)
_cell_angle_alpha                 90
_cell_angle_beta                  112.5270(10)
_cell_angle_gamma                 90
_cell_volume                      2403.46(13)
_cell_formula_units_Z             2
_cell_measurement_temperature     297(2)
_cell_measurement_reflns_used     1600
_cell_measurement_theta_min       1
_cell_measurement_theta_max       14
 
_exptl_crystal_description        Plate
_exptl_crystal_colour             White
_exptl_crystal_density_meas       ?
_exptl_crystal_density_method     ?
_exptl_crystal_density_diffrn     1.642          
_exptl_crystal_F_000              1180
_exptl_transmission_factor_min    ?
_exptl_transmission_factor_max    ?
_exptl_crystal_size_max           0.290
_exptl_crystal_size_mid           0.210
_exptl_crystal_size_min           0.100
_exptl_absorpt_coefficient_mu     1.100
_shelx_estimated_absorpt_T_min    0.741
_shelx_estimated_absorpt_T_max    0.898
_exptl_absorpt_correction_type    refdelf
_exptl_absorpt_correction_T_min   0.8161
_exptl_absorpt_correction_T_max   1.000
_exptl_absorpt_process_details    
;
Parkin S,Moezzi B & Hope H, (1995) J. Appl. Cryst. 28, 53-56
Cubic fit to sin(theta)/lambda - 24 parameters
;
_exptl_absorpt_special_details    ?
_diffrn_ambient_temperature       297(2)
_diffrn_radiation_wavelength      0.71073
_diffrn_radiation_type            MoK\a
_diffrn_source                    ?
_diffrn_measurement_device_type   KappaCCD
_diffrn_measurement_method        CCD
_diffrn_detector_area_resol_mean  ?
_diffrn_reflns_number             44812
_diffrn_reflns_av_unetI/netI      0.0351
_diffrn_reflns_av_R_equivalents   0.0678
_diffrn_reflns_limit_h_min        -17
_diffrn_reflns_limit_h_max        17
_diffrn_reflns_limit_k_min        -19
_diffrn_reflns_limit_k_max        19
_diffrn_reflns_limit_l_min        -17
_diffrn_reflns_limit_l_max        15
_diffrn_reflns_theta_min          2.152
_diffrn_reflns_theta_max          27.505
_diffrn_reflns_theta_full         25.242
_diffrn_measured_fraction_theta_max   0.997
_diffrn_measured_fraction_theta_full  0.999
_diffrn_reflns_Laue_measured_fraction_max    0.997
_diffrn_reflns_Laue_measured_fraction_full   0.999
_diffrn_reflns_point_group_measured_fraction_max   0.997
_diffrn_reflns_point_group_measured_fraction_full  0.999
_reflns_number_total              5505
_reflns_number_gt                 3861
_reflns_threshold_expression      'I > 2\s(I)'
_reflns_Friedel_coverage          0.000
_reflns_Friedel_fraction_max      .
_reflns_Friedel_fraction_full     .
 
_reflns_special_details
;
 Reflections were merged by SHELXL according to the crystal
 class for the calculation of statistics and refinement.
 
 _reflns_Friedel_fraction is defined as the number of unique
 Friedel pairs measured divided by the number that would be
 possible theoretically, ignoring centric projections and
 systematic absences.
;
 
_computing_data_collection        ?
_computing_cell_refinement        ?
_computing_data_reduction         ?
_computing_structure_solution     'SHELXT 2018/2 (Sheldrick, 2018)'
_computing_structure_refinement 'SHELXL-2018/3 (Sheldrick, 2018)'
_computing_molecular_graphics     ?
_computing_publication_material   ?
_refine_special_details           ?
_refine_ls_structure_factor_coef  Fsqd
_refine_ls_matrix_type            full
_refine_ls_weighting_scheme       calc
_refine_ls_weighting_details
'w=1/[\s^2^(Fo^2^)+(0.0454P)^2^+2.3669P] where P=(Fo^2^+2Fc^2^)/3'
_atom_sites_solution_primary      ?
_atom_sites_solution_secondary    ?
_atom_sites_solution_hydrogens    mixed
_refine_ls_hydrogen_treatment     mixed
_refine_ls_extinction_method      none
_refine_ls_extinction_coef        .
_refine_ls_number_reflns          5505
_refine_ls_number_parameters      320
_refine_ls_number_restraints      0
_refine_ls_R_factor_all           0.0697
_refine_ls_R_factor_gt            0.0404
_refine_ls_wR_factor_ref          0.1042
_refine_ls_wR_factor_gt           0.0919
_refine_ls_goodness_of_fit_ref    1.039
_refine_ls_restrained_S_all       1.039
_refine_ls_shift/su_max           0.000
_refine_ls_shift/su_mean          0.000
 
loop_
 _atom_site_label
 _atom_site_type_symbol
 _atom_site_fract_x
 _atom_site_fract_y
 _atom_site_fract_z
 _atom_site_U_iso_or_equiv
 _atom_site_adp_type
 _atom_site_occupancy
 _atom_site_site_symmetry_order  
 _atom_site_calc_flag
 _atom_site_refinement_flags_posn
 _atom_site_refinement_flags_adp
 _atom_site_refinement_flags_occupancy
 _atom_site_disorder_assembly
 _atom_site_disorder_group
Ba1 Ba 0.500000 0.500000 0.500000 0.03767(10) Uani 1 2 d S . P . .
S1 S 0.23220(10) 0.26129(10) 0.53476(11) 0.0861(4) Uani 1 1 d . . . . .
S2 S 0.27272(13) 0.43136(11) 0.76178(14) 0.0984(5) Uani 1 1 d . . . . .
F1 F 0.2367(4) 0.5039(2) 0.0558(3) 0.1308(15) Uani 1 1 d . . . . .
F2 F 0.1006(3) 0.5223(3) 0.0999(3) 0.1366(16) Uani 1 1 d . . . . .
F3 F 0.2294(3) 0.61567(19) 0.1487(3) 0.1011(10) Uani 1 1 d . . . . .
F4 F 0.1303(3) 0.7675(3) 0.4160(3) 0.1331(15) Uani 1 1 d . . . . .
F5 F 0.2084(3) 0.7455(3) 0.3035(3) 0.1416(16) Uani 1 1 d . . . . .
F6 F 0.2824(4) 0.8191(2) 0.4415(4) 0.1389(15) Uani 1 1 d . . . . .
O1 O 0.3697(2) 0.51149(18) 0.6157(3) 0.0610(7) Uani 1 1 d . . . . .
O3 O 0.35678(19) 0.36063(17) 0.4316(2) 0.0554(6) Uani 1 1 d . . . . .
O4 O 0.3721(2) 0.48813(15) 0.2753(2) 0.0475(6) Uani 1 1 d . . . . .
O5 O 0.3690(2) 0.64839(16) 0.4566(2) 0.0498(6) Uani 1 1 d . . . . .
N1 N 0.5323(3) 0.8295(3) 0.2521(3) 0.0633(10) Uani 1 1 d . . . . .
N2 N 0.4600(3) 0.7387(2) 0.3299(3) 0.0640(9) Uani 1 1 d . . . . .
C1 C 0.1812(3) 0.3164(2) 0.4127(3) 0.0481(8) Uani 1 1 d . . . . .
C2 C 0.0680(3) 0.3030(3) 0.3603(4) 0.0589(10) Uani 1 1 d . . . . .
H2 H 0.024606 0.326211 0.291823 0.071 Uiso 1 1 calc R U . . .
C3 C 0.0293(4) 0.2496(3) 0.4256(5) 0.0754(13) Uani 1 1 d . . . . .
H3 H -0.043951 0.234325 0.405383 0.090 Uiso 1 1 calc R U . . .
C4 C 0.1074(4) 0.2230(4) 0.5188(5) 0.0838(15) Uani 1 1 d . . . . .
H4 H 0.094584 0.186845 0.570247 0.101 Uiso 1 1 calc R U . . .
C5 C 0.2566(3) 0.3682(2) 0.3768(3) 0.0443(8) Uani 1 1 d . . . . .
C6 C 0.2104(3) 0.4242(3) 0.2831(3) 0.0509(9) Uani 1 1 d . . . . .
H6 H 0.134686 0.425319 0.247948 0.061 Uiso 1 1 calc R U . . .
C7 C 0.2698(3) 0.4768(2) 0.2410(3) 0.0455(8) Uani 1 1 d . . . . .
C8 C 0.2071(4) 0.5298(3) 0.1365(4) 0.0680(12) Uani 1 1 d . . . . .
C9 C 0.2149(4) 0.5050(3) 0.6586(4) 0.0607(10) Uani 1 1 d . . . . .
C10 C 0.1063(5) 0.5173(4) 0.6426(6) 0.113(3) Uani 1 1 d . . . . .
H10 H 0.059080 0.556257 0.590970 0.136 Uiso 1 1 calc R U . . .
C11 C 0.0760(7) 0.4635(6) 0.7146(8) 0.147(4) Uani 1 1 d . . . . .
H11 H 0.005216 0.461255 0.712995 0.176 Uiso 1 1 calc R U . . .
C12 C 0.1571(6) 0.4169(4) 0.7840(6) 0.109(2) Uani 1 1 d . . . . .
H12 H 0.151317 0.380395 0.838775 0.131 Uiso 1 1 calc R U . . .
C13 C 0.2791(3) 0.5439(3) 0.5995(3) 0.0497(8) Uani 1 1 d . . . . .
C14 C 0.2331(3) 0.6181(3) 0.5289(3) 0.0603(10) Uani 1 1 d . . . . .
H14 H 0.164565 0.637507 0.523738 0.072 Uiso 1 1 calc R U . . .
C15 C 0.2799(3) 0.6632(3) 0.4683(3) 0.0498(9) Uani 1 1 d . . . . .
C16 C 0.2187(4) 0.7442(4) 0.4047(4) 0.0756(13) Uani 1 1 d . . . . .
C17 C 0.4962(3) 0.8216(3) 0.3329(4) 0.0633(11) Uani 1 1 d . . . . .
C18 C 0.5197(4) 0.7502(3) 0.1978(4) 0.0729(13) Uani 1 1 d . . . . .
H18 H 0.538950 0.737814 0.138301 0.087 Uiso 1 1 calc R U . . .
C19 C 0.4742(4) 0.6933(3) 0.2465(4) 0.0731(13) Uani 1 1 d . . . . .
H19 H 0.455745 0.633951 0.227092 0.088 Uiso 1 1 calc R U . . .
C20 C 0.4995(5) 0.8926(4) 0.4115(5) 0.1030(18) Uani 1 1 d . . . . .
H20A H 0.427593 0.901398 0.411134 0.155 Uiso 1 1 calc R U . . .
H20B H 0.524689 0.947190 0.390753 0.155 Uiso 1 1 calc R U . . .
H20C H 0.548507 0.875431 0.484050 0.155 Uiso 1 1 calc R U . . .
H5 H 0.576(6) 0.876(5) 0.244(6) 0.155 Uiso 1 1 d . U . . .
H1 H 0.432(6) 0.714(5) 0.378(6) 0.155 Uiso 1 1 d . U . . .
 
loop_
 _atom_site_aniso_label
 _atom_site_aniso_U_11
 _atom_site_aniso_U_22
 _atom_site_aniso_U_33
 _atom_site_aniso_U_23
 _atom_site_aniso_U_13
 _atom_site_aniso_U_12
Ba1 0.03349(14) 0.03839(15) 0.04252(16) -0.00094(13) 0.01611(10) 0.00000(13)
S1 0.0673(7) 0.1034(10) 0.0773(8) 0.0292(7) 0.0163(6) -0.0084(7)
S2 0.1018(10) 0.1037(11) 0.1060(11) 0.0396(9) 0.0581(9) 0.0119(9)
F1 0.200(4) 0.139(3) 0.0508(17) 0.0116(18) 0.045(2) 0.038(3)
F2 0.0669(19) 0.171(4) 0.125(3) 0.077(3) -0.0151(19) -0.008(2)
F3 0.119(2) 0.0637(18) 0.098(2) 0.0254(15) 0.0166(18) 0.0128(16)
F4 0.109(2) 0.149(3) 0.177(4) 0.088(3) 0.095(3) 0.084(2)
F5 0.180(4) 0.178(4) 0.068(2) 0.045(2) 0.049(2) 0.105(3)
F6 0.154(3) 0.073(2) 0.196(4) 0.039(3) 0.074(3) 0.035(2)
O1 0.0540(15) 0.0679(19) 0.0737(18) 0.0156(14) 0.0384(14) 0.0128(13)
O3 0.0417(13) 0.0521(15) 0.0644(17) 0.0045(12) 0.0114(12) -0.0047(11)
O4 0.0503(13) 0.0452(15) 0.0490(14) -0.0010(11) 0.0213(11) -0.0006(11)
O5 0.0526(14) 0.0451(13) 0.0631(16) 0.0085(12) 0.0347(13) 0.0080(11)
N1 0.056(2) 0.065(2) 0.063(2) 0.0241(19) 0.0170(17) -0.0085(17)
N2 0.063(2) 0.061(2) 0.074(3) 0.0230(19) 0.0326(18) 0.0034(17)
C1 0.0439(19) 0.046(2) 0.052(2) -0.0044(16) 0.0162(16) -0.0030(16)
C2 0.044(2) 0.065(3) 0.070(3) 0.009(2) 0.0241(19) -0.0058(18)
C3 0.055(2) 0.078(3) 0.102(4) 0.003(3) 0.039(3) -0.011(2)
C4 0.082(3) 0.093(4) 0.089(4) 0.021(3) 0.047(3) -0.009(3)
C5 0.0419(18) 0.0424(18) 0.049(2) -0.0080(15) 0.0174(16) -0.0046(14)
C6 0.0393(18) 0.057(2) 0.052(2) 0.0017(17) 0.0130(16) 0.0003(16)
C7 0.0480(19) 0.044(2) 0.0432(19) -0.0054(14) 0.0160(16) 0.0033(14)
C8 0.067(3) 0.069(3) 0.055(3) 0.009(2) 0.009(2) 0.000(2)
C9 0.066(2) 0.060(2) 0.074(3) 0.003(2) 0.047(2) 0.003(2)
C10 0.080(3) 0.116(5) 0.184(7) 0.072(4) 0.097(4) 0.039(3)
C11 0.144(7) 0.128(6) 0.239(10) 0.064(7) 0.152(7) 0.026(5)
C12 0.154(6) 0.084(4) 0.138(6) 0.029(4) 0.111(5) 0.003(4)
C13 0.049(2) 0.056(2) 0.053(2) -0.0019(18) 0.0286(17) 0.0014(17)
C14 0.047(2) 0.074(3) 0.072(3) 0.013(2) 0.036(2) 0.0127(19)
C15 0.048(2) 0.055(2) 0.050(2) 0.0042(17) 0.0222(17) 0.0100(17)
C16 0.077(3) 0.083(3) 0.079(3) 0.022(3) 0.044(3) 0.031(3)
C17 0.062(2) 0.054(2) 0.072(3) 0.021(2) 0.024(2) 0.0033(19)
C18 0.075(3) 0.078(3) 0.067(3) 0.011(3) 0.028(2) -0.009(2)
C19 0.075(3) 0.062(3) 0.085(3) 0.014(3) 0.033(3) -0.010(2)
C20 0.131(5) 0.076(4) 0.111(5) 0.002(3) 0.057(4) -0.005(3)
 
_geom_special_details
;
 All esds (except the esd in the dihedral angle between two l.s. planes)
 are estimated using the full covariance matrix.  The cell esds are taken
 into account individually in the estimation of esds in distances, angles
 and torsion angles; correlations between esds in cell parameters are only
 used when they are defined by crystal symmetry.  An approximate (isotropic)
 treatment of cell esds is used for estimating esds involving l.s. planes.
;
 
loop_
 _geom_bond_atom_site_label_1
 _geom_bond_atom_site_label_2
 _geom_bond_distance
 _geom_bond_site_symmetry_2
 _geom_bond_publ_flag
Ba1 O1 2.708(3) . ?
Ba1 O1 2.708(3) 3_666 ?
Ba1 O3 2.727(2) . ?
Ba1 O3 2.727(2) 3_666 ?
Ba1 O5 2.738(2) 3_666 ?
Ba1 O5 2.738(2) . ?
Ba1 O4 2.792(2) . ?
Ba1 O4 2.792(2) 3_666 ?
S1 C4 1.685(5) . ?
S1 C1 1.697(4) . ?
S2 C12 1.679(6) . ?
S2 C9 1.686(5) . ?
F1 C8 1.322(6) . ?
F2 C8 1.310(5) . ?
F3 C8 1.313(5) . ?
F4 C16 1.283(5) . ?
F5 C16 1.284(6) . ?
F6 C16 1.374(6) . ?
O1 C13 1.235(4) . ?
O3 C5 1.249(4) . ?
O4 C7 1.265(4) . ?
O5 C15 1.267(4) . ?
N1 C17 1.327(6) . ?
N1 C18 1.360(6) . ?
N2 C17 1.324(5) . ?
N2 C19 1.361(6) . ?
C1 C2 1.404(5) . ?
C1 C5 1.476(5) . ?
C2 C3 1.405(6) . ?
C3 C4 1.327(7) . ?
C5 C6 1.420(5) . ?
C6 C7 1.369(5) . ?
C7 C8 1.526(6) . ?
C9 C10 1.384(6) . ?
C9 C13 1.473(5) . ?
C10 C11 1.412(8) . ?
C11 C12 1.311(10) . ?
C13 C14 1.424(5) . ?
C14 C15 1.361(5) . ?
C15 C16 1.518(6) . ?
C17 C20 1.470(7) . ?
C18 C19 1.338(6) . ?
 
loop_
 _geom_angle_atom_site_label_1
 _geom_angle_atom_site_label_2
 _geom_angle_atom_site_label_3
 _geom_angle
 _geom_angle_site_symmetry_1
 _geom_angle_site_symmetry_3
 _geom_angle_publ_flag
O1 Ba1 O1 180.0 . 3_666 ?
O1 Ba1 O3 73.80(9) . . ?
O1 Ba1 O3 106.20(9) 3_666 . ?
O1 Ba1 O3 106.20(9) . 3_666 ?
O1 Ba1 O3 73.80(9) 3_666 3_666 ?
O3 Ba1 O3 180.00(12) . 3_666 ?
O1 Ba1 O5 115.08(7) . 3_666 ?
O1 Ba1 O5 64.92(7) 3_666 3_666 ?
O3 Ba1 O5 75.84(8) . 3_666 ?
O3 Ba1 O5 104.16(8) 3_666 3_666 ?
O1 Ba1 O5 64.92(7) . . ?
O1 Ba1 O5 115.08(7) 3_666 . ?
O3 Ba1 O5 104.16(8) . . ?
O3 Ba1 O5 75.84(8) 3_666 . ?
O5 Ba1 O5 180.0 3_666 . ?
O1 Ba1 O4 109.84(8) . . ?
O1 Ba1 O4 70.16(8) 3_666 . ?
O3 Ba1 O4 62.57(7) . . ?
O3 Ba1 O4 117.43(7) 3_666 . ?
O5 Ba1 O4 104.37(7) 3_666 . ?
O5 Ba1 O4 75.63(7) . . ?
O1 Ba1 O4 70.16(8) . 3_666 ?
O1 Ba1 O4 109.84(8) 3_666 3_666 ?
O3 Ba1 O4 117.43(7) . 3_666 ?
O3 Ba1 O4 62.57(7) 3_666 3_666 ?
O5 Ba1 O4 75.63(7) 3_666 3_666 ?
O5 Ba1 O4 104.37(7) . 3_666 ?
O4 Ba1 O4 180.0 . 3_666 ?
C4 S1 C1 91.8(2) . . ?
C12 S2 C9 93.5(3) . . ?
C13 O1 Ba1 135.6(3) . . ?
C5 O3 Ba1 124.9(2) . . ?
C7 O4 Ba1 121.2(2) . . ?
C15 O5 Ba1 131.4(2) . . ?
C17 N1 C18 109.4(4) . . ?
C17 N2 C19 109.2(4) . . ?
C2 C1 C5 130.1(3) . . ?
C2 C1 S1 111.0(3) . . ?
C5 C1 S1 118.9(3) . . ?
C1 C2 C3 110.7(4) . . ?
C4 C3 C2 113.4(4) . . ?
C3 C4 S1 113.2(4) . . ?
O3 C5 C6 124.3(3) . . ?
O3 C5 C1 117.9(3) . . ?
C6 C5 C1 117.8(3) . . ?
C7 C6 C5 124.5(3) . . ?
O4 C7 C6 129.4(3) . . ?
O4 C7 C8 112.9(3) . . ?
C6 C7 C8 117.6(3) . . ?
F2 C8 F3 106.7(4) . . ?
F2 C8 F1 106.8(4) . . ?
F3 C8 F1 105.3(4) . . ?
F2 C8 C7 115.1(4) . . ?
F3 C8 C7 112.2(4) . . ?
F1 C8 C7 110.2(4) . . ?
C10 C9 C13 130.1(4) . . ?
C10 C9 S2 109.5(3) . . ?
C13 C9 S2 120.4(3) . . ?
C9 C10 C11 111.6(5) . . ?
C12 C11 C10 113.7(6) . . ?
C11 C12 S2 111.7(4) . . ?
O1 C13 C14 124.2(3) . . ?
O1 C13 C9 118.3(4) . . ?
C14 C13 C9 117.5(3) . . ?
C15 C14 C13 126.2(3) . . ?
O5 C15 C14 129.7(3) . . ?
O5 C15 C16 113.4(3) . . ?
C14 C15 C16 116.8(3) . . ?
F4 C16 F5 112.1(4) . . ?
F4 C16 F6 101.7(4) . . ?
F5 C16 F6 99.2(5) . . ?
F4 C16 C15 118.1(4) . . ?
F5 C16 C15 113.9(4) . . ?
F6 C16 C15 109.3(4) . . ?
N2 C17 N1 107.3(4) . . ?
N2 C17 C20 127.5(4) . . ?
N1 C17 C20 125.2(4) . . ?
C19 C18 N1 106.9(5) . . ?
C18 C19 N2 107.2(4) . . ?
 
_refine_diff_density_max    0.717
_refine_diff_density_min   -0.561
_refine_diff_density_rms    0.074

_shelx_res_file
;
TITL mo_JTANAYELI_TLAX07_0ma_a.res in P2(1)/c
    shelx.res
    created by SHELXL-2018/3 at 22:38:11 on 02-Jan-2026
CELL  0.71073  13.2435  14.9433  13.1479   90.000  112.527   90.000
ZERR     2.00   0.0004   0.0005   0.0004    0.000    0.001    0.000
LATT   1
SYMM  - X, 1/2 + Y, 1/2 - Z
SFAC  C    H    F    N    O    S    BA
UNIT  80 60 24 8 16 8 2
MERG   2
OMIT     1   0   0
FMAP   2
PLAN   10
SIZE     0.100   0.210   0.290
BOND
ACTA
LIST   4
L.S.  10
TEMP    24.49
WGHT    0.045400    2.366900
FVAR       0.40965
BA1   7    0.500000    0.500000    0.500000    10.50000    0.03349    0.03839 =
         0.04252   -0.00094    0.01611    0.00000
S1    6    0.232201    0.261291    0.534757    11.00000    0.06735    0.10336 =
         0.07734    0.02925    0.01634   -0.00844
S2    6    0.272723    0.431361    0.761784    11.00000    0.10176    0.10371 =
         0.10602    0.03961    0.05810    0.01186
F1    3    0.236650    0.503872    0.055754    11.00000    0.19986    0.13922 =
         0.05077    0.01161    0.04533    0.03811
F2    3    0.100596    0.522343    0.099934    11.00000    0.06694    0.17081 =
         0.12536    0.07702   -0.01515   -0.00822
F3    3    0.229425    0.615666    0.148740    11.00000    0.11937    0.06371 =
         0.09785    0.02535    0.01665    0.01282
F4    3    0.130346    0.767484    0.416022    11.00000    0.10887    0.14895 =
         0.17743    0.08775    0.09500    0.08376
F5    3    0.208413    0.745460    0.303525    11.00000    0.18031    0.17843 =
         0.06773    0.04534    0.04930    0.10533
F6    3    0.282396    0.819141    0.441493    11.00000    0.15421    0.07290 =
         0.19564    0.03900    0.07362    0.03491
O1    5    0.369687    0.511495    0.615673    11.00000    0.05400    0.06786 =
         0.07370    0.01564    0.03836    0.01278
O3    5    0.356776    0.360634    0.431642    11.00000    0.04165    0.05208 =
         0.06437    0.00453    0.01138   -0.00468
O4    5    0.372058    0.488135    0.275262    11.00000    0.05031    0.04517 =
         0.04896   -0.00097    0.02128   -0.00062
O5    5    0.369006    0.648394    0.456637    11.00000    0.05264    0.04506 =
         0.06307    0.00848    0.03466    0.00795
N1    4    0.532320    0.829521    0.252053    11.00000    0.05619    0.06537 =
         0.06301    0.02407    0.01698   -0.00854
N2    4    0.459996    0.738680    0.329891    11.00000    0.06280    0.06081 =
         0.07420    0.02300    0.03257    0.00341
C1    1    0.181176    0.316406    0.412667    11.00000    0.04390    0.04645 =
         0.05207   -0.00439    0.01622   -0.00304
C2    1    0.067983    0.302963    0.360295    11.00000    0.04353    0.06510 =
         0.07026    0.00852    0.02407   -0.00578
AFIX  43
H2    2    0.024606    0.326211    0.291823    11.00000   -1.20000
AFIX   0
C3    1    0.029252    0.249551    0.425569    11.00000    0.05468    0.07778 =
         0.10180    0.00285    0.03898   -0.01061
AFIX  43
H3    2   -0.043951    0.234325    0.405383    11.00000   -1.20000
AFIX   0
C4    1    0.107401    0.222973    0.518846    11.00000    0.08218    0.09316 =
         0.08869    0.02088    0.04664   -0.00883
AFIX  43
H4    2    0.094584    0.186845    0.570247    11.00000   -1.20000
AFIX   0
C5    1    0.256625    0.368208    0.376850    11.00000    0.04186    0.04244 =
         0.04855   -0.00803    0.01737   -0.00457
C6    1    0.210430    0.424241    0.283120    11.00000    0.03933    0.05749 =
         0.05185    0.00170    0.01298    0.00026
AFIX  43
H6    2    0.134686    0.425319    0.247948    11.00000   -1.20000
AFIX   0
C7    1    0.269759    0.476784    0.240984    11.00000    0.04800    0.04388 =
         0.04320   -0.00537    0.01604    0.00335
C8    1    0.207145    0.529791    0.136469    11.00000    0.06705    0.06878 =
         0.05478    0.00891    0.00857    0.00041
C9    1    0.214887    0.505031    0.658577    11.00000    0.06616    0.05969 =
         0.07389    0.00275    0.04655    0.00283
C10   1    0.106267    0.517349    0.642650    11.00000    0.08033    0.11571 =
         0.18437    0.07183    0.09681    0.03939
AFIX  43
H10   2    0.059080    0.556257    0.590970    11.00000   -1.20000
AFIX   0
C11   1    0.076004    0.463484    0.714640    11.00000    0.14415    0.12822 =
         0.23903    0.06426    0.15226    0.02568
AFIX  43
H11   2    0.005216    0.461255    0.712995    11.00000   -1.20000
AFIX   0
C12   1    0.157111    0.416927    0.784000    11.00000    0.15417    0.08379 =
         0.13789    0.02921    0.11075    0.00339
AFIX  43
H12   2    0.151317    0.380395    0.838775    11.00000   -1.20000
AFIX   0
C13   1    0.279076    0.543904    0.599510    11.00000    0.04858    0.05638 =
         0.05250   -0.00192    0.02862    0.00138
C14   1    0.233070    0.618056    0.528913    11.00000    0.04720    0.07373 =
         0.07176    0.01284    0.03579    0.01271
AFIX  43
H14   2    0.164565    0.637507    0.523738    11.00000   -1.20000
AFIX   0
C15   1    0.279861    0.663151    0.468300    11.00000    0.04781    0.05471 =
         0.05007    0.00417    0.02215    0.00998
C16   1    0.218695    0.744203    0.404679    11.00000    0.07683    0.08298 =
         0.07938    0.02228    0.04389    0.03068
C17   1    0.496212    0.821626    0.332873    11.00000    0.06187    0.05433 =
         0.07237    0.02122    0.02420    0.00328
C18   1    0.519676    0.750177    0.197828    11.00000    0.07518    0.07757 =
         0.06692    0.01133    0.02845   -0.00925
AFIX  43
H18   2    0.538950    0.737814    0.138301    11.00000   -1.20000
AFIX   0
C19   1    0.474204    0.693343    0.246538    11.00000    0.07490    0.06210 =
         0.08470    0.01394    0.03311   -0.00963
AFIX  43
H19   2    0.455745    0.633951    0.227092    11.00000   -1.20000
AFIX   0
C20   1    0.499539    0.892561    0.411521    11.00000    0.13093    0.07625 =
         0.11128    0.00162    0.05687   -0.00471
AFIX 137
H20A  2    0.427593    0.901398    0.411134    11.00000   -1.50000
H20B  2    0.524689    0.947190    0.390753    11.00000   -1.50000
H20C  2    0.548507    0.875431    0.484050    11.00000   -1.50000
AFIX   0
H5    2    0.576174    0.875528    0.244029    11.00000   -1.50000
H1    2    0.431640    0.713822    0.378485    11.00000   -1.50000
HKLF    4


REM  mo_JTANAYELI_TLAX07_0ma_a.res in P2(1)/c
REM wR2 = 0.1042, GooF = S = 1.039, Restrained GooF = 1.039 for all data
REM R1 = 0.0404 for 3861 Fo > 4sig(Fo) and 0.0697 for all 5505 data
REM 320 parameters refined using 0 restraints

END

WGHT      0.0454      2.3669

REM Highest difference peak  0.717,  deepest hole -0.561,  1-sigma level  0.074
Q1    1   0.1117  0.6951  0.3197  11.00000  0.05    0.72
Q2    1   0.2198  0.4037  0.6862  11.00000  0.05    0.39
Q3    1   0.1049  0.2902  0.3532  11.00000  0.05    0.37
Q4    1   0.2616  0.7783  0.3620  11.00000  0.05    0.34
Q5    1   0.2846  0.5661  0.7755  11.00000  0.05    0.32
Q6    1   0.2173  0.8007  0.4664  11.00000  0.05    0.31
Q7    1   0.0748  0.4902  0.6654  11.00000  0.05    0.27
Q8    1   0.1442  0.4982  0.0589  11.00000  0.05    0.27
Q9    1   0.1163  0.5717  0.1761  11.00000  0.05    0.26
Q10   1   0.3629  0.5935  0.4762  11.00000  0.05    0.24
;
_shelx_res_checksum    8466

_shelx_hkl_file
;
   0   0  -1    0.40    0.50
   0   0  -1    0.00    0.30
   0   0  -1    0.30    0.50
   0   0  -2  828.42   18.20
   0   0  -2  829.82   18.70
   0   0  -2  818.02   19.70
   0   0  -3   -0.10    1.30
   0   0  -3    1.10    1.60
   0   0  -3   -0.40    1.10
   0   0  -4 1770.82   42.40
   0   0  -4 1804.82   39.20
   0   0  -4 1811.12   40.30
   0   0  -5   -0.40    1.70
   0   0  -5    0.20    2.70
   0   0  -5   -2.20    2.10
   0   0  -6   31.00    5.20
   0   0  -6   19.70    3.20
   0   0  -6   27.30    4.00
   0   0  -7   -5.10    4.30
   0   0  -7    1.50    2.60
   0   0  -7   -0.70    3.60
   0   0  -8  507.45   19.10
   0   0  -8  499.05   14.70
   0   0  -8  469.35   17.00
   0   0  -9    4.60    4.80
   0   0  -9    7.40    5.30
   0   0  -9   -0.10    3.10
   0   0 -10   37.90    7.40
   0   0 -10   41.30    4.80
   0   0 -10   35.80    7.50
   0   0 -11    1.70    7.40
   0   0 -11    1.10    6.00
   0   0 -11    2.30    3.60
   0   0 -12   72.49   10.50
   0   0 -12   69.19   10.40
   0   0 -12   57.59    6.40
   0   0  13   -9.90    9.40
   0   0 -13    0.40    8.00
   0   0 -13   13.90   10.40
   0   0  14   26.90   11.70
   0   0 -14   17.20   10.60
   0   0 -15    7.60   12.10
   0   1   0    0.20    0.50
   0   1   0    0.20    0.30
   0  -1   0    0.30    0.40
   0  -1   0    0.00    0.40
   0   1  -2  108.29    4.80
   0   1  -2  115.19    3.40
   0   1  -2  105.79    4.20
   0  -1  -2  106.19    4.70
   0   1  -3 1087.49   23.80
   0   1  -3 1099.39   24.70
   0   1  -3 1064.29   26.40
   0  -1  -3 1060.29   23.10
   0  -1  -3 1072.19   25.80
   0   1  -4  432.96   11.60
   0   1  -4  431.46   12.20
   0   1  -4  425.56   14.30
   0  -1  -4  455.95   10.60
   0  -1  -4  423.96   13.30
   0   1  -5 1231.18   29.30
   0   1  -5 1272.97   33.00
   0   1  -5 1238.98   28.90
   0  -1  -5 1238.08   30.90
   0  -1  -5 1215.18   27.30
   0   1  -6  695.03   18.70
   0   1  -6  704.43   19.00
   0   1  -6  707.13   22.90
   0  -1  -6  684.73   20.60
   0  -1  -6  708.53   16.80
   0   1  -7  668.43   19.30
   0   1  -7  710.93   24.30
   0   1  -7  683.33   19.40
   0  -1  -7  651.43   21.10
   0  -1  -7  678.43   16.90
   0  -1  -7  740.53   22.70
   0   1  -8  237.68   14.90
   0   1  -8  218.78   10.60
   0   1  -8  244.48   13.90
   0   1  -8  237.98   10.60
   0  -1  -8  227.28   12.70
   0  -1  -8  232.68    7.90
   0  -1  -8  226.98   12.50
   0   1  -9  513.25   17.10
   0   1  -9  539.75   20.90
   0   1  -9  499.05   17.50
   0   1  -9  524.05   23.10
   0  -1  -9  525.05   19.70
   0  -1  -9  498.55   20.20
   0  -1  -9  516.45   14.00
   0   1 -10   -4.00    5.40
   0   1 -10   -2.30    4.60
   0   1 -10    4.70    5.40
   0  -1 -10    1.60    6.80
   0  -1 -10   -1.10    2.70
   0  -1 -10   -4.70    5.00
   0   1 -11  206.58   13.60
   0   1 -11  198.08   10.80
   0   1 -11  190.48   14.70
   0  -1 -11  194.48   16.20
   0  -1 -11  171.68   14.20
   0   1 -12   24.40    5.60
   0   1 -12   28.00    8.60
   0   1  12   30.10    4.00
   0   1 -12   27.30    8.70
   0  -1 -12   23.70    8.30
   0  -1 -12   21.50   10.40
   0   1  13   25.60    9.60
   0   1 -13    4.90    9.30
   0  -1  13   33.50   11.40
   0  -1 -13   29.90    9.80
   0  -1 -13   47.80   12.50
   0   1 -14   -3.20   10.60
   0   1  14   10.30   10.30
   0  -1  14   -0.90   11.70
   0  -1 -14  -11.10    9.50
   0   1 -15   46.30   14.30
   0  -1 -15   14.00   12.60
   0   2   0  686.53   15.60
   0   2   0  679.03   16.30
   0  -2   0  674.03   15.50
   0  -2   0  673.43   16.00
   0   2  -1   22.70    2.40
   0   2   1   22.60    2.10
   0   2  -1   21.10    2.10
   0  -2  -1   25.40    2.70
   0  -2  -1   24.20    1.50
   0   2   2  144.39    4.80
   0   2  -2  136.69    5.80
   0   2  -2  140.99    5.70
   0  -2  -2  145.69    3.80
   0  -2  -2  129.59    6.00
   0   2   3 1275.17   27.90
   0   2  -3 1268.27   31.10
   0   2  -3 1273.37   29.80
   0   2  -3 1279.27   27.40
   0  -2  -3 1292.27   31.00
   0   2  -4  621.44   14.40
   0   2  -4  621.84   18.70
   0   2  -4  619.24   16.70
   0   2   4  595.34   14.30
   0  -2  -4  599.94   17.90
   0   2  -5   16.00    3.30
   0   2  -5   17.60    2.50
   0   2  -5   14.80    3.80
   0   2   5   16.30    1.90
   0  -2  -5   16.80    4.30
   0   2  -6   76.69    8.40
   0   2  -6   47.70    6.70
   0   2   6   62.59    3.60
   0   2  -6   64.29    4.70
   0   2  -6   60.59    5.90
   0  -2  -6   69.99    7.20
   0   2  -7   44.30    4.90
   0   2  -7   48.00    5.60
   0   2  -7   41.50    6.80
   0   2   7   43.00    3.50
   0  -2  -7   54.99    7.30
   0  -2  -7   37.60    6.10
   0   2  -8 1269.37   31.70
   0   2  -8 1327.27   39.20
   0   2   8 1289.87   29.40
   0   2  -8 1320.17   33.80
   0   2  -8 1337.17   38.10
   0  -2  -8 1287.27   36.40
   0  -2  -8 1357.96   36.60
   0   2  -9   46.70    6.70
   0   2  -9   49.60    9.10
   0   2   9   47.60    4.40
   0   2  -9   48.90    6.00
   0   2  -9   40.20    7.70
   0  -2  -9   56.59    9.10
   0  -2  -9   37.00    6.80
   0   2 -10  174.68   13.80
   0   2  10  162.38    6.90
   0   2 -10  177.48   10.50
   0   2 -10  152.68   11.70
   0   2 -10  161.98   17.10
   0  -2 -10  181.88   13.30
   0  -2 -10  146.69   14.10
   0   2 -11    6.20    6.60
   0   2  11   -2.70    3.10
   0   2 -11   -6.90    6.40
   0   2 -11   -1.40    5.70
   0  -2 -11   -3.80    5.90
   0  -2 -11    4.90    9.10
   0   2 -12  105.19   12.60
   0   2 -12  103.29   11.90
   0  -2 -12  119.39   15.10
   0  -2 -12  114.19   13.90
   0   2  13   -1.00    8.50
   0   2 -13    7.20    6.40
   0   2 -13    7.90    8.60
   0  -2  13    9.60   10.80
   0  -2 -13   -8.40    8.40
   0  -2 -13   -2.40   12.20
   0   2 -14  109.59   14.80
   0  -2 -14  107.29   16.80
   0  -2  14  106.29   16.00
   0  -2 -14  133.09   16.30
   0   2 -15   10.10   12.40
   0  -2 -15  -10.00   11.90
   0  -2  15   -0.70   13.60
   0   3   0   -0.90    1.40
   0   3   0   -2.40    0.80
   0  -3   0   -1.20    1.20
   0  -3   0   -0.60    1.40
   0   3   1  250.67    8.20
   0   3  -1  240.48    8.60
   0   3   1  243.18    7.10
   0   3  -1  244.78    8.00
   0  -3  -1  240.88    6.70
   0  -3  -1  228.38    8.50
   0   3  -2 3600.24   75.59
   0   3   2 3502.85   73.99
   0   3  -2 3535.35   75.19
   0  -3  -2 3475.05   75.99
   0  -3  -2 3333.97   71.99
   0   3  -3   27.30    3.60
   0   3  -3   25.00    2.30
   0   3   3   36.50    3.10
   0   3  -3   24.20    3.40
   0  -3  -3   28.70    1.80
   0  -3  -3   31.80    4.40
   0   3   4   12.30    2.20
   0   3  -4    6.10    2.80
   0   3  -4    6.80    2.90
   0   3  -4   15.50    2.00
   0  -3  -4   10.60    3.80
   0   3  -5 1331.47   35.70
   0   3  -5 1361.46   29.20
   0   3  -5 1353.66   33.40
   0   3   5 1330.87   30.30
   0  -3  -5 1339.97   35.20
   0   3   6  147.29    6.10
   0   3  -6  159.78   11.60
   0   3  -6  153.38    5.70
   0   3  -6  152.98   10.30
   0   3  -6  156.88    8.80
   0  -3  -6  117.29   14.40
   0  -3  -6  157.88   10.40
   0   3  -7 1063.29   24.80
   0   3  -7 1080.69   33.10
   0   3  -7 1080.39   29.10
   0   3  -7  977.90   33.60
   0   3   7 1082.19   24.90
   0  -3  -7 1061.99   31.30
   0  -3  -7 1095.79   30.80
   0   3  -8    8.60    3.20
   0   3  -8    8.40    6.10
   0   3   8    5.60    2.60
   0   3  -8    9.40    6.00
   0   3  -8    9.60    5.20
   0  -3  -8   12.40    6.30
   0  -3  -8    4.90    4.40
   0   3  -9  489.65   18.30
   0   3  -9  497.45   23.70
   0   3  -9  472.75   14.20
   0   3   9  456.65   13.10
   0   3  -9  487.95   21.50
   0  -3  -9  457.65   21.00
   0  -3  -9  446.46   19.30
   0   3 -10   62.79   11.90
   0   3 -10   64.19    7.00
   0   3 -10   77.59   10.50
   0   3 -10   64.49    8.90
   0  -3 -10   72.49   11.40
   0  -3 -10   69.29    9.00
   0   3 -11  300.97   23.30
   0   3 -11  299.07   16.90
   0   3  11  307.57    9.60
   0   3 -11  282.17   18.80
   0  -3 -11  307.47   18.30
   0  -3 -11  289.97   20.60
   0   3 -12   21.50    8.60
   0   3 -12    2.30    8.20
   0   3 -12   -8.50   10.40
   0  -3  12    6.50    6.30
   0  -3 -12  -14.00   11.10
   0  -3 -12   -2.20    7.40
   0   3 -13  147.19   17.90
   0   3  13  118.39   11.20
   0   3 -13  129.79   14.90
   0  -3  13  127.89   16.00
   0  -3  13  148.09   12.50
   0  -3 -13  136.09   18.10
   0  -3 -13  111.39   14.70
   0   3 -14  -12.80   10.20
   0  -3  14    8.10   14.00
   0  -3 -14   -1.80   11.00
   0  -3 -14   -8.00   14.70
   0   3 -15   25.60   13.20
   0  -3 -15    4.30   13.90
   0  -3  15    2.90   16.80
   0   4   0 9849.21  203.28
   0   4   0 9988.30  204.88
   0  -4   0 9608.94  202.98
   0  -4   0 9999.00  204.38
   0   4  -1  684.03   18.80
   0   4  -1  672.43   17.80
   0   4   1  653.73   18.00
   0   4   1  681.83   16.80
   0  -4  -1  675.43   16.20
   0  -4  -1  681.23   18.80
   0  -4   1  651.33   17.10
   0  -4   1  650.53   17.50
   0   4  -2  693.33   19.80
   0   4   2  735.13   18.90
   0   4  -2  716.13   19.40
   0  -4  -2  721.13   16.60
   0  -4  -2  690.93   20.20
   0   4  -3    7.20    2.80
   0   4   3    6.70    2.20
   0   4  -3    8.70    3.10
   0  -4  -3    6.10    3.30
   0  -4  -3    9.70    1.40
   0   4  -4  441.66   11.70
   0   4   4  462.35   13.20
   0   4  -4  420.96   15.50
   0   4  -4  451.15   15.30
   0  -4  -4  434.76   10.60
   0  -4  -4  451.35   16.40
   0   4   5    4.90    2.50
   0   4  -5    4.90    3.80
   0   4  -5    4.60    1.80
   0   4  -5   -5.60    3.20
   0  -4  -5   -0.30    3.90
   0   4  -6  491.95   11.60
   0   4  -6  473.25   17.00
   0   4   6  495.35   14.00
   0   4  -6  467.45   19.50
   0   4  -6  494.95   19.20
   0  -4  -6  470.65   18.90
   0  -4  -6  508.95   18.30
   0   4  -7   45.90    7.40
   0   4  -7   53.49    8.20
   0   4   7   49.60    5.10
   0   4  -7   70.49    9.80
   0   4  -7   61.09    7.50
   0   4  -7   57.19    3.60
   0  -4  -7   59.89    8.70
   0  -4  -7   52.39    7.00
   0   4   8  228.68    8.80
   0   4  -8  216.18   16.00
   0   4  -8  225.68    7.20
   0   4  -8  232.88   13.10
   0   4  -8  270.87   16.30
   0  -4  -8  225.08   15.00
   0  -4  -8  211.58   13.20
   0   4  -9   -6.10    5.70
   0   4  -9    9.90    6.60
   0   4  -9    7.90    7.10
   0   4   9    6.30    3.40
   0  -4  -9    6.50    5.40
   0  -4  -9    3.70    7.50
   0  -4   9   11.60    6.00
   0   4 -10  303.97   17.00
   0   4  10  330.37   10.90
   0   4 -10  309.37   22.10
   0   4 -10  338.17   19.60
   0  -4 -10  315.37   17.50
   0  -4 -10  297.57   20.00
   0  -4  10  345.67   15.30
   0   4  11   21.00    3.80
   0   4 -11    0.20   10.30
   0   4 -11   19.10    8.60
   0   4 -11   10.90    8.70
   0  -4 -11   11.60    7.50
   0  -4  11   20.50    6.40
   0  -4 -11   22.00   11.80
   0   4 -12   67.49   14.90
   0   4 -12  109.89   12.90
   0   4 -12   79.79   12.40
   0  -4  12   90.79   14.00
   0  -4 -12   89.89   15.60
   0  -4 -12   70.39   11.90
   0  -4  12   80.89    8.70
   0   4 -13  -10.70   11.30
   0   4 -13    5.70    9.90
   0   4 -13   -6.10    8.90
   0   4  13   -4.60    5.70
   0  -4  13   -0.90    6.60
   0  -4 -13   -4.40   14.80
   0  -4  13  -20.40   11.80
   0  -4 -13    4.10    9.90
   0   4 -14   21.80   12.10
   0  -4  14   44.70   15.90
   0  -4 -14   51.49   17.90
   0  -4 -14   37.40   13.00
   0   4 -15   -5.70   12.60
   0  -4 -15   14.40   14.50
   0  -4  15   22.10   17.80
   0   5   0    0.30    1.70
   0   5   0   -2.80    2.20
   0  -5   0    3.20    2.00
   0  -5   0    0.00    2.30
   0   5   1 1233.78   29.00
   0   5   1 1261.77   30.90
   0   5  -1 1213.48   30.00
   0   5  -1 1216.98   31.20
   0  -5   1 1238.98   29.80
   0  -5   1 1237.08   29.60
   0  -5  -1 1156.48   30.90
   0  -5  -1 1188.48   28.10
   0   5   2    0.20    2.20
   0   5  -2    0.70    2.10
   0   5   2   -0.30    1.40
   0   5  -2    3.00    2.90
   0  -5  -2   -0.50    1.30
   0  -5  -2   -0.40    3.00
   0   5  -3    5.20    3.60
   0   5   3    7.60    3.00
   0   5  -3    7.20    2.90
   0  -5  -3    8.70    3.90
   0  -5  -3    9.80    1.90
   0   5   4   38.30    4.40
   0   5  -4   37.60    5.20
   0   5  -4   40.50    5.70
   0  -5  -4   31.80    6.20
   0  -5  -4   35.70    2.60
   0   5   5  678.93   19.10
   0   5  -5  662.43   16.90
   0   5  -5  702.93   23.90
   0   5  -5  682.83   22.60
   0   5  -5  694.43   22.10
   0  -5  -5  716.83   22.60
   0  -5  -5  699.13   16.10
   0  -5  -5  679.13   23.30
   0   5  -6   -0.60    4.20
   0   5   6    0.70    2.90
   0   5  -6   -3.90    4.00
   0   5  -6    4.20    5.00
   0  -5  -6    1.60    3.60
   0  -5  -6    4.70    5.10
   0   5  -7  743.13   26.60
   0   5  -7  746.83   27.80
   0   5  -7  690.23   23.50
   0   5   7  722.63   19.50
   0  -5   7  591.44   25.40
   0  -5  -7  736.43   24.50
   0  -5  -7  688.53   25.70
   0   5  -8   48.40    8.20
   0   5   8   43.10    5.10
   0   5  -8   63.09    9.60
   0   5  -8   38.40    8.60
   0  -5  -8   44.10    9.20
   0  -5   8   58.49    7.80
   0  -5  -8   44.50    7.30
   0   5   9  428.96   13.80
   0   5  -9  422.56   22.50
   0   5  -9  415.56   22.40
   0   5  -9  445.56   19.60
   0  -5  -9  426.56   19.90
   0  -5   9  408.56   17.80
   0  -5  -9  427.96   21.80
   0   5 -10   17.30    8.20
   0   5  10   15.60    4.40
   0   5 -10   11.40    8.30
   0   5 -10   15.90    9.20
   0  -5 -10   14.50    7.20
   0  -5  10    9.10    6.20
   0  -5 -10   28.30   11.10
   0  -5 -10   20.20    7.80
   0   5 -11  101.69   13.70
   0   5  11   93.69    6.80
   0   5 -11  114.19   13.00
   0   5 -11   83.59   14.70
   0  -5 -11   98.89    9.70
   0  -5  11   92.19   13.30
   0  -5 -11  122.39   16.70
   0  -5  11  106.69   10.10
   0   5 -12    4.20    9.50
   0   5 -12   28.70   13.70
   0   5  12    6.00    5.30
   0   5 -12    3.60   10.50
   0  -5  12    9.30    7.00
   0  -5 -12   21.30    9.40
   0  -5  12   19.30   12.10
   0  -5 -12    4.70    6.80
   0  -5 -12   -5.30   12.80
   0   5 -13   58.59   13.50
   0   5 -13   75.79   13.40
   0  -5 -13   70.99   13.60
   0  -5  13   66.79    9.10
   0  -5 -13   40.60   16.70
   0  -5  13   73.09   15.40
   0   5 -14   -5.20   11.40
   0  -5  14    9.10   16.00
   0  -5  14   10.70    7.80
   0  -5 -14   -8.10   11.10
   0  -5 -14   26.40   18.20
   0   5 -15   31.10   14.70
   0  -5 -15   28.00   14.70
   0   6   0 1687.93   39.70
   0   6   0 1720.73   41.80
   0  -6   0 1696.33   39.20
   0  -6   0 1600.74   40.60
   0   6   1    1.50    3.00
   0   6  -1    0.60    2.40
   0   6   1    0.70    2.10
   0   6  -1    0.80    3.20
   0  -6  -1   -4.70    2.90
   0  -6  -1    2.70    2.00
   0  -6   1    1.40    2.70
   0  -6   1    0.00    2.60
   0   6  -2 1755.42   44.20
   0   6   2 1759.52   40.80
   0   6   2 1760.32   43.00
   0   6  -2 1774.32   42.80
   0  -6  -2 1720.83   44.20
   0  -6   2 1827.92   42.90
   0  -6  -2 1754.82   39.40
   0   6   3   18.20    4.10
   0   6  -3    8.50    3.60
   0   6  -3   12.10    4.80
   0   6   3   11.90    2.70
   0  -6  -3    8.60    2.10
   0  -6  -3   11.60    4.90
   0   6  -4  327.87   14.60
   0   6   4  346.17   13.20
   0   6  -4  364.96   15.10
   0  -6  -4  364.16    9.70
   0  -6  -4  352.56   15.80
   0   6  -5   63.09    7.60
   0   6  -5   65.49    8.70
   0   6  -5   58.99    7.90
   0   6  -5   55.99    4.40
   0   6   5   55.49    6.20
   0  -6  -5   57.29    3.40
   0  -6   5   68.59    8.50
   0  -6  -5   46.50    6.70
   0  -6  -5   65.79    8.80
   0   6   6  177.48    9.50
   0   6  -6  177.38   12.80
   0   6  -6  171.18   12.10
   0   6  -6  167.28   13.20
   0   6  -6  185.38    6.00
   0   6  -6  201.48   13.60
   0  -6   6  187.98   12.60
   0  -6  -6  165.28   13.30
   0  -6  -6  174.68   11.20
   0   6   7   -5.10    3.70
   0   6  -7   -5.30    5.60
   0   6  -7   -6.40    5.80
   0   6  -7    2.20    5.50
   0   6  -7    3.80    6.00
   0  -6  -7    1.80    5.30
   0  -6  -7   -3.70    4.10
   0  -6   7   -0.80    4.90
   0  -6  -7   -6.70    6.40
   0   6   8  380.36   14.20
   0   6  -8  367.76   21.20
   0   6  -8  405.46   19.40
   0   6  -8  383.96   20.30
   0  -6  -8  418.96   18.00
   0  -6   8  372.36   17.30
   0  -6  -8  398.16   18.40
   0  -6  -8  398.86   21.30
   0   6  -9   -2.70    8.00
   0   6   9    3.70    4.50
   0   6  -9   -4.90    7.70
   0   6  -9  -10.20    7.20
   0  -6  -9    6.00    6.30
   0  -6  -9    8.50    6.40
   0  -6   9    7.00    5.70
   0  -6  -9    5.60    9.20
   0   6 -10   33.00   11.90
   0   6 -10   40.70   10.10
   0   6 -10   35.40   10.60
   0   6  10   38.80    6.00
   0  -6 -10   52.69    8.40
   0  -6  10   43.30    8.00
   0  -6 -10   49.99   13.60
   0  -6 -10   41.60    9.60
   0   6  11   11.50    5.00
   0   6 -11    8.30   10.20
   0   6 -11    7.90   12.30
   0   6 -11    7.20    9.50
   0  -6  11   13.30    7.00
   0  -6 -11   -1.60    7.80
   0  -6 -11  -10.40   12.00
   0  -6 -11   -4.20    6.60
   0  -6  11  -11.90    9.70
   0   6 -12  115.89   15.10
   0   6  12  105.89    6.40
   0   6 -12   59.69   16.70
   0   6 -12  125.09   15.90
   0  -6  12  105.29   15.40
   0  -6 -12  118.09   10.80
   0  -6 -12   86.09   13.30
   0  -6  12   91.39   10.50
   0  -6 -12   97.09   18.20
   0   6 -13  -12.10   12.70
   0   6 -13   13.70   12.00
   0  -6  13    3.20   14.30
   0  -6 -13   14.90   10.60
   0  -6  13   -3.30    7.90
   0  -6 -13   13.40   16.40
   0  -6 -13   -8.60    7.10
   0   6 -14   33.80   14.20
   0  -6 -14    1.70   20.20
   0  -6  14   36.20    9.70
   0  -6 -14   26.70   14.00
   0  -6  14   -0.20   12.70
   0   7   0   -0.80    4.00
   0   7   0   -2.30    2.50
   0  -7   0   -3.00    3.40
   0  -7   0    3.60    2.60
   0   7   1 1991.40   49.80
   0   7   1 2000.70   47.40
   0   7  -1 2123.39   49.00
   0   7  -1 1998.90   50.59
   0  -7  -1 1987.70   50.09
   0  -7  -1 1983.90   46.40
   0  -7   1 2117.09   48.80
   0  -7   1 2097.89   48.50
   0   7   2  300.67   13.30
   0   7   2  301.07   11.30
   0   7  -2  294.47   12.80
   0   7  -2  301.57   13.90
   0  -7   2  289.07   12.70
   0  -7   2  248.58   19.90
   0  -7  -2  310.17   14.40
   0  -7  -2  296.47   10.00
   0   7  -3  886.51   27.60
   0   7   3  856.21   25.70
   0   7   3  902.61   23.90
   0   7  -3  904.41   26.70
   0  -7   3  886.91   26.30
   0  -7  -3  898.41   21.80
   0  -7  -3  904.41   28.40
   0  -7  -3  853.31   28.20
   0  -7   3  907.51   27.90
   0   7   4   12.30    4.40
   0   7   4   14.80    3.20
   0   7  -4   24.20    6.20
   0   7  -4   12.00    5.60
   0   7  -4   16.70    5.10
   0  -7  -4   25.90    6.40
   0  -7  -4   16.30    2.70
   0  -7   4   15.60    5.30
   0  -7   4   13.30    5.30
   0  -7  -4    6.50    5.40
   0   7  -5  470.05   19.50
   0   7   5  477.65   17.00
   0   7  -5  493.55   20.20
   0   7  -5  426.66   18.70
   0   7  -5  485.95   18.60
   0  -7   5  461.75   19.10
   0  -7  -5  492.35   19.40
   0  -7  -5  463.85   20.90
   0  -7  -5  466.45   12.10
   0   7  -6   28.00    6.70
   0   7  -6   28.90    7.60
   0   7   6   30.90    5.80
   0   7  -6   19.30    6.50
   0   7  -6   22.90    4.20
   0   7  -6   23.20    7.30
   0  -7   6   39.20    7.40
   0  -7  -6   17.50    7.30
   0  -7  -6   33.70    6.80
   0  -7  -6   30.00    3.20
   0   7  -7  357.26   18.90
   0   7   7  334.27   14.30
   0   7  -7  342.97   18.50
   0   7  -7  317.07   18.70
   0   7  -7  379.66   18.60
   0  -7   7  353.16   17.20
   0  -7  -7  356.76   19.90
   0  -7  -7  346.07   16.90
   0  -7  -7  345.77   17.80
   0   7  -8   26.90    8.80
   0   7  -8   30.50    8.40
   0   7  -8   44.80   10.30
   0   7   8   47.40    6.80
   0   7  -8   54.89    9.80
   0  -7   8   46.90    8.00
   0  -7  -8   53.59    8.40
   0  -7  -8   57.49   11.80
   0  -7  -8   32.80    7.70
   0   7  -9  324.87   22.40
   0   7   9  305.77   14.00
   0   7  -9  313.67   19.20
   0   7  -9  306.67   20.70
   0  -7  -9  300.97   18.90
   0  -7   9  331.97   19.80
   0  -7  -9  299.47   22.00
   0  -7   9  327.17   17.00
   0  -7  -9  318.37   16.90
   0   7 -10    0.20    9.90
   0   7 -10   -3.20    9.10
   0   7  10   17.80    5.90
   0   7 -10    5.60   11.10
   0  -7  10   10.00    7.00
   0  -7 -10   -2.60   11.90
   0  -7  10    4.00    9.10
   0  -7 -10    9.70    7.00
   0  -7 -10   -0.20    6.90
   0   7 -11   94.99   14.90
   0   7 -11   81.39   15.70
   0   7 -11   70.89   13.60
   0   7  11   82.29    9.50
   0  -7 -11   83.49   13.20
   0  -7  11   96.09   15.80
   0  -7 -11   92.09   10.90
   0  -7  11   96.49   11.20
   0  -7 -11  130.89   17.90
   0   7 -12   -6.10   11.10
   0   7 -12    3.20   13.10
   0   7 -12  -12.80   10.90
   0  -7  12   -2.30    7.80
   0  -7 -12   24.30   15.90
   0  -7 -12   -6.20   10.00
   0  -7 -12    0.80    7.60
   0  -7  12   -7.50   13.20
   0   7 -13   39.50   15.70
   0   7 -13   85.09   15.50
   0  -7 -13   33.60   13.60
   0  -7 -13   44.30    9.60
   0  -7  13   56.69   11.30
   0  -7 -13   37.10   19.20
   0   7 -14    2.40   14.20
   0  -7  14   -3.60    9.20
   0  -7 -14   25.70   14.70
   0  -7 -14    1.40   15.70
   0   8   0 3316.47   77.99
   0   8   0 3280.87   75.29
   0  -8   0 3392.06   78.49
   0  -8   0 3333.57   76.99
   0  -8   0 3262.07   74.29
   0  -8   0 3377.26   78.19
   0   8  -1  355.56   16.40
   0   8  -1  350.76   14.10
   0   8   1  352.46   15.60
   0   8   1  358.96   13.50
   0  -8  -1  343.07   16.30
   0  -8   1  369.96   16.70
   0  -8   1  338.77   13.70
   0  -8   1  369.96   16.70
   0  -8  -1  330.47   12.40
   0  -8  -1  348.27   16.20
   0  -8  -1  339.37   15.30
   0   8   2 2106.09   51.79
   0   8   2 2060.19   48.80
   0   8  -2 2085.09   50.79
   0   8  -2 2029.90   52.59
   0  -8  -2 2041.70   46.90
   0  -8   2 2137.69   52.49
   0  -8  -2 2088.59   52.69
   0  -8  -2 1840.52   58.29
   0  -8   2 2046.70   50.19
   0  -8   2 1999.30   52.49
   0  -8  -2 2154.68   53.29
   0   8  -3  113.99   10.70
   0   8   3   97.99    9.40
   0   8  -3  114.19    9.20
   0   8   3  117.79    7.60
   0  -8   3  125.99   11.30
   0  -8   3  111.59    9.80
   0  -8  -3  114.99    6.20
   0  -8  -3   99.79   10.60
   0  -8  -3   95.59   11.10
   0  -8   3  108.29   11.00
   0   8  -4  108.29   10.80
   0   8   4   99.29    9.30
   0   8  -4  105.09   11.60
   0   8  -4  107.09    9.60
   0   8  -4  106.09    8.80
   0   8   4  101.39    7.50
   0  -8  -4  104.99   11.30
   0  -8  -4  114.49   11.20
   0  -8  -4  102.79    5.80
   0  -8   4   95.69    9.40
   0  -8   4  129.69   11.70
   0  -8   4  106.09   10.70
   0   8  -5    1.30    5.10
   0   8  -5    6.00    6.60
   0   8  -5    1.70    3.90
   0   8   5   -0.90    4.70
   0   8  -5   -2.10    4.80
   0   8   5    7.00    3.40
   0  -8   5    7.00    5.80
   0  -8  -5    0.90    5.20
   0  -8   5    1.90    5.70
   0  -8   5   -1.50    4.90
   0  -8  -5    6.10    2.30
   0  -8  -5    8.10    6.70
   0   8  -6  628.64   25.30
   0   8  -6  645.84   25.50
   0   8  -6  657.63   24.10
   0   8  -6  648.14   17.20
   0   8  -6  633.84   25.60
   0   8   6  646.74   21.90
   0  -8  -6  635.24   27.00
   0  -8   6  639.64   24.40
   0  -8   6  673.03   23.80
   0  -8  -6  634.44   24.00
   0  -8   6  600.94   23.80
   0  -8  -6  640.44   15.70
   0   8  -7   48.10    9.20
   0   8  -7   45.80    8.80
   0   8   7   51.09    7.60
   0   8  -7   46.90    9.60
   0   8  -7   44.30    9.60
   0  -8   7   49.99    8.50
   0  -8  -7   33.60    7.50
   0  -8  -7   46.40   11.50
   0  -8   7   55.89    9.00
   0  -8   7   48.20    9.50
   0   8  -8   81.19   11.80
   0   8   8   84.09   10.20
   0   8  -8   74.59   12.50
   0   8  -8   67.49   11.50
   0   8  -8   97.49   12.70
   0  -8  -8   68.79   12.70
   0  -8   8   91.49   10.30
   0  -8   8   77.09   10.00
   0  -8  -8   89.29   10.30
   0  -8   8   72.59   11.20
   0   8  -9   -7.00    9.60
   0   8  -9   11.70    9.20
   0   8  -9   -1.10    9.40
   0   8   9    8.50    6.50
   0  -8   9    1.40    9.10
   0  -8   9    0.30    7.30
   0  -8  -9    1.30    6.80
   0  -8  -9  -14.00   10.70
   0  -8   9    8.20    7.40
   0  -8  -9   -2.00    7.00
   0   8 -10  113.99   16.30
   0   8 -10  121.29   17.00
   0   8  10  101.99   12.20
   0   8 -10  111.99   15.20
   0  -8 -10  111.69   17.50
   0  -8  10  123.09   13.90
   0  -8 -10  133.39   12.80
   0  -8  10  115.79   14.70
   0  -8  10  111.79   12.20
   0  -8 -10  118.49   14.40
   0   8 -11   17.60   12.00
   0   8 -11   10.80   12.70
   0   8 -11   17.90   14.40
   0   8  11   18.10    6.90
   0  -8 -11   16.80    9.10
   0  -8 -11   11.80   14.70
   0  -8  11    4.60   12.50
   0  -8 -11   -0.50    9.60
   0  -8  11   10.10    8.00
   0   8 -12    0.20   14.50
   0   8 -12   18.20   13.60
   0  -8 -12   32.70   12.80
   0  -8 -12   18.80    9.50
   0  -8 -12   22.20   18.70
   0  -8  12   21.60   10.10
   0  -8  12   44.50   14.80
   0   8 -13   -6.60   13.40
   0   8 -13   -7.50   15.40
   0  -8  13   -2.00   10.10
   0  -8 -13   -7.70   11.80
   0  -8 -13    1.30   15.60
   0  -8 -13   -0.50    9.40
   0   8 -14   47.80   16.20
   0  -8 -14   15.70   14.90
   0  -8  14    9.80   11.40
   0   9   0    2.50    3.90
   0   9   0   -2.70    5.10
   0  -9   0    2.40    5.00
   0  -9   0   -3.00    4.60
   0  -9   0    0.30    3.60
   0  -9   0    2.50    4.70
   0   9  -1  408.86   16.70
   0   9   1  427.26   15.60
   0   9   1  413.76   18.50
   0   9  -1  434.06   19.30
   0  -9  -1  408.86   14.60
   0  -9  -1  417.96   18.60
   0  -9   1  406.06   18.30
   0  -9   1  370.66   17.90
   0  -9  -1  408.76   18.20
   0  -9   1  403.26   15.80
   0  -9  -1  416.56   18.30
   0   9   2   67.79    9.20
   0   9   2   49.60    6.20
   0   9  -2   71.19    8.20
   0   9  -2   78.39   10.00
   0  -9  -2   81.39    9.60
   0  -9   2   62.69    8.10
   0  -9  -2   86.79    9.70
   0  -9  -2   59.69    6.20
   0  -9   2   78.29    8.90
   0  -9   2   67.59    9.20
   0  -9  -2   85.09   10.20
   0   9  -3  181.18   12.80
   0   9   3  170.78   12.30
   0   9  -3  161.88   11.40
   0   9  -3  169.58   14.10
   0   9   3  163.78    9.70
   0  -9  -3  167.18   12.60
   0  -9   3  165.98   11.40
   0  -9  -3  154.58    8.10
   0  -9  -3  173.88   13.10
   0  -9  -3  148.59   13.50
   0  -9   3  150.58   12.40
   0  -9   3  149.39   12.70
   0   9  -4    6.10    5.50
   0   9   4   -0.40    5.60
   0   9  -4    1.80    6.90
   0   9  -4   -7.80    4.90
   0   9   4    6.80    3.80
   0   9  -4   -3.10    3.50
   0  -9   4    6.30    6.00
   0  -9  -4    9.10    7.40
   0  -9  -4    5.00    3.00
   0  -9   4   -3.50    5.30
   0  -9  -4   10.60    5.80
   0  -9   4    3.40    5.40
   0  -9  -4   -1.30    5.20
   0   9   5  671.43   24.10
   0   9  -5  696.03   25.80
   0   9   5  701.93   21.80
   0   9  -5  702.03   26.40
   0   9  -5  695.23   27.40
   0   9  -5  633.34   23.30
   0  -9  -5  694.23   17.90
   0  -9   5  707.83   25.70
   0  -9  -5  673.13   27.40
   0  -9  -5  690.83   26.10
   0  -9   5  681.73   26.00
   0  -9   5  675.43   25.00
   0  -9  -5  711.43   24.70
   0   9  -6   72.79    9.40
   0   9  -6   77.79   10.70
   0   9   6  102.59   11.40
   0   9  -6   93.39   11.90
   0   9  -6   75.69   10.60
   0   9   6   79.39    8.40
   0  -9  -6   77.89    4.90
   0  -9  -6  121.09   12.70
   0  -9   6   77.69   10.10
   0  -9   6   84.69   10.00
   0  -9  -6   95.89   11.00
   0  -9   6  105.09   12.00
   0  -9  -6   82.79   12.80
   0   9   7  244.18   15.00
   0   9  -7  249.48   19.10
   0   9  -7  266.37   17.10
   0   9  -7  209.98    9.40
   0   9  -7  228.28   17.10
   0   9  -7  243.78   17.90
   0  -9   7  221.88   16.10
   0  -9  -7  253.77   16.60
   0  -9  -7  275.47   20.90
   0  -9  -7  241.48    7.90
   0  -9   7  232.18   16.00
   0  -9  -7  260.97   16.20
   0  -9   7  252.07   17.70
   0   9  -8    5.40    8.10
   0   9  -8   -7.40    8.20
   0   9   8    8.20    7.20
   0   9  -8   -0.20    9.90
   0  -9   8   -2.70    9.00
   0  -9   8   -7.00    6.40
   0  -9   8   -7.30    6.30
   0  -9  -8   26.40   11.70
   0  -9  -8    2.40    7.20
   0  -9  -8   15.30    7.60
   0   9  -9  166.58   20.20
   0   9  -9  223.98   21.40
   0   9   9  226.38   15.50
   0   9  -9  179.38   19.80
   0  -9   9  162.08   18.60
   0  -9  -9  212.68   21.40
   0  -9   9  213.38   17.10
   0  -9  -9  191.28   16.90
   0  -9   9  170.38   16.00
   0   9  10    7.10    8.00
   0   9 -10   14.60   12.20
   0   9 -10   17.20   13.20
   0   9 -10   15.40   13.20
   0  -9  10   16.20    8.50
   0  -9  10   14.30    9.00
   0  -9  10   11.00   12.00
   0  -9 -10   21.80   14.80
   0  -9 -10   26.90    8.80
   0   9 -11   54.49   16.00
   0   9 -11   -4.00   10.10
   0   9  11   36.80    8.40
   0   9 -11   11.10   13.20
   0  -9  11   18.30   10.10
   0  -9 -11   28.00   10.20
   0  -9  11    4.20   14.00
   0  -9  11   25.70    9.60
   0  -9 -11   28.70   16.10
   0   9 -12    6.30   14.70
   0   9 -12   16.00   16.20
   0  -9  12    5.90   10.00
   0  -9 -12    9.70   15.90
   0  -9 -12  -12.60   10.00
   0   9 -13   65.59   18.20
   0   9 -13   27.80   16.20
   0  -9  13   38.40   12.10
   0  -9 -13   47.80   12.00
   0  10   0  252.97   13.40
   0  10   0  259.67   15.60
   0 -10   0  237.58   15.30
   0 -10   0  267.07   12.80
   0 -10   0  258.57   15.00
   0 -10   0  264.67   15.70
   0  10   1    2.70    4.50
   0  10  -1    2.70    6.50
   0  10   1    3.10    6.00
   0  10  -1    4.70    4.50
   0 -10  -1   -0.60    3.90
   0 -10  -1    7.80    6.20
   0 -10   1    5.80    4.70
   0 -10   1    0.80    5.00
   0 -10  -1   -2.30    4.80
   0 -10   1   -0.30    4.80
   0 -10  -1   -4.20    4.70
   0  10   2  148.59   13.50
   0  10  -2  178.88   11.80
   0  10  -2  152.28   13.60
   0  10   2  169.38   10.80
   0 -10  -2  170.98   13.10
   0 -10   2  128.29   12.70
   0 -10   2  146.89   13.70
   0 -10  -2  160.58    9.30
   0 -10   2  164.58   11.90
   0 -10  -2  158.18   13.40
   0 -10  -2  174.08   13.50
   0  10   3   53.59    9.30
   0  10  -3   38.40    9.30
   0  10   3   47.50    6.60
   0  10  -3   29.70    7.10
   0  10  -3   60.19    8.30
   0 -10  -3   41.90    7.90
   0 -10  -3   40.90    9.10
   0 -10  -3   37.00    5.00
   0 -10   3   32.80    7.60
   0 -10  -3   39.70    8.00
   0 -10   3   42.30    7.80
   0 -10   3   47.60    8.40
   0  10  -4  222.08   14.90
   0  10   4  200.58   14.90
   0  10  -4  205.88   12.40
   0  10  -4  216.18   16.20
   0  10   4  200.08   11.90
   0  10  -4  229.88   14.60
   0 -10   4  204.78   15.10
   0 -10  -4  220.38   15.70
   0 -10  -4  198.18   16.20
   0 -10  -4  196.78    9.30
   0 -10   4  195.78   13.60
   0 -10   4  200.58   14.70
   0 -10  -4  184.98   13.80
   0  10   5   27.70    6.10
   0  10  -5   55.49    9.70
   0  10   5   59.89    9.70
   0  10  -5   35.90    7.10
   0  10  -5   34.20   10.50
   0  10  -5   34.70    8.10
   0 -10   5   36.70    8.70
   0 -10  -5   46.50    9.00
   0 -10   5   34.50    8.80
   0 -10   5   47.90    8.90
   0 -10  -5   38.80    8.20
   0 -10  -5   39.90   11.40
   0 -10  -5   47.70    5.00
   0  10  -6  205.18   18.80
   0  10  -6  188.48   15.90
   0  10  -6  183.08   16.10
   0  10   6  203.18   12.40
   0  10   6  198.98   15.60
   0  10  -6  221.88   14.80
   0 -10  -6  203.18   14.80
   0 -10   6  189.98   15.10
   0 -10  -6  205.08    7.90
   0 -10  -6  202.68   15.90
   0 -10   6  180.58   16.40
   0 -10   6  233.68   17.10
   0 -10  -6  205.48   18.40
   0  10  -7   37.10   10.10
   0  10  -7   34.80    9.30
   0  10  -7   39.00    5.80
   0  10   7   35.70    9.60
   0  10  -7   55.19   12.30
   0  10   7   31.70    7.20
   0  10  -7   21.30    7.90
   0 -10  -7   28.40    8.00
   0 -10   7   18.00    8.70
   0 -10   7   39.20    9.40
   0 -10  -7   44.70    9.40
   0 -10  -7   37.00    4.60
   0 -10   7   27.90    8.30
   0 -10  -7   40.40   12.10
   0  10  -8  274.27   22.60
   0  10  -8  276.67   21.90
   0  10   8  287.37   18.00
   0  10  -8  288.87   20.90
   0 -10  -8  274.37   22.70
   0 -10   8  278.27   19.70
   0 -10  -8  275.07   17.30
   0 -10  -8  301.67   19.50
   0 -10   8  297.57   18.80
   0 -10   8  297.37   21.30
   0  10   9   19.30    9.10
   0  10  -9  -11.20   10.80
   0  10  -9   14.40   13.00
   0  10  -9    1.00   10.10
   0 -10  -9   11.40    8.60
   0 -10  -9   23.90   14.80
   0 -10  -9   -2.80    8.70
   0 -10   9    4.40    8.80
   0 -10   9    8.70   10.90
   0 -10   9   10.60    8.60
   0  10  10   63.19   10.90
   0  10 -10   57.69   14.90
   0  10 -10   63.39   16.60
   0  10 -10   21.20   15.30
   0 -10 -10   65.29   11.70
   0 -10  10   72.79   15.90
   0 -10  10   80.49   11.60
   0 -10  10   55.19   11.80
   0 -10 -10   55.99   17.10
   0  10 -11    4.20   16.20
   0  10 -11    3.90   13.90
   0 -10 -11    1.10   10.00
   0 -10  11   -1.50   10.20
   0 -10  11    8.40    9.90
   0 -10 -11   29.70   16.30
   0  10 -12   53.09   19.90
   0  10 -12   44.40   17.80
   0 -10 -12   80.99   15.00
   0 -10  12   92.49   14.10
   0  10 -13    4.70   16.90
   0  10 -13  -18.20   16.00
   0 -10  13    5.70   13.30
   0 -10 -13  -16.90   11.90
   0  11   0   14.40    6.20
   0  11   0    8.00    7.30
   0 -11   0   13.50    5.60
   0 -11   0   11.10    6.50
   0 -11   0   13.50    6.10
   0  11  -1  104.29   11.30
   0  11   1   94.59    9.40
   0  11  -1   73.09   11.40
   0  11   1  116.19   13.00
   0 -11  -1  101.29   12.10
   0 -11   1  109.09   12.90
   0 -11   1  105.89   12.90
   0 -11   1  103.19   10.20
   0 -11  -1  114.09   13.00
   0 -11  -1   94.99    9.20
   0 -11  -1  101.59   12.50
   0  11  -2  158.78   15.30
   0  11   2  164.68   14.90
   0  11  -2  195.58   14.00
   0  11  -2  149.39   13.20
   0 -11  -2  143.69   15.10
   0 -11  -2  171.78   14.50
   0 -11   2  172.88   14.60
   0 -11  -2  171.88   10.30
   0 -11  -2  153.88   14.40
   0 -11   2  167.58   12.40
   0 -11   2  168.08   14.70
   0  11   3  139.39   14.20
   0  11   3  167.58   11.80
   0  11  -3  152.38   12.90
   0  11  -3  139.79   13.10
   0  11  -3  151.58   15.70
   0 -11  -3  143.29    9.10
   0 -11   3  142.59   13.70
   0 -11   3  154.18   14.80
   0 -11  -3  145.39   15.30
   0 -11   3  121.09   13.10
   0 -11  -3  137.69   14.00
   0 -11  -3  142.39   13.80
   0  11  -4   12.40    9.60
   0  11  -4   15.60    7.10
   0  11  -4   -1.40    6.60
   0  11   4    5.40    5.90
   0  11   4   24.10    8.20
   0  11  -4   13.40    5.40
   0 -11  -4    8.00    4.20
   0 -11   4    5.60    7.00
   0 -11  -4    7.20    7.50
   0 -11   4   10.40    7.20
   0 -11  -4  -13.70    7.80
   0 -11  -4   -2.70    6.60
   0 -11   4    5.90    7.00
   0  11  -5  287.37   18.10
   0  11   5  244.18   17.40
   0  11   5  306.87   15.50
   0  11  -5  306.67   21.80
   0  11  -5  302.17   19.00
   0  11  -5  296.57   16.30
   0 -11   5  331.77   20.00
   0 -11   5  309.27   18.40
   0 -11  -5  318.27   18.00
   0 -11  -5  296.57   11.70
   0 -11   5  308.87   19.50
   0 -11  -5  282.97   20.80
   0 -11  -5  259.57   18.60
   0  11  -6    3.40    7.30
   0  11  -6   10.30   11.00
   0  11   6    1.90    5.70
   0  11   6   -3.70    8.30
   0  11  -6   14.00    8.80
   0  11  -6    7.10    6.20
   0 -11   6    3.00    7.80
   0 -11  -6    5.10    7.60
   0 -11   6   -9.30    8.80
   0 -11   6    6.80    8.10
   0 -11  -6   25.30   11.80
   0 -11  -6   -1.80    6.80
   0 -11  -6    8.50    3.70
   0  11  -7  230.58   19.80
   0  11  -7  256.87   11.50
   0  11  -7  242.28   19.80
   0  11  -7  225.58   21.60
   0  11  -7  244.68   18.50
   0  11   7  253.57   15.40
   0  11   7  290.17   18.90
   0 -11  -7  265.67   17.40
   0 -11  -7  218.68   21.40
   0 -11  -7  249.88    9.00
   0 -11   7  271.47   19.30
   0 -11  -7  261.07   19.20
   0 -11   7  271.67   19.20
   0 -11   7  278.87   19.90
   0  11  -8   65.59   14.00
   0  11  -8   63.29   12.10
   0  11   8   85.99   10.30
   0  11   8   80.69   12.60
   0  11  -8   63.19   14.10
   0 -11   8   73.29   11.40
   0 -11   8   64.69   11.70
   0 -11   8   46.00   12.30
   0 -11  -8   73.89   10.50
   0 -11  -8   68.49   15.40
   0 -11  -8   62.29   12.20
   0  11  -9  246.58   23.00
   0  11  -9  274.47   25.60
   0  11  -9  216.28   25.50
   0  11   9  206.48   18.70
   0  11   9  236.68   16.90
   0 -11   9  255.57   19.50
   0 -11  -9  244.08   28.10
   0 -11  -9  241.58   18.50
   0 -11   9  213.88   23.30
   0 -11  -9  231.48   21.10
   0 -11   9  235.08   20.70
   0  11 -10   -3.00   15.90
   0  11 -10   -6.10   13.30
   0  11  10    6.90   10.80
   0 -11 -10   32.00   15.60
   0 -11  10   14.00   10.70
   0 -11 -10   -3.50    9.10
   0 -11  10    1.80    9.90
   0 -11  10   12.80   10.70
   0 -11 -10   16.10   11.20
   0  11 -11   94.99   19.20
   0  11 -11   85.99   20.20
   0 -11 -11   83.29   14.70
   0 -11  11   69.99   13.70
   0 -11  11   70.59   12.70
   0  11 -12   21.80   17.90
   0  11 -12    7.70   20.40
   0 -11 -12   -7.10   12.20
   0 -11  12    6.80   12.30
   0  11 -13   15.00   14.30
   0  12   0  851.31   28.90
   0  12   0  782.52   31.20
   0 -12   0  779.22   30.70
   0 -12   0  862.61   27.20
   0  12  -1   78.89    9.90
   0  12  -1   99.29   13.80
   0  12   1   90.89   13.30
   0  12   1   92.89   10.30
   0  12  -1   92.69   12.00
   0 -12  -1   87.59   10.40
   0 -12   1   82.69   10.10
   0 -12   1   81.29   11.50
   0 -12  -1  107.79   12.90
   0 -12  -1  116.39   13.50
   0 -12   1   78.89   11.80
   0  12  -2  173.18   14.20
   0  12  -2  206.98   18.00
   0  12   2  170.18   16.70
   0  12   2  179.78   14.00
   0  12  -2  171.78   14.30
   0 -12   2  182.88   16.50
   0 -12  -2  212.98   18.10
   0 -12   2  186.28   14.00
   0 -12  -2  173.58   15.70
   0 -12  -2  189.28   16.50
   0 -12  -2  195.18   11.80
   0 -12   2  188.38   16.80
   0  12  -3   -1.20    6.30
   0  12   3    4.40    6.10
   0  12  -3   -0.90    7.50
   0  12  -3   -2.10    9.50
   0  12   3    1.00    8.40
   0 -12   3   -3.60    6.90
   0 -12   3    7.60    7.40
   0 -12  -3    7.20    6.60
   0 -12  -3    9.80    5.10
   0 -12  -3   -5.30    7.10
   0 -12   3   -0.80    7.30
   0 -12  -3   -2.90    9.50
   0  12   4  537.95   25.70
   0  12  -4  495.75   24.80
   0  12  -4  564.54   22.10
   0  12  -4  526.25   23.80
   0  12  -4  529.65   26.70
   0  12   4  600.44   22.50
   0 -12  -4  514.45   17.70
   0 -12  -4  531.15   24.50
   0 -12   4  540.15   24.60
   0 -12  -4  532.75   26.20
   0 -12  -4  543.15   28.10
   0 -12   4  545.45   26.50
   0 -12   4  512.55   24.90
   0  12   5   46.60   10.90
   0  12   5   44.60    8.30
   0  12  -5   27.50   10.00
   0  12  -5   23.70    7.00
   0  12  -5   45.50   13.50
   0  12  -5   20.60    8.80
   0 -12   5   26.10   10.40
   0 -12  -5   38.70    9.10
   0 -12   5   33.60    9.90
   0 -12   5   24.50    8.40
   0 -12  -5   31.50   12.90
   0 -12  -5   38.80    6.00
   0 -12  -5   35.60   10.50
   0  12  -6  131.49   15.80
   0  12   6  107.09   12.70
   0  12  -6   84.49   12.60
   0  12  -6  108.19   13.30
   0  12  -6  101.79   16.60
   0  12   6  103.29   13.50
   0 -12  -6  114.09    8.00
   0 -12  -6  110.49   13.30
   0 -12  -6  112.89   12.80
   0 -12   6  101.59   14.20
   0 -12  -6  129.09   17.50
   0 -12   6   89.39   12.20
   0 -12   6  106.29   14.90
   0  12  -7   10.40   13.10
   0  12  -7  -12.20   10.30
   0  12   7   10.00    7.60
   0  12  -7   -7.50    8.20
   0  12   7   15.60   10.40
   0 -12  -7   12.60    9.60
   0 -12   7    9.40   11.50
   0 -12   7   -5.50    8.20
   0 -12  -7   -0.10    8.40
   0 -12   7    5.80    8.90
   0 -12  -7    8.00   13.50
   0  12  -8   76.79   17.50
   0  12  -8   86.09   16.40
   0  12  -8   58.99   13.20
   0  12   8   71.19   13.50
   0  12   8   74.59   10.90
   0 -12  -8  100.79   14.30
   0 -12   8   72.79   12.90
   0 -12   8   86.39   13.10
   0 -12  -8   60.29   16.90
   0 -12  -8  105.29   13.00
   0 -12   8  111.69   17.40
   0  12  -9    9.70   12.10
   0  12  -9   -0.60   15.10
   0  12  -9   -0.60   10.60
   0  12   9   -2.20   11.40
   0  12   9    0.50    8.40
   0 -12  -9   -9.70    9.40
   0 -12   9    0.30    9.20
   0 -12   9   16.30   10.60
   0 -12  -9    2.40   13.50
   0 -12   9   18.50   10.40
   0 -12  -9    4.00   10.70
   0  12  10   41.10   11.30
   0  12  10   29.00   11.70
   0  12 -10   46.30   15.80
   0  12 -10   21.60   19.50
   0 -12 -10   41.70   13.80
   0 -12  10   66.99   14.60
   0 -12  10   65.19   13.30
   0 -12 -10   61.99   11.80
   0  12  11    0.40   11.70
   0  12 -11   13.10   17.70
   0  12 -11   35.70   18.40
   0 -12  11   -3.10   11.50
   0 -12  11   -2.30   11.50
   0 -12 -11    4.70   12.70
   0  12 -12   50.09   20.60
   0 -12 -12   35.70   15.20
   0 -12  12   37.20   14.30
   0  13   0    5.90    7.10
   0  13   0   -4.30    9.80
   0 -13   0   -1.10    7.90
   0 -13   0    6.50    7.10
   0 -13   0   -0.40    7.10
   0  13  -1  436.86   21.90
   0  13  -1  408.26   25.50
   0  13  -1  468.85   21.00
   0  13   1  439.86   21.00
   0  13   1  424.36   25.00
   0 -13  -1  449.46   24.30
   0 -13   1  461.15   20.90
   0 -13  -1  441.96   23.70
   0 -13   1  393.96   23.10
   0 -13   1  422.86   24.10
   0 -13  -1  459.65   19.30
   0  13   2   18.90    8.00
   0  13  -2    7.20   10.20
   0  13   2   13.20   10.70
   0  13  -2   16.80    7.60
   0  13  -2    1.20    8.40
   0 -13  -2    9.30    8.10
   0 -13   2   13.00    8.00
   0 -13  -2    4.70    8.00
   0 -13   2   -1.70    7.80
   0 -13  -2   -2.10    9.70
   0 -13   2    3.70    8.20
   0 -13  -2   14.50    6.60
   0  13  -3  156.38   15.30
   0  13   3  147.79   14.40
   0  13  -3  148.09   16.50
   0  13  -3  130.49   17.10
   0  13   3  152.98   16.90
   0 -13  -3  138.39   15.70
   0 -13   3  123.89   15.20
   0 -13  -3  137.79   16.20
   0 -13   3  141.59   16.00
   0 -13  -3  149.59   11.50
   0 -13  -3  143.49   17.10
   0 -13   3  145.39   16.90
   0  13  -4    9.60    8.70
   0  13   4    4.60    7.60
   0  13  -4  -10.40    7.30
   0  13  -4   -9.50   11.50
   0  13  -4   -4.80    6.20
   0  13   4   -0.70   10.50
   0 -13  -4    1.50   11.60
   0 -13   4   -3.60    8.60
   0 -13   4    7.50    8.60
   0 -13  -4   -3.50    8.80
   0 -13   4    6.10    9.50
   0 -13  -4    5.90    5.70
   0 -13  -4    3.00    8.20
   0  13  -5  224.68   18.90
   0  13  -5  189.28   18.10
   0  13  -5  232.48   23.60
   0  13   5  210.78   15.90
   0  13   5  199.48   20.60
   0  13  -5  189.18   16.10
   0 -13  -5  228.38   21.90
   0 -13  -5  225.28   20.50
   0 -13   5  168.88   17.60
   0 -13  -5  210.88   19.00
   0 -13   5  203.48   20.10
   0 -13  -5  205.38   12.30
   0 -13   5  206.18   19.50
   0  13  -6    9.50    9.10
   0  13  -6    3.10   13.50
   0  13   6    8.00   11.80
   0  13  -6   14.80   11.00
   0  13   6    7.60    7.70
   0  13  -6    1.60    7.50
   0 -13   6   16.80   12.20
   0 -13  -6    2.70    4.90
   0 -13  -6   15.30    9.30
   0 -13  -6   -7.40    9.30
   0 -13  -6   13.50   14.50
   0 -13   6    3.70    9.30
   0 -13   6    6.20    9.50
   0  13   7  142.89   16.50
   0  13  -7   66.79   14.40
   0  13   7  102.89   12.70
   0  13  -7   92.49   13.40
   0  13  -7  108.79   17.90
   0 -13   7  116.49   14.50
   0 -13  -7  104.69    7.50
   0 -13   7   81.39   16.20
   0 -13  -7  113.09   15.50
   0 -13  -7  123.69   14.30
   0 -13  -7   75.99   19.10
   0 -13   7   99.19   14.10
   0  13   8   -9.10   12.50
   0  13  -8    1.60    9.60
   0  13  -8  -11.00   15.50
   0  13   8    5.80    9.30
   0  13  -8   10.70   11.10
   0 -13  -8   -0.10   10.00
   0 -13   8    2.10    9.10
   0 -13   8   -0.30   10.90
   0 -13  -8    2.50   12.10
   0 -13   8   14.40   10.80
   0 -13  -8   -0.70   11.10
   0  13   9   35.30   11.50
   0  13  -9   55.79   15.50
   0  13   9   29.50   14.40
   0 -13   9   29.10   13.00
   0 -13  -9   39.80   12.10
   0 -13   9   37.40   12.90
   0 -13  -9   24.90   13.10
   0  13 -10   22.40   16.40
   0  13  10   -1.80   11.40
   0 -13  10  -20.30   11.20
   0 -13  10   27.60   13.50
   0 -13 -10  -24.10   11.20
   0 -13 -10    5.80   13.40
   0  13 -11   16.80   18.50
   0 -13  11   15.30   13.80
   0 -13 -11   17.00   14.10
   0 -13  11    0.60   12.90
   0  14   0  108.79   16.70
   0  14   0  149.69   14.80
   0 -14   0  117.19   14.20
   0 -14   0  107.39   14.90
   0 -14   0   80.19   12.30
   0  14  -1   -3.30    8.80
   0  14   1    9.80    9.10
   0  14   1   14.80   11.20
   0  14  -1   -2.90    7.40
   0  14  -1    5.30   11.60
   0 -14   1   -3.20    8.30
   0 -14  -1    9.80    9.10
   0 -14  -1    7.70    9.00
   0 -14   1    6.50    9.10
   0 -14  -1   12.60    7.70
   0 -14   1    6.60    8.30
   0  14  -2  136.09   14.40
   0  14   2  121.19   16.10
   0  14  -2  151.58   15.40
   0  14  -2  141.49   18.40
   0  14   2  111.49   12.70
   0 -14   2  122.19   15.50
   0 -14   2  122.59   16.20
   0 -14  -2  129.79   12.90
   0 -14  -2  103.89   14.20
   0 -14   2  126.89   14.30
   0 -14  -2  103.69   13.60
   0  14  -3   54.89   10.40
   0  14  -3   71.39   12.70
   0  14   3   82.09   11.40
   0  14   3   86.69   15.20
   0  14  -3   68.09   15.90
   0 -14  -3   48.00    8.70
   0 -14   3   94.79   14.80
   0 -14  -3   77.09   12.90
   0 -14   3   48.90   11.30
   0 -14  -3   83.69   14.30
   0 -14   3   65.59   12.10
   0  14  -4  209.78   16.70
   0  14  -4  207.48   18.60
   0  14   4  199.98   17.30
   0  14  -4  220.08   20.50
   0  14   4  215.98   22.30
   0  14  -4  215.98   22.90
   0 -14   4  209.48   20.30
   0 -14  -4  223.18   22.10
   0 -14  -4  203.78   21.50
   0 -14  -4  229.88   13.90
   0 -14   4  226.08   21.30
   0 -14   4  223.18   21.80
   0 -14  -4  239.88   20.70
   0  14  -5   -7.20    9.40
   0  14  -5   11.30   10.40
   0  14   5  -13.50    8.40
   0  14  -5    0.10    7.90
   0  14  -5    3.00   13.50
   0  14   5    0.30   12.80
   0 -14  -5   10.30    6.80
   0 -14  -5   -1.70   14.60
   0 -14   5    6.20   10.70
   0 -14  -5    6.30   10.10
   0 -14   5   -0.20    9.30
   0 -14  -5   -0.60    9.80
   0 -14   5   11.10   10.60
   0  14  -6   59.39   11.70
   0  14  -6   78.99   18.50
   0  14  -6   36.90   14.10
   0  14   6   70.79   12.40
   0  14   6  110.39   17.40
   0 -14  -6   80.39    9.30
   0 -14  -6   78.39   15.30
   0 -14  -6   95.79   17.50
   0 -14   6   46.10   12.60
   0 -14  -6   79.79   13.80
   0 -14   6   46.20   14.40
   0  14   7   19.00    9.90
   0  14  -7   -5.50   10.70
   0  14  -7   29.80   11.40
   0  14   7   11.00   14.20
   0  14  -7   55.59   17.70
   0 -14   7   -0.50   11.80
   0 -14   7   19.50   12.50
   0 -14  -7   25.10   11.60
   0 -14  -7   22.80   12.30
   0  14  -8   60.09   14.60
   0  14   8   52.49   12.30
   0  14   8   59.09   16.40
   0 -14   8   58.69   15.00
   0 -14  -8   73.39   15.60
   0 -14   8   56.49   14.00
   0 -14  -8   53.59   13.90
   0  14   9   10.40   11.50
   0  14   9    5.60   15.50
   0  14  -9    9.40   14.00
   0 -14  -9  -12.10   12.40
   0 -14   9    7.40   12.60
   0 -14  -9   -0.20   13.60
   0 -14   9    4.00   12.70
   0  14  10    0.70    8.30
   0  14 -10   29.70   18.00
   0 -14  10   22.90   14.50
   0 -14  10   54.59   14.80
   0 -14 -10    1.70   15.00
   0 -14 -10    2.90   10.40
   0  15   0   17.00   10.80
   0  15   0   -0.30   13.50
   0 -15   0   -5.20    9.20
   0 -15   0   -8.30    9.40
   0 -15   0    6.10   10.10
   0  15  -1  184.78   19.20
   0  15   1  202.58   19.00
   0  15  -1  180.58   16.40
   0  15  -1  224.18   25.40
   0  15   1  184.08   20.90
   0 -15  -1  202.38   16.90
   0 -15   1  214.18   21.70
   0 -15   1  205.08   18.60
   0 -15  -1  181.28   21.40
   0 -15  -1  178.68   20.70
   0 -15   1  224.08   21.20
   0  15  -2    6.40    9.90
   0  15   2   -2.20   13.70
   0  15  -2    4.90    8.20
   0  15  -2   -8.10   13.10
   0  15   2   -1.60    8.90
   0 -15  -2    1.40   10.90
   0 -15  -2   -7.90    8.30
   0 -15  -2   17.40   10.90
   0 -15   2   -3.10    9.30
   0 -15   2   -7.60    9.80
   0 -15   2    9.90   10.10
   0  15  -3   40.20   13.30
   0  15   3   63.59   12.00
   0  15   3   67.89   15.00
   0  15  -3   26.70   15.80
   0 -15   3   66.59   13.50
   0 -15  -3   81.79   15.50
   0 -15   3   49.40   13.70
   0 -15  -3   28.70   11.50
   0 -15  -3   54.99    9.90
   0 -15   3   41.90   12.50
   0  15  -4   15.10   12.20
   0  15  -4    6.10    7.80
   0  15   4   -4.60   13.90
   0  15   4    5.20   10.20
   0  15  -4   19.50   16.00
   0 -15   4   13.80   11.00
   0 -15  -4    3.20   10.30
   0 -15   4    6.20   12.20
   0 -15  -4    3.70    7.50
   0 -15   4  -14.70   10.00
   0 -15  -4    6.30   11.00
   0  15   5   21.70   15.10
   0  15  -5   35.80   10.70
   0  15  -5   34.00   14.50
   0  15   5   39.30   10.90
   0 -15  -5   49.00    9.10
   0 -15   5   40.70   13.00
   0 -15   5   46.90   13.50
   0 -15  -5   14.10   11.90
   0 -15  -5   53.49   13.50
   0 -15   5   38.70   13.90
   0  15   6    1.30   10.80
   0  15   6   18.10   15.30
   0  15  -6   -9.00    9.30
   0 -15   6   24.80   12.40
   0 -15  -6   -8.10   11.20
   0 -15   6   -4.30   11.20
   0 -15  -6   -2.00   11.80
   0  15  -7   95.99   15.70
   0  15   7   58.69   17.60
   0  15   7   55.19   13.40
   0 -15  -7   79.89   16.50
   0 -15  -7   80.09   15.60
   0 -15   7   56.89   15.00
   0 -15   7  101.29   18.20
   0  15  -8    6.80   13.20
   0  15   8    4.90   13.10
   0  15   8   -8.30   17.20
   0 -15   8   -9.40   12.50
   0 -15  -8   18.20   13.90
   0 -15   8    5.30   13.00
   0 -15  -8  -10.70   13.10
   0  15  -9   39.90   17.60
   0 -15   9   49.80   15.90
   0 -15  -9   34.00   15.20
   0 -15   9   38.20   15.60
   0 -15  -9   64.69   17.50
   0 -15  10    7.70   15.60
   0  16   0  260.57   23.10
   0  16   0  207.98   23.90
   0 -16   0  251.77   24.70
   0 -16   0  258.97   24.80
   0 -16   0  221.18   20.10
   0  16  -1   33.30   17.10
   0  16   1    5.90   16.60
   0  16  -1   10.10   11.00
   0 -16  -1   17.00   13.00
   0 -16  -1   20.90   12.80
   0 -16   1    3.90   11.80
   0 -16   1   13.30   12.30
   0 -16   1   21.00   12.30
   0  16   2   49.30   12.90
   0  16   2   49.70   17.50
   0  16  -2   38.40   14.00
   0 -16  -2   43.30   13.60
   0 -16   2   95.29   16.30
   0 -16   2   49.80   13.50
   0 -16  -2   78.09   11.90
   0 -16  -2   24.20   13.10
   0 -16   2   60.39   15.60
   0  16   3   15.50   17.10
   0  16   3   -0.10   11.20
   0  16  -3  -11.20   13.00
   0 -16  -3   -0.40    9.00
   0 -16   3   16.00   11.30
   0 -16   3   15.80   11.70
   0 -16  -3   -3.30   11.80
   0 -16   3    5.30   12.30
   0 -16  -3   -0.50   12.10
   0  16  -4   50.79   11.10
   0  16   4   42.40   12.60
   0  16   4   32.70   17.60
   0  16  -4   10.10   11.00
   0 -16   4   27.40   12.40
   0 -16  -4   29.60   13.60
   0 -16  -4   37.30   14.10
   0 -16   4   60.89   14.60
   0  16   5   12.60   17.60
   0  16   5   11.10   12.00
   0  16  -5    8.60    9.90
   0 -16   5  -14.40   12.00
   0 -16   5   14.90   12.90
   0 -16  -5   14.80   13.70
   0 -16  -5   -1.00    5.30
   0 -16  -5    4.40   13.10
   0  16   6   41.90   14.10
   0  16   6   45.70   20.10
   0  16  -6   48.20   12.90
   0 -16   6   42.70   14.80
   0 -16  -6   54.99   15.10
   0 -16  -6   68.99   16.40
   0 -16   6   73.79   16.30
   0  16   7    7.90   19.50
   0  16   7   -0.10   13.30
   0  16  -7    0.30   11.40
   0 -16  -7    1.70   14.90
   0 -16  -7    5.20   14.80
   0 -16   7  -11.20   13.40
   0 -16   7    1.40   14.40
   0  16   8   32.00   19.90
   0  16  -8   16.20   16.10
   0 -16   8   10.80   14.50
   0 -16   8   36.60   16.50
   0 -16  -8   27.20   15.40
   0 -16  -8   36.90   17.30
   0  17   0   15.70   12.90
   0 -17   0   -4.60   12.60
   0 -17   0   -0.70   11.80
   0 -17   0   -7.00   12.70
   0  17  -1   82.09   15.40
   0  17   1   49.20   15.00
   0 -17  -1   21.90   13.30
   0 -17   1   70.19   15.50
   0 -17   1   70.09   15.60
   0 -17  -1   53.09   13.40
   0 -17   1   76.49   16.60
   0 -17  -1   46.70   16.50
   0  17  -2   -0.30   10.70
   0  17   2   21.30   13.90
   0 -17   2   -3.60   12.80
   0 -17   2   21.50   13.70
   0 -17  -2    5.00   12.80
   0 -17  -2   26.50   11.20
   0 -17   2   22.50   13.70
   0 -17  -2   -4.70   13.30
   0  17   3   16.40   14.00
   0  17  -3   31.10   11.30
   0 -17  -3   47.70   15.70
   0 -17   3   79.09   17.70
   0 -17  -3   53.99   15.80
   0 -17   3   73.49   16.80
   0  17   4   17.60   14.00
   0  17   4   -3.50   15.10
   0  17  -4    8.40   10.50
   0 -17  -4   -5.10   13.40
   0 -17   4  -11.00   13.90
   0 -17  -4   19.20   14.50
   0 -17   4  -15.40   12.90
   0  17   5   30.20   17.40
   0  17  -5   52.89   13.80
   0 -17  -5   55.39   17.20
   0 -17   5   43.90   16.20
   0 -17   5   45.00   15.50
   0 -17  -5   56.49   16.70
   0  17   6   41.00   19.80
   0  17  -6   12.10   12.70
   0 -17   6   28.80   15.60
   0 -17  -6    0.10   15.00
   0 -17  -6  -23.60   14.20
   0 -17   6   13.10   15.40
   0  17   7   53.19   22.10
   0  17  -7   59.19   16.20
   0 -17  -7   39.10   17.30
   0 -17   7   41.60   17.30
   0 -17  -7   34.70   17.70
   0 -17   7   23.60   16.00
   0 -18   0   16.70   14.30
   0 -18   0   31.80   16.60
   0 -18   0   -7.00   14.00
   0 -18  -1    3.40   14.90
   0 -18  -1    5.40   12.80
   0 -18   1   16.60   12.00
   0 -18   1   -1.10   14.70
   0 -18  -1   -1.10   15.30
   0 -18   1    6.10   14.70
   0 -18  -2   63.29   17.50
   0 -18  -2   56.29   17.00
   0 -18   2   73.89   17.70
   0 -18   2   62.19   17.60
   0 -18  -2   51.19   13.50
   0  18  -3    5.80   11.60
   0 -18   3   -3.90   13.40
   0 -18  -3   -0.70   14.80
   0 -18  -3  -18.20   14.90
   0 -18   3    3.80   14.90
   0  18  -4   48.50   14.20
   0 -18  -4   31.50   16.60
   0 -18   4   45.90   18.30
   0 -18   4   29.80   16.70
   0 -18  -4   18.10   16.30
   0  18  -5   -4.80   13.10
   0 -18   5  -13.10   15.00
   0 -18  -5   -0.80   16.50
   0 -18   5   -4.40   16.70
   0 -18  -5  -16.90   15.20
   0 -19   0   -4.10   15.90
   0 -19   0   -3.30   16.40
   0 -19  -1   34.40   17.70
   0 -19   1   31.70   17.60
   0 -19   1   25.20   18.00
   0 -19  -1   34.30   17.40
   0 -19  -1   74.09   16.40
   0 -19  -2   28.30   17.80
   0 -19   2   -2.00   16.70
   0 -19  -2  -15.10   15.40
   0 -19   2    1.90   17.20
   0  19  -3   38.10   14.40
   0 -19   3   38.20   19.40
   0 -19  -3   15.60   17.40
   0 -19  -3   55.79   19.30
   0 -19   3   41.70   19.00
   1   0 -16   56.09   15.40
   1   0 -15  -10.60   10.80
   1   0 -14   51.69   11.30
   1   0 -13   -0.10    7.40
   1   0 -12  125.79   13.50
   1   0 -11    0.50    6.50
   1   0 -11    4.60    2.50
   1   0 -11   -6.20    5.10
   1   0 -10  101.49   10.20
   1   0 -10   91.69   10.20
   1   0 -10   93.29    5.20
   1   0  -9   -2.40    4.30
   1   0  -9    1.70    4.30
   1   0  -9   -3.10    2.30
   1   0  -8    9.30    2.50
   1   0  -8    3.30    3.90
   1   0  -8    6.30    4.00
   1   0  -8    0.80    4.40
   1   0  -7   -1.10    3.50
   1   0  -7   -0.70    2.00
   1   0  -7   -1.20    3.00
   1   0  -6 1804.12   42.30
   1   0  -6 1858.01   40.00
   1   0  -6 1872.61   45.50
   1   0  -5    0.50    1.40
   1   0  -5   -1.80    2.50
   1   0  -5   -0.90    2.00
   1   0  -4 2055.79   45.60
   1   0  -4 2174.58   47.70
   1   0  -4 2042.90   43.70
   1   0  -3    0.90    0.80
   1   0  -3    0.50    1.30
   1   0  -2  174.68    5.40
   1   0  -2  168.78    4.20
  -1   0   1    0.10    0.40
   1   0  -1   -0.60    0.50
   1   0  -1   -0.10    0.30
  -1   0   0   -0.50    0.60
  -1   0   0    0.40    0.90
   1   0   0    0.20    0.40
   1   0   1    0.20    0.60
  -1   0  -1   -0.60    0.90
  -1   0  -1   -1.30    1.10
   1   0   2  138.19    4.60
  -1   0  -2  132.49    5.30
  -1   0  -2  135.99    5.80
  -1   0  -3   -0.30    1.70
  -1   0  -3    1.10    1.60
  -1   0  -4 4158.58   89.49
  -1   0  -4 4259.07   90.39
  -1   0  -5   -1.10    2.40
  -1   0  -5   -1.10    2.70
  -1   0  -6    8.50    3.40
  -1   0  -6   16.30    4.30
  -1   0  -7   -0.50    3.10
  -1   0  -7   -1.80    4.20
  -1   0  -7   -5.10    4.10
  -1   0  -8 1725.13   41.00
  -1   0  -8 1722.03   43.70
  -1   0  -8 1708.63   46.20
  -1   0  -9    1.50    5.80
  -1   0  -9    1.40    3.90
  -1   0  -9   -4.80    4.80
  -1   0 -10  134.59   12.90
  -1   0 -10  134.89   13.20
  -1   0 -10  143.79    9.30
   1   0  10  134.49   11.40
  -1   0 -11   -2.80    6.90
   1   0  11   -1.00    6.60
  -1   0 -11   -2.50    8.00
  -1   0 -11    2.80    4.70
  -1   0 -12  163.78   10.70
   1   0  12  174.18   15.30
  -1   0 -12  162.58   17.30
  -1   0 -12  173.48   17.70
  -1   0 -13  -16.70   10.80
   1   0  13   18.90   10.40
  -1   0 -13    9.20    9.90
  -1   0 -14   21.20   11.30
  -1   0 -15    5.10   13.50
   1   1 -16  -14.90   13.00
   1  -1 -16   -6.90   13.10
   1   1 -15   41.40   12.60
   1  -1 -15   34.10   12.90
   1   1 -14   -2.00    8.90
   1  -1 -14   -1.20    9.80
   1   1 -13   14.50    8.40
   1   1 -13   14.10    3.70
   1  -1 -13    4.60    7.90
   1   1 -12    7.80    3.90
   1   1 -12   -2.50    6.30
   1  -1 -12    3.80    6.50
   1   1 -11   98.49   10.90
   1   1 -11   86.99    7.70
   1  -1 -11   95.79   11.00
   1  -1 -11  106.39   10.90
   1   1 -10   37.70    5.30
   1   1 -10   21.60    8.00
   1   1 -10   38.20    7.00
   1  -1 -10   41.70    7.00
   1  -1 -10   34.20    7.50
   1   1  -9  516.15   15.70
   1   1  -9  499.55   16.60
   1   1  -9  560.44   20.00
   1  -1  -9  514.35   19.10
   1  -1  -9  508.75   19.10
   1   1  -8  212.18    9.50
   1   1  -8  218.48    9.10
   1   1  -8  236.18   14.20
   1   1  -8  221.08   14.00
   1  -1  -8  220.88    6.20
   1  -1  -8  221.28   11.50
   1  -1  -8  235.38   12.10
   1   1  -7  589.94   16.30
   1   1  -7  631.74   22.30
   1   1  -7  605.74   16.80
   1   1  -7  590.84   21.30
   1  -1  -7  598.34   13.50
   1  -1  -7  593.24   18.80
   1   1  -6  230.48   11.30
   1   1  -6  241.38    8.50
   1   1  -6  242.08    8.40
   1  -1  -6  240.18   10.30
   1  -1  -6  243.38    6.00
   1   1  -5 1063.99   24.70
   1   1  -5 1067.69   28.40
   1   1  -5 1077.79   25.00
   1  -1  -5 1099.89   27.10
   1   1  -4  419.76   13.40
   1   1  -4  422.46   11.20
   1  -1  -4  430.46   12.70
   1   1  -3 3923.41   82.29
   1   1  -3 3856.01   80.59
   1  -1  -3 3749.43   80.59
   1  -1  -3 3945.51   82.09
   1   1  -2  255.87    7.10
   1   1  -2  258.87    7.50
  -1   1   2  245.08    6.00
   1  -1  -2  256.07    6.70
   1   1  -1 3237.28   63.39
   1   1  -1 3193.08   63.49
   1  -1  -1 2721.43   62.99
  -1   1   0   15.10    1.70
  -1  -1   0    9.90    1.60
  -1   1  -1 1916.71   41.10
  -1   1  -1 1938.01   41.10
  -1   1  -1 1855.91   41.00
  -1  -1  -1 1921.31   41.60
   1  -1   1 1843.92   40.30
  -1  -1  -1 1865.91   40.00
  -1   1  -2  617.64   16.10
  -1   1  -2  647.34   17.00
  -1   1  -2  616.24   16.50
   1   1   2  649.24   13.80
  -1  -1  -2  621.24   16.60
   1  -1   2  621.74   15.50
  -1  -1  -2  643.24   15.00
  -1   1  -3  758.82   19.40
  -1   1  -3  760.92   19.20
  -1   1  -3  738.43   20.70
  -1  -1  -3  762.92   18.00
  -1  -1  -3  754.12   20.00
  -1   1  -4  354.66   11.30
  -1   1  -4  352.96   11.60
  -1   1  -4  349.57   13.10
  -1  -1  -4  354.26   10.30
  -1  -1  -4  354.46   12.30
  -1   1  -5  189.88   10.30
  -1   1  -5  201.08    8.90
  -1   1  -5  193.38    8.40
  -1  -1  -5  197.08    9.60
  -1  -1  -5  202.68    7.50
  -1   1  -6    6.00    3.20
  -1   1  -6    3.20    3.40
  -1   1  -6   -0.70    3.80
  -1  -1  -6    7.90    4.20
  -1  -1  -6    2.90    3.90
  -1  -1  -6    8.00    2.50
  -1   1  -7  268.27   14.70
  -1   1  -7  258.07   14.50
  -1   1  -7  248.58   11.20
  -1   1  -7  259.17   11.60
  -1  -1  -7  256.77    9.50
  -1  -1  -7  260.17   12.80
  -1  -1  -7  275.87   13.60
  -1   1  -8   -4.30    4.70
  -1   1  -8   -0.50    4.60
  -1   1  -8    4.50    4.70
  -1  -1  -8    3.70    5.50
  -1  -1  -8   -2.90    4.40
  -1  -1  -8    1.00    2.80
  -1   1  -9  292.17   13.60
  -1   1  -9  289.97   14.10
  -1   1  -9  303.67   16.80
  -1  -1  -9  280.67   15.90
  -1  -1  -9  293.97   11.00
  -1  -1  -9  305.67   16.50
  -1   1 -10    3.50    5.60
  -1   1 -10   -0.90    5.90
   1   1  10    0.10    5.20
  -1   1 -10   -7.90    6.20
  -1  -1 -10    1.60    5.50
   1  -1  10    0.80    6.30
  -1  -1 -10   -0.80    3.90
  -1  -1 -10    8.50    8.00
  -1   1 -11  174.88   14.10
   1   1  11  144.49   12.30
  -1   1 -11  183.38   15.60
  -1   1 -11  160.68   11.80
  -1  -1 -11  163.78    9.40
   1  -1  11  176.78   14.20
  -1  -1 -11  174.58   15.00
  -1  -1 -11  183.18   16.50
   1   1  12   10.30    8.30
  -1   1 -12    5.50    6.30
  -1   1 -12    1.40    8.20
  -1   1 -12   14.10    9.20
  -1  -1 -12    0.70    8.10
  -1  -1 -12   -0.20   10.40
   1  -1  12   -3.20    8.80
   1   1  13  135.79   15.30
  -1   1 -13  112.69   13.30
  -1   1 -13  125.49   15.20
   1  -1  13  125.39   14.90
  -1  -1 -13  137.79   16.30
  -1  -1 -13  120.79   16.80
  -1   1 -14   18.90   11.40
   1  -1  14  -27.60   11.00
  -1  -1 -14   23.20   11.60
  -1   1 -15   31.30   14.30
  -1  -1 -15    6.00   13.20
   1   2 -16   20.20   13.60
   1  -2 -16    6.30   13.70
   1   2 -15    0.90   11.20
   1  -2 -15  -13.40   11.60
  -1  -2  15   17.60   15.30
   1   2 -14  121.09   14.40
   1  -2 -14  110.39   14.50
   1   2 -13   -0.40    7.70
   1   2 -13  -11.40    5.30
   1  -2 -13   13.80    8.30
   1   2 -12   86.59   10.20
   1   2 -12   90.59   10.80
   1  -2 -12   88.79   11.20
   1  -2 -12   70.69   12.20
   1   2 -11    8.10    5.70
   1   2 -11    6.00    5.90
   1   2 -11   13.30    9.10
   1  -2 -11    4.10    8.10
   1  -2 -11   -0.30    5.60
   1   2 -10  843.42   23.80
   1   2 -10  794.82   27.40
   1   2 -10  835.02   30.90
   1  -2 -10  821.42   27.20
   1  -2 -10  781.42   27.30
   1   2  -9  -10.20    6.10
   1   2  -9    2.60    5.30
   1   2  -9   -4.00    3.90
   1  -2  -9    1.60    4.20
   1  -2  -9  -12.90    5.30
   1   2  -8  902.21   29.40
   1   2  -8  856.51   23.40
   1   2  -8  871.41   29.20
   1  -2  -8  868.51   26.30
   1  -2  -8  837.42   26.30
   1   2  -7   38.60    4.60
  -1   2   7   37.50    2.40
   1   2  -7   35.50    6.10
   1   2  -7   26.10    6.20
   1  -2  -7   45.80    6.40
   1   2  -6 1345.67   32.10
   1   2  -6 1321.97   35.80
  -1   2   6 1353.96   28.40
   1  -2  -6 1354.76   34.60
  -1   2   5  329.57    7.90
   1   2  -5  332.67   10.80
   1   2  -5  338.87   13.20
   1  -2  -5  325.17   12.30
   1   2  -4  209.68    7.80
   1   2  -4  204.88    8.80
  -1   2   4  216.78    5.60
   1  -2  -4  215.68    9.00
   1  -2  -4  205.88    6.80
   1   2  -3  737.83   19.10
  -1   2   3  757.22   16.50
   1   2  -3  744.13   18.40
   1  -2  -3  690.73   19.20
   1  -2  -3  741.33   16.90
   1   2  -2   16.10    2.30
   1   2  -2   14.20    2.10
  -1   2   2   15.30    1.80
  -1  -2   2   15.90    1.50
   1  -2  -2   15.80    2.50
   1  -2  -2   12.00    1.50
  -1   2   1   21.60    1.50
   1   2  -1   22.30    2.20
  -1   2   1   22.70    2.30
   1   2  -1   23.50    2.60
  -1  -2   1   24.30    2.10
   1  -2  -1   21.40    1.90
   1   2   0  932.01   21.10
  -1   2   0  949.31   22.10
   1   2   0  935.01   21.70
  -1   2   0  937.11   21.00
  -1  -2   0  979.80   22.10
   1  -2   0  909.21   21.30
  -1   2  -1  747.93   19.00
  -1   2  -1  783.22   18.70
   1   2   1  761.62   18.00
  -1  -2  -1  767.52   19.40
   1  -2   1  781.22   18.50
  -1   2  -3  435.96   13.10
  -1   2  -3  415.46   12.70
  -1   2  -3  444.36   14.20
   1  -2   3  414.76   12.60
  -1  -2  -3  426.26   13.90
  -1   2  -4 1797.82   43.90
  -1   2  -4 1801.92   41.80
  -1   2  -4 1770.82   40.50
  -1  -2  -4 1742.33   42.80
  -1  -2  -4 1813.92   39.30
  -1   2  -5  369.66   13.20
  -1   2  -5  370.66   11.80
  -1   2  -5  366.36   15.00
  -1  -2  -5  368.86   10.70
  -1  -2  -5  356.26   14.20
  -1   2  -6    3.90    3.00
  -1   2  -6    5.60    3.60
  -1   2  -6    0.20    4.10
  -1  -2  -6    7.40    2.40
  -1  -2  -6    6.50    4.50
  -1  -2  -6    8.10    4.30
  -1   2  -7   -1.00    4.70
  -1   2  -7    5.30    4.60
  -1   2  -7    4.60    5.20
  -1   2  -7   10.50    3.90
  -1  -2  -7   13.40    5.70
  -1  -2  -7   14.00    3.10
  -1  -2  -7    5.40    4.30
  -1   2  -8  311.07   12.80
  -1   2  -8  327.47   14.60
  -1   2  -8  361.56   17.70
  -1   2  -8  345.07   18.00
  -1  -2  -8  318.47   10.90
  -1  -2  -8  314.47   16.10
  -1  -2  -8  316.57   15.70
  -1   2  -9   10.40    5.30
  -1   2  -9   10.60    6.10
  -1   2  -9   18.60    7.80
  -1   2  -9   20.60    7.50
  -1  -2  -9   23.80    6.60
   1  -2   9   26.40    7.00
  -1  -2  -9    9.40    7.80
  -1   2 -10   54.49    9.50
   1   2  10   69.89    8.60
  -1   2 -10   76.39    8.70
  -1   2 -10   94.39   10.20
  -1  -2 -10   85.29   12.00
  -1  -2 -10   52.99    8.80
   1  -2  10   82.09   10.40
   1   2  11    2.50    6.00
  -1   2 -11   -4.40    6.80
  -1   2 -11    6.60    7.50
   1   2  11    5.10    4.20
  -1   2 -11   -1.50    7.00
  -1  -2 -11   -2.00    6.70
  -1  -2 -11    0.10   10.10
   1  -2  11   -2.30    7.70
   1  -2  11   -1.30    5.50
  -1   2 -12   89.99   10.80
   1   2  12   82.59    9.80
  -1   2 -12   61.09   11.10
   1   2  12   83.59    8.20
  -1   2 -12   89.89   11.00
  -1  -2 -12   63.09   11.50
   1  -2  12  113.09   13.50
   1  -2  12  100.29   11.00
  -1  -2 -12  105.19   15.00
  -1   2 -13   -1.40    5.90
  -1   2 -13   -3.20    9.40
   1   2  13    0.20    8.00
  -1  -2 -13    1.90    9.50
   1  -2  13    5.60   11.30
  -1  -2 -13   11.80   14.00
  -1   2 -14   20.60   12.40
   1  -2  14   41.00   13.60
  -1  -2 -14    1.50   11.50
  -1  -2 -14   10.60   11.40
  -1   2 -15   16.10   13.80
  -1  -2 -15   13.40   13.80
   1   3 -15    8.30   11.60
   1  -3 -15   21.50   12.80
  -1  -3  15   46.90   17.20
   1   3 -14   11.80    9.70
   1  -3 -14   -8.70    9.80
   1   3 -13   50.99   14.60
   1   3 -13   46.10   10.50
   1   3 -13   69.99    9.50
   1  -3 -13   69.59   12.00
   1   3 -12   18.20   12.50
   1   3 -12   12.10    7.20
   1   3 -12   32.60    8.30
   1  -3 -12   33.20    9.60
   1  -3 -12   14.70   10.80
   1   3 -11   81.99   12.60
   1   3 -11  100.29   11.50
   1   3 -11  112.29   12.30
   1  -3 -11  111.39   12.60
   1  -3 -11   76.49   11.70
   1   3 -10   41.70    8.20
   1   3 -10   49.30    7.40
   1   3 -10   62.39   11.10
   1  -3 -10   59.39    9.70
   1  -3 -10   50.49    7.60
   1   3  -9  550.44   24.20
   1   3  -9  567.74   22.10
   1   3  -9  581.54   24.70
   1   3  -9  552.34   18.80
   1  -3  -9  556.54   21.00
   1  -3  -9  557.64   22.20
   1   3  -8    7.00    5.40
   1   3  -8    3.80    5.40
   1   3  -8    4.40    4.20
   1   3  -8    8.60    5.70
   1  -3  -8   16.30    4.90
   1  -3  -8    6.00    5.40
  -1   3   7  781.62   17.90
   1   3  -7  798.32   26.00
   1   3  -7  800.32   26.80
   1   3  -7  771.32   22.30
   1  -3  -7  838.02   24.70
   1  -3  -7  746.33   24.60
   1   3  -6  342.77   12.60
   1   3  -6  352.66   15.90
   1   3  -6  351.56   14.80
  -1   3   6  346.47    9.20
   1  -3  -6  343.07   14.30
   1   3  -5 1928.31   45.00
   1   3  -5 1943.11   47.10
  -1   3   5 1931.81   41.50
   1  -3  -5 1934.61   46.90
   1  -3  -5 1934.01   42.50
   1   3  -4  447.56   14.70
  -1   3   4  448.06   11.60
   1   3  -4  455.45   14.00
   1  -3  -4  449.16   11.50
   1  -3  -4  441.76   15.10
  -1   3   3   29.70    2.90
   1   3  -3   30.10    3.60
   1   3  -3   29.30    3.70
   1  -3  -3   28.30    2.30
   1  -3  -3   27.30    3.90
  -1   3   2 2932.61   62.39
   1   3  -2 3005.40   63.49
   1   3  -2 2978.80   63.89
  -1  -3   2 2963.10   61.29
   1  -3  -2 2665.83   61.29
   1  -3  -2 2994.20   64.39
   1   3  -1  768.62   19.40
  -1   3   1  759.62   17.40
  -1   3   1  742.03   18.80
   1   3  -1  754.82   18.60
   1  -3  -1  738.63   17.80
  -1  -3   1  755.82   18.30
   1   3   0  226.18    8.10
   1   3   0  224.68    7.30
  -1   3   0  225.68    7.10
  -1   3   0  225.48    8.20
   1  -3   0  240.78    7.50
  -1  -3   0  230.78    8.10
  -1   3  -1 3999.00   84.09
   1   3   1 3855.31   82.89
  -1  -3  -1 3896.71   84.29
   1  -3   1 3911.91   83.09
  -1   3  -2 4154.38   89.89
   1   3   2 4178.18   88.29
  -1   3  -2 4171.58   89.79
  -1  -3  -2 4201.78   90.69
   1  -3   2 4188.88   89.19
   1   3   3  690.03   17.30
  -1   3  -3  680.93   19.30
  -1   3  -3  665.83   19.70
  -1   3  -3  686.43   17.90
   1  -3   3  666.13   18.70
  -1  -3  -3  679.33   20.00
  -1   3  -4   90.49    7.60
  -1   3  -4  107.39    7.10
  -1   3  -4  106.99    6.40
   1   3   4  104.59    5.10
   1  -3   4  102.49    6.90
  -1  -3  -4   94.29    7.90
  -1   3  -5   19.00    4.70
  -1   3  -5   18.80    3.30
   1   3   5   20.10    2.90
  -1   3  -5   11.20    4.10
  -1  -3  -5   23.80    5.50
   1   3   6  552.54   15.20
  -1   3  -6  537.05   22.30
  -1   3  -6  540.25   15.60
  -1   3  -6  552.64   18.50
  -1   3  -6  581.14   21.50
  -1  -3  -6  577.04   19.60
  -1  -3  -6  533.85   20.00
  -1   3  -7  323.97   14.40
   1   3   7  328.67   10.80
  -1   3  -7  323.67   16.60
  -1   3  -7  322.57   11.40
  -1   3  -7  328.87   17.50
  -1  -3  -7  332.67   15.10
  -1  -3  -7  324.17   15.80
   1   3   8    0.70    2.80
  -1   3  -8    8.30    5.80
  -1   3  -8   -0.80    5.70
  -1   3  -8  -12.30    5.90
  -1   3  -8    0.00    3.90
  -1  -3  -8    6.00    6.80
   1  -3   8   -3.70    5.10
  -1  -3  -8   -2.80    3.80
  -1   3  -9  430.56   15.30
  -1   3  -9  455.15   22.30
   1   3   9  437.06   13.90
  -1   3  -9  466.95   19.20
  -1   3  -9  418.56   21.30
   1   3   9  439.76   13.90
  -1  -3  -9  418.96   19.50
  -1  -3  -9  460.15   21.60
   1  -3   9  440.86   19.10
   1   3  10    0.40    4.00
  -1   3 -10   -2.60    6.80
   1   3  10   -0.60    4.30
  -1   3 -10    3.50    7.30
  -1   3 -10    2.50    5.40
   1  -3  10    1.20    5.20
   1  -3  10    0.80    7.10
  -1  -3 -10    7.00    5.90
  -1  -3 -10   -3.70    9.00
  -1   3 -11  188.58   12.30
  -1   3 -11  168.18   20.40
   1   3  11  192.08   11.30
  -1   3 -11  189.58   15.90
  -1   3 -11  200.88   17.50
   1   3  11  196.18   10.20
  -1  -3 -11  202.18   19.70
   1  -3  11  184.58   12.40
   1  -3  11  197.08   16.90
  -1  -3 -11  212.38   16.40
  -1   3 -12   -6.30    6.90
  -1   3 -12    5.60    8.90
  -1   3 -12   -8.90    9.10
   1   3  12   -8.20    6.10
   1   3  12    0.70    4.90
   1  -3  12    8.10   10.40
  -1  -3 -12    4.70    8.60
  -1  -3 -12    4.80   12.50
   1  -3  12  -12.10    5.70
  -1   3 -13   85.89   14.00
  -1  -3 -13  108.59   14.90
   1  -3  13  122.19   15.80
  -1  -3 -13  119.09   18.80
   1  -3  13  107.29    9.70
  -1   3 -14    5.30   11.90
   1  -3  14  -18.70   13.30
  -1  -3 -14   12.20   12.10
  -1  -3 -14  -17.70   15.70
  -1   3 -15    7.40   14.30
  -1  -3 -15   18.00   14.70
   1   4 -15  -11.90   11.50
   1  -4 -15   17.60   13.00
  -1  -4  15    6.80   16.90
   1   4 -14   68.49   13.10
   1  -4 -14   79.59   14.30
  -1  -4  14   68.29    8.10
   1   4 -13    2.90   13.30
   1   4 -13   18.40    9.40
   1   4 -13   -0.60    8.80
   1  -4 -13    0.20    8.40
   1   4 -12  118.49   12.40
   1   4 -12  113.79   13.00
  -1  -4  12  129.69   12.40
   1  -4 -12   99.89   13.00
   1  -4 -12  119.59   12.30
   1  -4 -12  117.39   15.70
   1   4 -11    7.30    7.20
   1   4 -11   -7.50    7.10
   1   4 -11   -1.70   10.00
   1  -4 -11    9.80    6.60
  -1  -4  11    8.30    6.50
   1  -4 -11   10.20    9.90
   1  -4 -11   14.90    6.90
   1   4 -10  159.18   14.10
   1   4 -10  171.98   17.50
   1   4 -10  167.18   12.70
   1  -4 -10  128.29   15.10
   1  -4 -10  145.39   12.80
   1   4  -9    4.20    5.50
   1   4  -9   -4.60    6.00
   1   4  -9    2.20    5.80
   1   4  -9    1.70    5.90
   1  -4  -9   -5.10    6.70
   1  -4  -9    0.40    5.00
   1   4  -8  169.18   10.90
   1   4  -8  167.68   13.80
   1   4  -8  142.19   12.90
   1   4  -8  163.38   13.90
  -1   4   8  157.68    6.10
   1  -4  -8  156.18   11.00
   1  -4  -8  171.78   13.20
  -1   4   7  162.38    6.20
   1   4  -7  144.79   11.80
   1   4  -7  155.38   11.50
   1   4  -7  155.28    9.80
   1  -4  -7  150.58   10.40
   1  -4  -7  149.49   11.40
  -1   4   6 1039.00   24.60
   1   4  -6 1054.69   31.80
   1   4  -6 1026.00   28.50
   1   4  -6 1083.29   30.90
   1  -4  -6 1058.29   30.70
   1   4  -5  112.79    8.10
  -1   4   5  112.99    5.60
   1   4  -5  115.49    7.90
   1  -4  -5  115.19    8.80
   1  -4  -5  107.09    4.90
   1   4  -4    0.20    2.70
  -1   4   4    4.10    2.10
   1   4  -4   -1.00    2.50
   1  -4  -4    5.10    3.60
   1  -4  -4    3.70    1.50
  -1   4   3  175.68    7.10
   1   4  -3  170.88    8.00
   1   4  -3  168.88    8.40
   1  -4  -3  172.38    6.00
   1  -4  -3  171.98    9.00
  -1  -4   3  174.68    5.60
   1   4  -2  557.64   15.80
  -1   4   2  534.65   15.20
  -1   4   2  541.45   13.70
   1   4  -2  556.24   16.50
  -1  -4   2  555.54   14.20
   1  -4  -2  520.75   13.80
   1  -4  -2  541.65   16.70
   1   4  -1  866.51   21.60
   1   4  -1  828.92   22.50
  -1   4   1  852.81   20.30
  -1   4   1  827.22   21.80
   1  -4  -1  845.32   20.50
  -1  -4   1  890.41   21.50
   1   4   0   16.60    3.10
  -1   4   0   16.90    3.10
  -1   4   0   11.60    2.00
   1   4   0   11.40    2.10
   1  -4   0   15.10    2.60
  -1  -4   0   13.50    2.90
  -1   4  -1    1.50    1.60
  -1   4  -1    3.10    2.40
   1   4   1    5.20    2.30
   1   4   1    2.80    1.50
   1  -4   1    1.80    1.80
  -1  -4  -1    4.70    2.70
  -1  -4  -1    3.50    1.40
   1   4   2  723.63   19.40
  -1   4  -2  749.82   20.90
  -1   4  -2  723.63   20.00
  -1  -4  -2  695.43   21.00
  -1  -4  -2  729.23   16.10
   1  -4   2  747.13   20.10
  -1   4  -3  171.88    8.80
   1   4   3  151.58    7.10
  -1   4  -3  148.59    8.20
   1  -4   3  161.48    8.10
  -1  -4  -3  167.28    9.10
   1   4   4 4319.67   91.39
  -1   4  -4 4438.36   94.49
  -1   4  -4 3974.60   91.39
  -1   4  -4 4306.57   95.39
   1  -4   4 4306.87   93.69
  -1  -4  -4 4282.47   95.79
  -1   4  -5   77.89    6.10
   1   4   5   66.59    5.40
  -1   4  -5   69.89    7.90
  -1   4  -5   75.49    7.60
   1  -4   5   71.39    7.30
  -1  -4  -5   74.79    8.10
  -1  -4  -5   71.29    7.30
  -1   4  -6 1530.75   42.70
  -1   4  -6 1534.85   40.30
  -1   4  -6 1561.44   35.90
   1   4   6 1545.45   36.60
  -1   4  -6 1611.64   45.40
   1  -4   6 1534.55   40.20
  -1  -4  -6 1587.94   41.40
  -1  -4  -6 1590.14   42.80
  -1   4  -7   19.20    6.60
  -1   4  -7   20.60    6.90
   1   4   7   33.00    4.60
  -1   4  -7   33.30    4.20
  -1   4  -7   33.90    6.80
   1  -4   7   31.60    6.70
  -1  -4  -7   37.00    7.90
  -1  -4  -7   33.40    6.10
  -1   4  -8  870.41   32.10
  -1   4  -8  831.52   27.50
   1   4   8  876.21   23.00
  -1   4  -8  850.41   31.70
  -1   4  -8  871.01   22.20
  -1  -4  -8  878.71   28.90
   1  -4   8  866.11   26.00
   1  -4   8  858.01   27.50
  -1  -4  -8  839.82   30.00
   1   4   9    3.90    3.20
  -1   4  -9   -0.40    7.00
  -1   4  -9   13.20    7.20
  -1   4  -9    5.40    4.20
  -1   4  -9   -4.00    7.10
   1   4   9    2.80    4.00
  -1  -4  -9    2.70    5.70
  -1  -4  -9    6.70    8.60
   1  -4   9   -6.30    4.80
   1  -4   9   -0.20    6.40
  -1   4 -10  383.66   19.90
   1   4  10  383.56   13.80
  -1   4 -10  413.26   13.90
  -1   4 -10  395.56   23.20
  -1   4 -10  379.66   22.10
   1   4  10  391.66   12.60
   1  -4  10  391.26   16.80
  -1  -4 -10  368.46   22.30
  -1  -4 -10  363.56   20.70
   1  -4  10  405.16   20.20
   1   4  11   -1.50    5.10
  -1   4 -11   -1.70    5.10
   1   4  11   -0.20    4.30
  -1   4 -11    3.00   11.70
  -1   4 -11   13.10    9.50
  -1   4 -11   -0.40    8.70
  -1  -4 -11   -4.00   11.60
  -1  -4 -11   -4.80    6.90
   1  -4  11    5.50    9.20
   1  -4  11    8.40    5.60
  -1   4 -12   37.40    6.10
  -1   4 -12   42.10   11.90
  -1   4 -12   47.10   14.10
   1   4  12   59.29    6.50
  -1   4 -12   66.99   12.40
   1  -4  12   77.39    9.40
  -1  -4 -12   51.99   10.70
   1  -4  12   49.40   12.60
  -1  -4 -12   46.30   14.80
  -1   4 -13    4.00   11.20
  -1   4 -13   -0.90    9.50
   1  -4  13   10.90    7.30
  -1  -4 -13  -12.10    9.90
  -1  -4 -13  -16.60   16.40
   1  -4  13  -16.40   12.30
  -1   4 -14   25.60   13.30
  -1  -4 -14   26.90   18.30
   1  -4  14   30.80   15.60
  -1  -4 -14   22.00   13.10
  -1   4 -15   -0.10   14.00
  -1  -4 -15   22.60   14.80
   1   5 -15    4.20   13.00
   1  -5 -15   15.10   13.90
   1   5 -14   -4.00   10.90
   1  -5 -14    2.60   10.90
  -1  -5  14    8.70    7.60
  -1  -5  14    4.90   15.80
   1   5 -13   87.99   13.50
   1   5 -13  110.29   13.80
   1   5 -13  121.99   18.20
  -1  -5  13  107.19   10.30
   1  -5 -13  101.39   10.20
   1  -5 -13  100.89   14.80
   1   5 -12   28.20   12.80
   1   5 -12   21.50   10.40
   1   5 -12    4.20    8.60
  -1  -5  12   10.10    6.70
   1  -5 -12   17.90    9.30
   1  -5 -12    6.00    6.60
   1  -5 -12   24.50   13.40
   1   5 -11  121.09   14.70
   1   5 -11  144.49   14.50
   1   5 -11  160.18   18.30
   1  -5 -11  129.99   15.80
  -1  -5  11  114.99   12.50
   1  -5 -11  133.09   14.30
   1  -5 -11  126.69   12.20
   1   5 -10  184.18   15.70
   1   5 -10  217.38   18.30
   1   5 -10  189.18   14.50
   1   5 -10  192.28   17.80
   1  -5 -10  202.58   13.00
   1  -5 -10  205.28   14.80
  -1  -5  10  190.88   13.40
   1  -5 -10  165.68   16.80
   1   5  -9  566.54   24.70
   1   5  -9  550.24   21.40
  -1   5   9  552.64   14.60
   1   5  -9  536.75   24.40
   1   5  -9  545.95   25.00
   1  -5  -9  566.54   22.40
   1  -5  -9  583.74   20.60
  -1  -5   9  576.54   20.90
   1  -5  -9  546.65   24.30
   1   5  -8    7.50    5.80
   1   5  -8    1.70    5.60
   1   5  -8   10.80    6.60
  -1   5   8    2.50    3.00
   1   5  -8    5.30    6.70
   1  -5  -8   -4.50    6.20
   1  -5  -8   -3.00    4.00
   1  -5  -8    5.90    5.70
  -1  -5   8   10.10    5.90
  -1   5   7   97.59    6.20
   1   5  -7   91.09   10.10
   1   5  -7   93.79   10.70
   1   5  -7   87.89    9.30
   1  -5  -7   87.09    9.10
   1  -5  -7   96.49   11.10
   1   5  -6   12.40    5.00
   1   5  -6    8.30    4.70
   1   5  -6   11.70    5.10
  -1   5   6   19.90    3.50
   1  -5  -6   20.10    3.00
   1  -5  -6   13.40    5.70
   1  -5  -6   23.00    5.40
   1   5  -5 2002.40   50.69
   1   5  -5 1984.30   49.30
   1   5  -5 1933.31   48.30
  -1   5   5 1969.50   44.90
   1  -5  -5 1959.40   43.00
   1  -5  -5 2002.80   50.19
   1   5  -4 2847.52   64.59
   1   5  -4 2800.62   64.49
  -1   5   4 2743.83   61.59
   1  -5  -4 2777.52   59.49
   1  -5  -4 2778.52   65.79
  -1   5   3  386.96   11.10
   1   5  -3  366.26   14.10
  -1   5   3  383.26   12.60
   1   5  -3  370.66   13.50
   1  -5  -3  399.46   11.00
  -1  -5   3  385.16   10.90
   1  -5  -3  358.56   14.40
  -1   5   2   15.50    3.50
   1   5  -2    6.70    3.10
   1   5  -2    8.60    2.80
  -1   5   2   12.80    2.20
  -1  -5   2   12.00    2.60
   1  -5  -2   11.50    2.30
   1  -5  -2    8.00    3.40
  -1   5   1 2479.05   53.99
   1   5  -1 2486.65   56.79
  -1   5   1 2461.45   56.09
   1   5  -1 2458.15   55.29
   1  -5  -1 2431.06   53.89
  -1  -5   1 2454.05   55.19
   1   5   0  254.77    9.20
   1   5   0  231.28   10.00
  -1   5   0  241.88    8.90
  -1   5   0  251.47   10.60
   1  -5   0  244.48    9.10
  -1  -5   0  240.38   10.10
   1   5   1 1189.28   28.90
  -1   5  -1 1194.58   29.70
   1   5   1 1208.08   30.60
  -1   5  -1 1251.17   31.60
  -1  -5  -1 1192.58   27.50
  -1  -5  -1 1213.78   31.40
   1  -5   1 1186.48   29.80
  -1   5  -2   49.50    5.80
   1   5   2   43.00    5.10
   1   5   2   42.20    4.00
  -1   5  -2   42.80    4.60
   1  -5   2   43.10    5.00
  -1  -5  -2   43.60    2.90
  -1  -5  -2   39.70    5.70
   1   5   3 3388.66   75.29
  -1   5  -3 3482.15   77.79
  -1   5  -3 3564.54   77.49
  -1  -5  -3 3281.47   70.49
   1  -5   3 3453.25   76.49
  -1  -5  -3 3356.46   78.39
  -1   5  -4 2080.29   46.20
  -1   5  -4 2088.89   50.59
  -1   5  -4 2081.49   50.89
   1   5   4 2020.40   47.60
   1  -5   4 2032.00   49.50
  -1  -5  -4 2060.29   51.89
  -1   5  -5    9.60    5.20
  -1   5  -5    8.00    3.80
   1   5   5    8.70    3.60
  -1   5  -5   10.20    5.50
  -1   5  -5    6.50    4.60
   1  -5   5   11.00    4.50
  -1  -5  -5   12.00    4.30
  -1  -5  -5    8.50    5.60
  -1   5  -6  147.59    7.40
  -1   5  -6  137.69   11.90
   1   5   6  126.29    8.10
  -1   5  -6  136.89   10.90
  -1   5  -6  142.89   12.60
   1  -5   6  140.19   10.60
   1  -5   6  119.09   10.00
  -1  -5  -6  143.49   12.00
  -1  -5  -6  145.89   10.60
  -1   5  -7  396.56   12.00
  -1   5  -7  384.16   17.70
  -1   5  -7  400.06   19.20
   1   5   7  399.16   14.10
  -1   5  -7  419.06   21.20
   1  -5   7  401.96   17.00
  -1  -5  -7  410.86   20.10
  -1  -5  -7  379.96   17.10
   1  -5   7  407.06   17.70
  -1   5  -8   -4.50    7.50
   1   5   8   -2.70    4.00
  -1   5  -8   -0.40    7.30
  -1   5  -8    2.40    6.80
  -1   5  -8    0.80    3.20
   1  -5   8   -2.10    5.20
  -1  -5  -8    5.40    5.60
  -1  -5  -8   12.20    8.30
   1  -5   8   -0.50    6.40
   1   5   9  320.47   13.40
  -1   5  -9  321.67   21.10
  -1   5  -9  325.27   18.60
  -1   5  -9  322.67   10.50
  -1   5  -9  323.27   20.90
   1   5   9  311.47    8.80
   1  -5   9  342.47   18.40
   1  -5   9  335.87   15.80
  -1  -5  -9  329.57   20.80
  -1  -5  -9  320.87   18.40
  -1   5 -10   26.20    4.30
  -1   5 -10   39.40   10.00
  -1   5 -10   20.70    9.50
  -1   5 -10   32.70   11.90
   1   5  10   32.00    6.10
   1   5  10   32.10    3.50
   1  -5  10   28.00   10.00
  -1  -5 -10   23.20    8.20
   1  -5  10   28.70    6.90
  -1  -5 -10    7.50   11.40
   1   5  11  103.99   10.20
   1   5  11  126.59    6.30
  -1   5 -11  177.88   18.80
  -1   5 -11  117.29   14.80
  -1   5 -11  139.09   17.80
   1  -5  11  120.79   14.00
  -1  -5 -11  123.79   17.70
  -1  -5 -11  130.29   15.60
   1  -5  11  111.59   12.10
  -1   5 -12   16.30   14.90
  -1   5 -12    2.30   10.20
  -1   5 -12   10.10   11.60
   1   5  12    5.20    5.30
   1  -5  12   -7.00   11.50
  -1  -5 -12   -0.10    9.30
  -1  -5 -12   20.50   15.40
   1  -5  12   17.70    6.90
  -1   5 -13   27.90   12.50
  -1   5 -13    6.20   11.60
  -1  -5 -13   52.39   19.10
   1  -5  13   42.90    9.10
  -1  -5 -13   29.00   11.70
   1  -5  13   15.30   13.80
  -1   5 -14   12.10   13.00
   1  -5  14   16.60    7.90
  -1  -5 -14    2.10   13.00
   1  -5  14  -12.00   16.20
  -1  -5 -14   19.10   19.80
   1   6 -15    6.30   12.50
   1  -6 -15    8.70   14.40
   1   6 -14   38.40   13.20
  -1  -6  14   46.30   15.50
  -1  -6  14   50.89    9.40
   1  -6 -14   55.29   14.90
   1   6 -13  -18.30   11.50
   1   6 -13    7.80   10.80
  -1  -6  13   -1.00    7.50
   1  -6 -13    8.40   10.70
   1  -6 -13  -11.20    7.00
   1   6 -12  142.99   17.30
   1   6 -12  150.68   18.60
   1   6 -12  112.19   18.10
  -1  -6  12  157.98   14.40
   1  -6 -12  152.38   19.50
   1  -6 -12  164.18   17.40
   1  -6 -12  151.08   14.10
   1   6 -11    0.60    8.10
   1   6 -11   20.90   12.00
   1   6 -11    1.90    9.20
   1  -6 -11   28.50   12.30
  -1  -6  11   20.40    7.20
   1  -6 -11    2.30    7.70
   1  -6 -11   23.60    6.90
   1   6 -10  216.28   16.70
   1   6 -10  213.28   18.80
  -1   6  10  225.98    8.50
   1   6 -10  195.68   17.70
   1   6 -10  222.58   18.60
   1  -6 -10  226.68   14.80
   1  -6 -10  217.48   19.20
   1  -6 -10  218.18   16.30
  -1  -6  10  227.78   14.20
  -1   6   9   46.50    5.10
   1   6  -9   32.00    8.40
   1   6  -9   31.30    8.90
   1   6  -9   48.20   10.30
   1   6  -9   44.70    9.20
  -1  -6   9   43.10    7.90
   1  -6  -9   54.79   11.60
   1  -6  -9   43.80    7.90
   1  -6  -9   49.60    7.80
   1   6  -8 1090.69   36.00
   1   6  -8 1088.69   36.30
  -1   6   8 1104.69   27.60
   1   6  -8 1095.19   33.30
   1   6  -8 1094.59   36.80
   1  -6  -8 1058.79   34.20
   1  -6  -8 1186.28   37.00
  -1  -6   8 1079.89   32.60
   1  -6  -8 1129.19   32.50
   1   6  -7    4.30    5.70
   1   6  -7    4.20    5.30
   1   6  -7   10.10    6.30
   1   6  -7   12.70    6.50
  -1   6   7   12.60    3.80
   1  -6  -7    5.80    5.40
  -1  -6   7    6.90    5.50
   1  -6  -7    7.50    7.00
   1  -6  -7    6.20    5.10
   1  -6  -7    8.80    2.90
   1   6  -6  550.44   20.30
  -1   6   6  478.55   15.70
   1   6  -6  490.45   20.60
   1   6  -6  458.95   18.80
  -1  -6   6  521.65   20.00
   1  -6  -6  497.75   19.30
   1  -6  -6  489.35   20.50
   1  -6  -6  494.65   13.40
   1   6  -5   11.30    4.40
   1   6  -5    7.20    5.30
  -1   6   5    5.00    3.70
   1   6  -5    6.80    5.10
   1  -6  -5    5.10    5.40
   1  -6  -5    5.70    2.10
   1   6  -4 3931.81   88.89
   1   6  -4 3904.91   88.39
  -1   6   4 3958.50   86.09
   1  -6  -4 3801.52   82.99
   1  -6  -4 4009.80   90.29
  -1   6   3  560.14   17.80
   1   6  -3  583.54   19.60
  -1   6   3  569.64   16.00
   1   6  -3  558.64   18.40
   1  -6  -3  553.14   19.70
   1  -6  -3  579.24   15.50
  -1  -6   3  575.14   15.80
  -1   6   2  422.06   15.00
  -1   6   2  429.26   13.00
   1   6  -2  421.66   16.10
   1   6  -2  407.06   14.70
   1  -6  -2  443.26   12.80
   1  -6  -2  437.26   15.90
  -1  -6   2  437.46   13.80
   1   6  -1   75.39    7.00
  -1   6   1   77.79    6.60
   1   6  -1   72.69    5.60
  -1   6   1   79.29    5.30
  -1  -6   1   88.59    6.40
   1  -6  -1   76.09    5.20
   1   6   0 2789.72   62.59
   1   6   0 2838.42   64.79
  -1   6   0 2879.51   62.59
  -1   6   0 2805.32   64.69
  -1  -6   0 2762.32   64.09
  -1  -6   0 2778.32   61.59
   1  -6   0 2724.83   62.19
   1   6   1   14.90    2.90
  -1   6  -1   11.60    3.00
   1   6   1   15.30    4.20
  -1   6  -1   17.80    4.80
  -1  -6  -1   25.20    5.10
  -1  -6  -1   18.20    2.90
   1  -6   1   22.00    3.80
   1   6   2 1551.64   36.90
   1   6   2 1549.05   38.60
  -1   6  -2 1594.24   38.80
  -1   6  -2 1534.25   40.00
   1  -6   2 1541.75   38.40
  -1  -6  -2 1535.65   34.40
  -1  -6  -2 1527.35   40.30
  -1   6  -3  152.58    9.90
  -1   6  -3  159.68    9.40
   1   6   3  150.08    9.00
  -1  -6  -3  162.28   11.10
  -1  -6  -3  162.98    5.40
   1  -6   3  155.78    9.30
  -1   6  -4  374.96   16.90
  -1   6  -4  405.06   16.10
  -1   6  -4  383.26   16.20
   1   6   4  395.46   14.40
  -1  -6  -4  385.16    9.20
  -1  -6  -4  396.56   16.40
  -1  -6  -4  395.26   17.20
   1  -6   4  386.66   16.60
   1  -6   4  398.36   15.80
  -1   6  -5    0.70    3.50
  -1   6  -5    9.60    5.40
  -1   6  -5    7.50    4.70
   1   6   5    3.40    3.80
  -1   6  -5   12.20    5.70
  -1  -6  -5   -3.90    5.70
   1  -6   5    6.90    5.00
   1  -6   5   11.90    5.10
  -1  -6  -5    5.30    3.70
  -1   6  -6   39.60    5.40
  -1   6  -6   51.19    8.60
   1   6   6   40.20    5.90
  -1   6  -6   33.30    7.30
  -1   6  -6   24.80    6.70
   1  -6   6   24.00    5.80
  -1  -6  -6   42.50    7.20
   1  -6   6   46.60    7.70
  -1  -6  -6   39.40    8.50
  -1   6  -7    3.80    6.90
  -1   6  -7    9.00    7.00
  -1   6  -7    6.70    6.50
   1   6   7    8.80    4.70
  -1   6  -7   10.40    3.30
  -1  -6  -7    8.50    5.60
   1  -6   7    9.60    5.30
  -1  -6  -7   17.70    8.40
   1  -6   7    3.40    6.20
  -1   6  -8   68.89   11.20
  -1   6  -8   57.29   10.20
  -1   6  -8   64.59    4.90
   1   6   8   72.89    7.60
  -1   6  -8   77.39   11.10
   1  -6   8   51.39    8.90
  -1  -6  -8   69.09    9.30
   1  -6   8   87.59   10.50
  -1  -6  -8   72.29    9.30
  -1  -6  -8   75.99   12.80
  -1   6  -9   45.20   10.90
  -1   6  -9   21.10    9.90
   1   6   9   19.00    5.80
  -1   6  -9   19.30    8.90
  -1  -6  -9   30.40    7.80
  -1  -6  -9   21.70    7.60
   1  -6   9   16.90    6.90
  -1  -6  -9   29.40   11.20
   1  -6   9   23.80    9.20
   1   6  10   36.50    7.00
  -1   6 -10   33.70   11.00
  -1   6 -10   29.60   10.90
  -1   6 -10   35.80   11.80
  -1  -6 -10   47.70   12.90
  -1  -6 -10   55.89    9.20
   1  -6  10   37.30   10.90
  -1  -6 -10   32.60    9.00
   1  -6  10   34.00    7.80
   1   6  11    8.90    6.20
  -1   6 -11   16.40   11.90
  -1   6 -11   15.00   14.30
  -1   6 -11    7.60   10.40
   1  -6  11   -1.50    6.60
  -1  -6 -11   -6.30   13.50
  -1  -6 -11   26.30    7.70
  -1  -6 -11   10.30    8.60
   1  -6  11    0.90   10.90
  -1   6 -12   53.79   14.30
  -1   6 -12   41.60   12.90
  -1  -6 -12   31.10   11.20
   1  -6  12   11.40   12.40
   1  -6  12   37.90    8.80
  -1  -6 -12   54.69   17.50
  -1  -6 -12   62.79    9.10
  -1   6 -13    8.50   13.00
  -1   6 -13   -0.70   13.30
  -1  -6 -13    7.90   18.80
   1  -6  13   -8.60   13.70
  -1  -6 -13   16.40   11.90
  -1   6 -14   18.70   15.00
  -1  -6 -14   73.09   22.00
   1  -6  14   26.00    9.90
  -1  -6 -14   37.20   14.80
   1   7 -15   -4.60   14.90
   1  -7 -15    8.20   15.90
   1   7 -14  -15.70   12.60
   1  -7 -14   -3.30   12.80
  -1  -7  14  -12.20    9.00
   1  -7 -14    0.30    6.40
   1   7 -13   37.70   12.30
   1   7 -13   13.80   13.50
   1  -7 -13   48.80   13.00
  -1  -7  13   36.50   15.40
  -1  -7  13   44.00    9.90
   1  -7 -13   42.70    9.70
   1   7 -12   32.00   11.80
   1   7 -12   43.60   14.80
   1   7 -12   20.90   13.10
   1  -7 -12   36.80    8.70
   1  -7 -12   29.90   11.50
   1  -7 -12   30.40   15.30
  -1  -7  12   25.50    9.10
   1   7 -11   19.40   11.60
   1   7 -11   30.30   10.90
   1   7 -11   18.40   11.70
  -1  -7  11   19.60    7.90
  -1  -7  11   31.90   14.10
   1  -7 -11   21.60   12.80
   1  -7 -11   29.60    8.30
   1  -7 -11   15.50    8.80
   1   7 -10    9.20    8.30
   1   7 -10   -0.30    9.20
   1   7 -10   20.20    9.40
  -1   7  10    9.00    4.90
   1   7 -10    3.30    9.60
   1  -7 -10    6.70   11.30
   1  -7 -10   -4.40    6.60
   1  -7 -10   18.50    7.70
  -1  -7  10    9.10    8.60
  -1  -7  10   11.80    6.90
   1   7  -9  349.87   21.70
  -1   7   9  346.27   13.30
   1   7  -9  349.57   19.60
   1   7  -9  360.16   22.10
   1   7  -9  354.06   21.40
  -1  -7   9  351.56   20.10
  -1  -7   9  340.27   17.70
   1  -7  -9  364.66   21.30
   1  -7  -9  348.87   17.50
   1  -7  -9  345.67   18.60
   1   7  -8    3.50    7.00
  -1   7   8    4.80    4.60
   1   7  -8   16.70    7.90
   1   7  -8    4.90    7.20
   1   7  -8   -0.80    6.90
  -1  -7   8   11.80    7.30
   1  -7  -8    7.90    5.80
  -1  -7   8   13.60    6.50
   1  -7  -8   17.70    9.40
   1   7  -7  218.98   14.40
  -1   7   7  225.58   11.20
   1   7  -7  218.98   14.60
   1   7  -7  209.18   15.30
   1   7  -7  205.48   14.60
  -1  -7   7  205.68   14.20
   1  -7  -7  219.68   13.90
   1  -7  -7  218.48    8.30
   1  -7  -7  237.78   16.90
   1   7  -6    7.30    6.40
   1   7  -6   14.50    5.80
   1   7  -6    0.50    5.30
  -1   7   6   14.60    4.60
   1   7  -6   13.90    5.50
   1  -7  -6   12.00    2.70
  -1  -7   6   -0.90    5.20
   1  -7  -6   18.20    7.00
   1  -7  -6    3.00    5.60
   1   7  -5 2039.10   53.49
   1   7  -5 2102.89   52.89
  -1   7   5 2064.29   49.60
   1   7  -5 2060.19   53.29
   1  -7  -5 2138.99   52.99
  -1  -7   5 2105.49   53.19
   1  -7  -5 2028.80   54.29
   1  -7  -5 2078.29   45.90
   1   7  -4   -3.60    4.40
  -1   7   4   -2.70    3.70
   1   7  -4   -3.30    3.50
  -1   7   4   -0.70    2.40
   1   7  -4    8.20    5.20
  -1  -7   4    7.00    5.00
   1  -7  -4    4.90    5.10
   1  -7  -4    1.40    2.30
   1  -7  -4    5.60    4.50
  -1   7   3 1017.90   26.20
  -1   7   3 1024.90   28.50
   1   7  -3 1079.19   30.80
   1   7  -3 1040.10   29.30
   1  -7  -3  981.10   30.20
  -1  -7   3 1030.20   30.80
   1  -7  -3 1020.70   25.30
   1  -7  -3 1002.20   30.50
  -1   7   2  323.47   11.70
  -1   7   2  306.57   13.60
   1   7  -2  330.27   13.30
   1   7  -2  327.27   14.50
   1  -7  -2  317.77   14.50
   1  -7  -2  316.27   11.10
  -1  -7   2  311.17   12.30
  -1   7   1 3321.67   75.59
   1   7  -1 3203.98   75.89
   1   7  -1 3324.27   74.29
  -1   7   1 3334.97   72.99
   1  -7  -1 3256.37   72.39
  -1  -7   1 3270.27   73.29
  -1  -7   1 3283.57   74.29
  -1   7   0   39.60    6.10
   1   7   0   45.40    5.40
   1   7   0   52.39    6.90
  -1   7   0   48.10    5.60
   1  -7   0   49.00    5.50
  -1  -7   0   57.29    7.20
  -1  -7   0   51.29    5.50
  -1   7  -1  352.56   13.30
   1   7   1  314.87   12.20
  -1   7  -1  346.47   14.80
   1   7   1  339.67   14.20
   1  -7   1  338.67   13.00
  -1  -7  -1  346.67   11.40
  -1  -7  -1  325.77   14.40
   1   7   2  752.22   21.20
  -1   7  -2  750.82   22.80
  -1   7  -2  750.12   24.40
   1   7   2  735.73   23.20
  -1  -7  -2  721.73   24.50
   1  -7   2  751.32   22.80
  -1  -7  -2  746.83   19.00
   1  -7   2  735.13   24.30
   1   7   3  352.26   13.00
  -1   7  -3  367.96   14.50
  -1   7  -3  346.37   14.90
  -1   7  -3  354.16   15.90
   1   7   3  357.56   14.60
  -1  -7  -3  336.67   10.10
  -1  -7  -3  353.26   16.80
   1  -7   3  369.46   15.10
  -1  -7  -3  352.36   16.50
   1  -7   3  359.46   16.20
  -1   7  -4    5.10    4.40
   1   7   4    2.10    3.90
  -1   7  -4    3.50    3.70
  -1   7  -4   -1.30    5.50
  -1   7  -4    5.90    5.10
   1  -7   4    6.30    4.90
   1  -7   4    2.90    5.00
  -1  -7  -4    5.10    4.70
  -1  -7  -4    1.00    1.70
  -1  -7  -4   -0.10    5.90
  -1   7  -5   19.30    6.10
   1   7   5   21.40    5.50
  -1   7  -5    7.60    6.10
  -1   7  -5   24.30    4.20
  -1   7  -5   18.40    5.50
  -1  -7  -5   12.00    7.30
  -1  -7  -5   14.70    5.50
   1  -7   5    9.30    5.00
   1  -7   5   14.00    5.80
  -1  -7  -5   20.70    6.20
   1   7   6   -1.40    4.60
  -1   7  -6   13.40    6.00
  -1   7  -6   -8.70    5.60
  -1   7  -6    9.80    4.80
  -1   7  -6   11.10    6.20
  -1  -7  -6    7.00    7.30
  -1  -7  -6    4.60    4.60
  -1  -7  -6    1.50    5.10
   1  -7   6   10.70    6.40
   1  -7   6    4.40    4.90
  -1   7  -7  150.78   14.30
   1   7   7  154.68   11.00
  -1   7  -7  162.68    8.00
  -1   7  -7  144.49   14.10
  -1   7  -7  167.68   14.80
  -1  -7  -7  165.08   16.60
   1  -7   7  159.48   13.70
   1  -7   7  157.88   12.60
  -1  -7  -7  166.48   13.40
  -1  -7  -7  140.39   12.70
  -1   7  -8   15.70    8.20
  -1   7  -8   18.10    8.80
   1   7   8    7.50    5.70
  -1   7  -8    7.40    8.10
  -1  -7  -8   -0.90    8.90
   1  -7   8    2.70    7.70
  -1  -7  -8    6.30    6.30
   1  -7   8    5.80    6.10
  -1  -7  -8   10.40    6.40
  -1   7  -9  120.49   14.40
  -1   7  -9  117.79   13.80
   1   7   9  114.69   11.20
  -1   7  -9  106.19   15.10
   1  -7   9  130.59   13.40
  -1  -7  -9   94.49   11.70
  -1  -7  -9  109.99   12.70
   1  -7   9   94.29   12.90
  -1  -7  -9   98.59   15.50
   1   7  10    3.50    6.70
  -1   7 -10   12.30   10.60
  -1   7 -10   -7.80   10.00
  -1   7 -10   -3.90   10.00
  -1  -7 -10   13.00   12.30
   1  -7  10   -7.70   10.40
  -1  -7 -10   -0.70    7.20
   1  -7  10    4.00    7.20
  -1  -7 -10    4.70    8.00
  -1   7 -11  120.59   16.50
   1   7  11  121.49   12.40
  -1   7 -11  122.89   17.00
  -1   7 -11   77.59   16.50
   1  -7  11  127.99   16.20
  -1  -7 -11  105.49   14.50
   1  -7  11  121.19   12.50
  -1  -7 -11  128.09   14.30
  -1  -7 -11  118.39   19.20
  -1   7 -12    0.60   11.80
  -1   7 -12   15.10   14.70
  -1  -7 -12   10.40   10.00
  -1  -7 -12  -24.00   16.10
  -1  -7 -12   22.30    8.40
   1  -7  12   26.00   14.90
   1  -7  12    3.70    8.60
  -1   7 -13   74.19   16.00
   1  -7  13   66.39   11.20
  -1  -7 -13   33.30   13.30
  -1  -7 -13  109.99   22.10
  -1   7 -14   11.40   16.40
   1  -7  14   28.70   10.80
  -1  -7 -14    6.30   14.40
   1   8 -14   32.30   15.00
  -1  -8  14   20.10   10.90
   1  -8 -14    2.80    7.80
   1   8 -13  -21.30   14.30
   1   8 -13  -13.60   11.70
   1  -8 -13   -6.90    9.10
  -1  -8  13   -4.60    9.50
   1   8 -12   68.79   15.00
   1   8 -12   50.79   13.70
  -1  -8  12   50.59   16.40
  -1  -8  12   49.10   10.50
  -1  -8  12   70.09   11.60
   1  -8 -12   32.50   17.90
   1  -8 -12   81.39   11.40
   1   8 -11    9.30   11.00
  -1   8  11   26.50    5.60
   1   8 -11   14.80   13.30
   1   8 -11    0.30   12.50
   1  -8 -11   28.80   15.30
  -1  -8  11   21.50    8.50
   1  -8 -11   10.40    8.00
  -1  -8  11   13.70    8.80
   1   8 -10   59.59   12.20
  -1   8  10   87.09   10.10
   1   8 -10   81.59   13.90
   1   8 -10   64.89   12.00
   1   8 -10   88.89   13.80
   1  -8 -10   55.79   13.90
   1  -8 -10   77.89   10.70
  -1  -8  10   77.59   10.90
  -1  -8  10   69.89   10.30
   1   8  -9   -2.10    8.60
   1   8  -9  -14.50    9.10
   1   8  -9    4.60    7.60
  -1   8   9    3.50    5.60
   1   8  -9    4.80    8.50
  -1  -8   9   -3.10    6.70
   1  -8  -9    4.70   10.20
   1  -8  -9    7.90    6.90
  -1  -8   9   11.30    7.20
   1   8  -8   45.90   10.20
   1   8  -8   37.60    9.10
   1   8  -8   48.90    9.20
  -1   8   8   48.80    7.00
   1   8  -8   38.20   10.30
   1  -8  -8   43.00   11.80
  -1  -8   8   41.60    8.70
  -1  -8   8   33.30    7.90
   1  -8  -8   28.00    7.80
   1   8  -7   20.40    7.90
   1   8  -7   28.80    7.40
   1   8  -7   39.90    9.20
  -1   8   7   25.70    6.20
   1   8  -7   29.00    7.70
   1  -8  -7   34.00    4.00
   1  -8  -7   26.90    7.30
  -1  -8   7   39.90    7.70
  -1  -8   7   17.90    7.00
   1  -8  -7   45.10   10.30
   1   8  -6  179.78   13.50
   1   8  -6  175.68   14.40
   1   8  -6  186.58   12.30
  -1   8   6  170.58   11.50
   1   8  -6  192.58   14.00
  -1  -8   6  174.78   13.50
  -1  -8   6  191.08   13.40
   1  -8  -6  183.58    7.50
   1  -8  -6  183.18   16.00
   1  -8  -6  178.38   13.20
  -1   8   5   -3.00    2.90
   1   8  -5    0.70    4.80
  -1   8   5   -1.70    4.70
   1   8  -5    5.30    4.30
   1   8  -5    5.30    5.50
   1   8  -5    4.60    6.10
   1  -8  -5   -5.30    4.80
  -1  -8   5    4.60    5.60
   1  -8  -5   -1.00    2.60
  -1  -8   5    0.30    5.10
   1  -8  -5   -1.60    6.50
   1   8  -4  181.68   13.10
   1   8  -4  192.28   10.50
  -1   8   4  180.78   11.50
   1   8  -4  181.38   13.50
  -1   8   4  185.98    9.20
   1   8  -4  195.58   12.30
   1  -8  -4  172.88    8.20
   1  -8  -4  192.68   13.30
  -1  -8   4  198.28   12.80
   1  -8  -4  186.28   12.70
  -1  -8   4  189.18   12.90
  -1   8   3   -5.80    4.10
  -1   8   3   -1.70    2.70
   1   8  -3   -8.40    4.90
   1   8  -3    2.90    4.20
  -1  -8   3    2.80    4.80
   1  -8  -3   -6.20    4.60
  -1  -8   3    5.80    5.10
   1  -8  -3    1.90    2.70
   1  -8  -3   -6.80    4.80
   1   8  -2  114.79   10.10
  -1   8   2  117.89    7.40
  -1   8   2  106.49    9.50
   1   8  -2  105.79    8.20
  -1  -8   2  112.29    8.50
   1  -8  -2  102.69   10.20
  -1  -8   2  110.29   10.90
  -1  -8   2  117.29    8.40
  -1  -8   2  129.99   11.40
   1  -8  -2  120.69    7.20
   1  -8  -2  104.99   10.30
  -1   8   1  447.36   17.80
   1   8  -1  404.56   15.70
  -1   8   1  440.86   15.20
   1   8  -1  424.36   17.80
   1  -8  -1  418.76   17.80
  -1  -8   1  437.96   15.60
   1  -8  -1  414.16   14.60
  -1  -8   1  399.56   16.00
  -1  -8   1  410.26   18.10
  -1  -8   1  437.36   18.40
   1  -8  -1  470.55   18.50
   1   8   0  834.32   27.30
  -1   8   0  896.71   25.20
   1   8   0  875.61   25.40
  -1   8   0  896.81   28.00
  -1  -8   0  863.41   24.10
   1  -8   0  852.71   24.60
  -1  -8   0  922.21   28.00
  -1  -8   0  843.32   26.70
   1  -8   0  876.71   27.70
   1  -8   0  894.11   27.80
  -1  -8   0  873.11   28.10
   1   8   1   17.10    5.40
  -1   8  -1   14.40    4.00
  -1   8  -1   19.60    5.90
   1   8   1   10.40    3.70
  -1  -8  -1   16.00    5.50
   1  -8   1   29.60    5.20
   1  -8   1   22.80    5.80
   1  -8   1   15.90    5.50
  -1  -8  -1   27.20    6.00
  -1  -8  -1   14.60    3.70
  -1  -8  -1   18.50    5.80
  -1   8  -2 1173.28   35.10
  -1   8  -2 1205.38   33.40
   1   8   2 1217.68   34.50
   1   8   2 1208.08   31.90
  -1  -8  -2 1214.88   35.60
   1  -8   2 1239.08   33.50
   1  -8   2 1221.78   34.70
   1  -8   2 1157.48   35.00
  -1  -8  -2 1188.98   29.20
  -1  -8  -2 1253.97   34.80
  -1  -8  -2 1238.08   35.50
  -1   8  -3   14.60    5.70
  -1   8  -3   13.50    4.20
  -1   8  -3   27.50    7.20
   1   8   3   33.70    6.70
   1   8   3   26.00    4.50
  -1   8  -3   24.20    5.60
   1  -8   3   20.80    5.90
   1  -8   3   18.20    5.80
  -1  -8  -3   26.40    7.30
  -1  -8  -3   29.20    6.40
   1  -8   3   22.00    6.30
  -1  -8  -3   26.00    6.70
  -1  -8  -3   26.00    3.30
  -1   8  -4  543.55   19.80
  -1   8  -4  502.95   20.40
  -1   8  -4  529.05   21.60
   1   8   4  525.45   19.70
  -1   8  -4  531.35   21.20
   1   8   4  527.95   17.70
  -1  -8  -4  506.55   20.60
  -1  -8  -4  530.45   22.90
   1  -8   4  523.95   21.00
   1  -8   4  524.55   20.10
   1  -8   4  522.45   20.90
  -1  -8  -4  527.75   20.50
  -1  -8  -4  528.15   13.60
   1   8   5    0.60    5.00
  -1   8  -5   -0.10    4.30
  -1   8  -5   -7.30    5.30
  -1   8  -5   -7.90    6.30
  -1  -8  -5    7.50    5.50
  -1  -8  -5    2.20    6.90
   1  -8   5    6.00    5.30
  -1  -8  -5   -3.80    4.80
  -1  -8  -5    0.90    1.60
   1  -8   5   -1.90    5.40
   1  -8   5   -6.50    5.20
  -1   8  -6  873.51   23.90
  -1   8  -6  798.42   29.70
   1   8   6  853.61   26.70
  -1   8  -6  827.02   30.40
  -1   8  -6  862.51   30.50
  -1  -8  -6  828.62   31.20
   1  -8   6  873.71   29.40
   1  -8   6  859.81   29.10
  -1  -8  -6  837.32   32.10
  -1  -8  -6  847.12   28.50
  -1   8  -7    7.50    7.30
   1   8   7   19.70    6.50
  -1   8  -7    3.60    7.70
  -1   8  -7   13.20    5.10
  -1   8  -7   14.90    8.70
  -1  -8  -7   12.90    6.30
  -1  -8  -7   14.50    9.30
  -1  -8  -7   15.10    8.00
   1  -8   7   -1.50    7.60
   1  -8   7   12.20    6.30
  -1  -8  -7   17.50    7.20
   1   8   8  360.36   16.90
  -1   8  -8  349.87   21.50
  -1   8  -8  350.06   21.60
  -1   8  -8  356.76   23.00
  -1  -8  -8  378.56   18.80
   1  -8   8  339.07   20.60
  -1  -8  -8  325.57   20.20
  -1  -8  -8  367.76   24.00
   1  -8   8  357.16   18.80
   1   8   9   17.30    7.60
  -1   8  -9    2.80   10.70
  -1   8  -9    8.70   10.30
  -1   8  -9   14.50   10.50
   1  -8   9   15.70    7.30
  -1  -8  -9   14.90    7.40
  -1  -8  -9    9.80   12.60
   1  -8   9   16.00   11.00
  -1  -8  -9   12.20    8.70
   1   8  10  275.47   16.30
  -1   8 -10  227.98   22.60
  -1   8 -10  284.67   25.00
  -1   8 -10  269.17   22.60
  -1  -8 -10  247.98   17.90
  -1  -8 -10  256.37   25.80
   1  -8  10  248.68   19.70
   1  -8  10  272.27   18.50
  -1  -8 -10  240.78   20.60
  -1   8 -11   16.70   13.20
  -1   8 -11   -9.20   11.40
  -1   8 -11  -20.80   13.00
   1   8  11    2.60    8.20
  -1  -8 -11   -5.10    8.70
   1  -8  11   17.30   13.40
  -1  -8 -11    5.80   16.70
  -1  -8 -11    4.80   10.00
   1  -8  11    5.10    8.90
  -1   8 -12    9.70   16.10
  -1   8 -12   21.00   15.10
  -1  -8 -12   30.70    9.80
  -1  -8 -12   34.20   19.10
   1  -8  12   51.29   15.30
  -1  -8 -12   24.90   12.40
   1  -8  12   29.50   10.40
  -1   8 -13    6.80   14.00
  -1   8 -13   15.80   14.40
  -1  -8 -13  -10.90   13.90
   1  -8  13   -2.10   10.40
   1   9 -14  -13.50   14.30
  -1  -9  14    8.70   12.00
   1  -9 -14    3.10    8.50
   1   9 -13   23.30   17.10
   1   9 -13   31.40   15.30
   1  -9 -13   45.80   12.00
  -1  -9  13   50.79   12.70
   1   9 -12   -5.10   13.40
   1   9 -12    3.90   15.30
  -1  -9  12    1.40    9.80
   1  -9 -12  -21.00    9.70
  -1  -9  12    9.90    9.90
   1  -9 -12    5.50   17.60
  -1  -9  12   -6.60    9.10
   1   9 -11   55.99   15.60
   1   9 -11   79.79   15.00
  -1   9  11   85.09    8.50
   1   9 -11   46.50   15.30
  -1  -9  11   88.39   11.90
  -1  -9  11   61.99   15.10
   1  -9 -11   51.49   16.30
   1  -9 -11   70.09   12.00
  -1  -9  11   73.99   11.60
   1   9 -10    6.70   11.90
   1   9 -10   -1.60    9.90
   1   9 -10  -14.50   11.50
   1   9 -10   22.30   11.20
  -1   9  10    9.20    7.20
  -1  -9  10   -1.10   10.40
   1  -9 -10   21.50   14.10
   1  -9 -10   -3.70    7.90
  -1  -9  10    5.70    7.50
  -1  -9  10    7.80    8.30
   1   9  -9  150.68   17.90
   1   9  -9  203.88   19.00
   1   9  -9  174.38   18.90
   1   9  -9  185.08   18.40
  -1   9   9  168.08   13.10
   1  -9  -9  170.18   15.90
   1  -9  -9  201.48   20.10
  -1  -9   9  164.58   15.70
  -1  -9   9  163.98   16.10
   1   9  -8   16.90    9.10
  -1   9   8    4.20    6.60
   1   9  -8    8.70    7.40
   1   9  -8   15.30    8.30
   1   9  -8   17.50   10.30
  -1  -9   8   15.50    7.20
   1  -9  -8   -1.00   10.30
  -1  -9   8   19.60    7.70
   1  -9  -8    4.80    3.60
   1  -9  -8   15.30    7.30
  -1   9   7   43.30    6.30
   1   9  -7   58.29   11.10
   1   9  -7   54.79   10.30
   1   9  -7   34.00    9.50
  -1   9   7   60.29    8.50
   1   9  -7   46.00    8.60
  -1  -9   7   69.99    9.50
   1  -9  -7   50.79    8.80
   1  -9  -7   56.49   11.70
   1  -9  -7   44.90    5.40
  -1  -9   7   66.49   10.20
   1   9  -6   -0.50    5.80
   1   9  -6    3.60    7.80
  -1   9   6    1.80    5.60
  -1   9   6   -0.30    3.90
   1   9  -6    0.70    6.20
   1   9  -6    4.80    5.00
  -1  -9   6    3.40    6.00
   1  -9  -6    2.40    3.00
  -1  -9   6    2.00    5.50
   1  -9  -6   -9.40    7.60
   1  -9  -6   -0.30    6.10
   1  -9  -6    1.60    5.80
   1   9  -5  489.25   20.80
   1   9  -5  522.35   22.10
  -1   9   5  520.55   20.00
   1   9  -5  525.55   19.00
  -1   9   5  501.15   17.40
   1   9  -5  501.85   23.00
  -1  -9   5  518.15   22.20
   1  -9  -5  496.75   15.30
   1  -9  -5  486.05   22.80
  -1  -9   5  517.55   21.30
   1  -9  -5  479.55   21.30
   1  -9  -5  516.55   20.50
   1   9  -4  104.79   11.30
   1   9  -4  101.49    8.80
   1   9  -4   79.09   10.10
  -1   9   4   98.49   10.70
   1   9  -4  104.29   10.10
  -1   9   4   93.49    7.80
   1  -9  -4   90.69   11.10
  -1  -9   4   93.59   10.80
   1  -9  -4  101.59    7.10
   1  -9  -4   99.49   11.10
   1  -9  -4  102.59   11.70
  -1  -9   4   89.79   10.60
   1   9  -3   66.39    8.60
   1   9  -3   50.19    8.80
   1   9  -3   49.00    7.00
  -1   9   3   58.89    6.80
  -1   9   3   59.19    8.20
  -1  -9   3   49.50    7.60
   1  -9  -3   64.39    9.70
  -1  -9   3   79.29    9.10
   1  -9  -3   59.79    8.30
   1  -9  -3   46.80    7.80
   1  -9  -3   66.49    6.20
  -1  -9   3   64.69    9.00
   1   9  -2    8.20    4.60
  -1   9   2   14.40    6.10
   1   9  -2   14.80    6.50
  -1   9   2   12.10    4.20
   1  -9  -2   24.90    5.70
  -1  -9   2   19.10    5.30
  -1  -9   2   10.10    5.50
   1  -9  -2    8.90    5.50
   1  -9  -2   13.10    4.00
  -1  -9   2   17.90    5.20
  -1  -9   2   10.10    5.80
   1   9  -1 1285.97   37.40
  -1   9   1 1245.98   36.40
  -1   9   1 1285.27   33.80
   1   9  -1 1283.57   35.10
   1  -9  -1 1258.07   37.10
  -1  -9   1 1232.68   37.10
  -1  -9   1 1222.78   37.00
   1  -9  -1 1258.67   33.00
   1  -9  -1 1295.27   36.90
  -1  -9   1 1251.37   33.80
  -1  -9   1 1264.47   35.40
  -1   9   0  112.99    9.20
   1   9   0  133.89    9.70
   1   9   0  129.89   11.90
  -1   9   0  112.79   11.60
   1  -9   0  138.49   11.20
  -1  -9   0  134.99   11.80
  -1  -9   0  123.69   10.70
   1  -9   0  122.99   11.10
   1  -9   0  116.39    8.90
  -1  -9   0  135.29   11.90
  -1  -9   0  123.59    8.70
   1   9   1  380.36   15.20
   1   9   1  406.46   18.20
  -1   9  -1  376.66   16.10
  -1   9  -1  368.56   17.80
   1  -9   1  383.86   17.80
   1  -9   1  373.36   17.40
  -1  -9  -1  394.26   17.70
  -1  -9  -1  413.56   18.70
  -1  -9  -1  404.06   14.00
   1  -9   1  394.96   15.80
  -1   9  -2  194.58   12.30
   1   9   2  200.28   10.90
   1   9   2  174.88   13.10
  -1   9  -2  168.58   13.90
  -1  -9  -2  182.58    8.70
   1  -9   2  192.28   12.00
  -1  -9  -2  185.58   13.20
   1  -9   2  204.08   13.70
  -1  -9  -2  194.68   14.30
  -1  -9  -2  170.58   12.40
   1  -9   2  190.48   13.20
  -1   9  -3  651.53   22.90
  -1   9  -3  626.14   21.30
   1   9   3  647.84   20.70
  -1   9  -3  670.83   23.60
   1   9   3  628.14   23.10
  -1   9  -3  555.24   24.30
   1  -9   3  598.04   22.20
   1  -9   3  655.23   23.50
  -1  -9  -3  629.04   23.00
  -1  -9  -3  626.64   23.90
  -1  -9  -3  579.94   24.20
   1  -9   3  593.84   23.70
  -1  -9  -3  642.14   17.30
  -1   9  -4    7.10    6.10
   1   9   4   14.90    4.90
   1   9   4    7.20    6.00
  -1   9  -4    5.50    5.50
  -1   9  -4    5.00    4.50
  -1   9  -4   25.60    8.20
  -1  -9  -4   -0.10    5.60
   1  -9   4   14.80    6.40
   1  -9   4    5.60    5.90
   1  -9   4   11.00    6.40
  -1  -9  -4    8.20    5.70
  -1  -9  -4    6.80    7.90
   1   9   5  522.75   18.50
  -1   9  -5  481.55   20.30
  -1   9  -5  468.45   21.40
   1   9   5  502.35   20.60
  -1   9  -5  480.55   23.20
  -1  -9  -5  494.95   12.60
  -1  -9  -5  529.65   24.70
   1  -9   5  474.05   21.70
  -1  -9  -5  483.25   20.20
   1  -9   5  474.35   20.60
  -1  -9  -5  485.95   21.70
  -1   9  -6   -5.30    4.40
  -1   9  -6    1.80    5.90
  -1   9  -6   -7.50    7.20
  -1   9  -6    5.70    7.90
   1   9   6   -7.90    6.30
  -1  -9  -6    6.80    6.50
   1  -9   6    2.90    6.30
  -1  -9  -6  -12.80    8.80
  -1  -9  -6    4.80    6.00
   1  -9   6   -3.60    6.10
   1  -9   6   -6.80    6.70
  -1   9  -7  257.27   18.70
  -1   9  -7  256.17   13.10
  -1   9  -7  300.77   21.00
  -1   9  -7  304.57   19.70
   1   9   7  327.27   17.10
  -1  -9  -7  274.97   16.70
   1  -9   7  275.17   19.20
   1  -9   7  273.47   17.60
  -1  -9  -7  280.87   17.80
  -1  -9  -7  310.87   21.50
   1  -9   7  290.87   17.00
  -1   9  -8    4.20   10.20
  -1   9  -8    6.80    9.70
   1   9   8    7.30    7.60
  -1   9  -8    4.60   10.40
  -1  -9  -8    3.10   11.00
   1  -9   8    5.00    7.00
   1  -9   8   21.30   10.20
  -1  -9  -8    3.80    7.30
   1  -9   8   17.30    8.10
  -1  -9  -8    9.80    7.30
   1   9   9  179.58   15.80
  -1   9  -9  154.08   18.90
  -1   9  -9  181.18   21.10
  -1   9  -9  170.28   19.30
   1  -9   9  195.18   19.60
  -1  -9  -9  196.68   16.40
  -1  -9  -9  184.28   17.50
   1  -9   9  191.98   16.50
   1  -9   9  191.78   17.10
  -1  -9  -9  209.68   22.40
   1   9  10    4.40    8.90
  -1   9 -10   -7.00   13.10
  -1   9 -10   -6.80   12.60
  -1   9 -10    1.20   12.60
   1  -9  10   10.00   12.90
  -1  -9 -10    5.50   10.00
  -1  -9 -10    7.10   16.30
   1  -9  10    1.60    8.80
   1  -9  10   -6.40    8.10
  -1  -9 -10    9.90    8.50
  -1   9 -11   70.89   17.30
  -1   9 -11   59.89   17.50
  -1  -9 -11   79.79   13.90
   1  -9  11  114.69   17.00
  -1  -9 -11   90.89   21.20
   1  -9  11   85.49   13.10
  -1  -9 -11   88.39   12.80
  -1   9 -12  -17.70   14.30
  -1   9 -12   23.70   17.70
  -1  -9 -12   -2.40   11.40
  -1  -9 -12  -10.20   10.00
   1  -9  12   -2.80   10.00
  -1   9 -13   53.19   18.10
  -1  -9 -13   74.99   18.00
   1  -9  13   57.79   13.80
   1  10 -13    1.00   15.60
   1  10 -13  -16.10   18.20
   1 -10 -13   12.50   12.00
  -1 -10  13   10.90   12.40
   1  10 -12   52.79   16.60
   1  10 -12   57.39   18.90
  -1 -10  12   76.29   13.50
   1 -10 -12   76.09   13.20
  -1 -10  12   55.19   12.70
   1  10 -11   16.70   14.10
   1  10 -11   27.40   16.50
   1 -10 -11   12.30   10.80
  -1 -10  11   26.00   10.30
  -1 -10  11   19.20   10.70
   1 -10 -11   26.20   17.00
  -1 -10  11   -6.20   10.90
   1  10 -10  146.89   18.60
   1  10 -10  170.88   19.50
  -1  10  10  175.78   15.50
   1  10 -10  161.28   20.00
   1  10 -10  139.59   18.60
  -1 -10  10  150.78   17.90
   1 -10 -10  166.58   21.20
   1 -10 -10  206.58   18.80
  -1 -10  10  177.28   17.80
  -1 -10  10  176.68   18.20
   1  10  -9    4.30   10.50
   1  10  -9   11.10   12.10
   1  10  -9    2.70    9.40
  -1  10   9    7.90    8.30
   1  10  -9   -1.50    9.00
   1 -10  -9   -7.50    7.80
  -1 -10   9   -0.20    8.50
   1 -10  -9   15.60    8.70
   1 -10  -9    0.30   12.60
  -1 -10   9    9.70    8.50
  -1 -10   9   -9.60   10.40
  -1  10   8  247.08   14.00
  -1  10   8  231.78   15.90
   1  10  -8  215.78   17.90
   1  10  -8  248.18   21.50
   1  10  -8  224.88   20.20
   1  10  -8  232.58   20.40
   1 -10  -8  269.17   16.70
  -1 -10   8  246.68   19.90
   1 -10  -8  192.18   20.10
   1 -10  -8  229.08    9.50
   1 -10  -8  263.87   18.90
  -1 -10   8  233.38   17.00
  -1 -10   8  260.77   18.80
  -1  10   7   28.90    6.30
   1  10  -7   26.60   10.80
  -1  10   7   29.30    8.50
   1  10  -7   33.50    9.50
   1  10  -7   33.00    8.40
   1  10  -7   23.20    9.00
   1 -10  -7   46.70    9.10
   1 -10  -7   30.40    8.40
   1 -10  -7   24.00    4.50
  -1 -10   7   47.80   10.10
  -1 -10   7   24.80    8.10
  -1 -10   7   35.20    8.40
   1 -10  -7   39.40   12.70
   1  10  -6  121.69   14.60
   1  10  -6   95.99   11.80
   1  10  -6   97.39   11.70
  -1  10   6   95.69    9.40
   1  10  -6  110.49   11.20
  -1  10   6  103.19   12.80
   1 -10  -6  108.89   12.40
   1 -10  -6  127.59    7.60
   1 -10  -6  115.79   12.70
  -1 -10   6  107.49   13.10
   1 -10  -6  115.09   14.60
  -1 -10   6  133.39   13.40
  -1 -10   6  115.19   13.50
   1  10  -5   10.40    6.50
   1  10  -5   -0.40    6.60
   1  10  -5    7.70    4.60
  -1  10   5    6.50    4.50
   1  10  -5    9.40    9.30
  -1  10   5    6.80    7.10
   1 -10  -5    1.00    3.70
  -1 -10   5    2.60    6.50
  -1 -10   5    0.70    5.70
   1 -10  -5    6.90    8.70
   1 -10  -5   -2.30    6.10
  -1 -10   5    2.50    6.70
   1 -10  -5    3.60    6.20
   1  10  -4  392.76   18.80
  -1  10   4  377.96   18.80
   1  10  -4  421.56   21.50
   1  10  -4  417.56   19.40
   1  10  -4  378.66   16.30
  -1  10   4  404.66   16.10
   1 -10  -4  420.06   21.70
  -1 -10   4  400.66   19.50
   1 -10  -4  373.36   19.50
  -1 -10   4  393.56   18.40
  -1 -10   4  411.06   20.60
   1 -10  -4  377.36   18.30
   1 -10  -4  407.86   14.40
  -1  10   3   12.90    5.10
   1  10  -3   21.40    6.70
  -1  10   3   19.40    6.90
   1  10  -3   20.00    5.90
   1  10  -3   25.30    8.30
  -1 -10   3   25.20    7.30
   1 -10  -3   26.40    8.80
   1 -10  -3   16.00    6.70
  -1 -10   3   10.00    6.50
   1 -10  -3   12.70    5.70
  -1 -10   3   16.50    6.20
   1 -10  -3   19.00    4.60
  -1  10   2   88.19    8.80
  -1  10   2  102.69   11.90
   1  10  -2   83.89   11.20
   1  10  -2   97.19   11.80
  -1 -10   2   72.79    9.50
  -1 -10   2   99.79   10.10
  -1 -10   2   85.99   10.80
   1 -10  -2   97.99   11.40
  -1 -10   2   86.89    9.80
   1 -10  -2   94.79   11.00
   1 -10  -2   91.49    8.00
   1  10  -1   -1.70    6.10
   1  10  -1   -4.40    4.60
  -1  10   1    3.50    6.60
  -1  10   1    9.30    4.60
   1 -10  -1    1.70    6.10
  -1 -10   1   -5.90    5.40
  -1 -10   1   -4.90    5.40
   1 -10  -1   -0.40    5.50
  -1 -10   1    9.90    5.20
  -1 -10   1    8.90    5.70
   1 -10  -1    4.00    4.20
  -1  10   0  314.57   15.10
   1  10   0  301.27   16.80
   1  10   0  304.07   14.70
  -1  10   0  289.27   17.60
   1 -10   0  321.97   17.10
  -1 -10   0  314.87   17.10
   1 -10   0  309.67   14.20
   1 -10   0  347.37   17.30
  -1 -10   0  317.97   16.70
  -1 -10   0  306.67   17.20
  -1 -10   0  313.67   14.00
  -1  10  -1   15.10    5.30
   1  10   1   31.00    8.00
  -1  10  -1   13.00    7.00
   1  10   1   28.40    5.70
  -1 -10  -1   13.20    6.20
   1 -10   1   12.90    5.70
   1 -10   1   27.70    6.60
  -1 -10  -1   28.40    5.40
  -1 -10  -1   22.40    7.00
  -1 -10  -1   33.30    8.60
   1 -10   1   24.80    6.20
  -1  10  -2  664.23   23.90
  -1  10  -2  673.73   26.30
  -1  10  -2  706.13   24.90
   1  10   2  694.23   25.80
   1  10   2  698.53   23.20
  -1 -10  -2  701.73   25.90
  -1 -10  -2  691.43   20.30
  -1 -10  -2  746.53   27.60
  -1 -10  -2  668.73   26.50
   1 -10   2  679.53   25.60
   1 -10   2  664.63   23.40
   1 -10   2  641.64   25.80
  -1  10  -3    1.50    4.30
  -1  10  -3    1.60    7.80
   1  10   3   -2.00    6.60
  -1  10  -3    2.10    5.70
   1  10   3    0.00    4.50
  -1  10  -3   -0.30    5.50
   1 -10   3    7.60    6.30
  -1 -10  -3   -7.40    5.00
  -1 -10  -3   -4.50    6.80
  -1 -10  -3   -0.70    3.20
   1 -10   3    2.30    5.90
   1 -10   3  -11.40    5.00
  -1 -10  -3   -3.60    5.40
   1  10   4  378.26   15.90
  -1  10  -4  370.06   17.30
  -1  10  -4  383.46   20.60
  -1  10  -4  371.16   18.80
   1  10   4  366.96   18.90
  -1 -10  -4  378.66   19.60
  -1 -10  -4  355.06   20.50
   1 -10   4  367.16   18.30
   1 -10   4  380.16   19.20
  -1 -10  -4  361.36   12.00
  -1 -10  -4  414.16   19.00
   1 -10   4  371.16   19.70
   1  10   5    7.30    5.10
  -1  10  -5    2.70    5.10
  -1  10  -5    9.70    8.30
   1  10   5   -2.00    7.10
  -1  10  -5    0.30    7.00
  -1 -10  -5    3.00    8.60
   1 -10   5   -1.90    7.20
  -1 -10  -5    7.40    6.50
   1 -10   5    8.10    6.90
  -1 -10  -5    3.20    2.70
   1 -10   5   -1.80    5.80
  -1 -10  -5    1.20    6.80
  -1  10  -6  163.08   16.50
  -1  10  -6  174.38   18.10
  -1  10  -6  167.88   14.60
   1  10   6  171.48   12.30
   1  10   6  148.39   14.90
  -1 -10  -6  156.98    5.50
   1 -10   6  168.18   14.60
  -1 -10  -6  150.28   15.00
   1 -10   6  150.58   15.10
  -1 -10  -6  184.08   14.40
   1 -10   6  149.29   14.60
  -1 -10  -6  162.68   18.40
   1  10   7   15.10    9.00
  -1  10  -7    9.60    9.50
   1  10   7   12.20    6.70
  -1  10  -7   27.20   11.90
  -1  10  -7   15.10    7.00
  -1  10  -7   14.60    8.50
   1 -10   7   11.90    7.60
  -1 -10  -7   17.30    8.20
  -1 -10  -7   10.00   11.00
   1 -10   7   23.60    8.20
  -1 -10  -7   23.20    7.80
   1 -10   7   13.70    9.90
  -1  10  -8  138.59   16.60
  -1  10  -8  152.88   17.10
   1  10   8  154.68   16.50
  -1  10  -8  170.78   19.10
   1 -10   8  172.88   18.90
  -1 -10  -8  177.78   15.50
  -1 -10  -8  184.08   16.80
   1 -10   8  195.08   16.10
   1 -10   8  144.39   16.40
  -1 -10  -8  192.68   23.50
  -1  10  -9    3.30   13.70
  -1  10  -9    4.30   11.30
  -1  10  -9   -6.30   11.00
   1  10   9   11.30    9.80
   1 -10   9    6.50    7.90
  -1 -10  -9   14.50    9.30
   1 -10   9    9.90    8.60
   1 -10   9   34.50   11.70
  -1 -10  -9   -9.80   14.60
  -1 -10  -9   11.20    8.40
  -1  10 -10   99.89   17.60
   1  10  10   89.29   13.20
  -1  10 -10   98.69   18.20
   1 -10  10  109.59   12.30
   1 -10  10   89.09   15.80
  -1 -10 -10  121.59   22.40
  -1 -10 -10   95.09   13.30
  -1 -10 -10   87.19   12.30
   1 -10  10   88.49   13.00
  -1  10 -11   -1.60   16.70
   1  10  11    8.50    5.70
  -1  10 -11  -21.80   14.50
  -1 -10 -11    0.50   10.80
  -1 -10 -11    1.20    7.70
   1 -10  11    1.10   10.20
   1 -10  11   -8.20   10.10
  -1  10 -12   50.19   20.30
  -1  10 -12   36.90   18.00
   1 -10  12   22.60   12.50
  -1 -10 -12   56.09   13.40
  -1  10 -13  -22.60   16.80
   1 -10  13    0.10   12.80
   1  11 -13   40.20   19.20
   1  11 -13   75.59   21.20
  -1 -11  13   19.50   14.30
   1 -11 -13   37.40   14.90
   1  11 -12  -11.20   15.10
   1  11 -12   15.10   19.40
  -1 -11  12   -5.20   11.30
  -1 -11  12   11.60   11.90
   1 -11 -12    4.00   12.80
   1  11 -11   46.30   18.80
   1  11 -11   64.39   17.30
  -1 -11  11   61.29   13.50
   1 -11 -11   47.00   13.40
  -1 -11  11   57.49   12.80
   1  11 -10  -32.70   14.50
   1  11 -10   -5.80   10.00
  -1  11  10    2.00    7.90
  -1  11  10    0.50    9.70
   1  11 -10   -7.60   12.20
  -1 -11  10   16.10    9.80
   1 -11 -10   -8.00    8.90
   1 -11 -10    0.30   15.60
  -1 -11  10  -11.90    9.10
   1 -11 -10   -7.70    9.30
  -1 -11  10   11.70   12.50
   1  11  -9  124.49   15.40
   1  11  -9  150.08   19.00
  -1  11   9  118.19   13.90
  -1  11   9  129.89   14.30
   1  11  -9   98.89   14.90
   1  11  -9   87.29   15.60
   1 -11  -9  111.99   14.00
   1 -11  -9  150.28   21.40
   1 -11  -9  148.69   13.50
  -1 -11   9  131.39   17.50
  -1 -11   9  148.09   18.20
  -1 -11   9  137.09   14.50
   1  11  -8    4.10    9.30
  -1  11   8   13.40    9.30
   1  11  -8    2.70    8.40
   1  11  -8   17.80   11.20
  -1  11   8   14.70    6.70
   1  11  -8    5.80   12.80
  -1 -11   8   18.40   11.90
  -1 -11   8    4.10    9.10
   1 -11  -8   13.70    9.30
   1 -11  -8   31.00   14.60
   1 -11  -8   18.30    8.70
   1 -11  -8   12.00    4.40
  -1 -11   8    7.60    8.70
   1  11  -7  167.98   17.40
   1  11  -7  203.18   21.20
   1  11  -7  201.38   15.30
  -1  11   7  194.58   16.60
  -1  11   7  184.18   13.50
   1  11  -7  197.38   18.70
  -1 -11   7  174.08   18.40
  -1 -11   7  179.68   17.00
   1 -11  -7  181.78    9.10
  -1 -11   7  182.88   17.40
   1 -11  -7  172.48   19.30
   1 -11  -7  181.08   16.90
   1 -11  -7  191.08   15.20
   1  11  -6    7.70    5.90
   1  11  -6   13.70    8.50
  -1  11   6    8.50    5.50
   1  11  -6   20.90    8.60
   1  11  -6    4.80   10.80
  -1  11   6   13.10    8.70
  -1 -11   6    7.90    8.90
   1 -11  -6   25.30    7.70
  -1 -11   6    7.40    7.80
   1 -11  -6    7.60    7.50
   1 -11  -6   12.30    4.50
   1 -11  -6    6.20   10.70
  -1 -11   6   19.50    8.30
   1  11  -5  512.35   24.70
  -1  11   5  547.05   23.40
  -1  11   5  550.14   20.30
   1  11  -5  575.44   27.30
   1  11  -5  577.04   24.80
   1  11  -5  547.55   21.20
  -1 -11   5  552.84   23.70
   1 -11  -5  550.34   23.10
   1 -11  -5  553.94   25.10
   1 -11  -5  546.05   27.10
  -1 -11   5  558.04   24.70
   1 -11  -5  505.45   17.30
  -1 -11   5  528.45   25.00
   1  11  -4   14.70    7.00
  -1  11   4   -0.30    4.90
   1  11  -4   -1.40    4.30
   1  11  -4   -1.80    8.80
   1  11  -4    1.30    6.30
  -1  11   4    0.70    7.10
   1 -11  -4    5.30    9.20
  -1 -11   4    3.90    7.10
  -1 -11   4    4.70    6.90
   1 -11  -4    7.20    6.50
   1 -11  -4   -8.00    6.00
  -1 -11   4    3.80    7.30
   1 -11  -4    5.30    4.50
   1  11  -3  310.07   20.00
  -1  11   3  304.87   18.40
   1  11  -3  312.27   17.40
  -1  11   3  313.97   15.00
   1  11  -3  330.07   17.80
  -1 -11   3  325.47   17.30
   1 -11  -3  305.07   19.10
   1 -11  -3  326.67   17.80
  -1 -11   3  286.27   18.20
  -1 -11   3  305.87   18.80
   1 -11  -3  287.77   13.20
   1  11  -2   10.20    6.60
  -1  11   2    1.40    7.20
  -1  11   2    6.20    5.20
   1  11  -2   11.10    5.90
   1  11  -2    5.40    8.50
   1 -11  -2    4.90    4.90
  -1 -11   2   10.40    7.10
  -1 -11   2    4.80    6.40
   1 -11  -2    7.60    6.50
   1 -11  -2   -2.70    6.50
  -1 -11   2    9.00    6.60
  -1  11   1  113.49   12.90
   1  11  -1   95.39   10.30
  -1  11   1  110.79   10.50
   1  11  -1  119.29   13.80
  -1 -11   1  113.49   13.10
  -1 -11   1   86.49   10.50
   1 -11  -1   96.89   11.20
   1 -11  -1  101.99   12.50
  -1 -11   1  110.79   12.30
  -1 -11   1   91.59   11.30
   1 -11  -1  108.79    9.70
   1  11   0   81.99    9.50
   1  11   0   80.39   11.30
  -1  11   0   89.09    9.60
  -1  11   0   76.69   10.80
  -1 -11   0  102.99   12.60
   1 -11   0   90.09   10.90
  -1 -11   0   82.29   11.30
   1 -11   0   93.89    9.90
   1 -11   0   66.29    9.50
  -1 -11   0   82.79    8.90
  -1 -11   0   76.39   10.20
  -1  11  -1  177.08   15.20
   1  11   1  176.58   12.00
  -1  11  -1  174.88   13.00
   1  11   1  188.48   16.40
  -1 -11  -1  159.58   14.20
  -1 -11  -1  166.88   10.90
   1 -11   1  184.38   14.30
   1 -11   1  172.28   14.60
  -1 -11  -1  171.18   14.90
   1 -11   1  182.48   12.10
  -1 -11  -1  185.98   16.00
   1  11   2   -3.00    5.20
  -1  11  -2    2.30    5.90
  -1  11  -2    9.40    8.50
  -1  11  -2    9.00    6.50
   1  11   2   -4.70    7.20
  -1 -11  -2   -2.50    6.00
   1 -11   2    2.30    5.70
  -1 -11  -2    5.90    6.60
  -1 -11  -2  -12.30    7.40
  -1 -11  -2   -2.60    4.00
   1 -11   2   -3.70    5.60
   1 -11   2   17.50    7.50
   1  11   3  385.56   17.20
  -1  11  -3  341.67   21.90
   1  11   3  378.56   20.30
  -1  11  -3  340.97   17.00
  -1  11  -3  400.06   19.80
  -1 -11  -3  326.47   19.20
   1 -11   3  362.36   19.30
   1 -11   3  374.06   19.00
   1 -11   3  340.27   19.70
  -1 -11  -3  396.26   22.40
  -1 -11  -3  351.36   13.50
  -1 -11  -3  381.46   20.00
  -1  11  -4   -3.50    4.50
  -1  11  -4   -5.00    8.30
  -1  11  -4   -3.60    7.30
   1  11   4   -6.30    7.50
   1  11   4    2.60    5.50
   1 -11   4    4.60    7.20
   1 -11   4  -10.80    7.10
  -1 -11  -4    0.10    3.50
  -1 -11  -4    7.60    6.90
  -1 -11  -4    9.50    9.60
  -1 -11  -4    2.80    6.90
   1 -11   4    2.10    6.60
  -1  11  -5  119.39   14.50
   1  11   5  140.09   15.10
  -1  11  -5  119.89   12.70
  -1  11  -5  156.88   18.90
   1  11   5  127.49   12.10
   1 -11   5  130.49   14.30
  -1 -11  -5  124.49    7.10
  -1 -11  -5  110.69   15.70
  -1 -11  -5  146.99   14.50
   1 -11   5  128.99   13.80
  -1 -11  -5  103.89   12.60
   1 -11   5  159.68   15.50
   1  11   6    3.40    6.60
  -1  11  -6    9.50   10.70
  -1  11  -6   -0.50    7.10
   1  11   6   11.50    8.80
  -1  11  -6   18.70    9.30
   1 -11   6    1.80    7.70
  -1 -11  -6    2.70    2.50
  -1 -11  -6   10.30    7.70
  -1 -11  -6    6.70    8.30
   1 -11   6   10.20    8.90
  -1 -11  -6   -4.30   11.30
   1 -11   6   -7.70    7.50
  -1  11  -7  110.29   11.60
   1  11   7  103.79   13.00
   1  11   7  118.79   12.80
  -1  11  -7  126.89   15.70
  -1  11  -7  100.49   13.60
  -1  11  -7   82.49   14.70
  -1 -11  -7  139.09   15.60
  -1 -11  -7  107.49   13.70
   1 -11   7  101.79   13.10
  -1 -11  -7  145.89   19.50
   1 -11   7  112.49   12.60
   1 -11   7  105.99   15.20
  -1  11  -8    5.20    5.70
   1  11   8    7.20    7.70
  -1  11  -8   11.10   14.00
  -1  11  -8    5.30    9.60
   1  11   8   -4.50   10.00
  -1  11  -8    0.10   12.00
   1 -11   8   -1.20    7.90
  -1 -11  -8    5.10   13.60
   1 -11   8  -13.00    8.10
  -1 -11  -8   -6.40    8.50
   1 -11   8  -18.40   11.60
  -1 -11  -8   -7.50    8.60
   1  11   9  187.48   20.40
  -1  11  -9  200.28   22.90
  -1  11  -9  186.88   22.20
  -1  11  -9  161.38   20.40
   1 -11   9  177.28   20.20
  -1 -11  -9  171.58   22.30
  -1 -11  -9  198.48   20.60
   1 -11   9  238.48   18.30
   1 -11   9  174.38   19.20
  -1 -11  -9  192.38   18.90
  -1  11 -10    7.70   16.40
  -1  11 -10   40.60   15.80
   1  11  10   -0.20   12.10
  -1 -11 -10   -7.80   11.00
  -1 -11 -10    4.00   10.10
   1 -11  10   -1.20    9.50
   1 -11  10    3.70   10.00
  -1  11 -11   24.20   17.80
  -1  11 -11    3.00   19.80
   1 -11  11   15.60    9.70
   1 -11  11    9.70   11.50
  -1 -11 -11   48.50   13.10
  -1  11 -12  -22.90   16.50
  -1  11 -12   13.30   19.30
   1 -11  12  -11.90   11.90
  -1 -11 -12   10.20   13.10
  -1  12  12   51.09   13.70
   1  12 -12   37.90   19.20
   1  12 -12    1.20   16.30
  -1 -12  12   54.29   14.50
   1 -12 -12   40.10   14.90
  -1 -12  12   31.00   14.00
  -1  12  11   -0.20   10.50
   1  12 -11   -5.20   16.00
   1  12 -11  -17.80   19.00
  -1 -12  11  -10.50   11.70
   1 -12 -11    4.30   12.20
  -1 -12  11   -5.10   11.60
  -1  12  10   62.99   12.80
  -1  12  10   36.90   10.30
   1  12 -10   38.30   15.50
   1  12 -10   20.70   18.40
  -1 -12  10   56.49   13.40
  -1 -12  10   62.19   13.50
   1 -12 -10   69.99   11.50
   1 -12 -10   34.40   12.20
   1  12  -9    9.60   11.20
   1  12  -9   17.50   14.90
  -1  12   9   -0.80   11.00
  -1  12   9    4.00    8.00
   1  12  -9    4.50   10.80
   1  12  -9    5.80   12.20
   1 -12  -9   20.60   15.20
  -1 -12   9   18.80   13.20
   1 -12  -9   18.50    9.40
  -1 -12   9   13.10   10.60
   1 -12  -9   -3.70   10.60
  -1 -12   9   -6.40   10.10
  -1  12   8  129.59   13.50
   1  12  -8  110.39   13.90
  -1  12   8  122.69   15.20
   1  12  -8  132.99   18.90
   1  12  -8  105.89   16.00
  -1 -12   8  118.99   14.60
   1 -12  -8  123.39   13.60
   1 -12  -8  113.49   14.40
   1 -12  -8  111.89    8.20
  -1 -12   8   92.59   16.10
   1 -12  -8  139.89   20.70
  -1 -12   8  100.79   14.70
   1  12  -7    1.50   11.50
  -1  12   7   10.70    7.00
   1  12  -7    3.30    7.30
  -1  12   7    0.60    9.70
   1  12  -7   -6.60    9.80
   1  12  -7    5.20    8.80
   1 -12  -7    2.50    4.40
  -1 -12   7   -1.10    8.50
   1 -12  -7    3.20    8.40
  -1 -12   7   -1.10    8.60
   1 -12  -7    8.20    8.60
   1 -12  -7   -6.20   12.40
  -1 -12   7    6.40   11.00
   1  12  -6  325.97   21.80
  -1  12   6  378.76   17.80
   1  12  -6  314.07   21.00
   1  12  -6  369.16   19.50
  -1  12   6  367.86   22.00
   1  12  -6  379.26   26.10
  -1 -12   6  341.27   22.30
  -1 -12   6  342.77   22.80
   1 -12  -6  356.16   13.80
   1 -12  -6  378.16   22.80
  -1 -12   6  350.06   22.10
   1 -12  -6  327.77   25.20
   1 -12  -6  336.47   20.00
   1  12  -5  -10.60    7.90
  -1  12   5    7.50    6.10
  -1  12   5    6.90    9.20
   1  12  -5   10.20   11.20
   1  12  -5   14.00    8.10
   1  12  -5    1.10    5.40
   1 -12  -5    3.20    5.60
   1 -12  -5   -7.40    7.00
  -1 -12   5   -6.50    7.30
  -1 -12   5   -1.30    8.20
   1 -12  -5   -6.90    7.50
  -1 -12   5    4.60    9.10
   1  12  -4  195.38   16.20
   1  12  -4  202.68   15.50
  -1  12   4  179.48   17.60
   1  12  -4  192.98   20.10
  -1  12   4  192.78   13.30
   1 -12  -4  202.58   16.60
   1 -12  -4  186.28   11.40
  -1 -12   4  181.78   16.90
  -1 -12   4  191.48   17.80
  -1 -12   4  194.38   15.40
   1 -12  -4  196.58   17.60
  -1  12   3    2.10    5.90
  -1  12   3   -2.90    8.80
   1  12  -3   -4.50    7.00
   1  12  -3    0.20    6.40
   1  12  -3    8.20    9.80
  -1 -12   3    8.20    7.50
  -1 -12   3  -10.10    7.10
   1 -12  -3   -5.00    5.10
   1 -12  -3   -2.10    7.60
   1 -12  -3   -5.20    6.70
  -1 -12   3    2.40    7.70
   1  12  -2  246.68   16.10
   1  12  -2  214.98   19.70
   1  12  -2  247.88   15.90
  -1  12   2  222.28   18.20
  -1  12   2  233.88   14.30
   1 -12  -2  255.57   17.70
  -1 -12   2  264.47   18.30
   1 -12  -2  214.48   17.40
  -1 -12   2  214.18   17.60
   1 -12  -2  235.78   13.10
  -1 -12   2  239.88   15.80
   1  12  -1   -6.50    6.30
  -1  12   1   10.60    8.90
   1  12  -1    8.50    8.60
  -1  12   1    1.50    6.10
   1  12  -1   10.30    6.60
  -1 -12   1    9.20    7.90
  -1 -12   1   -8.40    6.00
  -1 -12   1    3.70    7.20
   1 -12  -1    7.80    7.20
   1 -12  -1    6.40    6.10
  -1 -12   1    1.40    6.40
   1 -12  -1   -3.70    6.20
   1  12   0  490.75   23.70
  -1  12   0  467.35   23.70
   1  12   0  453.85   20.30
  -1  12   0  444.56   20.50
  -1 -12   0  476.35   23.10
  -1 -12   0  478.35   23.50
   1 -12   0  469.05   23.60
  -1 -12   0  487.35   23.90
  -1 -12   0  481.95   19.20
   1 -12   0  458.15   19.50
   1 -12   0  433.06   22.70
   1  12   1   52.99   11.30
  -1  12  -1   34.50    7.70
  -1  12  -1   50.39   11.50
   1  12   1   48.90    8.30
   1 -12   1   57.39    8.70
   1 -12   1   62.29   11.00
  -1 -12  -1   37.70    9.80
   1 -12   1   50.59    9.60
  -1 -12  -1   32.60    8.70
  -1 -12  -1   42.50    9.30
  -1 -12  -1   49.70    7.80
  -1  12  -2  105.29   14.20
   1  12   2  107.59   13.50
  -1  12  -2   96.49   11.70
   1  12   2  125.69   12.30
  -1 -12  -2  106.29   14.10
  -1 -12  -2  108.79    9.80
   1 -12   2   76.99   10.80
   1 -12   2   96.19   12.70
  -1 -12  -2   83.19   11.10
  -1 -12  -2   79.49   11.50
   1 -12   2  106.79   13.20
   1  12   3  -11.70    8.50
   1  12   3   -4.20    6.10
  -1  12  -3   -0.90    6.60
  -1  12  -3   19.80   11.00
  -1  12  -3    8.50    5.70
  -1 -12  -3    8.60   10.00
  -1 -12  -3    9.90    7.70
   1 -12   3    4.20    7.50
  -1 -12  -3   -1.40    6.50
  -1 -12  -3    6.00    4.80
   1 -12   3   11.80    7.40
   1 -12   3   16.10    7.80
  -1  12  -4  297.97   17.20
   1  12   4  300.47   21.10
   1  12   4  301.87   17.10
  -1  12  -4  300.17   22.60
  -1  12  -4  312.87   20.40
   1 -12   4  307.37   19.70
   1 -12   4  306.87   19.30
  -1 -12  -4  282.57   22.60
  -1 -12  -4  297.27   20.30
   1 -12   4  290.17   20.00
  -1 -12  -4  280.97   12.10
  -1 -12  -4  297.27   19.80
  -1  12  -5   10.20   12.20
   1  12   5   -5.10    5.90
  -1  12  -5   15.20    9.10
   1  12   5   -8.90    9.40
  -1  12  -5    1.20    6.50
  -1 -12  -5   -5.70    8.20
  -1 -12  -5    2.80   11.00
  -1 -12  -5    4.30    4.20
   1 -12   5   20.20    9.80
   1 -12   5  -16.80    7.30
   1 -12   5    8.60    7.70
  -1 -12  -5   -8.30    7.90
  -1  12  -6  181.58   21.60
  -1  12  -6  199.48   20.40
   1  12   6  184.78   15.10
   1  12   6  179.48   18.90
  -1  12  -6  185.38   16.60
  -1 -12  -6  195.68   23.10
  -1 -12  -6  152.38   15.40
  -1 -12  -6  178.28    7.40
   1 -12   6  177.08   17.50
   1 -12   6  197.28   18.60
   1 -12   6  145.69   18.10
  -1 -12  -6  243.78   20.40
  -1  12  -7  -16.00   10.50
  -1  12  -7    6.20   12.90
   1  12   7    0.70    7.80
  -1  12  -7    0.50    9.20
  -1  12  -7    6.50    7.10
   1  12   7   -8.60   11.30
   1 -12   7   -0.20    8.20
  -1 -12  -7  -10.40    9.00
  -1 -12  -7    2.70    9.30
   1 -12   7  -15.40    7.70
   1 -12   7  -13.60   10.10
  -1 -12  -7   11.10   14.50
   1  12   8  164.78   15.10
  -1  12  -8  161.28   20.80
  -1  12  -8  197.18   22.90
  -1  12  -8  173.18   21.50
   1  12   8  172.48   18.00
   1 -12   8  174.08   19.10
  -1 -12  -8  170.48   20.50
  -1 -12  -8  156.98   18.60
   1 -12   8  193.58   22.20
   1 -12   8  154.68   18.50
  -1 -12  -8  175.38   24.10
  -1  12  -9   18.50   16.90
  -1  12  -9   -2.60   13.00
   1  12   9   -0.90   12.40
   1  12   9   -1.20    9.50
  -1 -12  -9    3.20   11.20
   1 -12   9   11.60   10.60
  -1 -12  -9    1.10   10.10
   1 -12   9   -8.70   10.10
   1  12  10   30.00   11.80
  -1  12 -10   46.40   17.50
  -1  12 -10   86.49   20.00
  -1 -12 -10   35.80   11.80
   1 -12  10   36.70   12.70
  -1 -12 -10   48.00   14.50
   1 -12  10   35.00   12.50
  -1  12 -11  -36.00   16.90
  -1 -12 -11    0.60   13.00
   1 -12  11  -21.20   11.30
   1  13 -12  -31.00   18.80
  -1 -13  12   -6.40   11.10
   1 -13 -12   -9.70   14.80
  -1 -13  12  -16.90   13.90
  -1  13  11   79.79   15.00
   1  13 -11   68.19   20.20
   1 -13 -11   86.99   17.40
  -1 -13  11  114.89   17.80
  -1 -13  11   99.09   18.00
  -1  13  10    8.70   10.90
   1  13 -10    7.40   15.00
   1  13 -10   -4.40   14.40
  -1 -13  10   -8.80   12.00
  -1 -13  10   -1.10   11.50
   1 -13 -10    6.70   10.30
   1 -13 -10   25.20   13.00
  -1  13   9   40.20   14.00
   1  13  -9   21.70   12.20
  -1  13   9   20.20    9.90
   1  13  -9   12.80   17.10
  -1 -13   9   14.80   12.30
  -1 -13   9   20.40   12.10
   1 -13  -9   30.30   11.10
   1 -13  -9   30.90   13.20
  -1  13   8  -22.40   12.00
   1  13  -8  -10.90   10.40
  -1  13   8   -0.40    8.10
   1  13  -8    5.90   17.20
   1  13  -8    2.00   10.50
   1  13  -8   17.70   13.40
   1 -13  -8    9.20   11.10
   1 -13  -8    6.60    4.40
   1 -13  -8    4.20   10.00
  -1 -13   8    9.10   11.30
  -1 -13   8   -1.50   10.60
  -1 -13   8    8.30   11.50
   1  13  -7   90.09   17.00
  -1  13   7  126.69   16.20
  -1  13   7   96.09   11.30
   1  13  -7  137.29   15.40
   1  13  -7   98.89   16.30
   1  13  -7  129.59   16.90
   1 -13  -7  116.29    9.30
  -1 -13   7  112.59   14.90
  -1 -13   7  116.59   15.90
   1 -13  -7  127.89   14.20
   1 -13  -7  109.29   15.80
  -1 -13   7  113.49   15.10
  -1  13   6   -2.60    7.80
   1  13  -6    7.90    7.50
   1  13  -6   12.30    9.60
  -1  13   6   -6.40   10.80
   1  13  -6   -4.80   10.20
   1  13  -6   18.70   13.20
   1 -13  -6    0.60    5.50
   1 -13  -6    4.50    9.50
   1 -13  -6   10.80    9.90
  -1 -13   6    2.30   11.10
  -1 -13   6   -3.90    9.80
  -1 -13   6    7.00    9.60
   1  13  -5  305.37   20.80
  -1  13   5  269.97   17.00
   1  13  -5  277.07   25.00
   1  13  -5  288.77   17.10
   1  13  -5  266.57   21.60
  -1  13   5  280.97   22.00
   1 -13  -5  269.77   20.30
  -1 -13   5  224.18   20.60
  -1 -13   5  279.67   21.80
  -1 -13   5  278.77   21.80
   1 -13  -5  284.07   14.40
   1 -13  -5  316.77   22.10
   1  13  -4   60.49   11.60
   1  13  -4   57.89   13.80
  -1  13   4   91.89   10.50
  -1  13   4   57.09   12.60
   1  13  -4   60.09   10.60
  -1 -13   4   49.50   11.60
   1 -13  -4   67.09    8.50
  -1 -13   4   75.39   12.80
   1 -13  -4   75.09   12.90
  -1 -13   4   63.39   12.10
   1 -13  -4   70.99   11.50
   1  13  -3  232.58   20.40
  -1  13   3  199.58   15.70
   1  13  -3  245.08   16.90
   1  13  -3  194.18   16.30
  -1  13   3  237.58   20.10
  -1 -13   3  202.58   19.50
  -1 -13   3  205.28   19.00
   1 -13  -3  220.78   18.60
  -1 -13   3  219.98   16.20
   1 -13  -3  222.18   13.60
   1 -13  -3  212.88   19.50
   1  13  -2    5.80    7.40
  -1  13   2    4.60   10.20
   1  13  -2    0.10    6.70
   1  13  -2   10.50   10.90
  -1  13   2    4.80    7.10
   1 -13  -2   13.10    8.20
   1 -13  -2    4.50    8.50
  -1 -13   2   -1.00    7.80
  -1 -13   2   -7.60    7.70
   1 -13  -2    2.60    6.30
  -1 -13   2  -11.90    7.60
   1  13  -1  220.08   21.30
  -1  13   1  262.77   20.00
   1  13  -1  272.97   17.40
  -1  13   1  245.08   16.40
   1  13  -1  254.07   16.60
   1 -13  -1  247.78   15.10
   1 -13  -1  223.18   18.80
  -1 -13   1  248.88   16.10
  -1 -13   1  248.68   19.30
  -1 -13   1  267.07   19.80
   1 -13  -1  247.88   19.30
  -1  13   0   -0.70    9.70
   1  13   0    1.70    9.20
  -1  13   0    7.60    7.40
   1  13   0   11.10    7.80
   1 -13   0    0.00    6.90
  -1 -13   0   16.30    7.50
   1 -13   0   18.00    8.60
   1 -13   0    9.60    7.90
  -1 -13   0   11.80    7.80
  -1 -13   0   15.50    8.50
  -1 -13   0   20.30   10.70
   1  13   1  594.04   24.60
   1  13   1  558.14   27.00
  -1  13  -1  558.94   28.90
  -1  13  -1  575.84   25.10
  -1 -13  -1  515.25   26.50
  -1 -13  -1  610.64   28.30
   1 -13   1  551.54   23.60
  -1 -13  -1  562.24   27.50
   1 -13   1  520.15   26.20
   1 -13   1  522.65   26.30
  -1 -13  -1  585.34   21.60
  -1  13  -2   12.50   10.50
  -1  13  -2   25.90    9.40
   1  13   2   35.00    8.70
   1  13   2   16.20   11.50
   1 -13   2   18.90    9.00
  -1 -13  -2   20.10   11.60
  -1 -13  -2   20.80    6.70
   1 -13   2   22.70    9.00
  -1 -13  -2    9.20    8.50
  -1 -13  -2   33.00    9.60
   1 -13   2   18.30    8.90
   1  13   3  156.98   17.40
  -1  13  -3  167.38   18.70
   1  13   3  170.68   15.00
  -1  13  -3  138.39   15.10
  -1  13  -3  141.39   13.60
   1 -13   3  142.49   16.80
   1 -13   3  172.68   16.80
   1 -13   3  147.09   16.50
  -1 -13  -3  146.59   17.30
  -1 -13  -3  160.08   11.20
  -1 -13  -3  135.59   16.80
  -1 -13  -3  150.58   16.20
  -1  13  -4    0.00   11.20
  -1  13  -4   15.00    9.80
  -1  13  -4    9.90    6.80
   1  13   4    7.40   11.30
   1  13   4    4.80    7.50
  -1 -13  -4   -1.10    9.00
  -1 -13  -4    9.70   12.40
   1 -13   4   -5.20    7.90
   1 -13   4    4.40    8.90
   1 -13   4   11.80    9.10
  -1 -13  -4   15.10    9.40
  -1 -13  -4   11.60    5.50
  -1  13  -5   92.69   16.50
  -1  13  -5   85.39   13.50
  -1  13  -5   75.29   11.00
   1  13   5   90.49   11.70
   1  13   5   99.89   15.40
   1 -13   5   79.69   13.20
  -1 -13  -5   77.49   12.00
  -1 -13  -5  101.69   17.60
   1 -13   5   71.39   12.20
  -1 -13  -5   73.49   14.20
  -1 -13  -5   83.99    8.80
   1 -13   5   91.09   13.30
  -1  13  -6   -8.10   13.50
  -1  13  -6    4.20    8.20
  -1  13  -6   -4.40   11.40
   1  13   6    0.70   12.00
   1  13   6    5.70    8.70
  -1 -13  -6   -4.50   15.10
  -1 -13  -6    1.50    9.70
   1 -13   6    7.50    9.20
  -1 -13  -6   -2.00    3.80
   1 -13   6   17.90    9.90
   1 -13   6    4.80   11.90
  -1 -13  -6   -6.20    9.20
   1  13   7   65.99   15.00
  -1  13  -7    3.70   13.40
  -1  13  -7   54.49   13.30
  -1  13  -7   44.10    8.90
  -1  13  -7   23.00   15.10
   1  13   7   55.29   10.80
   1 -13   7   73.79   14.40
   1 -13   7   23.00   10.40
   1 -13   7   39.10   11.10
  -1 -13  -7   41.20   12.40
  -1 -13  -7   61.89   17.10
  -1 -13  -7   29.90   11.10
  -1  13  -8   17.80   17.00
  -1  13  -8    5.40   12.10
   1  13   8   -4.50   13.60
   1  13   8   16.30    9.80
  -1 -13  -8   -9.70   10.90
   1 -13   8    8.10   10.60
  -1 -13  -8   32.40   11.60
   1 -13   8    7.60   10.50
   1  13   9   65.09   13.60
   1  13   9   72.39   16.10
  -1  13  -9   83.39   17.50
  -1 -13  -9   49.80   14.50
   1 -13   9   77.19   14.30
  -1 -13  -9  108.89   14.90
   1 -13   9   70.79   15.20
  -1  13 -10  -20.00   16.70
   1 -13  10   -8.70   11.90
  -1 -13 -10   -7.40   13.90
   1 -13  10  -15.20   12.70
  -1 -13 -10  -16.20   12.00
  -1  13 -11   45.50   21.20
  -1 -13 -11   53.29   16.30
   1 -13  11   13.90   14.30
  -1  14  11    1.70    9.70
   1  14 -11   31.10   20.00
  -1 -14  11   35.70   16.60
  -1 -14  11  -15.50   14.60
   1 -14 -11   -0.30   14.60
   1  14 -10   85.69   19.60
  -1  14  10  101.59   15.60
   1 -14 -10   61.49   12.70
  -1 -14  10   83.39   16.20
  -1 -14  10   84.99   17.10
   1 -14 -10  118.09   18.00
  -1  14   9    3.70   11.00
   1  14  -9    9.60   13.60
  -1  14   9   21.30   15.00
  -1 -14   9   17.00   13.80
   1 -14  -9    4.50   11.90
  -1 -14   9   -0.60   12.70
   1 -14  -9    2.90   13.70
   1  14  -8   59.69   14.00
   1  14  -8   65.69   14.30
  -1  14   8   78.59   16.30
  -1  14   8   54.79   11.70
  -1 -14   8   64.49   14.20
  -1 -14   8   67.79   14.70
   1 -14  -8   75.29   14.80
   1 -14  -8   42.00   13.10
  -1  14   7    2.20    9.50
   1  14  -7  -12.90   10.60
  -1  14   7   14.10   13.80
   1  14  -7   -4.50   16.10
   1  14  -7    6.00    8.50
   1  14  -7    9.10   10.30
   1 -14  -7    4.10   11.60
  -1 -14   7    7.20   10.90
   1 -14  -7   14.30   11.00
  -1 -14   7    8.50   12.10
   1 -14  -7   -2.00    5.70
  -1 -14   7   10.20   11.20
   1  14  -6   85.69   15.50
   1  14  -6   99.19   19.40
   1  14  -6   75.89   13.60
  -1  14   6   77.69   15.80
  -1  14   6   80.49   11.90
   1  14  -6   62.29   11.40
   1 -14  -6  105.59   14.00
   1 -14  -6   87.69    9.40
  -1 -14   6   83.89   14.30
  -1 -14   6   79.99   15.90
  -1 -14   6   64.99   14.50
   1 -14  -6   79.69   13.80
  -1  14   5   -9.00   11.80
  -1  14   5   -1.90    8.30
   1  14  -5    3.60    6.70
   1  14  -5    8.40    9.80
   1  14  -5    1.90   10.20
   1  14  -5    4.70   14.50
  -1 -14   5    0.90   10.70
   1 -14  -5   -3.20   10.00
  -1 -14   5  -15.00    9.60
   1 -14  -5    7.80    7.30
  -1 -14   5  -12.40    9.60
   1 -14  -5    3.10    9.50
   1  14  -4   89.99   11.60
   1  14  -4  110.39   14.40
   1  14  -4  100.59   13.30
  -1  14   4   75.29   14.80
   1  14  -4   88.19   17.70
  -1  14   4   99.99   11.80
   1 -14  -4   85.79   12.90
   1 -14  -4  123.49   15.80
  -1 -14   4   87.09   14.50
  -1 -14   4   88.59   14.10
  -1 -14   4  125.99   15.80
   1 -14  -4  106.29   12.30
   1  14  -3    7.70   10.10
   1  14  -3   21.20   13.70
  -1  14   3   23.80   12.10
  -1  14   3    8.80    8.20
   1  14  -3   25.50    9.30
   1 -14  -3    9.00    7.50
  -1 -14   3   16.00   10.40
  -1 -14   3   26.10   10.90
  -1 -14   3   17.20   10.70
   1 -14  -3   44.50   11.70
   1 -14  -3   23.00    9.80
   1  14  -2  333.07   19.10
  -1  14   2  294.17   24.50
   1  14  -2  307.57   21.30
  -1  14   2  328.77   19.70
   1  14  -2  297.17   25.20
   1 -14  -2  329.77   22.20
  -1 -14   2  309.57   22.70
   1 -14  -2  316.67   17.30
  -1 -14   2  305.47   23.40
  -1 -14   2  315.57   19.90
   1 -14  -2  328.57   24.00
   1  14  -1    7.90    8.70
  -1  14   1   30.70    9.00
   1  14  -1   13.40   11.60
  -1  14   1   34.00   13.10
   1  14  -1   13.70    8.10
   1 -14  -1   17.60    9.90
  -1 -14   1    5.90    8.60
   1 -14  -1   21.80   10.20
   1 -14  -1   22.80    8.50
  -1 -14   1   19.60    9.30
  -1 -14   1   23.70   10.40
  -1  14   0  183.28   17.30
   1  14   0  164.28   15.40
  -1  14   0  180.38   19.40
   1  14   0  171.48   16.80
   1  14   0  173.08   19.00
   1 -14   0  155.98   15.00
   1 -14   0  156.38   18.50
  -1 -14   0  179.98   15.60
  -1 -14   0  160.48   18.90
  -1 -14   0  171.08   19.60
   1 -14   0  182.78   19.20
   1  14   1   16.90   11.10
  -1  14  -1   -9.00   11.00
   1  14   1   10.90    7.80
  -1  14  -1  -10.40    8.50
  -1 -14  -1   -4.00   11.40
   1 -14   1    6.10    9.20
  -1 -14  -1   -8.90    7.10
   1 -14   1    5.80    8.90
   1 -14   1    5.00    9.50
  -1 -14  -1   -2.80    8.30
  -1 -14  -1    0.10    8.30
   1  14   2  145.59   18.00
  -1  14  -2  165.18   16.70
  -1  14  -2  179.58   19.90
   1  14   2  171.68   16.30
  -1 -14  -2  180.08   19.60
  -1 -14  -2  182.48   19.20
   1 -14   2  179.28   19.30
  -1 -14  -2  138.89   13.10
   1 -14   2  178.78   19.00
   1 -14   2  158.78   16.40
  -1 -14  -2  210.98   21.80
   1  14   3    4.50   12.20
  -1  14  -3   26.70   13.70
   1  14   3   -0.40    8.90
  -1  14  -3  -11.90    9.30
  -1  14  -3    5.70    7.00
   1 -14   3   -4.60    9.40
  -1 -14  -3   -1.50    9.30
   1 -14   3   10.60   10.00
   1 -14   3    5.50    9.40
  -1 -14  -3    1.00    6.40
  -1 -14  -3   -0.80    9.60
  -1 -14  -3   12.20   13.20
  -1  14  -4  168.28   20.30
   1  14   4  148.69   18.10
  -1  14  -4  155.68   15.40
   1  14   4  140.89   15.10
  -1  14  -4  132.29   18.60
  -1 -14  -4  118.99   16.50
   1 -14   4  136.79   16.40
   1 -14   4  128.59   15.80
  -1 -14  -4  147.09   11.70
  -1 -14  -4  104.39   17.90
  -1 -14  -4  140.19   15.80
   1 -14   4  173.28   20.60
  -1  14  -5   -1.50    7.60
  -1  14  -5    9.40   12.10
  -1  14  -5   -0.70   15.10
   1  14   5    3.70   12.70
   1  14   5    7.00    9.30
   1 -14   5   -3.50   10.20
   1 -14   5    7.70   10.30
   1 -14   5  -12.90   11.20
  -1 -14  -5   12.80    6.00
  -1 -14  -5   37.10   16.70
  -1 -14  -5   12.30   10.90
  -1 -14  -5   -3.50    9.60
   1  14   6   12.30   10.30
  -1  14  -6   26.70   16.50
  -1  14  -6   22.70   10.80
   1  14   6   44.10   15.10
  -1  14  -6    2.70   13.50
   1 -14   6   32.50   12.10
  -1 -14  -6   38.60   16.20
   1 -14   6   68.49   13.90
  -1 -14  -6   42.90   12.40
   1 -14   6   17.10   11.20
  -1 -14  -6   44.40   12.30
  -1  14  -7   27.10   12.60
   1  14   7   30.90   11.60
  -1  14  -7   -1.40   11.70
   1  14   7   41.70   15.70
   1 -14   7   37.90   12.90
  -1 -14  -7   47.40   13.30
  -1 -14  -7   26.50   12.70
   1 -14   7   34.60   11.90
   1  14   8   38.10   12.90
  -1  14  -8   44.40   15.30
   1  14   8   44.50   16.70
  -1 -14  -8   30.00   13.40
  -1 -14  -8   33.10   13.60
   1 -14   8   57.89   14.00
   1 -14   8   60.49   15.20
  -1  14  -9   -2.60   14.40
  -1 -14  -9    2.80   13.40
  -1 -14  -9   -4.50   13.10
   1 -14   9   11.10   13.40
   1 -14   9  -27.10   12.80
  -1  14 -10    3.90   18.30
   1 -14  10   24.30   15.30
   1 -14  10   -7.00   14.30
  -1 -14 -10   -0.20    9.40
  -1 -14 -10  -14.60   15.40
   1  15 -10   25.50   17.90
  -1  15  10   -3.60   10.80
  -1 -15  10  -10.70   16.00
   1 -15 -10   26.00   16.40
  -1 -15  10   11.00   15.00
  -1  15   9   28.20   13.80
   1  15  -9   -1.40   14.80
  -1 -15   9   22.80   14.90
   1 -15  -9   23.70   14.20
   1 -15  -9   30.10   16.40
  -1 -15   9   27.20   16.20
  -1  15   8  -17.20   16.40
  -1  15   8    3.70   12.20
   1  15  -8    6.30   11.90
   1 -15  -8    1.60   13.70
  -1 -15   8    3.60   13.10
  -1 -15   8    6.60   13.50
   1 -15  -8    1.50   12.70
   1  15  -7   76.09   13.80
   1  15  -7   71.29   15.90
  -1  15   7  107.59   19.00
  -1  15   7   60.79   13.40
   1 -15  -7   77.79   14.90
  -1 -15   7   61.59   15.30
  -1 -15   7   75.99   16.40
   1 -15  -7   48.30   14.50
   1  15  -6    5.10   11.80
  -1  15   6  -19.10    9.70
   1  15  -6    0.00    8.30
  -1  15   6  -18.20   14.10
   1  15  -6    1.40    8.90
   1  15  -6   -0.80   10.60
   1 -15  -6   -0.80   10.70
   1 -15  -6   17.10   12.00
  -1 -15   6   -9.80   11.90
   1 -15  -6   -8.80    7.20
  -1 -15   6    1.60   10.10
  -1 -15   6    5.60   12.00
  -1  15   5  125.29   14.20
  -1  15   5   89.39   17.50
   1  15  -5  147.09   21.00
   1  15  -5   71.09   16.90
   1  15  -5  114.59   15.80
   1  15  -5   97.59   13.30
  -1 -15   5  125.09   18.20
   1 -15  -5  103.49   11.70
   1 -15  -5  108.09   16.60
  -1 -15   5  125.49   17.30
   1 -15  -5  113.49   15.60
  -1 -15   5  119.69   17.80
   1  15  -4    4.00    8.00
   1  15  -4  -23.40   15.00
  -1  15   4   29.20   14.30
   1  15  -4   19.70   10.40
   1  15  -4  -13.80   10.70
  -1  15   4   15.20    9.80
   1 -15  -4   -0.40   10.20
  -1 -15   4    1.30   10.80
  -1 -15   4    7.50   11.80
  -1 -15   4    1.50   11.10
   1 -15  -4    0.10    8.00
   1 -15  -4   -3.20   10.40
   1  15  -3  246.28   22.50
   1  15  -3  225.38   27.20
  -1  15   3  213.28   23.80
  -1  15   3  213.18   19.20
   1  15  -3  203.38   19.00
  -1 -15   3  194.88   20.50
  -1 -15   3  197.28   22.20
  -1 -15   3  237.38   22.70
   1 -15  -3  214.98   21.40
   1 -15  -3  231.48   16.40
   1 -15  -3  208.98   22.80
  -1  15   2   31.10   10.90
   1  15  -2   31.80   15.40
   1  15  -2   41.00    9.50
  -1  15   2   31.50   14.50
   1  15  -2   56.29   12.10
   1 -15  -2   25.70   11.00
  -1 -15   2   24.60   12.20
   1 -15  -2   14.10   11.40
  -1 -15   2   20.40   12.30
  -1 -15   2   35.20   11.60
   1 -15  -2   36.70    9.90
   1  15  -1  150.68   20.00
  -1  15   1  121.59   17.50
   1  15  -1  131.09   15.30
   1  15  -1  157.78   15.60
  -1  15   1  157.08   17.80
  -1 -15   1  132.79   16.30
  -1 -15   1  132.39   16.80
   1 -15  -1  136.99   15.10
  -1 -15   1  138.69   15.00
   1 -15  -1  108.59   15.50
   1 -15  -1  116.79   15.20
   1  15   0   37.80   10.10
   1  15   0   21.20    9.60
  -1  15   0   23.60   10.40
  -1  15   0    6.00   14.50
   1  15   0    0.00   13.90
   1 -15   0   14.00   11.00
  -1 -15   0   19.50    9.80
  -1 -15   0   -1.90   10.10
   1 -15   0   13.10    9.60
  -1 -15   0   16.00   10.00
   1 -15   0    2.00   10.50
   1  15   1  121.39   17.60
  -1  15  -1  128.69   15.00
   1  15   1  146.89   15.70
  -1  15  -1  131.49   19.30
  -1 -15  -1  143.89   17.20
  -1 -15  -1  160.08   15.80
   1 -15   1  157.88   17.30
   1 -15   1  148.69   17.60
  -1 -15  -1  127.89   15.90
   1 -15   1  135.79   15.90
  -1  15  -2   15.10   14.90
   1  15   2    1.70    9.40
   1  15   2   -2.50   12.60
  -1  15  -2  -10.50    9.30
  -1 -15  -2   -7.70   12.80
  -1 -15  -2  -10.50    9.30
   1 -15   2    2.30   11.00
  -1 -15  -2   11.80   11.40
  -1 -15  -2    2.40    7.90
   1 -15   2   -7.20   10.00
   1 -15   2    1.70   10.90
  -1  15  -3   58.89   10.80
  -1  15  -3   50.09   16.60
   1  15   3   67.99   11.80
   1  15   3   85.59   18.10
  -1  15  -3   54.89   14.50
  -1 -15  -3   68.29    9.80
  -1 -15  -3   74.09   14.80
  -1 -15  -3   86.19   15.10
   1 -15   3   59.79   13.40
   1 -15   3   63.39   13.60
  -1 -15  -3   50.19   17.60
   1 -15   3   83.59   14.60
   1  15   4    3.00   10.20
  -1  15  -4   12.90   13.20
  -1  15  -4    3.80    8.50
   1  15   4   -2.70   13.80
  -1 -15  -4    6.60   15.10
  -1 -15  -4   -3.30   11.90
   1 -15   4   -6.50   10.70
   1 -15   4   -0.20   12.30
  -1 -15  -4   20.10    7.60
  -1 -15  -4    2.40   11.20
   1 -15   4  -13.40   10.60
   1  15   5   30.40   12.10
  -1  15  -5   55.79   12.40
   1  15   5   51.99   17.20
  -1  15  -5   29.60   15.00
   1 -15   5   46.40   14.10
  -1 -15  -5   56.29   14.40
  -1 -15  -5   40.40    7.00
  -1 -15  -5   66.59   14.70
   1 -15   5   70.49   14.80
   1  15   6   23.10   16.20
  -1  15  -6   -6.00   10.90
   1  15   6    3.40   12.30
   1 -15   6   12.10   12.30
  -1 -15  -6  -20.50   12.20
   1 -15   6   19.60   12.30
  -1 -15  -6   -2.50   11.70
   1  15   7   55.49   14.00
  -1  15  -7   25.90   13.00
   1  15   7   48.70   18.00
  -1 -15  -7    3.10   13.10
   1 -15   7    8.40   13.50
   1 -15   7   30.70   14.30
  -1 -15  -7   16.20   13.30
   1  15   8    7.80   18.10
  -1  15  -8   -5.80   13.50
   1 -15   8   23.30   15.00
  -1 -15  -8    0.20   13.70
   1 -15   8   26.00   14.00
  -1 -15  -8    8.60   14.20
  -1  15  -9   45.70   18.90
  -1 -15  -9   44.50   16.30
   1 -15   9   78.79   18.00
   1 -15   9   88.59   17.90
  -1 -15  -9   57.19   17.50
   1  16  -9   -3.60   16.10
   1 -16  -9   -2.20   15.00
   1 -16  -9   14.50   17.10
  -1 -16   9   25.40   17.20
  -1 -16   9    9.00   16.70
  -1  16   8   21.60   14.80
  -1  16   8    5.80   19.00
   1  16  -8    0.80   13.20
   1 -16  -8   30.90   16.40
  -1 -16   8   -4.10   15.30
   1 -16  -8    6.60   15.30
  -1 -16   8    6.80   14.70
  -1  16   7  -10.90   12.90
  -1  16   7    2.70   18.20
   1  16  -7   -7.90   11.10
   1 -16  -7   -5.20   13.60
  -1 -16   7   16.10   14.70
  -1 -16   7  -17.60   13.70
   1 -16  -7    9.70   13.50
  -1  16   6   41.80   18.50
  -1  16   6   38.20   13.10
   1  16  -6   38.30   12.50
   1  16  -6   65.59   15.40
  -1 -16   6   51.09   16.10
   1 -16  -6   44.60   14.60
  -1 -16   6   70.49   16.30
   1 -16  -6   73.09   16.10
   1  16  -5    2.50   10.90
  -1  16   5   11.40   11.40
  -1  16   5    6.80   16.40
   1  16  -5   -9.30    9.10
  -1 -16   5   -1.30   12.70
   1 -16  -5  -15.00   11.30
  -1 -16   5  -12.10   12.10
   1 -16  -5  -10.10    9.20
   1 -16  -5   14.80   12.50
  -1  16   4   73.69   13.40
   1  16  -4   92.49   14.40
  -1  16   4   98.39   19.20
   1  16  -4   67.49   12.10
  -1 -16   4   92.29   16.80
  -1 -16   4   87.09   16.90
   1 -16  -4   76.19   11.70
   1 -16  -4   58.09   14.30
   1 -16  -4   56.09   14.40
  -1 -16   4   64.39   15.30
   1  16  -3   -6.00   10.50
   1  16  -3    4.80   10.90
   1  16  -3    4.40   13.60
  -1  16   3   15.30   16.00
  -1  16   3  -16.50   10.50
   1 -16  -3   10.00   11.80
  -1 -16   3    4.40   11.80
   1 -16  -3   10.20    9.80
  -1 -16   3    0.20   12.40
  -1 -16   3  -17.40   10.80
   1 -16  -3  -17.10   11.00
   1  16  -2   69.99   15.00
   1  16  -2  106.09   13.50
   1  16  -2   48.40   15.20
  -1  16   2   81.69   18.10
  -1  16   2   87.69   14.10
  -1 -16   2   80.39   15.90
  -1 -16   2   89.89   15.20
   1 -16  -2   93.59   13.00
  -1 -16   2   78.69   15.40
   1 -16  -2   96.49   16.80
   1 -16  -2   92.59   15.40
   1  16  -1    5.80   11.50
  -1  16   1   -3.50   10.40
   1  16  -1   -9.50    9.10
  -1  16   1   13.90   16.80
   1 -16  -1   -4.40   11.30
  -1 -16   1  -21.00   11.30
  -1 -16   1    2.10   11.00
   1 -16  -1    0.80   10.30
   1 -16  -1    0.90   11.00
  -1 -16   1    4.50   11.90
   1  16   0   68.29   17.50
   1  16   0  112.39   13.50
  -1  16   0  113.09   15.40
  -1  16   0  103.69   19.50
   1  16   0  115.29   16.10
  -1 -16   0  130.19   15.40
   1 -16   0  117.19   16.50
  -1 -16   0  102.69   16.30
   1 -16   0  121.09   17.80
   1 -16   0  123.89   14.90
  -1 -16   0   96.99   15.70
  -1  16  -1    8.50   11.80
  -1  16  -1   34.80   17.40
   1  16   1    0.60   16.10
   1  16   1   -1.20   11.40
   1 -16   1  -12.90   11.40
  -1 -16  -1   -7.20   10.60
   1 -16   1   -5.70   10.40
  -1 -16  -1  -12.10    9.50
  -1 -16  -1  -12.00   10.70
   1 -16   1    1.00   11.70
   1  16   2   17.20   10.90
  -1  16  -2   39.60   14.20
  -1  16  -2   -3.70   12.40
   1  16   2  -12.40   15.40
   1 -16   2   19.30   12.80
  -1 -16  -2   39.60   10.60
  -1 -16  -2    6.40   11.50
  -1 -16  -2   10.50   12.10
   1 -16   2    2.70   12.00
   1 -16   2   19.50   13.30
   1  16   3   14.60   12.40
   1  16   3    8.10   16.20
  -1  16  -3    7.20    8.80
  -1  16  -3   -5.10   13.30
   1 -16   3  -18.20   10.70
  -1 -16  -3   42.50   17.40
  -1 -16  -3    2.40    8.70
   1 -16   3   -5.40   12.30
  -1 -16  -3  -21.40   11.60
   1 -16   3   18.40   12.80
  -1 -16  -3  -20.00   11.60
   1  16   4   78.29   19.20
   1  16   4   66.79   15.10
  -1  16  -4   84.99   13.30
   1 -16   4  102.79   16.80
  -1 -16  -4   98.09   17.20
   1 -16   4  109.19   17.40
  -1 -16  -4  101.69   17.20
  -1 -16  -4   77.39    9.90
   1  16   5   -0.60   17.70
  -1  16  -5   -5.80   10.10
   1  16   5   10.20   12.60
  -1 -16  -5   -6.80   13.20
   1 -16   5   18.00   13.50
   1 -16   5   13.30   12.30
  -1 -16  -5    3.60   12.90
  -1  16  -6   79.29   15.30
   1  16   6   80.99   20.90
  -1 -16  -6   61.59   16.10
   1 -16   6  108.59   18.20
   1 -16   6   66.19   16.70
  -1 -16  -6   75.79   17.80
   1  16   7   -0.20   19.60
  -1  16  -7   14.70   13.80
  -1 -16  -7    2.30   14.70
   1 -16   7  -20.60   14.60
  -1 -16  -7   12.90   15.50
   1 -16   7  -10.40   12.30
  -1  16  -8   57.69   19.40
   1 -16   8  106.49   19.30
  -1 -16  -8   82.09   18.90
  -1 -16  -8   86.19   19.00
   1 -16   8  116.39   20.30
  -1  17   7   41.60   22.80
   1  17  -7   15.50   13.50
  -1  17   7    4.70   11.60
   1 -17  -7   35.80   17.40
  -1 -17   7   23.10   16.40
   1 -17  -7   36.70   16.80
  -1 -17   7   61.19   17.80
  -1  17   6   14.90   14.80
  -1  17   6   50.79   21.60
   1  17  -6   11.60   12.50
  -1 -17   6   -0.20   15.30
  -1 -17   6   13.80   15.60
   1 -17  -6    9.40   14.50
   1 -17  -6   24.20   15.40
   1  17  -5   20.70   10.60
  -1  17   5   14.60   14.70
  -1  17   5   63.19   20.90
  -1 -17   5    9.30   14.40
  -1 -17   5   26.30   14.60
   1 -17  -5   22.20   14.50
   1 -17  -5   24.00   15.20
  -1  17   4   -9.60   12.20
  -1  17   4   12.60   16.80
   1  17  -4  -12.00    9.40
   1  17  -4   12.40   12.20
  -1 -17   4  -11.40   12.90
   1 -17  -4   32.20   14.40
   1 -17  -4   -5.10   13.20
  -1 -17   4   18.60   14.80
   1 -17  -4   -8.90   10.10
  -1  17   3   -5.40   13.70
   1  17  -3   24.90   12.10
  -1  17   3   20.50   13.80
  -1 -17   3   54.09   15.50
   1 -17  -3  -10.80   13.10
   1 -17  -3   21.10   11.70
   1 -17  -3   21.60   14.30
  -1 -17   3   41.20   15.10
  -1  17   2   13.70   13.00
   1  17  -2  -10.60   10.40
  -1  17   2    6.00   10.40
   1 -17  -2    5.20   13.50
  -1 -17   2    8.20   13.30
   1 -17  -2   -9.80   12.70
   1 -17  -2   -7.00   10.90
  -1 -17   2   15.70   12.10
  -1 -17   2   -4.10   12.90
   1  17  -1   26.70   10.70
  -1  17   1   24.80   14.10
   1  17  -1   -4.10   10.20
  -1 -17   1   15.10   12.30
   1 -17  -1   53.99   15.40
   1 -17  -1   41.90   12.90
  -1 -17   1    7.10   13.40
  -1 -17   1   29.50   13.70
   1 -17  -1   26.70   13.90
   1  17   0    2.90   12.20
   1  17   0   33.30   10.40
  -1  17   0   12.90   13.10
   1 -17   0   30.50   15.00
   1 -17   0   20.50   14.30
   1 -17   0   19.20   12.90
  -1 -17   0   19.10   12.20
  -1 -17   0   30.80   14.30
  -1 -17   0   30.50   14.70
  -1  17  -1   43.50   15.20
   1  17   1   62.89   13.30
  -1 -17  -1   53.29   12.90
   1 -17   1   82.29   17.20
  -1 -17  -1   62.59   16.50
   1 -17   1   48.50   15.40
  -1 -17  -1   69.79   17.10
   1 -17   1   43.10   14.10
  -1  17  -2   -2.60   11.70
   1  17   2    9.10   12.10
   1 -17   2    7.00   14.10
   1 -17   2   -4.50   12.60
  -1 -17  -2   -3.90   13.10
  -1 -17  -2  -11.80   11.80
   1 -17   2    3.70   10.40
  -1 -17  -2   -2.10   10.00
  -1  17  -3   57.59   12.50
   1 -17   3   80.79   16.60
  -1 -17  -3   55.19   16.20
  -1 -17  -3   74.49   16.50
   1 -17   3   61.69   16.40
  -1  17  -4   16.70   11.00
  -1 -17  -4   -9.40   14.60
  -1 -17  -4   20.60   14.70
   1 -17   4   -5.20   13.90
   1 -17   4   -5.00   13.80
  -1  17  -5   75.79   15.40
  -1 -17  -5   95.59   18.00
   1 -17   5   64.99   18.00
  -1 -17  -5  121.29   19.60
   1 -17   5   79.39   17.80
  -1  17  -6   15.50   13.80
   1  17   6    1.80   13.50
   1 -17   6    3.50   16.20
   1 -17   6  -16.40   15.60
  -1 -17  -6  -19.80   14.90
  -1 -17  -6    6.70   15.70
  -1  17  -7   26.60   16.30
   1 -17   7   24.80   15.90
   1 -17   7   56.29   18.40
  -1 -17  -7   65.59   19.10
  -1 -17  -7   62.99   19.40
   1  18  -6   33.00   15.10
   1 -18  -6   29.10   17.50
  -1 -18   6   43.00   19.70
  -1 -18   6   35.20   18.10
   1 -18  -6   32.50   17.60
   1  18  -5   -1.90   11.90
   1 -18  -5   -4.40   16.40
  -1 -18   5   -7.20   16.10
  -1 -18   5    2.70   15.20
   1 -18  -5  -33.90   14.70
  -1  18   4    1.50   10.90
   1  18  -4   28.10   12.70
   1 -18  -4   33.70   17.20
  -1 -18   4   14.40   15.40
  -1 -18   4   28.80   17.20
   1 -18  -4   38.50   16.80
  -1  18   3   -6.70   11.40
   1 -18  -3   11.60   14.90
   1 -18  -3   31.20   12.80
  -1 -18   3  -21.70   14.00
  -1 -18   3  -10.30   13.60
   1 -18  -3   -6.50   14.10
  -1  18   2   -6.20   11.10
   1 -18  -2   18.40   14.80
   1 -18  -2    8.50   13.10
  -1 -18   2   -4.10   14.90
   1 -18  -2   17.30   14.30
  -1 -18   2   23.00   15.00
  -1  18   1    0.90    9.60
   1 -18  -1   -9.60   13.40
  -1 -18   1    3.80   14.50
   1 -18  -1   -4.90   14.50
   1 -18  -1   28.60   15.90
  -1 -18   1   20.40   14.90
  -1 -18   1    6.80   15.20
  -1 -18   0   40.40   16.20
   1 -18   0   25.50   15.00
   1 -18   0   78.49   14.50
   1 -18   0   59.19   16.10
  -1 -18   0   61.09   15.40
  -1 -18   0   54.29   16.60
   1 -18   1    0.40   14.80
  -1 -18  -1   23.90   12.90
  -1 -18  -1   26.40   15.60
   1 -18   1  -10.60   14.90
  -1 -18  -1   -6.10   14.40
  -1  18  -2   43.70   13.80
  -1 -18  -2   60.69   17.80
  -1 -18  -2   40.80   17.10
   1 -18   2   54.69   17.60
   1 -18   2   55.19   17.50
  -1  18  -3  -10.30   10.90
  -1 -18  -3   -4.80   16.00
   1 -18   3   -4.30   14.60
  -1 -18  -3   -3.30   15.40
   1 -18   3   11.30   16.80
  -1  18  -4   18.40   12.70
  -1 -18  -4   33.50   17.40
  -1 -18  -4   49.20   19.30
   1 -18   4   57.49   18.30
   1 -18   4   61.79   18.30
  -1  18  -5    1.70   12.90
   1 -18   5   33.50   15.90
   1 -18   5    6.90   17.30
  -1 -18  -5  -11.70   16.60
  -1 -18  -5   -2.30   17.20
   1 -19  -3   26.10   18.10
  -1 -19   3   50.39   19.00
   1 -19  -3   53.79   18.80
  -1 -19   3   40.00   18.10
   1 -19  -2   18.80   16.70
  -1 -19   2   -4.50   16.90
   1 -19  -2   13.60   13.00
   1 -19  -2   -1.50   16.30
  -1 -19   2    7.20   17.10
  -1 -19   1   10.40   16.60
   1 -19  -1   -4.70   16.40
  -1 -19   1   30.50   18.10
   1 -19  -1   59.99   18.70
   1 -19   0    8.70   16.60
   1 -19   0   18.50   17.20
  -1 -19   0   14.90   17.60
  -1 -19   0   -8.70   13.20
  -1 -19   0   17.80   17.70
   1 -19   1   37.20   18.60
   1 -19   1   80.39   19.60
  -1 -19  -1   58.09   18.50
  -1 -19  -1   28.10   17.10
  -1  19  -2    3.00   13.50
   1 -19   2    7.70   17.00
  -1 -19  -2  -22.80   16.50
   1 -19   2  -28.60   16.10
  -1 -19  -2  -18.30   15.60
   2   0 -16   53.29   14.10
   2   0 -15   -5.90   10.00
   2   0 -14  107.19   13.80
   2   0 -13   -1.70    7.20
   2   0 -12  262.57   15.70
   2   0 -11   -2.50    4.80
   2   0 -10  779.42   25.00
   2   0  -9    1.70    1.50
   2   0  -9    2.50    5.20
   2   0  -9   -0.60    4.10
   2   0  -9   -1.20    5.50
   2   0  -8 1454.45   39.30
   2   0  -8 1432.56   39.60
   2   0  -8 1386.86   30.50
   2   0  -7    1.20    3.60
   2   0  -7    0.40    1.60
   2   0  -6 3571.74   75.49
   2   0  -6 3751.32   81.89
   2   0  -5    2.40    2.20
   2   0  -5    1.60    1.20
   2   0  -4  919.21   22.90
   2   0  -4  944.11   20.40
   2   0  -3   -0.10    0.80
   2   0  -3   -1.50    1.30
   2   0  -3    0.30    1.00
   2   0  -2  570.94   14.20
   2   0  -2  587.84   13.30
  -2   0   2  587.54   13.40
   2   0  -1   -0.10    0.70
  -2   0   1   -0.40    0.90
  -2   0   1    0.90    1.40
   2   0   0 1889.21   40.10
  -2   0  -1   -0.80    1.50
  -2   0  -1    0.20    2.30
   2   0   1    0.20    0.90
  -2   0  -2  104.99    6.50
  -2   0  -2  106.89    5.70
   2   0   2  109.59    4.30
  -2   0  -3   -1.90    2.50
  -2   0  -3   -2.60    1.80
   2   0   3   -2.30    1.30
  -2   0  -4   39.20    4.50
  -2   0  -4   49.99    5.70
   2   0   4   38.90    3.80
   2   0   5   -4.20    2.10
  -2   0  -5    5.50    3.20
  -2   0  -5   -3.10    3.40
  -2   0  -6  204.08   11.10
  -2   0  -6  220.28   10.30
   2   0   6  209.68    9.10
  -2   0  -6  227.38   13.20
  -2   0  -7    3.20    3.90
   2   0   7    0.40    3.60
  -2   0  -7   -0.90    4.80
  -2   0  -7   -1.90    4.70
  -2   0  -8   69.99    8.80
  -2   0  -8   73.99    7.90
   2   0   8   77.09    7.90
  -2   0  -8   70.29    9.10
  -2   0  -9    3.30    5.30
   2   0   9    4.30    5.00
  -2   0  -9   -1.50    7.10
  -2   0 -10  237.88   17.20
  -2   0 -10  225.08   12.80
  -2   0 -10  221.18   16.80
   2   0  10  242.38   13.50
  -2   0 -11  -14.40    9.50
   2   0  11    3.60    6.20
  -2   0 -11   -5.90    7.30
   2   0  11   -7.30    6.70
  -2   0 -11    7.60    6.00
  -2   0 -12  276.37   21.50
   2   0  12  283.17   14.70
  -2   0 -12  290.77   21.50
   2   0  12  263.47   17.40
  -2   0 -12  297.97   14.70
   2   0  13   23.30    7.30
  -2   0 -13    4.00   12.60
   2   0  13   -0.10    9.20
  -2   0 -13  -14.30   10.60
  -2   0 -14   23.50   13.40
   2   1 -16    1.90   12.60
   2  -1 -16   -1.50   12.40
   2   1 -15   55.29   12.30
   2  -1 -15   79.79   13.70
   2   1 -14    1.00    8.60
   2  -1 -14   10.70    9.00
   2   1 -13  178.38   15.00
   2  -1 -13  131.09   15.10
   2   1 -12    7.40    6.00
   2   1 -12    0.90    2.40
   2  -1 -12    7.10    6.30
   2   1 -11   25.00    6.30
   2   1 -11   27.60    9.60
   2   1 -11   30.60    4.10
   2  -1 -11   27.00    6.60
   2   1 -10    2.50    4.60
   2   1 -10    6.90    6.10
   2   1 -10    3.70    3.20
   2   1 -10   -6.80    6.40
   2  -1 -10   -2.20    4.40
   2   1  -9  333.57   17.40
   2   1  -9  330.17   10.80
   2   1  -9  281.27   15.60
   2   1  -9  354.56   18.00
   2  -1  -9  344.17   16.80
   2  -1  -9  353.56   14.80
   2   1  -8   19.40    6.00
   2   1  -8   27.10    3.50
   2   1  -8   23.70    6.20
   2  -1  -8   23.20    6.30
   2   1  -7 1246.88   48.30
   2   1  -7 1176.28   33.00
   2   1  -7 1162.78   27.40
   2   1  -6 1151.48   30.30
   2   1  -6 1112.79   25.80
   2  -1  -6 1105.69   29.30
   2   1  -5 3406.16   74.89
   2   1  -5 3367.96   71.39
   2  -1  -5 3370.66   73.89
   2   1  -4 1092.69   26.60
   2   1  -4 1114.49   25.00
   2  -1  -4 1078.99   25.70
   2  -1  -4 1096.29   26.00
   2   1  -3   23.40    2.60
  -2   1   3   24.60    1.90
   2   1  -3   23.40    2.50
   2  -1  -3   25.60    2.50
   2  -1  -3   25.80    2.30
   2   1  -2  400.66   10.40
   2   1  -2  404.96   10.40
  -2   1   2  402.16   10.40
   2  -1  -2  414.56   10.60
  -2  -1   2  403.06   11.30
  -2   1   1 1601.44   34.90
   2   1  -1 1564.44   33.70
   2   1  -1 1581.24   34.10
   2  -1  -1 1528.65   34.20
  -2  -1   1 1580.44   34.20
  -2  -1   1 1598.84   36.50
  -2   1   0  175.48    5.50
   2   1   0  175.08    5.00
  -2   1   0  165.48    6.50
  -2  -1   0  168.98    5.80
  -2  -1   0  171.98    7.60
   2  -1   0  179.48    5.80
  -2   1  -1  493.65   13.80
   2   1   1  498.15   11.10
  -2   1  -1  456.05   14.50
  -2   1  -1  483.35   13.20
  -2  -1  -1  469.25   14.50
   2  -1   1  468.05   12.20
  -2  -1  -1  468.45   12.60
   2   1   2  167.48    4.90
  -2   1  -2  172.28    7.60
  -2   1  -2  166.88    8.60
  -2   1  -2  162.88    7.40
  -2  -1  -2  173.38    6.50
   2  -1   2  168.88    6.20
  -2  -1  -2  167.18    8.10
   2   1   3 2492.75   52.69
  -2   1  -3 2477.95   56.29
  -2   1  -3 2478.25   57.29
  -2   1  -3 2532.15   57.19
   2  -1   3 2474.95   54.49
  -2  -1  -3 2537.65   54.89
  -2  -1  -3 2502.95   57.29
   2   1   4  100.59    4.50
  -2   1  -4   98.69    6.90
  -2   1  -4   99.99    7.10
  -2   1  -4   96.39    7.60
  -2  -1  -4   87.99    7.20
  -2  -1  -4   96.19    5.70
   2  -1   4  100.79    5.70
  -2   1  -5  404.16   16.10
   2   1   5  408.36   11.60
  -2   1  -5  406.46   14.70
  -2   1  -5  421.66   14.60
  -2  -1  -5  361.26   14.90
  -2  -1  -5  398.96   12.90
   2  -1   5  399.46   13.10
  -2   1  -6  126.99   11.50
  -2   1  -6  124.39    8.80
   2   1   6  135.19    6.60
  -2   1  -6  125.79    8.80
  -2  -1  -6  118.79    9.60
   2  -1   6  108.99    7.50
  -2  -1  -6  136.79    7.40
  -2  -1  -6  115.89    9.80
  -2   1  -7  135.29   10.00
  -2   1  -7  128.99    9.90
  -2   1  -7  143.29   12.00
   2   1   7  134.19    7.40
  -2  -1  -7  123.89   10.00
   2  -1   7  135.99    8.90
  -2  -1  -7  122.59   10.70
  -2  -1  -7  126.49    7.90
  -2   1  -8   -7.00    5.10
   2   1   8    1.30    3.80
  -2   1  -8    2.10    5.20
  -2   1  -8   -2.90    4.90
  -2  -1  -8    3.40    4.60
  -2  -1  -8    1.40    3.60
  -2  -1  -8   10.40    6.50
   2  -1   8    2.60    4.60
   2   1   9  136.19    9.40
  -2   1  -9  159.18   12.80
  -2   1  -9  136.09   13.70
  -2   1  -9  153.88   11.90
   2  -1   9  159.18   11.40
  -2  -1  -9  142.39   13.10
  -2  -1  -9  141.19   14.70
  -2  -1  -9  154.78    9.50
  -2   1 -10   25.20    7.90
  -2   1 -10   22.10    8.40
   2   1  10   25.80    6.20
  -2   1 -10   14.40    7.00
  -2  -1 -10   21.60    5.70
  -2  -1 -10   14.40    6.70
  -2  -1 -10   10.50    9.50
   2  -1  10   30.40    6.00
   2  -1  10   28.50    7.80
  -2   1 -11   77.49   12.40
  -2   1 -11   80.59    9.50
   2   1  11   76.19    9.30
  -2   1 -11   85.49   11.80
  -2  -1 -11   75.09   10.90
   2  -1  11   88.89   10.80
  -2  -1 -11   78.09    8.00
   2  -1  11   86.49   10.10
  -2  -1 -11   69.39   13.30
   2   1  12   24.80    8.20
  -2   1 -12   26.00   10.00
  -2   1 -12   26.60   11.20
  -2   1 -12   14.00    7.50
  -2  -1 -12    2.50   12.00
  -2  -1 -12   14.10    9.00
   2  -1  12   -2.30    9.40
   2  -1  12    9.70    6.40
  -2  -1 -12   11.20    6.30
  -2   1 -13   80.49   13.90
   2  -1  13   94.09   13.10
   2  -1  13   74.99    8.90
  -2  -1 -13  101.79   17.00
  -2  -1 -13   81.79   14.10
  -2   1 -14   12.00   12.10
  -2  -1 -14  -10.60   11.80
   2   2 -16    4.30   12.70
   2  -2 -16   17.70   13.80
   2   2 -15    6.70   10.30
   2  -2 -15  -15.10   10.60
   2   2 -14   58.29   10.70
   2  -2 -14   56.49   11.60
   2   2 -13  -12.40    6.60
   2   2 -13   -2.40    4.40
   2  -2 -13   -5.90    7.40
   2   2 -12   -5.30    5.50
   2   2 -12    7.50    9.40
   2   2 -12    8.40    5.30
   2  -2 -12    9.60    6.70
   2   2 -11   51.79    7.70
   2   2 -11   50.99    6.20
   2   2 -11   38.00    9.40
   2   2 -11   23.20    9.90
   2  -2 -11   33.40    7.10
   2   2 -10  542.05   20.10
   2   2 -10  513.75   24.10
   2   2 -10  506.35   23.30
   2   2 -10  531.05   16.60
   2  -2 -10  519.25   20.30
   2   2  -9   57.59    6.60
   2   2  -9   61.29    9.10
   2   2  -9   40.10    7.50
   2  -2  -9   48.60    6.50
   2   2  -8   11.50    5.20
   2   2  -8   15.40    3.80
   2   2  -8   22.30    6.20
   2   2  -7   22.00    3.70
   2   2  -7   16.00    6.00
   2   2  -6 1138.99   31.20
   2   2  -6 1163.78   27.90
   2   2  -5   51.09    4.60
   2   2  -5   54.59    5.60
   2  -2  -5   59.09    4.20
   2   2  -4  609.84   16.50
   2   2  -4  621.94   17.50
  -2   2   4  652.03   14.20
  -2  -2   4  624.24   14.80
   2  -2  -4  611.34   15.80
   2   2  -3  353.26   10.90
   2   2  -3  356.46   10.60
  -2   2   3  351.36    9.30
  -2  -2   3  350.46   10.10
   2  -2  -3  351.36    9.80
   2   2  -1  824.32   19.60
  -2   2   1  821.32   17.60
  -2   2   1  815.02   19.80
   2   2  -1  813.52   19.00
  -2  -2   1  781.62   20.20
   2  -2  -1  792.52   19.10
  -2   2   0    7.50    1.50
   2   2   0    4.40    1.50
  -2   2   0    3.50    1.90
  -2  -2   0    9.10    2.30
   2  -2   0    7.40    1.70
   2   2   1  133.59    3.80
  -2   2  -1  118.99    6.10
  -2   2  -1  125.89    5.80
  -2  -2  -1  129.69    6.70
   2  -2   1  126.79    5.40
  -2   2  -2 3525.85   76.09
  -2   2  -2 3541.05   75.99
   2   2   2 3296.17   70.99
  -2   2  -2 3409.36   76.49
  -2  -2  -2 3474.55   73.89
   2  -2   2 3483.05   74.39
  -2  -2  -2 3575.14   76.89
  -2   2  -3   57.99    5.40
  -2   2  -3   50.09    5.30
  -2   2  -3   47.50    5.70
   2   2   3   55.29    2.40
  -2  -2  -3   53.89    4.00
   2  -2   3   54.19    4.70
  -2  -2  -3   54.09    5.50
  -2   2  -4 1301.37   33.50
  -2   2  -4 1308.97   35.00
   2   2   4 1327.87   28.40
  -2   2  -4 1336.27   33.40
   2  -2   4 1301.67   32.00
  -2  -2  -4 1296.27   34.30
  -2  -2  -4 1312.47   30.90
  -2   2  -5    3.10    3.40
  -2   2  -5   -1.00    3.70
  -2   2  -5    1.10    3.50
   2   2   5   -3.20    1.50
   2  -2   5    2.70    3.10
  -2  -2  -5   -0.40    3.30
  -2  -2  -5   -3.00    4.10
  -2  -2  -5   -1.40    2.30
  -2   2  -6 1000.10   31.30
   2   2   6 1028.90   23.90
  -2   2  -6  999.30   27.40
  -2   2  -6  997.30   28.80
  -2  -2  -6 1020.20   30.10
   2  -2   6  990.50   27.50
  -2  -2  -6 1012.90   25.70
  -2  -2  -6 1056.09   30.50
  -2   2  -7    4.20    5.50
  -2   2  -7    2.40    4.50
   2   2   7    2.10    2.70
  -2   2  -7   -0.40    4.90
  -2   2  -7    2.10    5.30
  -2  -2  -7    7.10    4.70
  -2  -2  -7   -0.10    5.80
  -2  -2  -7    2.30    3.20
   2  -2   7    4.50    4.50
  -2   2  -8  427.36   16.60
  -2   2  -8  417.76   20.50
  -2   2  -8  471.05   18.40
  -2   2  -8  454.45   21.20
   2   2   8  412.16   13.40
  -2  -2  -8  424.76   14.30
   2  -2   8  426.56   17.20
  -2  -2  -8  426.96   19.70
  -2  -2  -8  396.26   18.80
  -2   2  -9   18.60    7.00
  -2   2  -9   18.30    7.20
  -2   2  -9   19.90    7.90
   2   2   9   19.50    4.60
  -2  -2  -9   22.80    7.20
  -2  -2  -9    9.10    4.70
   2  -2   9   21.50    6.60
   2  -2   9   22.00    5.40
  -2  -2  -9   19.50    8.70
  -2   2 -10  355.66   18.50
  -2   2 -10  347.77   21.10
   2   2  10  370.16   13.90
  -2   2 -10  338.47   17.40
   2  -2  10  326.27   17.40
  -2  -2 -10  345.77   20.00
  -2  -2 -10  346.77   13.80
  -2  -2 -10  376.16   21.80
   2  -2  10  348.87   15.10
  -2   2 -11    7.70    8.20
  -2   2 -11    9.00    8.40
   2   2  11   11.00    5.90
  -2   2 -11   19.30    8.90
   2  -2  11    9.30    8.70
  -2  -2 -11   -6.50    7.30
  -2  -2 -11    8.70   11.00
  -2   2 -12   81.79   11.10
   2   2  12   61.99    7.60
  -2   2 -12   80.39   11.80
  -2   2 -12   70.29   12.60
   2   2  12   75.09    8.70
  -2  -2 -12   38.80   14.40
   2  -2  12   76.19   12.10
  -2  -2 -12   54.49   11.80
   2  -2  12   61.39    7.80
  -2   2 -13   -0.10   11.20
  -2  -2 -13   -3.90   10.00
  -2  -2 -13    5.20   14.80
   2  -2  13   22.90   11.50
   2  -2  13    4.90    6.70
  -2   2 -14   10.40   12.90
  -2  -2 -14   -1.60   12.30
   2   3 -16   23.60   12.70
   2  -3 -16   13.50   14.00
   2   3 -15   66.09   13.30
   2  -3 -15   58.59   13.90
   2   3 -14   14.80   14.10
   2   3 -14  -13.10    8.20
   2  -3 -14  -15.00    9.30
   2   3 -13   42.20   14.30
   2   3 -13   77.49   10.60
   2   3 -13   76.39    8.90
   2  -3 -13   89.89   11.70
   2   3 -12   15.50   11.40
   2   3 -12   -6.50    6.40
   2   3 -12   11.40    6.90
   2  -3 -12    2.20    6.70
   2   3 -11   54.29    7.50
   2   3 -11   55.09   11.50
   2   3 -11   37.20    9.20
   2   3 -11   61.09    8.40
   2  -3 -11   48.30    7.20
   2  -3 -11   52.59    8.50
   2   3 -10   14.10    6.10
   2   3 -10   14.00    5.40
   2   3 -10    9.80    8.00
   2   3 -10    5.60    7.80
   2  -3 -10   12.10    5.40
   2   3  -9  332.37   18.30
   2   3  -9  336.77   18.30
   2   3  -9  279.77   17.10
   2   3  -9  316.17   13.20
   2  -3  -9  336.87   15.00
   2   3  -8    1.80    3.70
   2   3  -8   -0.10    5.20
   2   3  -8    3.10    4.60
   2  -3  -8   -2.30    4.10
   2  -3  -8    2.90    5.20
   2   3  -7  212.68   14.00
   2   3  -7  249.78   12.80
   2   3  -7  214.28   10.10
   2  -3  -7  226.98   12.20
   2   3  -6  567.54   27.40
   2   3  -6  608.44   17.90
   2   3  -6  604.04   19.90
   2  -3  -6  605.44   16.60
   2   3  -5  432.96   13.90
   2   3  -5  422.26   14.80
  -2   3   5  439.16   10.70
   2  -3  -5  427.06   12.30
   2   3  -4   84.69    5.70
   2   3  -4   82.69    5.80
  -2   3   4   76.79    3.90
   2  -3  -4   80.39    4.30
  -2  -3   4   84.89    3.30
   2   3  -3  275.57    9.90
   2   3  -3  255.37    9.50
  -2   3   3  279.27    8.50
  -2  -3   3  281.47    8.00
   2  -3  -3  268.67    8.40
  -2   3   2 4940.71  101.49
  -2   3   2 4910.21   99.09
   2   3  -2 4970.20  102.49
   2   3  -2 4953.30  101.89
   2  -3  -2 4320.07  100.49
  -2  -3   2 4817.82  100.89
  -2   3   1 3778.22   79.59
   2   3  -1 3826.72   81.29
   2   3  -1 3917.21   82.09
  -2   3   1 3961.00   82.09
  -2  -3   1 3901.51   81.99
   2  -3  -1 3608.04   80.79
  -2   3   0   61.59    3.60
   2   3   0   57.89    4.20
  -2   3   0   49.99    4.30
   2   3   0   50.89    3.30
   2  -3   0   52.39    3.60
  -2  -3   0   55.49    4.70
  -2   3  -1 3013.00   66.29
   2   3   1 2936.51   64.69
  -2   3  -1 3010.80   65.19
  -2  -3  -1 3000.10   66.69
   2  -3   1 3006.80   64.99
  -2   3  -2 1684.63   37.70
   2   3   2 1578.34   36.90
  -2   3  -2 1586.14   38.60
  -2   3  -2 1632.74   39.00
  -2  -3  -2 1617.64   39.60
   2  -3   2 1603.74   37.60
  -2   3  -3 4191.58   99.29
  -2   3  -3 4684.63   99.99
   2   3   3 4542.55   96.99
  -2   3  -3 4814.32  100.59
   2  -3   3 4626.94   98.59
  -2  -3  -3 4607.24  100.79
  -2   3  -4   34.60    5.60
  -2   3  -4   36.80    5.40
  -2   3  -4   27.50    4.90
   2   3   4   42.80    4.20
   2  -3   4   29.20    4.60
  -2  -3  -4   43.00    6.50
   2   3   5 1733.23   36.40
  -2   3  -5 1809.52   48.70
  -2   3  -5 1711.53   43.60
  -2   3  -5 1662.03   45.40
  -2   3  -5 1685.93   42.10
   2  -3   5 1750.82   42.50
  -2  -3  -5 1765.82   45.20
  -2  -3  -5 1809.02   44.60
  -2   3  -6   93.89    7.70
  -2   3  -6   90.79    9.30
  -2   3  -6  101.99   10.80
  -2   3  -6  108.29   10.30
   2   3   6  101.59    4.20
  -2  -3  -6   91.49    8.50
   2  -3   6   94.09    8.30
  -2  -3  -6   91.39   10.50
  -2   3  -7  186.58   14.30
  -2   3  -7  169.58   10.00
  -2   3  -7  176.08   12.40
  -2   3  -7  188.18   14.00
   2   3   7  179.08    6.60
  -2  -3  -7  196.18   13.70
   2  -3   7  170.68   11.30
  -2  -3  -7  179.98   12.10
  -2   3  -8   26.30    6.00
  -2   3  -8   13.40    8.20
   2   3   8   27.60    3.60
  -2   3  -8   34.60    7.40
  -2   3  -8   13.10    7.40
   2   3   8   32.90    4.90
   2  -3   8   42.70    7.70
  -2  -3  -8   26.00    6.10
  -2  -3  -8   16.60    8.40
   2  -3   8   22.90    5.60
  -2   3  -9  265.07   18.20
  -2   3  -9  250.57   19.30
   2   3   9  244.68   11.10
   2   3   9  225.58    9.20
  -2   3  -9  254.77   16.00
  -2   3  -9  234.98   13.10
   2  -3   9  243.48   12.90
  -2  -3  -9  231.78   17.60
   2  -3   9  188.18   14.30
  -2  -3  -9  230.48   15.70
  -2   3 -10  116.29   12.50
   2   3  10  115.29    9.40
  -2   3 -10  103.39   13.60
  -2   3 -10  114.29   10.70
   2   3  10   87.69    7.60
   2  -3  10  114.39   10.70
  -2  -3 -10   83.89   11.00
  -2  -3 -10   94.19   14.10
   2  -3  10  117.69   13.20
  -2   3 -11   51.29   11.40
   2   3  11   49.30    6.30
  -2   3 -11   27.80    8.50
   2   3  11   46.50    6.90
  -2   3 -11   39.70   11.20
   2  -3  11   29.40    6.80
  -2  -3 -11   44.00   13.70
  -2  -3 -11   49.10   10.80
   2  -3  11   30.20   10.00
   2   3  12   11.10    5.80
   2   3  12  -11.30    6.20
  -2   3 -12   -7.10    9.20
  -2   3 -12   -6.00    8.30
  -2   3 -12   19.30   10.90
   2  -3  12   -4.10    6.40
   2  -3  12   -4.60    9.80
  -2  -3 -12  -27.00   12.90
  -2  -3 -12   -2.20    9.00
  -2   3 -13   29.60   12.00
   2  -3  13   46.00    8.60
  -2  -3 -13   25.30   16.40
   2  -3  13   57.69   14.40
  -2  -3 -13   32.60   12.90
  -2   3 -14   13.10   13.10
   2  -3  14    5.90   13.80
  -2  -3 -14  -12.70   12.10
  -2  -3 -14    4.60   10.60
   2   4 -16   19.60   13.30
   2  -4 -16    4.00   14.30
   2   4 -15  -10.60   10.40
   2  -4 -15    1.60   11.90
   2   4 -14  145.79   17.60
   2  -4 -14  108.29   14.80
   2   4 -13   -1.50    7.70
   2   4 -13   -9.00   13.20
   2   4 -13    2.60    8.30
   2  -4 -13  -13.60    7.90
   2   4 -12  110.39   13.20
   2   4 -12  107.79   15.70
   2   4 -12  118.79   13.30
   2  -4 -12  100.29   12.00
   2  -4 -12  101.39   11.40
   2   4 -11    6.80    6.20
   2   4 -11   -6.10    6.40
   2   4 -11   -7.50    9.20
   2   4 -11   -5.20    7.10
   2  -4 -11    1.10    5.90
   2  -4 -11    0.50    5.60
   2   4 -10  431.56   17.80
   2   4 -10  432.36   22.60
   2   4 -10  451.85   19.80
   2   4 -10  432.86   23.20
   2  -4 -10  470.55   20.00
   2  -4 -10  497.85   18.20
   2   4  -9   19.60    7.20
   2   4  -9   17.90    6.90
   2   4  -9   11.50    5.60
   2   4  -9   14.80    7.40
   2  -4  -9   20.30    5.90
   2  -4  -9   32.50    8.40
   2  -4  -9   18.70    5.90
   2   4  -8  595.24   19.90
   2   4  -8  554.44   23.50
   2   4  -8  590.34   22.90
   2  -4  -8  624.44   21.40
   2  -4  -8  599.84   22.50
  -2   4   7   61.79    3.50
   2   4  -7   57.09    7.40
   2   4  -7   56.59    6.50
   2  -4  -7   56.19    8.00
   2  -4  -7   59.59    7.10
   2  -4  -7   64.99    5.60
   2   4  -6 1476.15   38.70
   2   4  -6 1427.56   39.80
  -2   4   6 1471.35   32.20
   2   4  -6 1440.96   36.60
   2  -4  -6 1439.66   33.80
   2  -4  -6 1470.95   38.80
   2   4  -5   32.40    5.00
   2   4  -5   24.60    4.50
  -2   4   5   26.00    3.00
   2  -4  -5   22.50    3.00
   2   4  -4   12.40    3.50
  -2   4   4   16.20    2.80
   2   4  -4    9.70    3.00
  -2  -4   4   11.80    1.90
   2  -4  -4   11.60    2.30
  -2   4   3   10.20    2.50
   2   4  -3    5.60    2.40
   2   4  -3    6.50    2.80
  -2   4   3    5.70    1.30
  -2  -4   3    4.10    1.80
   2  -4  -3    8.50    2.20
  -2   4   2  275.07    8.00
   2   4  -2  273.07   10.70
   2   4  -2  280.57    9.90
  -2   4   2  283.37   10.00
  -2  -4   2  270.17    9.20
   2  -4  -2  278.57    9.10
  -2   4   1    9.00    1.80
  -2   4   1   10.40    2.70
   2   4  -1   11.50    2.30
   2   4  -1    9.90    2.60
  -2  -4   1   12.70    3.00
   2  -4  -1   10.50    2.30
   2   4   0 1047.70   25.90
  -2   4   0 1092.09   27.60
  -2   4   0 1045.80   25.50
   2   4   0 1085.09   27.10
  -2  -4   0 1072.69   27.50
   2  -4   0 1116.89   26.40
  -2   4  -1   23.50    3.80
   2   4   1   30.80    3.80
  -2   4  -1   26.00    3.40
   2  -4   1   29.30    3.60
  -2  -4  -1   33.70    4.80
   2   4   2 1080.99   27.10
  -2   4  -2 1067.79   28.00
  -2   4  -2 1063.19   28.70
   2  -4   2 1084.89   27.50
  -2  -4  -2 1088.79   29.40
  -2   4  -3   32.90    5.20
   2   4   3   35.10    4.10
  -2   4  -3   41.50    5.10
  -2   4  -3   37.20    5.20
  -2  -4  -3   33.70    5.60
   2  -4   3   39.70    4.90
  -2   4  -4 1226.28   33.30
   2   4   4 1207.48   30.30
  -2   4  -4 1222.28   32.60
  -2   4  -4 1252.87   34.10
  -2  -4  -4 1270.27   34.70
   2  -4   4 1234.68   32.20
  -2   4  -5   11.10    4.80
  -2   4  -5   10.00    4.80
  -2   4  -5   16.90    6.80
   2   4   5    9.50    3.40
  -2   4  -5   16.40    5.00
   2  -4   5   12.00    4.50
  -2  -4  -5    7.60    5.30
  -2  -4  -5   11.40    4.40
  -2   4  -6  667.33   23.10
  -2   4  -6  652.83   26.40
  -2   4  -6  632.14   20.10
   2   4   6  648.64   19.00
  -2   4  -6  694.33   25.00
  -2  -4  -6  666.53   23.00
  -2  -4  -6  661.83   24.60
   2  -4   6  688.43   21.80
   2  -4   6  673.03   22.00
  -2   4  -7   40.30    8.00
   2   4   7   43.30    5.30
  -2   4  -7   41.00    8.40
  -2   4  -7   29.10    7.60
  -2   4  -7   40.60    5.90
   2  -4   7   45.10    6.90
  -2  -4  -7   33.50    6.70
   2  -4   7   39.00    7.00
  -2  -4  -7   36.60    9.40
   2   4   8  370.46   13.80
  -2   4  -8  388.36   18.60
  -2   4  -8  357.36   20.30
   2   4   8  369.26    9.40
  -2   4  -8  366.56   14.20
  -2   4  -8  400.66   21.70
   2  -4   8  375.26   15.80
  -2  -4  -8  378.26   20.50
   2  -4   8  340.47   17.20
  -2  -4  -8  374.96   18.50
   2   4   9   27.00    3.20
  -2   4  -9   22.50    6.30
   2   4   9   28.70    5.90
  -2   4  -9   29.10    9.10
  -2   4  -9   38.10   10.10
  -2   4  -9   14.30    9.40
   2  -4   9   23.60    8.20
  -2  -4  -9   28.70    7.80
   2  -4   9   29.00    6.40
  -2  -4  -9   30.70   10.50
  -2   4 -10  133.39   16.20
  -2   4 -10  137.39   11.70
  -2   4 -10  126.79   14.90
  -2   4 -10  126.89   14.30
   2   4  10  131.09    6.40
   2   4  10  124.79   10.70
   2  -4  10  161.28   11.60
   2  -4  10  127.49   15.10
  -2  -4 -10  152.88   18.90
  -2  -4 -10  119.99   14.20
  -2   4 -11   10.50    7.00
  -2   4 -11   12.40   11.50
   2   4  11    0.00    6.50
  -2   4 -11    7.20    9.40
  -2   4 -11    3.40   10.60
   2   4  11    1.50    3.50
  -2  -4 -11    4.80    8.40
  -2  -4 -11    5.80   13.30
   2  -4  11    9.60    6.30
   2  -4  11    2.70    9.40
  -2   4 -12   85.89   15.50
   2   4  12   84.99    9.20
  -2   4 -12  112.09   15.20
  -2  -4 -12   94.79   14.90
  -2  -4 -12  119.49   18.90
   2  -4  12   94.99   14.80
   2  -4  12   89.09   10.00
  -2   4 -13    5.10   11.90
   2  -4  13  -15.30   13.20
  -2  -4 -13   35.40   17.10
   2  -4  13   -4.90    7.50
  -2  -4 -13   -9.00    9.90
  -2   4 -14   43.10   15.80
   2  -4  14   58.29   16.60
  -2  -4 -14   45.50   19.60
   2   5 -15   53.69   13.10
   2  -5 -15   45.40   14.80
   2   5 -14    2.90    9.50
  -2  -5  14   -3.10    7.10
   2  -5 -14   16.90   11.20
   2   5 -13   71.89   11.50
   2   5 -13   83.59   17.50
   2   5 -13   74.29   12.10
  -2  -5  13   83.89    9.90
   2  -5 -13   85.09    9.80
   2  -5 -13   95.19   12.90
   2   5 -12   18.00   11.60
   2   5 -12   20.20    8.20
   2   5 -12   29.10    9.60
  -2  -5  12   15.90    7.60
   2  -5 -12   16.30    7.10
   2  -5 -12   18.00    8.60
   2   5 -11   49.30   12.00
   2   5 -11   62.09   10.00
   2   5 -11   47.80    9.00
   2   5 -11   39.90    9.90
   2  -5 -11   53.59    7.90
  -2  -5  11   64.29    8.80
   2  -5 -11   41.50    8.60
   2   5 -10    0.50    6.70
   2   5 -10   -2.60    8.30
   2   5 -10   -5.00    6.10
   2   5 -10  -11.30    6.90
   2  -5 -10   10.70    6.20
  -2  -5  10    6.60    6.30
   2  -5 -10   -2.80    5.30
   2   5  -9  507.65   23.70
   2   5  -9  495.25   22.20
   2   5  -9  473.75   23.30
   2   5  -9  492.75   19.30
   2  -5  -9  500.85   19.00
  -2  -5   9  423.56   21.30
   2  -5  -9  477.65   20.40
   2   5  -8   18.20    6.90
   2   5  -8   19.30    7.00
  -2   5   8   16.90    2.70
   2   5  -8   26.50    6.20
   2  -5  -8   12.70    5.00
   2  -5  -8   17.80    6.00
   2  -5  -8   11.20    7.00
   2   5  -7  275.77   15.90
   2   5  -7  288.47   13.90
  -2   5   7  307.47    9.60
   2   5  -7  285.87   15.50
   2  -5  -7  286.47   15.00
   2  -5  -7  298.37   10.60
   2  -5  -7  280.87   14.40
   2   5  -6   28.00    5.80
   2   5  -6   17.70    5.00
   2   5  -6   30.00    6.70
  -2   5   6   18.90    3.40
   2  -5  -6   17.20    5.50
   2  -5  -6   27.60    3.60
   2   5  -5  855.91   25.80
   2   5  -5  914.21   28.70
   2   5  -5  917.21   26.50
  -2   5   5  904.11   22.90
   2  -5  -5  897.11   22.10
  -2   5   4  166.88    8.00
   2   5  -4  183.78    9.80
   2   5  -4  179.78    9.80
   2  -5  -4  196.08    7.40
  -2  -5   4  180.78    6.40
  -2   5   3  165.48    8.00
  -2   5   3  164.78    6.10
   2   5  -3  159.08    8.50
   2   5  -3  162.88    9.20
   2  -5  -3  153.78    6.90
  -2  -5   3  161.48    6.80
   2   5  -2  181.38    9.30
  -2   5   2  183.18    6.70
  -2   5   2  172.48    8.50
   2   5  -2  175.18    8.20
   2  -5  -2  178.88    7.20
  -2  -5   2  174.18    7.70
  -2   5   1 2214.38   48.10
   2   5  -1 2138.39   50.89
   2   5  -1 2177.78   49.50
  -2   5   1 2129.19   50.49
   2  -5  -1 2086.39   48.60
  -2  -5   1 2288.37   50.29
  -2   5   0  116.29    7.90
   2   5   0  111.09    6.30
  -2   5   0  118.99    6.20
   2   5   0  115.19    7.10
   2  -5   0  118.29    6.50
  -2  -5   0  121.39    7.40
   2   5   1 1583.04   37.30
   2   5   1 1601.04   38.80
  -2   5  -1 1550.34   39.60
  -2   5  -1 1601.74   38.00
   2  -5   1 1622.74   38.30
  -2  -5  -1 1585.54   39.90
   2   5   2  155.48    8.20
  -2   5  -2  149.79    9.20
  -2   5  -2  146.59    8.00
  -2  -5  -2  157.18    9.90
   2  -5   2  137.79    7.90
  -2  -5  -2  150.68    5.00
  -2   5  -3 3553.54   80.09
  -2   5  -3 3431.16   80.29
   2   5   3 3506.35   77.89
  -2  -5  -3 3450.15   81.19
   2  -5   3 3678.43   79.29
   2   5   4   27.60    4.50
  -2   5  -4   13.80    4.60
  -2   5  -4   13.80    5.00
  -2   5  -4   17.60    5.40
  -2   5  -4   15.60    4.40
   2  -5   4   11.30    4.20
  -2  -5  -4   19.00    5.90
  -2  -5  -4   13.60    4.80
  -2   5  -5  311.07   15.60
  -2   5  -5  354.86   17.80
   2   5   5  323.47   12.80
  -2   5  -5  321.27   15.60
  -2   5  -5  327.97   14.20
  -2  -5  -5  319.47   14.80
   2  -5   5  341.27   14.90
   2  -5   5  343.17   14.70
  -2  -5  -5  326.37   16.80
  -2   5  -6    1.70    5.40
   2   5   6   -4.00    3.70
  -2   5  -6   -1.70    4.30
  -2   5  -6    0.30    5.40
  -2   5  -6    3.90    6.40
  -2  -5  -6   -7.10    3.70
   2  -5   6   -2.50    4.30
   2  -5   6   -0.60    4.80
  -2  -5  -6    3.30    5.80
  -2   5  -7  197.68   10.50
   2   5   7  197.58   10.60
  -2   5  -7  214.38   15.40
  -2   5  -7  193.18   14.60
  -2   5  -7  199.18   15.90
   2  -5   7  193.18   13.00
   2  -5   7  228.18   12.80
  -2  -5  -7  201.38   15.90
  -2  -5  -7  196.48   13.60
  -2   5  -8   11.70    8.10
  -2   5  -8   15.50    5.20
  -2   5  -8   24.10    8.40
   2   5   8   28.20    5.70
  -2   5  -8   23.20    8.90
  -2  -5  -8    8.50    5.70
  -2  -5  -8   19.10    8.90
   2  -5   8   14.70    7.70
   2  -5   8   12.90    5.70
  -2   5  -9  153.78   10.00
  -2   5  -9  145.49   16.40
  -2   5  -9  147.69   17.30
  -2   5  -9  114.29   13.50
   2   5   9  147.59   10.90
  -2  -5  -9  160.08   14.60
   2  -5   9  157.28   12.10
   2  -5   9  148.59   14.30
  -2  -5  -9  159.98   18.30
  -2   5 -10   -0.80    9.70
   2   5  10   -8.00    5.90
  -2   5 -10   -9.20    9.60
  -2   5 -10    4.60    9.40
  -2   5 -10   -2.50    5.70
  -2  -5 -10   -7.40    6.90
   2  -5  10    4.20    8.80
   2  -5  10    7.20    6.00
  -2  -5 -10   -5.40   11.40
  -2   5 -11   85.49    9.90
  -2   5 -11   85.29   14.70
   2   5  11  106.79   10.30
  -2   5 -11   82.89   14.70
  -2   5 -11   84.49   16.30
  -2  -5 -11   97.89   13.80
   2  -5  11   95.99   13.70
   2  -5  11   92.19   10.10
  -2  -5 -11   80.79   16.90
  -2   5 -12   18.10   13.30
  -2   5 -12    1.40   11.30
  -2  -5 -12   -2.50    9.80
   2  -5  12    4.50    7.50
   2  -5  12    9.40   11.80
  -2  -5 -12   -1.40   16.40
  -2   5 -13   53.29   14.40
   2  -5  13   32.30   15.90
  -2  -5 -13   14.20   19.10
   2  -5  13   39.00    9.30
  -2  -5 -13   30.70   13.10
   2  -5  14   78.09   17.80
  -2  -5 -14  121.89   24.20
   2   6 -15  -17.30   11.00
   2  -6 -15    8.10   14.00
   2   6 -14   25.20   11.50
   2  -6 -14   37.10    9.30
  -2  -6  14   39.30    9.00
   2  -6 -14   49.90   14.30
   2   6 -13   14.10    9.60
   2   6 -13   29.20   15.70
   2   6 -13   11.30   11.50
   2  -6 -13   14.40    8.00
   2  -6 -13   16.20   10.10
  -2  -6  13   13.10    9.80
  -2  -6  13    7.30    8.00
   2   6 -12   83.69   16.30
   2   6 -12   91.19   12.50
   2   6 -12   53.79   12.80
   2   6 -12   79.19   12.00
   2  -6 -12   68.89    9.60
   2  -6 -12   64.69   11.40
  -2  -6  12   55.29    8.90
   2   6 -11    2.20   11.20
   2   6 -11   15.00    8.40
   2   6 -11   -5.50    8.70
   2   6 -11   12.10    8.70
  -2  -6  11   16.40    6.70
   2  -6 -11   25.00    7.30
   2  -6 -11   14.30    8.50
  -2  -6  11   18.10    8.20
   2   6 -10  185.58   18.50
   2   6 -10  171.68   15.70
   2   6 -10  165.28   17.50
   2   6 -10  183.48   16.00
   2  -6 -10  187.38   13.70
   2  -6 -10  194.18   15.30
  -2  -6  10  211.88   15.20
  -2  -6  10  179.38   13.40
  -2   6   9   35.90    3.70
   2   6  -9   18.40    7.80
   2   6  -9   19.90    7.80
   2   6  -9   42.40    8.40
   2   6  -9   36.00   10.00
   2  -6  -9   42.90   10.60
  -2  -6   9   33.00    7.40
  -2  -6   9   31.50    7.40
   2  -6  -9   30.80    7.00
   2   6  -8  637.64   25.70
  -2   6   8  634.44   17.60
   2   6  -8  646.64   26.70
   2   6  -8  624.74   23.60
   2   6  -8  660.93   26.10
   2  -6  -8  651.43   18.70
   2  -6  -8  677.13   23.00
  -2  -6   8  677.53   23.80
   2  -6  -8  706.53   26.60
   2   6  -7    2.20    5.30
  -2   6   7    1.00    3.20
   2   6  -7    7.90    5.50
   2   6  -7   -1.20    5.40
   2  -6  -7    2.10    4.80
   2  -6  -7    6.20    3.00
  -2  -6   7   11.10    5.60
   2  -6  -7    8.00    6.70
   2   6  -6 1031.10   31.00
   2   6  -6 1062.69   31.90
   2   6  -6 1100.49   33.20
  -2   6   6 1085.49   27.20
  -2  -6   6  918.01   34.40
   2  -6  -6 1109.39   26.10
   2  -6  -6 1094.69   33.10
   2  -6  -6 1097.99   31.30
   2   6  -5  108.39    9.80
   2   6  -5  120.19   10.60
  -2   6   5  107.09    7.20
   2   6  -5  101.29    9.10
   2  -6  -5  103.99   10.00
   2  -6  -5  109.39    5.90
   2   6  -4 3066.79   69.59
   2   6  -4 3102.19   70.29
  -2   6   4 2945.61   64.59
  -2   6   4 3022.00   67.09
  -2  -6   4 2926.61   64.29
   2  -6  -4 2852.41   64.99
   2   6  -3   51.49    5.90
  -2   6   3   47.90    4.00
   2   6  -3   49.50    6.80
  -2   6   3   53.09    6.00
  -2  -6   3   49.60    5.00
   2  -6  -3   45.40    4.70
   2   6  -2  343.07   14.50
  -2   6   2  364.16   13.80
  -2   6   2  352.86   11.20
   2   6  -2  352.46   13.00
  -2  -6   2  356.36   12.60
   2  -6  -2  340.67   11.60
  -2   6   1   13.70    4.00
   2   6  -1   15.40    3.40
   2   6  -1   15.10    4.00
  -2   6   1   14.60    2.70
  -2  -6   1   20.80    4.10
   2  -6  -1   15.00    3.40
   2   6   0 1463.55   37.60
  -2   6   0 1489.35   35.30
   2   6   0 1439.96   35.60
  -2   6   0 1421.96   37.40
  -2  -6   0 1484.25   37.50
   2  -6   0 1442.86   35.60
   2   6   1  344.47   13.60
  -2   6  -1  348.87   14.40
  -2   6  -1  329.37   12.50
   2   6   1  354.46   12.40
  -2  -6  -1  359.56   14.40
   2  -6   1  333.97   12.70
   2   6   2   24.60    4.70
   2   6   2   19.20    3.40
  -2   6  -2   16.90    4.20
  -2   6  -2   28.00    5.60
   2  -6   2   20.10    4.30
  -2  -6  -2   17.80    5.30
  -2  -6  -2   24.60    3.00
  -2   6  -3   45.90    7.50
   2   6   3   40.90    6.00
  -2   6  -3   33.80    5.70
  -2   6  -3   36.60    5.70
  -2  -6  -3   32.40    2.40
   2  -6   3   38.80    6.70
   2  -6   3   39.90    5.70
  -2  -6  -3   31.80    5.80
  -2  -6  -3   49.00    7.90
  -2   6  -4 1139.79   33.30
  -2   6  -4 1175.08   29.60
   2   6   4 1101.29   30.60
  -2   6  -4 1168.88   33.90
  -2   6  -4 1168.98   33.80
  -2  -6  -4 1145.69   34.90
  -2  -6  -4 1121.79   32.70
   2  -6   4 1162.88   33.00
   2  -6   4 1135.49   32.10
  -2   6  -5  173.08   12.90
  -2   6  -5  176.68   11.40
   2   6   5  170.78    9.90
  -2   6  -5  177.78   13.10
  -2   6  -5  183.48   13.40
  -2  -6  -5  161.98   13.80
   2  -6   5  191.08   11.70
  -2  -6  -5  173.08   11.00
   2  -6   5  176.98   11.60
  -2   6  -6   80.19   10.40
   2   6   6   98.49    8.70
  -2   6  -6   84.09   10.30
  -2   6  -6  108.59   11.90
  -2   6  -6   78.89    9.60
   2  -6   6   59.19    9.00
  -2  -6  -6  109.79   13.00
   2  -6   6   87.59    9.60
  -2  -6  -6   82.89    9.30
  -2   6  -7   30.70    8.70
  -2   6  -7   16.00    8.00
  -2   6  -7   23.80    5.70
   2   6   7   31.70    6.10
  -2   6  -7    9.90    7.40
   2  -6   7   30.10    7.40
  -2  -6  -7   16.40    5.90
  -2  -6  -7   19.90    8.70
   2  -6   7   26.60    6.70
  -2   6  -8  606.54   25.40
  -2   6  -8  592.84   28.70
   2   6   8  595.94   20.40
  -2   6  -8  585.04   27.00
  -2   6  -8  572.54   17.90
   2  -6   8  589.64   24.10
   2  -6   8  611.94   22.70
  -2  -6  -8  612.24   27.20
  -2  -6  -8  559.54   24.60
  -2   6  -9    7.70   10.10
   2   6   9    5.30    6.50
  -2   6  -9   11.40    9.80
  -2   6  -9    1.20    9.50
  -2   6  -9    5.90    4.80
  -2  -6  -9    9.50   11.50
  -2  -6  -9    6.70    8.80
   2  -6   9   -2.60    6.00
  -2  -6  -9   12.80    7.30
   2  -6   9    5.20    8.50
   2   6  10  100.39   12.50
  -2   6 -10  106.79   16.40
  -2   6 -10  117.09   15.90
  -2   6 -10  113.69    8.80
  -2   6 -10  140.49   16.80
  -2  -6 -10  115.39   16.90
   2  -6  10  108.99   13.20
  -2  -6 -10  141.89   14.70
  -2  -6 -10  133.09   18.70
   2  -6  10  121.79   14.00
  -2   6 -11    4.90   12.40
  -2   6 -11   -4.30   10.70
  -2   6 -11    3.20   12.70
   2   6  11    5.70    7.80
  -2   6 -11    0.60    3.80
   2  -6  11   -5.80   10.60
   2  -6  11   -9.00    6.70
  -2  -6 -11   16.30    9.50
  -2  -6 -11   12.20   15.20
  -2   6 -12   60.19   14.90
  -2   6 -12   84.39   17.40
  -2  -6 -12   74.19   19.40
   2  -6  12   86.29   11.00
   2  -6  12   78.59   15.40
  -2  -6 -12   66.09   13.70
  -2   6 -13    5.00   14.20
   2  -6  13   29.00   16.30
  -2  -6 -13   34.90   20.70
   2  -6  13    4.50    9.20
  -2  -6 -13   16.70   12.80
  -2   6 -14    5.60   15.30
   2  -6  14   21.90    8.80
  -2  -6 -14   24.00   15.30
   2   7 -15   50.69   14.60
   2   7 -14   -0.60   11.40
   2  -7 -14    6.00    9.00
  -2  -7  14   14.80    9.10
   2   7 -13   39.60   13.50
   2   7 -13   26.30   11.10
   2  -7 -13   31.50    9.70
  -2  -7  13   18.10   10.30
  -2  -7  13   16.30    9.30
   2   7 -12   -3.20   13.40
   2   7 -12    4.50    9.70
   2   7 -12    1.90   10.40
   2   7 -12   19.40   12.00
  -2  -7  12   12.20    7.60
   2  -7 -12   10.10    7.70
  -2  -7  12  -11.70    8.50
   2   7 -11  112.99   14.60
   2   7 -11  114.59   14.90
   2   7 -11  118.39   14.20
   2   7 -11   86.29   13.90
   2  -7 -11  115.99   13.60
  -2  -7  11  112.19   11.80
  -2  -7  11  109.69   12.00
  -2   7  10    7.20    3.60
   2   7 -10   24.80   10.70
   2   7 -10   17.70    8.40
   2   7 -10    9.10    9.20
   2   7 -10   -7.00    8.30
  -2  -7  10    3.50    6.90
   2  -7 -10   10.40    6.50
  -2  -7  10   15.50    7.90
   2   7  -9  269.07   19.70
  -2   7   9  251.07   10.40
   2   7  -9  260.77   17.40
   2   7  -9  250.47   18.50
   2   7  -9  269.67   19.20
  -2  -7   9  260.07   16.70
  -2  -7   9  293.57   16.40
   2  -7  -9  274.57   16.10
   2   7  -8    6.00    7.20
  -2   7   8    8.00    4.30
   2   7  -8    9.40    6.70
   2   7  -8    1.70    7.20
   2   7  -8    1.30    7.10
   2  -7  -8   15.30    4.20
   2  -7  -8    8.90    6.30
  -2  -7   8   10.00    6.40
  -2  -7   8    1.20    5.90
   2  -7  -8   11.60    8.90
   2   7  -7  324.57   16.90
  -2   7   7  316.27   12.80
   2   7  -7  322.97   16.90
   2   7  -7  321.17   17.00
   2   7  -7  318.37   18.60
  -2  -7   7  313.97   16.60
   2  -7  -7  325.17   11.30
  -2  -7   7  350.46   16.90
   2  -7  -7  310.17   18.30
   2  -7  -7  327.77   16.10
   2   7  -6   88.09    9.70
  -2   7   6   77.59    7.70
   2   7  -6   95.79   11.30
   2   7  -6   95.29   10.50
   2  -7  -6   93.69   10.10
   2  -7  -6   97.39   11.00
  -2  -7   6   99.09   11.20
   2  -7  -6   99.19    6.10
  -2  -7   6   90.29    9.90
  -2   7   5  968.90   27.00
   2   7  -5  966.10   30.20
   2   7  -5  980.50   29.60
   2   7  -5 1000.60   31.00
  -2   7   5  968.90   24.90
   2  -7  -5  919.61   29.50
  -2  -7   5  990.60   30.60
  -2  -7   5  974.50   30.00
   2  -7  -5  999.90   24.70
   2   7  -4   12.50    5.50
   2   7  -4    7.50    4.00
  -2   7   4   19.60    4.80
   2   7  -4   19.30    6.50
  -2   7   4   15.30    2.90
   2  -7  -4   19.60    3.70
   2  -7  -4   14.50    5.50
  -2  -7   4   25.40    4.10
  -2  -7   4   24.50    6.30
  -2  -7   4   15.50    5.50
  -2   7   3  845.12   25.10
  -2   7   3  882.11   22.60
   2   7  -3  826.72   25.40
   2   7  -3  842.72   26.70
  -2  -7   3  860.61   23.40
  -2  -7   3  876.31   31.30
   2  -7  -3  899.61   27.20
  -2  -7   3  853.21   27.10
   2  -7  -3  853.81   22.80
   2   7  -2   30.90    4.80
   2   7  -2   39.00    6.70
  -2   7   2   46.00    4.80
  -2   7   2   32.30    5.80
  -2  -7   2   39.60    6.80
  -2  -7   2   42.70    5.60
   2  -7  -2   42.30    5.00
   2  -7  -2   45.10    7.10
  -2   7   1 1571.24   37.50
   2   7  -1 1547.05   38.90
   2   7  -1 1559.94   41.10
  -2   7   1 1587.24   40.70
   2  -7  -1 1542.85   37.70
  -2  -7   1 1501.55   39.30
  -2   7   0   34.70    6.00
   2   7   0   43.70    6.00
   2   7   0   31.50    4.50
  -2   7   0   45.00    5.30
  -2  -7   0   38.00    6.40
   2  -7   0   47.20    5.60
   2   7   1  160.28   10.40
  -2   7  -1  155.88    9.00
   2   7   1  147.69    8.20
  -2   7  -1  156.48   10.50
   2  -7   1  153.28    9.20
   2  -7   1  174.58   11.20
  -2  -7  -1  165.88   11.20
  -2  -7  -1  152.68    7.20
  -2  -7  -1  126.19   12.70
   2   7   2  183.58    9.10
  -2   7  -2  196.88   10.20
  -2   7  -2  167.38   10.30
  -2   7  -2  187.38   11.90
   2   7   2  185.98   11.00
  -2  -7  -2  185.78   11.80
   2  -7   2  187.58   11.90
  -2  -7  -2  174.58   12.20
  -2  -7  -2  173.18    7.00
   2  -7   2  171.48    9.90
  -2   7  -3 1308.07   34.90
  -2   7  -3 1238.48   35.80
   2   7   3 1211.08   34.00
  -2   7  -3 1248.18   34.80
   2   7   3 1252.97   32.30
   2  -7   3 1248.78   34.30
   2  -7   3 1218.78   35.40
  -2  -7  -3 1283.67   35.80
  -2  -7  -3 1243.18   27.60
  -2  -7  -3 1230.28   37.00
  -2   7  -4   51.99    8.60
  -2   7  -4   35.70    6.10
  -2   7  -4   35.10    6.70
   2   7   4   48.10    6.90
  -2  -7  -4   45.00    7.10
  -2  -7  -4   35.50    6.90
   2  -7   4   54.49    7.70
  -2  -7  -4   45.20    8.50
   2  -7   4   54.69    8.10
  -2   7  -5  166.58   14.10
  -2   7  -5  145.59   13.10
  -2   7  -5  190.58   10.90
   2   7   5  198.78   11.70
  -2   7  -5  195.18   13.90
  -2  -7  -5  172.78   11.90
  -2  -7  -5  210.78   13.60
   2  -7   5  173.58   12.70
   2  -7   5  171.08   11.80
  -2  -7  -5  212.68   15.00
  -2   7  -6   12.90    7.50
  -2   7  -6   26.40    7.50
  -2   7  -6   16.00    6.50
  -2   7  -6   16.10    7.40
   2   7   6   26.10    6.50
  -2  -7  -6   19.90    9.20
  -2  -7  -6   20.90    6.60
   2  -7   6   18.60    7.50
  -2  -7  -6   30.40    7.50
   2  -7   6   23.40    6.10
  -2  -7  -6   18.60    7.00
  -2   7  -7  142.89   15.80
   2   7   7  124.79   11.10
  -2   7  -7  139.69   14.50
  -2   7  -7  142.29   15.60
  -2   7  -7  147.79   10.60
  -2  -7  -7  131.09   12.90
  -2  -7  -7  127.39   13.20
   2  -7   7  137.39   13.50
  -2  -7  -7  130.89   12.30
  -2  -7  -7  147.09   17.10
   2  -7   7  154.18   12.60
  -2   7  -8   23.70   10.60
  -2   7  -8   17.70    5.20
   2   7   8   29.60    7.30
  -2   7  -8   25.40   10.10
  -2   7  -8    4.00    9.30
  -2  -7  -8   22.80    7.60
  -2  -7  -8   10.40   10.10
  -2  -7  -8   20.50    6.90
  -2  -7  -8   12.90    7.30
   2  -7   8   16.20    7.00
   2  -7   8   22.90    8.60
  -2   7  -9   42.30    5.50
   2   7   9   51.49    9.10
  -2   7  -9   46.80   12.20
  -2   7  -9   50.19   12.20
  -2   7  -9   48.60   13.30
  -2  -7  -9   45.10    8.90
   2  -7   9   46.10    8.90
  -2  -7  -9   34.30   12.60
  -2  -7  -9   56.29   11.00
   2  -7   9   52.89   11.00
  -2  -7  -9   51.19    9.30
  -2   7 -10   -3.10   10.90
  -2   7 -10   -8.20   11.70
   2   7  10   -6.10    7.80
  -2   7 -10  -13.10   12.00
  -2  -7 -10    9.40    8.20
   2  -7  10    3.50    7.20
  -2  -7 -10   -8.10    7.40
   2  -7  10  -13.60    9.90
  -2  -7 -10    5.30    8.70
  -2  -7 -10  -10.30   12.40
   2   7  11   69.79   10.40
  -2   7 -11   98.89   17.30
  -2   7 -11   62.29   16.20
  -2  -7 -11   49.30   18.40
   2  -7  11   65.89   14.20
  -2  -7 -11   54.29   11.80
  -2  -7 -11   91.59   15.20
  -2  -7 -11   69.49   10.10
   2  -7  11   98.09   11.90
  -2   7 -12   14.20   14.40
  -2   7 -12   -4.90   15.30
  -2  -7 -12   13.80   10.40
   2  -7  12  -26.90   13.30
  -2  -7 -12  -34.10   17.50
   2  -7  12   13.80    9.30
  -2   7 -13   35.50   16.60
  -2  -7 -13   29.80   15.20
   2  -7  13   41.90   11.30
   2   8 -15   -7.70   14.20
   2   8 -14   89.39   16.00
  -2  -8  14   64.19   12.90
   2  -8 -14   93.79   13.00
   2   8 -13   14.00   14.30
   2   8 -13   11.60   11.90
  -2  -8  13   16.00    9.90
   2  -8 -13   -4.70    9.20
  -2  -8  13    3.10    9.70
   2   8 -12   94.59   15.70
   2   8 -12   72.29   13.40
   2   8 -12   72.79   14.30
  -2  -8  12   76.39   11.50
  -2  -8  12   67.69   11.00
   2  -8 -12   74.09   11.30
   2   8 -11    0.40   10.50
   2   8 -11   -8.00    9.40
   2   8 -11   -2.00   11.00
   2  -8 -11    6.20    7.90
  -2  -8  11  -10.80    7.40
  -2  -8  11    1.70    7.90
   2   8 -10  267.97   22.50
   2   8 -10  295.67   21.60
  -2   8  10  286.07   12.10
   2   8 -10  342.47   24.10
   2   8 -10  341.27   21.60
   2  -8 -10  273.57   18.30
  -2  -8  10  328.87   19.00
  -2  -8  10  296.97   18.30
   2   8  -9   17.50    9.60
   2   8  -9   15.10    8.60
   2   8  -9    3.30    7.50
  -2   8   9    4.90    5.30
   2   8  -9    3.80    9.10
  -2  -8   9    9.60    7.20
   2  -8  -9   20.40    7.20
  -2  -8   9   -2.00    6.50
   2   8  -8  236.98   17.80
   2   8  -8  244.28   17.70
   2   8  -8  257.17   16.80
  -2   8   8  263.77   12.80
   2   8  -8  260.67   17.40
   2  -8  -8  273.37   16.30
  -2  -8   8  253.67   16.00
  -2  -8   8  254.97   16.50
   2  -8  -8  254.67   10.60
   2   8  -7   90.09   11.40
   2   8  -7   80.19   11.10
  -2   8   7   79.89    8.10
   2   8  -7   65.69    8.80
   2   8  -7   59.89    9.50
   2  -8  -7   86.09    9.90
   2  -8  -7   69.59    6.20
  -2  -8   7   74.79   10.30
  -2  -8   7   77.59    9.80
   2   8  -6  245.38   15.60
  -2   8   6  216.88   12.20
   2   8  -6  245.58   12.60
  -2   8   6  214.18   10.10
   2   8  -6  200.98   15.00
   2   8  -6  206.58   13.80
  -2  -8   6  209.98   14.60
   2  -8  -6  231.48    9.40
  -2  -8   6  236.08   15.20
   2  -8  -6  209.08   14.10
   2   8  -5   30.10    6.40
  -2   8   5   24.20    5.70
  -2   8   5   35.00    4.50
   2   8  -5   35.70    7.80
   2   8  -5   40.80    7.40
  -2  -8   5   31.20    7.00
   2  -8  -5   38.60    4.80
   2  -8  -5   22.80    6.20
  -2  -8   5   31.10    6.90
   2   8  -4  742.53   24.60
   2   8  -4  734.63   25.10
   2   8  -4  698.93   25.80
  -2   8   4  712.93   23.30
  -2   8   4  722.13   20.40
  -2  -8   4  737.03   25.60
  -2  -8   4  715.33   20.60
  -2  -8   4  712.03   25.40
   2  -8  -4  685.43   24.80
   2  -8  -4  729.23   20.30
  -2   8   3    5.00    3.00
  -2   8   3   11.70    5.30
   2   8  -3    7.80    5.90
   2   8  -3   12.20    4.60
  -2  -8   3    6.70    4.00
   2  -8  -3    7.40    3.20
   2  -8  -3   -1.10    4.20
  -2  -8   3    8.20    5.50
  -2  -8   3   11.40    5.30
   2   8  -2  908.91   27.00
   2   8  -2  882.61   28.60
  -2   8   2  903.71   27.60
  -2   8   2  932.71   24.80
   2  -8  -2  881.91   24.40
  -2  -8   2  875.41   28.50
   2  -8  -2  906.21   28.70
  -2  -8   2  890.91   26.20
   2  -8  -2  907.31   28.30
  -2  -8   2  885.11   28.50
   2   8  -1   -0.90    4.40
   2   8  -1   -1.20    3.60
  -2   8   1    0.50    2.80
  -2   8   1   -8.80    4.50
   2  -8  -1   -3.20    4.70
   2  -8  -1    3.10    4.80
  -2  -8   1    3.30    4.70
   2  -8  -1   -5.20    2.90
  -2  -8   1    5.00    5.00
  -2  -8   1   -3.10    4.40
  -2   8   0  216.18   10.60
   2   8   0  213.98   10.60
  -2   8   0  193.18   12.20
   2   8   0  196.78   12.70
   2  -8   0  196.48   10.30
  -2  -8   0  182.68   12.90
  -2  -8   0  208.38    9.80
  -2  -8   0  195.68   12.30
   2  -8   0  218.38   13.60
  -2  -8   0  204.38   13.00
   2  -8   0  175.88   12.20
   2   8   1   71.59    6.90
  -2   8  -1   78.39    9.10
  -2   8  -1   76.09    7.00
   2   8   1   71.49    8.40
  -2  -8  -1   69.19    8.30
  -2  -8  -1   78.49    6.30
   2  -8   1   71.59    8.10
   2  -8   1   77.99    8.10
  -2  -8  -1   64.49    8.10
   2  -8   1   83.89   10.10
  -2  -8  -1   71.29    8.90
  -2   8  -2  117.39    9.20
   2   8   2  122.49    8.30
  -2   8  -2  128.89   11.20
  -2   8  -2  135.99    8.90
   2   8   2  128.19   10.70
   2  -8   2  132.99   10.00
  -2  -8  -2  122.09   11.20
  -2  -8  -2  147.79   11.80
   2  -8   2  130.49   11.40
  -2  -8  -2  116.49    6.30
   2  -8   2  126.09   10.90
  -2  -8  -2  128.99   11.60
  -2   8  -3   42.20    7.80
   2   8   3   41.60    5.80
  -2   8  -3   36.60    6.40
   2   8   3   37.90    7.20
  -2  -8  -3   56.29    8.10
  -2  -8  -3   24.80    7.80
  -2  -8  -3   37.30    3.80
  -2  -8  -3   37.00    7.10
   2  -8   3   36.90    6.70
   2  -8   3   34.20    6.80
   2  -8   3   46.30    7.50
  -2   8  -4  472.05   20.10
  -2   8  -4  504.95   21.20
   2   8   4  454.15   19.10
  -2   8  -4  484.85   19.60
   2   8   4  493.95   17.50
   2  -8   4  495.45   19.80
   2  -8   4  455.55   19.80
  -2  -8  -4  484.85   11.50
  -2  -8  -4  490.05   19.50
  -2  -8  -4  473.55   20.10
  -2  -8  -4  424.36   20.90
  -2   8  -5    0.20    5.80
  -2   8  -5    8.20    5.80
   2   8   5   26.50    6.70
  -2   8  -5   15.20    8.00
  -2  -8  -5   15.90    8.60
  -2  -8  -5   11.70    5.90
   2  -8   5   10.10    6.30
   2  -8   5   13.10    6.30
  -2  -8  -5   16.50    6.20
  -2  -8  -5   18.00    6.50
  -2   8  -6    7.30    6.90
  -2   8  -6   15.80    8.30
  -2   8  -6   18.00    7.90
  -2   8  -6   11.50    6.90
   2   8   6   16.80    6.80
  -2  -8  -6   19.40    7.10
  -2  -8  -6   14.10    6.40
   2  -8   6   19.70    6.40
  -2  -8  -6   13.50   10.00
  -2  -8  -6   16.40    6.20
   2  -8   6   20.80    7.50
  -2   8  -7    0.20    8.10
  -2   8  -7   -6.40    7.70
   2   8   7   -3.30    6.50
  -2   8  -7    4.20    8.90
  -2   8  -7   -6.30    6.40
   2  -8   7    6.00    6.00
  -2  -8  -7    0.50    9.70
  -2  -8  -7    0.90    6.20
   2  -8   7    5.10    7.50
  -2  -8  -7   -4.60    5.80
  -2  -8  -7    9.90    6.50
  -2   8  -8   85.69   13.30
   2   8   8  112.09   13.20
  -2   8  -8  109.49    9.40
  -2   8  -8  129.69   15.80
  -2   8  -8  110.29   14.80
   2   8   8  122.49    9.20
   2  -8   8   99.99   12.40
  -2  -8  -8  121.09   13.50
  -2  -8  -8  128.99   14.90
   2  -8   8  119.59   13.70
  -2  -8  -8   98.39   14.90
  -2  -8  -8  100.69   11.30
  -2   8  -9   27.70   12.30
  -2   8  -9    7.50    4.30
   2   8   9   10.60    8.10
  -2   8  -9    6.90   10.80
  -2   8  -9   18.00   11.00
  -2  -8  -9  -21.50   12.10
   2  -8   9   14.00    7.70
  -2  -8  -9    7.50    8.20
   2  -8   9   26.00   10.80
  -2  -8  -9    2.90    8.10
  -2  -8  -9    1.90    7.90
  -2   8 -10  190.98   21.60
  -2   8 -10  228.58   23.70
   2   8  10  212.58   16.70
  -2   8 -10  170.28   20.30
  -2  -8 -10  203.08   23.10
  -2  -8 -10  190.98   19.10
  -2  -8 -10  203.78   17.00
  -2  -8 -10  145.19   17.00
   2  -8  10  190.58   17.30
   2  -8  10  159.08   19.70
   2   8  11    6.40    9.20
  -2   8 -11    8.30   15.40
  -2   8 -11  -21.40   12.90
  -2  -8 -11    8.70   10.00
  -2  -8 -11    4.00    9.00
   2  -8  11    1.40    8.80
  -2  -8 -11   -3.90   17.50
  -2  -8 -11   10.90    9.00
   2  -8  11   -9.70   12.60
  -2   8 -12  100.49   19.40
  -2   8 -12   73.79   19.30
  -2  -8 -12   81.79   16.30
   2  -8  12  102.09   13.40
  -2   8 -13  -12.50   15.70
   2  -8  13   -4.80   11.10
  -2  -8 -13   -7.10   14.20
   2   9 -14    5.30   13.70
   2  -9 -14   -6.70   11.60
  -2  -9  14    0.50   11.50
   2   9 -13   51.19   16.90
   2   9 -13   29.40   14.00
   2  -9 -13   60.19   12.20
  -2  -9  13   53.79   12.40
   2   9 -12   -8.10   11.50
   2   9 -12   18.10   12.00
   2   9 -12  -11.90   14.30
   2  -9 -12    5.30   10.10
  -2  -9  12   -4.30    9.20
  -2  -9  12  -10.70    9.30
  -2   9  11   98.99    9.20
   2   9 -11  127.79   16.20
   2   9 -11   79.99   17.10
   2   9 -11   91.09   14.70
   2   9 -11  135.19   17.80
   2  -9 -11  119.19   13.90
  -2  -9  11  114.89   12.90
  -2  -9  11  118.89   13.70
   2   9 -10    3.30   10.50
   2   9 -10   -4.30   10.00
   2   9 -10    8.50   11.30
  -2   9  10    4.80    6.40
   2   9 -10   -0.90    9.60
  -2  -9  10    3.30    8.00
   2  -9 -10   -5.40    7.70
  -2  -9  10   16.40    8.20
   2   9  -9   93.99   12.50
   2   9  -9  105.59   14.00
  -2   9   9  107.59   11.40
   2   9  -9   70.79   12.10
   2   9  -9   68.29   12.40
   2  -9  -9  111.09    8.70
  -2  -9   9  112.59   12.20
   2  -9  -9  102.09   12.00
  -2  -9   9  117.29   12.70
   2   9  -8   17.10    7.40
  -2   9   8   22.20    6.80
   2   9  -8   17.90    9.00
   2   9  -8    4.40    9.30
   2   9  -8    2.30    7.30
  -2  -9   8    0.70    7.30
   2  -9  -8   10.20    4.30
   2  -9  -8   10.10    6.90
  -2  -9   8    9.90    7.10
   2   9  -7  318.07   19.00
   2   9  -7  286.57   19.10
   2   9  -7  374.56   17.10
  -2   9   7  325.27   13.80
   2   9  -7  328.17   19.70
  -2   9   7  315.37   15.40
  -2  -9   7  322.47   18.00
   2  -9  -7  323.07   18.20
   2  -9  -7  336.87   12.00
  -2  -9   7  317.77   18.60
  -2   9   6  198.58   13.10
   2   9  -6  205.98   12.60
   2   9  -6  198.28   15.80
   2   9  -6  241.88   17.20
   2   9  -6  203.68   15.20
  -2   9   6  200.48   10.40
   2  -9  -6  194.68    9.50
  -2  -9   6  214.88   14.60
   2  -9  -6  211.78   14.90
  -2  -9   6  217.88   15.70
   2   9  -5  465.25   21.50
  -2   9   5  434.46   18.00
   2   9  -5  416.36   20.00
  -2   9   5  407.46   15.00
   2   9  -5  419.46   19.50
   2   9  -5  435.36   16.60
   2  -9  -5  417.46   14.50
  -2  -9   5  420.36   20.20
  -2  -9   5  410.36   19.30
   2  -9  -5  445.36   19.90
   2  -9  -5  404.86   18.40
   2   9  -4   11.10    5.60
  -2   9   4   17.40    4.30
   2   9  -4   16.90    7.70
   2   9  -4   14.90    5.50
  -2   9   4   15.50    6.20
  -2  -9   4   16.80    6.10
   2  -9  -4   26.30    6.60
   2  -9  -4   22.90    6.40
  -2  -9   4   23.90    5.10
   2  -9  -4   17.80    4.40
  -2  -9   4   11.90    6.10
   2   9  -3  152.78   12.00
   2   9  -3  140.29   13.40
  -2   9   3  145.09    8.70
  -2   9   3  145.79   11.80
   2   9  -3  147.69   11.50
   2  -9  -3  139.39   11.90
  -2  -9   3  148.29   10.00
  -2  -9   3  147.79   12.30
   2  -9  -3  118.19    8.30
  -2  -9   3  140.79   12.20
   2  -9  -3  133.19   12.00
  -2   9   2    8.20    3.90
   2   9  -2   11.70    5.00
   2   9  -2    3.00    5.80
  -2   9   2    3.90    5.30
  -2  -9   2    9.60    5.50
  -2  -9   2    6.40    5.20
   2  -9  -2   15.50    4.50
   2  -9  -2   13.40    5.40
  -2  -9   2   21.80    6.40
   2  -9  -2   15.30    5.90
  -2   9   1  716.33   22.40
   2   9  -1  748.33   24.20
   2   9  -1  722.53   26.20
  -2   9   1  709.63   25.60
  -2  -9   1  744.73   24.60
  -2  -9   1  687.03   25.40
  -2  -9   1  756.62   26.30
   2  -9  -1  689.53   21.80
   2  -9  -1  731.53   25.90
   2  -9  -1  712.83   25.00
   2   9   0  161.98   10.30
  -2   9   0  173.08   10.30
  -2   9   0  188.18   13.10
   2   9   0  203.48   13.10
  -2  -9   0  178.08   12.70
  -2  -9   0  148.29   12.30
  -2  -9   0  162.08    9.70
   2  -9   0  153.18   12.40
   2  -9   0  179.08   10.70
  -2  -9   0  169.08   12.70
   2  -9   0  171.48   12.40
   2   9   1  311.17   16.00
   2   9   1  319.67   14.40
  -2   9  -1  298.97   16.80
  -2   9  -1  319.67   14.10
   2  -9   1  296.77   14.20
   2  -9   1  320.57   16.20
  -2  -9  -1  304.77   12.10
  -2  -9  -1  308.87   16.70
  -2  -9  -1  321.47   16.90
   2  -9   1  318.57   16.30
  -2  -9  -1  295.37   15.90
  -2   9  -2   58.39    7.20
  -2   9  -2   47.10    7.20
   2   9   2   50.99    8.00
   2   9   2   60.39    7.20
  -2   9  -2   57.09    9.80
  -2  -9  -2   53.89    5.60
  -2  -9  -2   58.79   10.20
   2  -9   2   67.79    8.40
  -2  -9  -2   60.89    8.80
  -2  -9  -2   48.80    7.40
   2  -9   2   57.79    8.50
   2  -9   2   49.70    7.60
  -2   9  -3  336.17   16.70
   2   9   3  321.87   16.50
   2   9   3  347.07   14.80
  -2   9  -3  318.17   15.40
  -2   9  -3  320.37   18.60
   2  -9   3  316.87   16.40
  -2  -9  -3  310.37   16.40
   2  -9   3  372.16   16.90
  -2  -9  -3  326.87   10.50
  -2  -9  -3  302.37   17.10
   2  -9   3  332.47   17.10
  -2  -9  -3  298.67   17.70
   2   9   4    8.00    6.70
  -2   9  -4   10.30    5.10
   2   9   4    5.40    4.70
  -2   9  -4    5.20    5.90
  -2   9  -4   22.60    8.80
  -2  -9  -4   12.50    6.30
  -2  -9  -4   15.60    9.00
  -2  -9  -4   11.70    6.00
   2  -9   4    0.20    5.80
   2  -9   4    2.60    5.70
  -2  -9  -4   13.20    2.60
   2  -9   4    9.60    5.90
   2   9   5  240.68   15.00
  -2   9  -5  200.08   14.50
   2   9   5  195.88   11.50
  -2   9  -5  189.18   17.00
  -2   9  -5  173.58   14.80
  -2  -9  -5  194.38   15.10
   2  -9   5  206.68   14.90
   2  -9   5  207.48   15.00
  -2  -9  -5  202.78   18.10
  -2  -9  -5  194.08   14.10
   2  -9   5  192.08   14.50
  -2   9  -6   28.90   10.00
  -2   9  -6    7.90    6.50
  -2   9  -6    7.10    7.00
   2   9   6   10.90    7.40
  -2   9  -6   12.00    8.80
   2  -9   6   39.40    8.10
  -2  -9  -6   34.00   10.70
  -2  -9  -6   19.70    7.40
   2  -9   6   19.10    8.10
  -2  -9  -6   32.50    7.60
   2  -9   6   21.10    7.20
  -2   9  -7  306.07   21.80
  -2   9  -7  326.47   16.70
  -2   9  -7  343.17   22.60
   2   9   7  341.17   18.10
  -2   9  -7  369.26   23.20
  -2  -9  -7  345.07   18.30
  -2  -9  -7  361.66   24.60
  -2  -9  -7  310.77   18.50
   2  -9   7  289.77   19.80
  -2  -9  -7  343.67   19.80
   2  -9   7  356.96   18.30
   2  -9   7  314.57   18.90
  -2   9  -8    2.10    9.80
   2   9   8    4.20    8.00
  -2   9  -8   -0.80   11.70
  -2   9  -8   15.10    6.30
  -2   9  -8   11.10   10.40
   2  -9   8    3.80    7.40
  -2  -9  -8   -2.90    7.30
  -2  -9  -8   -0.20    7.30
  -2  -9  -8   10.70    8.00
  -2  -9  -8    5.90   12.40
   2  -9   8   16.50   10.10
   2  -9   8   19.00    8.20
  -2   9  -9   75.59   15.00
   2   9   9  102.99   12.70
  -2   9  -9   71.39   15.10
   2   9   9   92.99    9.90
  -2   9  -9  133.59   18.10
   2  -9   9  118.19   13.50
  -2  -9  -9  135.29   15.60
  -2  -9  -9  119.89   15.40
  -2  -9  -9  117.69   17.90
   2  -9   9   80.59   13.50
  -2  -9  -9  124.79   13.30
   2   9  10   -0.10   10.10
  -2   9 -10   -8.70   11.70
  -2   9 -10  -10.00   14.30
  -2   9 -10   23.40   14.10
   2   9  10    1.70    5.60
  -2  -9 -10    7.20    8.50
  -2  -9 -10   -9.30    8.70
   2  -9  10    3.10    8.60
   2  -9  10  -10.90   12.30
  -2  -9 -10    1.00   16.90
  -2  -9 -10   -2.20    9.90
  -2   9 -11  111.79   20.30
   2   9  11  115.99   11.50
  -2   9 -11   83.29   19.00
  -2  -9 -11   98.59   12.10
   2  -9  11   93.49   13.40
  -2  -9 -11   94.79   16.80
  -2  -9 -11  112.99   13.60
   2   9  12    5.40    6.60
  -2   9 -12   -3.60   16.10
  -2   9 -12    0.90   19.20
  -2  -9 -12   -7.50   12.50
  -2  -9 -12    0.70    8.20
   2  -9  12   22.00   11.60
  -2   9 -13   57.19   19.90
   2  -9  13   25.30   12.60
  -2  -9 -13   34.00   16.60
   2  10 -14   46.50   16.30
  -2 -10  14   20.20   13.30
   2 -10 -14   22.10   13.00
   2  10 -13   41.70   15.80
   2  10 -13  -24.30   17.20
  -2 -10  13    8.20   12.20
  -2 -10  13   15.60   12.40
   2 -10 -13   20.70   12.00
   2  10 -12   35.40   14.60
   2  10 -12   30.90   17.00
   2 -10 -12   34.60   11.60
  -2 -10  12   50.59   12.30
  -2 -10  12   51.09   12.30
   2  10 -11   -5.70   11.40
   2  10 -11   -2.80   10.60
  -2  10  11    9.60    6.60
   2  10 -11  -21.60   13.80
   2  10 -11   -8.10   12.00
  -2 -10  11   -2.60    8.80
  -2 -10  11   13.90   10.00
   2 -10 -11    4.60   10.10
   2  10 -10  114.39   16.90
  -2  10  10  162.98   14.40
   2  10 -10  149.69   17.10
   2  10 -10  160.68   18.80
   2  10 -10  149.88   18.50
  -2 -10  10  117.09   14.60
  -2 -10  10  153.08   17.40
   2 -10 -10  123.69   13.90
   2  10  -9   45.80   13.50
  -2  10   9   16.60    6.40
   2  10  -9   17.40    9.10
  -2  10   9   35.30    8.60
   2  10  -9   26.80   12.00
   2  10  -9   36.00   11.50
  -2 -10   9    8.70    8.90
  -2 -10   9   29.10    9.30
   2 -10  -9   30.90    9.90
   2 -10  -9   25.80    5.70
  -2  10   8  174.18   11.90
  -2  10   8  140.99   13.80
   2  10  -8  163.88   18.80
   2  10  -8  170.28   17.10
   2  10  -8  172.48   18.10
   2  10  -8  184.78   15.20
   2 -10  -8  150.18   16.40
   2 -10  -8  192.18    9.70
  -2 -10   8  158.48   17.00
   2 -10  -8  203.68   15.40
  -2 -10   8  160.98   15.70
   2  10  -7   53.99   10.40
   2  10  -7   31.70    7.40
   2  10  -7   38.10   11.00
  -2  10   7   38.30    6.50
  -2  10   7   41.00    8.60
   2  10  -7   29.00    9.40
   2 -10  -7   63.59    9.10
   2 -10  -7   42.30    5.60
  -2 -10   7   39.80    9.00
  -2 -10   7   53.69   10.10
   2 -10  -7   38.60    8.60
  -2  10   6  115.49    9.80
   2  10  -6  121.79   15.00
   2  10  -6  134.69   15.40
   2  10  -6  132.39   13.20
  -2  10   6  114.39   12.90
   2  10  -6  123.79   11.10
  -2 -10   6  104.29   12.10
  -2 -10   6  155.18   13.90
   2 -10  -6  149.79   13.10
   2 -10  -6  139.09   14.10
   2 -10  -6  131.99    8.80
  -2  10   5   30.00    8.00
   2  10  -5   38.60    6.00
   2  10  -5   31.90    9.70
  -2  10   5   33.10    5.80
   2  10  -5   20.30    7.10
   2  10  -5   14.40    6.90
   2 -10  -5   26.40    7.50
   2 -10  -5   21.70    7.00
  -2 -10   5   29.60    8.40
  -2 -10   5   31.90    7.80
   2 -10  -5   34.50    5.50
   2  10  -4  362.06   20.40
  -2  10   4  381.06   18.50
   2  10  -4  350.26   17.70
  -2  10   4  361.66   14.80
   2  10  -4  383.26   18.70
  -2 -10   4  375.36   19.60
   2 -10  -4  353.26   18.70
   2 -10  -4  360.06   17.40
  -2 -10   4  369.56   18.90
   2 -10  -4  334.07   13.90
   2  10  -3   75.19   10.60
  -2  10   3   87.19   10.60
   2  10  -3   65.99    8.90
  -2  10   3   68.99    7.80
   2  10  -3   89.19    9.70
  -2 -10   3   68.39    9.40
   2 -10  -3   83.49    9.80
  -2 -10   3   75.39    8.90
   2 -10  -3   69.99    7.50
  -2 -10   3   66.89    9.30
   2 -10  -3   74.09   10.30
  -2  10   2  363.06   18.40
   2  10  -2  371.96   16.80
   2  10  -2  330.97   18.50
  -2  10   2  339.97   14.60
   2  10  -2  306.27   15.70
   2 -10  -2  334.27   17.90
   2 -10  -2  366.46   14.60
  -2 -10   2  352.06   18.60
  -2 -10   2  337.07   18.50
  -2 -10   2  328.37   15.50
   2 -10  -2  341.37   17.20
  -2 -10   2  364.66   16.60
  -2  10   1   54.49    6.70
   2  10  -1   40.80    7.00
  -2  10   1   60.59   10.10
   2  10  -1   68.39   10.10
   2 -10  -1   68.99    8.00
   2 -10  -1   50.69    8.80
  -2 -10   1   63.79    9.50
  -2 -10   1   49.90    8.00
   2 -10  -1   51.39    8.70
  -2 -10   1   59.69    9.00
  -2 -10   1   58.29    7.40
  -2  10   0  569.84   23.40
  -2  10   0  530.15   19.80
   2  10   0  596.64   24.00
   2 -10   0  540.35   19.90
  -2 -10   0  519.15   22.70
  -2 -10   0  574.34   19.10
  -2 -10   0  545.85   22.90
  -2 -10   0  572.74   22.90
   2 -10   0  560.24   23.00
   2 -10   0  553.64   22.90
   2  10   1   75.19    8.90
  -2  10  -1   63.19    7.80
  -2  10  -1   71.29   10.10
   2  10   1   69.89   10.00
  -2 -10  -1   77.79    7.70
  -2 -10  -1   72.59   10.10
  -2 -10  -1   60.09    9.70
   2 -10   1   71.19    9.60
  -2 -10  -1   84.69   10.40
   2 -10   1   68.59    9.10
   2 -10   1   78.89    9.50
  -2  10  -2  719.63   24.70
  -2  10  -2  714.43   24.90
   2  10   2  682.83   23.40
  -2  10  -2  713.13   28.20
  -2 -10  -2  667.43   27.30
   2 -10   2  740.23   25.30
  -2 -10  -2  715.43   26.40
  -2 -10  -2  704.53   27.00
   2 -10   2  712.83   26.20
  -2 -10  -2  706.23   20.20
   2 -10   2  688.33   26.40
  -2  10  -3  120.69   12.40
   2  10   3  117.39   13.10
  -2  10  -3  111.99   10.50
   2  10   3  121.79   10.70
  -2  10  -3  110.89   13.70
  -2 -10  -3  121.19   12.50
  -2 -10  -3  118.69   12.90
  -2 -10  -3  126.19   15.30
   2 -10   3  130.59   12.90
   2 -10   3  110.09   12.60
  -2 -10  -3  116.59    7.00
   2 -10   3  128.19   11.70
  -2  10  -4  601.34   23.80
   2  10   4  599.24   24.60
   2  10   4  600.44   21.70
  -2  10  -4  620.64   25.40
  -2  10  -4  624.54   27.00
   2 -10   4  588.24   23.70
  -2 -10  -4  603.84   25.10
  -2 -10  -4  620.84   27.90
  -2 -10  -4  614.64   24.30
   2 -10   4  611.64   24.40
   2 -10   4  542.95   24.30
  -2 -10  -4  574.64   15.70
  -2  10  -5   -3.70    5.80
  -2  10  -5   -6.80    9.30
   2  10   5    1.20    7.30
  -2  10  -5   -0.60    7.20
   2  10   5    0.60    5.10
  -2 -10  -5    3.50    6.20
   2 -10   5   -2.80    6.20
   2 -10   5    4.90    7.00
  -2 -10  -5    5.70    1.90
   2 -10   5    9.20    6.50
  -2 -10  -5   -6.40    6.40
  -2 -10  -5   18.70   11.00
  -2  10  -6  206.28   16.60
  -2  10  -6  208.28   18.90
  -2  10  -6  217.18   13.70
   2  10   6  187.48   16.50
   2  10   6  209.78   13.30
  -2  10  -6  219.08   20.60
  -2 -10  -6  204.98   15.40
  -2 -10  -6  182.28   20.70
   2 -10   6  190.98   17.40
   2 -10   6  197.98   15.40
  -2 -10  -6  198.38   17.00
   2 -10   6  203.98   16.50
  -2  10  -7    8.40    8.60
  -2  10  -7   16.50   10.60
  -2  10  -7   14.20    9.00
  -2  10  -7    6.50   11.80
   2  10   7   14.50    9.10
   2 -10   7   -1.40    7.50
  -2 -10  -7   18.40   13.00
   2 -10   7   11.50    9.80
  -2 -10  -7   10.00    7.50
   2 -10   7    1.90    7.50
  -2 -10  -7   11.60    7.60
  -2  10  -8  247.38   24.10
   2  10   8  191.68   18.50
  -2  10  -8  223.98   13.30
  -2  10  -8  190.38   20.40
  -2  10  -8  269.97   23.00
   2 -10   8  264.77   19.00
   2 -10   8  270.07   21.20
  -2 -10  -8  279.57   18.00
  -2 -10  -8  215.38   19.40
  -2 -10  -8  229.48   23.20
   2 -10   8  216.58   17.30
  -2  10  -9    9.10   12.90
  -2  10  -9   -7.90   13.70
   2  10   9   11.80    5.70
  -2  10  -9   11.50   14.70
   2  10   9  -11.10    9.90
   2 -10   9    3.40    8.70
  -2 -10  -9   11.00    8.80
  -2 -10  -9   -9.90    9.30
  -2 -10  -9    9.60   16.20
   2 -10   9   -8.00    8.70
   2 -10   9    6.80   12.10
   2  10  10   95.79    8.80
  -2  10 -10  103.59   20.40
  -2  10 -10   90.19   19.00
   2  10  10   92.19   14.20
  -2 -10 -10  113.69   14.60
  -2 -10 -10  118.59   13.30
   2 -10  10  106.59   14.50
  -2  10 -11   -1.80   15.30
  -2  10 -11    6.50   18.40
   2  10  11    3.10    5.80
  -2 -10 -11   -8.90   10.70
  -2 -10 -11   -0.10    7.40
   2 -10  11  -15.60   10.40
  -2  10 -12   16.80   18.80
   2 -10  12   24.80   12.30
  -2 -10 -12    3.00    9.80
   2  11 -13   20.50   16.50
   2  11 -13   10.00   20.80
   2 -11 -13    5.60   13.80
  -2 -11  13    7.00   12.50
  -2 -11  13    8.70   11.10
   2  11 -12    4.20   18.10
   2  11 -12   -1.80   15.10
  -2 -11  12   17.00   12.30
   2 -11 -12   23.20   13.10
  -2 -11  12   24.70   13.10
   2  11 -11   19.40   14.60
   2  11 -11   14.00   16.40
  -2  11  11   52.69    9.90
   2  11 -11   42.30   14.00
   2 -11 -11   63.49   13.30
  -2 -11  11   33.90   12.00
  -2 -11  11   60.69   12.80
   2  11 -10    3.60   12.60
   2  11 -10   13.90   11.80
   2  11 -10   -0.90   10.90
   2  11 -10    7.30   15.10
  -2  11  10   -0.50    7.40
  -2  11  10   -6.60    9.00
  -2 -11  10    0.20    9.80
   2 -11 -10    1.30    9.70
   2 -11 -10   17.00    9.20
  -2 -11  10   -3.90    9.40
   2  11  -9  196.98   20.70
   2  11  -9  162.68   19.00
   2  11  -9  221.58   19.50
  -2  11   9  188.78   17.30
   2  11  -9  179.38   21.30
  -2  11   9  168.18   14.00
   2 -11  -9  161.48   15.80
  -2 -11   9  178.28   18.80
   2 -11  -9  191.18   10.80
  -2 -11   9  154.48   18.90
   2 -11  -9  183.68   19.30
   2  11  -8   13.10    9.00
   2  11  -8   17.20   10.80
  -2  11   8   11.00    8.80
  -2  11   8   14.00    6.40
   2  11  -8    3.10   12.10
   2  11  -8    8.70    7.90
  -2 -11   8   21.90    9.80
   2 -11  -8    4.60    8.50
   2 -11  -8    7.10    7.90
  -2 -11   8   -2.20    7.90
   2 -11  -8   14.30    5.20
  -2  11   7   98.29   10.80
  -2  11   7  123.99   14.70
   2  11  -7   97.29   14.50
   2  11  -7   99.99   13.10
   2  11  -7  110.29   12.30
   2  11  -7  120.69   14.80
   2 -11  -7  119.19   13.60
  -2 -11   7  129.89   15.60
  -2 -11   7   98.29   13.00
   2 -11  -7  101.39   12.90
   2 -11  -7  117.49    8.70
  -2  11   6   13.20    5.70
   2  11  -6   16.20    8.30
   2  11  -6    8.50   10.40
   2  11  -6   14.90    6.00
   2  11  -6   21.70    8.70
  -2  11   6    6.00    7.90
   2 -11  -6   18.80    8.10
   2 -11  -6   17.40    7.20
  -2 -11   6   -1.70    6.90
  -2 -11   6   10.50    8.40
   2 -11  -6   18.80    5.40
  -2  11   5   23.40    8.40
  -2  11   5   30.10    6.60
   2  11  -5   29.20    9.00
   2  11  -5   20.90    5.80
   2  11  -5   14.10    9.50
   2  11  -5   41.50    8.60
   2 -11  -5   28.60    8.10
  -2 -11   5   14.50    7.30
   2 -11  -5   31.20    7.70
   2 -11  -5   41.00    6.50
  -2 -11   5   19.70    7.80
   2  11  -4  110.69   13.10
   2  11  -4   93.19   11.30
  -2  11   4  101.99    9.90
  -2  11   4   69.69   10.90
   2  11  -4   96.99   13.70
   2 -11  -4  104.29   12.60
   2 -11  -4   94.69    9.30
  -2 -11   4   86.79   12.30
  -2 -11   4  117.39   12.20
  -2 -11   4   71.69   11.10
   2 -11  -4   94.79   10.60
   2  11  -3  219.98   14.60
  -2  11   3  210.58   12.60
   2  11  -3  192.18   18.00
  -2  11   3  242.78   16.80
   2  11  -3  181.48   14.30
  -2 -11   3  234.38   14.50
  -2 -11   3  224.38   14.70
   2 -11  -3  225.88   16.50
  -2 -11   3  212.08   16.40
   2 -11  -3  225.68   12.00
  -2 -11   3  216.58   16.60
   2 -11  -3  227.48   15.30
   2  11  -2   96.69   10.30
  -2  11   2   75.09    8.70
   2  11  -2   74.99   10.00
  -2  11   2  105.39   12.70
   2  11  -2   94.39   12.90
  -2 -11   2   85.39   11.00
   2 -11  -2   71.29    8.20
   2 -11  -2   79.19   10.70
   2 -11  -2   68.99    9.80
  -2 -11   2   77.79   10.90
  -2 -11   2   68.09    9.30
  -2 -11   2   77.89   10.80
   2  11  -1  573.04   22.80
  -2  11   1  572.04   21.20
   2  11  -1  561.64   25.40
   2  11  -1  497.05   24.60
  -2  11   1  539.75   23.80
  -2 -11   1  536.25   24.20
   2 -11  -1  572.44   24.50
   2 -11  -1  558.04   23.70
   2 -11  -1  574.04   20.60
  -2 -11   1  572.94   20.70
  -2 -11   1  559.54   24.60
  -2 -11   1  551.84   23.20
  -2  11   0   27.30    6.40
   2  11   0   14.70    6.10
  -2  11   0   21.80    9.40
   2  11   0   15.60    7.90
  -2 -11   0   25.10    8.00
   2 -11   0   21.80    7.10
  -2 -11   0   10.40    7.80
   2 -11   0   32.70    8.10
  -2 -11   0   36.30    7.00
   2 -11   0   29.30    6.90
  -2 -11   0   11.20    6.40
  -2  11  -1  568.14   23.00
   2  11   1  630.44   26.60
   2  11   1  615.34   23.30
  -2  11  -1  593.54   25.90
  -2 -11  -1  636.54   26.30
   2 -11   1  607.54   23.20
  -2 -11  -1  596.94   25.00
  -2 -11  -1  647.64   26.50
   2 -11   1  655.33   25.80
  -2 -11  -1  616.24   20.10
   2 -11   1  585.94   25.30
  -2  11  -2   25.20    7.60
   2  11   2   30.60    7.10
  -2  11  -2   28.90    9.30
   2  11   2   29.10    9.10
  -2  11  -2   25.00    6.40
  -2 -11  -2   21.20    5.20
  -2 -11  -2   24.50    9.40
  -2 -11  -2   37.30    8.90
   2 -11   2   43.00    8.80
  -2 -11  -2   29.40    7.90
   2 -11   2   22.60    7.20
   2 -11   2   28.80    7.70
  -2  11  -3 1206.48   37.30
   2  11   3 1228.48   35.30
  -2  11  -3 1178.38   39.90
  -2  11  -3 1173.78   36.20
  -2 -11  -3 1169.28   37.70
   2 -11   3 1158.08   38.50
   2 -11   3 1181.78   37.50
  -2 -11  -3 1118.09   38.50
  -2 -11  -3 1136.79   39.80
  -2 -11  -3 1164.08   29.50
   2 -11   3 1260.17   37.40
  -2  11  -4   -2.40    9.20
  -2  11  -4    0.90    7.80
  -2  11  -4    6.90    5.60
   2  11   4    3.10    5.40
   2  11   4   11.00    8.70
   2 -11   4    3.20    8.00
  -2 -11  -4    3.70    7.00
  -2 -11  -4    1.40   10.40
  -2 -11  -4    5.40    3.50
   2 -11   4   -1.90    6.80
  -2 -11  -4   10.10    7.10
   2 -11   4   -2.50    6.70
  -2  11  -5  164.28   15.00
  -2  11  -5  145.29   17.40
   2  11   5  166.98   16.00
   2  11   5  178.58   12.80
  -2  11  -5  154.08   17.60
  -2 -11  -5  141.09   17.10
   2 -11   5  168.18   16.20
   2 -11   5  137.59   14.40
  -2 -11  -5  162.88    6.30
   2 -11   5  161.78   15.30
  -2 -11  -5  179.68   16.40
  -2 -11  -5  184.18   15.60
  -2  11  -6    4.70    9.30
   2  11   6    5.10    6.70
  -2  11  -6   -2.90   10.90
  -2  11  -6    2.60    8.20
  -2  11  -6   -3.70    6.80
   2  11   6    6.00    9.60
   2 -11   6    0.60    7.50
  -2 -11  -6   -9.00    8.40
   2 -11   6    0.60    7.70
   2 -11   6    3.90    9.20
  -2 -11  -6  -12.30   10.90
  -2 -11  -6    0.80    7.60
  -2  11  -7  156.88   15.90
  -2  11  -7  137.49   16.50
  -2  11  -7  126.49   18.00
  -2  11  -7  166.48   18.40
   2  11   7  136.69   14.60
   2  11   7  142.69   17.70
  -2 -11  -7  138.49   17.10
  -2 -11  -7  148.59   20.00
   2 -11   7  168.68   17.40
   2 -11   7  162.28   16.40
  -2 -11  -7  168.18   16.60
   2 -11   7  183.98   18.70
   2  11   8    8.00    8.00
  -2  11  -8   20.60   13.00
  -2  11  -8   36.40   13.90
   2  11   8   34.00   12.00
  -2  11  -8   36.40   14.60
  -2  11  -8    8.40    8.80
   2 -11   8   38.60   10.80
  -2 -11  -8   20.70    9.50
  -2 -11  -8   27.20   10.80
   2 -11   8   31.10    9.90
  -2 -11  -8   45.30   17.20
   2 -11   8    8.00   11.60
  -2  11  -9   34.30   17.70
   2  11   9   41.30   13.20
  -2  11  -9   51.69   16.30
  -2 -11  -9    4.20   13.50
  -2 -11  -9   43.40   12.60
   2 -11   9   36.50   10.90
   2 -11   9   50.79   12.00
  -2 -11  -9   44.60   11.30
   2  11  10   -3.50   11.80
  -2  11 -10   11.70   18.80
  -2  11 -10  -23.10   15.30
  -2 -11 -10   -7.30   11.80
  -2 -11 -10    4.00   10.60
   2 -11  10    6.20    9.50
   2 -11  10    4.00   11.30
  -2  11 -11   -5.60   16.80
  -2  11 -11    4.00   15.50
   2 -11  11   -3.90   11.80
  -2 -11 -11   -6.00   12.00
  -2  11 -12   -3.40   19.20
   2 -11  12    9.70   13.20
  -2 -11 -12    1.60   10.20
   2  12 -13   -1.20   18.30
  -2 -12  13   -9.10   14.20
   2  12 -12   56.09   18.60
  -2  12  12   36.30   12.10
  -2 -12  12   51.69   15.10
   2 -12 -12   47.20   15.00
  -2 -12  12   39.10   14.80
   2  12 -11   11.10   14.20
  -2  12  11   17.80    9.90
   2  12 -11  -20.30   18.10
   2  12 -11  -19.60   14.00
  -2 -12  11  -23.70   12.00
  -2 -12  11   13.30   12.40
   2 -12 -11   -3.80   12.10
  -2  12  10   63.19   10.90
   2  12 -10   93.29   15.90
   2  12 -10   68.49   15.70
  -2  12  10   89.09   13.30
   2  12 -10   93.39   20.30
   2 -12 -10   73.99   14.50
  -2 -12  10   67.49   13.70
   2 -12 -10   83.29   11.30
  -2 -12  10   73.59   14.10
  -2  12   9   10.10    7.80
   2  12  -9   16.00   12.40
   2  12  -9   13.10   11.80
   2  12  -9   -6.90    9.80
  -2  12   9   -1.10   10.70
   2  12  -9  -11.10   13.40
  -2 -12   9   19.30   11.30
  -2 -12   9   22.10   13.50
   2 -12  -9   12.60    5.90
   2 -12  -9  -12.20    9.60
   2 -12  -9   15.10    8.90
  -2 -12   9    5.20   10.50
   2  12  -8  200.18   24.40
  -2  12   8  200.28   18.90
   2  12  -8  193.48   21.30
   2  12  -8  227.38   21.40
  -2  12   8  204.08   15.10
   2  12  -8  213.28   17.80
   2 -12  -8  200.48   11.50
  -2 -12   8  238.08   21.30
   2 -12  -8  203.18   17.20
  -2 -12   8  185.78   18.90
  -2 -12   8  177.28   19.40
   2 -12  -8  190.28   19.80
   2  12  -7   -4.40    8.60
   2  12  -7    9.20    9.70
   2  12  -7    9.90    6.80
   2  12  -7   11.10   13.90
  -2  12   7    3.40    6.40
  -2  12   7    0.00    9.40
  -2 -12   7   -8.30   10.20
  -2 -12   7   12.70    9.40
   2 -12  -7    8.70    8.20
   2 -12  -7   -1.00    8.50
   2 -12  -7   14.20    5.70
  -2 -12   7    9.80    9.00
   2  12  -6  247.08   20.40
  -2  12   6  264.97   18.80
   2  12  -6  223.98   22.30
   2  12  -6  218.28   19.60
   2  12  -6  210.38   15.10
  -2  12   6  244.98   15.30
  -2 -12   6  258.17   19.70
  -2 -12   6  217.78   19.60
   2 -12  -6  226.78   17.30
   2 -12  -6  218.98   19.10
  -2 -12   6  249.18   19.90
   2 -12  -6  242.38   12.70
   2  12  -5  313.27   23.00
   2  12  -5  263.87   19.50
  -2  12   5  314.27   19.90
   2  12  -5  307.97   16.00
   2  12  -5  307.97   20.50
  -2  12   5  297.17   16.00
  -2 -12   5  298.87   20.20
  -2 -12   5  288.47   19.80
   2 -12  -5  317.47   21.00
   2 -12  -5  286.77   14.40
   2 -12  -5  277.97   18.20
  -2 -12   5  279.77   21.00
   2  12  -4   59.79   13.10
  -2  12   4   36.20    7.30
   2  12  -4   60.19   10.50
  -2  12   4   85.39   12.00
   2  12  -4   67.29   10.60
  -2 -12   4   49.30   10.50
  -2 -12   4   56.29   10.90
  -2 -12   4   60.59   11.20
   2 -12  -4   64.49    8.00
   2 -12  -4   65.89   11.40
   2 -12  -4   43.30    9.20
   2  12  -3   -1.30    9.60
   2  12  -3    1.40    7.10
  -2  12   3   -3.30    5.60
   2  12  -3    7.20    6.90
  -2  12   3    3.00    8.40
  -2 -12   3  -13.20    7.30
  -2 -12   3   13.90    8.20
  -2 -12   3   -0.70    7.70
  -2 -12   3    4.30    7.80
   2 -12  -3    8.90    5.80
   2 -12  -3    0.90    6.50
   2 -12  -3   -0.50    7.10
   2  12  -2  179.38   13.80
  -2  12   2  137.89   12.70
   2  12  -2  197.88   14.60
  -2  12   2  202.18   17.50
   2  12  -2  166.18   18.10
  -2 -12   2  169.88   15.40
  -2 -12   2  183.58   16.40
   2 -12  -2  154.78   12.10
  -2 -12   2  166.48   16.20
   2 -12  -2  180.68   16.60
   2 -12  -2  164.48   15.50
  -2 -12   2  174.38   14.00
   2  12  -1    6.50    6.60
   2  12  -1    7.80    9.40
  -2  12   1    7.50    9.00
   2  12  -1   11.30    6.30
  -2  12   1    6.80    6.40
  -2 -12   1   -3.50    7.10
  -2 -12   1   -2.90    6.60
   2 -12  -1   -6.50    5.50
   2 -12  -1    1.30    6.60
   2 -12  -1   15.10    7.40
  -2 -12   1   12.00    8.30
  -2 -12   1    1.40    6.60
  -2  12   0  235.88   14.70
  -2  12   0  258.07   18.70
   2  12   0  246.88   18.60
   2  12   0  235.28   16.10
   2 -12   0  256.67   18.30
  -2 -12   0  264.17   18.50
   2 -12   0  239.08   17.50
  -2 -12   0  245.48   14.40
   2 -12   0  251.27   15.30
  -2 -12   0  258.97   18.70
  -2 -12   0  260.17   18.90
   2  12   1   -1.10    9.20
  -2  12  -1    4.80    6.60
   2  12   1    7.30    6.50
  -2  12  -1    8.20    9.50
  -2 -12  -1   -3.60    7.20
  -2 -12  -1    3.20    7.70
   2 -12   1    4.70    7.60
   2 -12   1    8.80    7.40
   2 -12   1   -2.40    6.40
  -2 -12  -1    4.90    9.30
  -2 -12  -1    6.80    5.70
   2  12   2  228.48   14.50
   2  12   2  235.78   18.30
  -2  12  -2  210.78   16.20
  -2  12  -2  214.28   14.50
  -2  12  -2  218.28   20.40
  -2 -12  -2  182.48   17.60
   2 -12   2  204.38   16.00
  -2 -12  -2  220.28   17.40
   2 -12   2  196.38   16.70
   2 -12   2  196.58   17.30
  -2 -12  -2  220.08   18.10
  -2 -12  -2  207.18   11.90
   2  12   3   23.60   10.30
  -2  12  -3   10.90    6.20
   2  12   3   13.90    7.30
  -2  12  -3   20.90   11.50
  -2  12  -3   15.40    8.10
  -2 -12  -3    9.80    4.80
  -2 -12  -3   15.20    8.40
   2 -12   3   17.80    8.00
  -2 -12  -3   24.20    8.40
   2 -12   3    7.90    7.40
  -2 -12  -3   15.60   11.20
   2 -12   3   20.00    8.90
  -2  12  -4   36.90   10.00
   2  12   4   52.99   12.70
   2  12   4   52.39    9.70
  -2  12  -4   56.09    9.20
  -2  12  -4   37.40   12.80
   2 -12   4   45.80   10.00
   2 -12   4   54.09   10.60
  -2 -12  -4   34.20    9.20
   2 -12   4   41.40   10.10
  -2 -12  -4   49.50   14.00
  -2 -12  -4   57.49   10.60
  -2 -12  -4   56.89    5.80
  -2  12  -5   18.90   10.20
   2  12   5   22.20   11.50
  -2  12  -5   23.90   13.10
   2  12   5   18.20    7.80
  -2  12  -5   13.10    7.60
   2 -12   5   18.90    8.90
  -2 -12  -5   35.60    9.40
   2 -12   5   22.80    9.40
  -2 -12  -5   28.00   13.70
   2 -12   5   35.80   11.40
  -2 -12  -5   26.30    4.10
  -2 -12  -5   10.20    9.40
  -2  12  -6  112.49   15.60
  -2  12  -6  101.99   13.10
   2  12   6  125.99   14.90
  -2  12  -6  105.39   16.80
   2  12   6  101.19   14.90
   2 -12   6  100.29   14.00
  -2 -12  -6  118.19   19.30
  -2 -12  -6  121.89   15.20
  -2 -12  -6  137.49   16.40
   2 -12   6  120.29   14.60
   2 -12   6  146.99   14.60
   2  12   7    3.70    8.80
  -2  12  -7   -0.80    9.90
  -2  12  -7    2.10   14.60
  -2  12  -7   22.40   10.00
   2  12   7   -6.80   11.60
  -2  12  -7   -5.20   12.80
  -2 -12  -7   -0.10    9.40
   2 -12   7    2.40   11.10
   2 -12   7   -2.00    9.10
  -2 -12  -7    8.90    9.50
   2 -12   7   -9.90    9.10
  -2 -12  -7  -25.00   14.10
  -2  12  -8   45.50   14.80
   2  12   8   36.00   13.60
  -2  12  -8   39.00   17.70
   2  12   8   54.89   11.10
  -2  12  -8   64.89   15.60
  -2 -12  -8   68.09   12.30
  -2 -12  -8   66.29   13.30
   2 -12   8   69.29   12.30
   2 -12   8   64.19   13.00
  -2  12  -9   13.90   14.90
  -2  12  -9   47.30   18.70
   2  12   9   -2.00    9.50
   2  12   9   10.70   13.90
   2 -12   9   -9.50   10.10
   2 -12   9    3.50   10.90
  -2 -12  -9  -11.40   11.00
  -2 -12  -9    2.80   12.40
  -2  12 -10    7.90   17.70
  -2 -12 -10   49.10   14.70
  -2 -12 -10   35.30   13.00
   2 -12  10   35.00   13.20
   2 -12  10   38.90   11.40
  -2  12 -11   -8.60   18.50
   2 -12  11   -3.70   12.90
  -2 -12 -11   14.70   14.60
   2  13 -12   14.50   18.90
  -2  13  12  -15.70   12.30
  -2 -13  12  -28.00   14.90
  -2 -13  12   -3.50   14.40
   2 -13 -12   -8.00   14.10
  -2  13  11   76.89   13.10
   2  13 -11   61.19   19.00
   2  13 -11   91.89   17.90
  -2 -13  11   86.39   17.10
   2 -13 -11  100.59   17.00
  -2 -13  11   99.59   17.40
   2  13 -10   14.20   13.80
   2  13 -10   22.40   19.00
   2  13 -10    0.50   12.00
  -2 -13  10   -2.70   12.40
  -2 -13  10    3.20   12.50
   2 -13 -10   20.50   12.60
   2 -13 -10  -13.40    9.70
   2  13  -9   94.59   15.20
   2  13  -9   94.19   20.80
  -2  13   9   76.09   11.90
   2  13  -9   78.69   15.90
  -2  13   9   80.49   14.90
  -2 -13   9  111.89   16.20
  -2 -13   9  116.09   16.50
   2 -13  -9   55.89   14.20
   2 -13  -9  104.29   13.10
   2  13  -8   -4.80   15.50
   2  13  -8   14.40    9.90
   2  13  -8   26.10   13.80
   2  13  -8   -8.00   10.90
  -2  13   8    7.30   12.30
  -2  13   8   12.60    8.70
   2 -13  -8   20.30   11.20
  -2 -13   8   39.50   13.30
  -2 -13   8  -11.70   10.20
   2 -13  -8    8.20    9.50
  -2 -13   8   26.10   14.00
   2 -13  -8   13.20    6.00
  -2  13   7  125.69   15.00
   2  13  -7  135.89   18.60
   2  13  -7  102.69   12.10
  -2  13   7  119.09   15.30
   2  13  -7   98.99   15.80
   2  13  -7  100.39   15.10
  -2 -13   7  117.09   17.00
   2 -13  -7  139.09   16.70
   2 -13  -7  122.79   15.80
  -2 -13   7  152.58   17.00
  -2 -13   7  124.49   15.60
   2 -13  -7  140.99   11.40
  -2  13   6   27.50   12.10
  -2  13   6   18.30    8.00
   2  13  -6   28.50   11.70
   2  13  -6   29.90   13.90
   2  13  -6   11.40    9.40
   2  13  -6   19.90    7.50
  -2 -13   6   29.50   11.30
   2 -13  -6   32.60   10.70
   2 -13  -6   33.90    7.70
  -2 -13   6   23.40   11.80
  -2 -13   6    9.40    9.70
   2 -13  -6   15.80    9.20
   2  13  -5  155.78   17.10
  -2  13   5  137.39   13.70
  -2  13   5  143.59   15.90
   2  13  -5  128.19   17.20
   2  13  -5  153.18   16.50
   2  13  -5  149.99   13.70
   2 -13  -5  147.39   18.20
   2 -13  -5  119.59   13.70
  -2 -13   5  117.49   14.80
   2 -13  -5  125.09   12.70
  -2 -13   5  125.99   14.90
  -2 -13   5  135.59   15.50
   2  13  -4    4.50    8.00
   2  13  -4    9.10    9.30
   2  13  -4   11.90   11.50
  -2  13   4   12.70   10.30
  -2  13   4    8.60    6.70
   2 -13  -4   -6.20    7.80
  -2 -13   4   -2.10    8.30
   2 -13  -4   -4.50    6.20
  -2 -13   4   -2.50    8.60
   2 -13  -4   17.40    8.50
  -2 -13   4    3.60    9.10
   2  13  -3  408.46   21.10
  -2  13   3  422.56   19.60
  -2  13   3  373.66   23.70
   2  13  -3  409.46   22.70
   2  13  -3  375.76   25.20
  -2 -13   3  411.06   24.10
  -2 -13   3  364.66   21.00
   2 -13  -3  370.06   23.30
   2 -13  -3  372.96   17.70
   2 -13  -3  368.36   21.90
  -2 -13   3  366.76   23.00
  -2  13   2   49.99   12.80
   2  13  -2   37.40    9.10
   2  13  -2   39.20   11.40
   2  13  -2   51.99   10.30
  -2  13   2   33.20    8.30
   2 -13  -2   45.80   11.00
  -2 -13   2   34.50   10.50
  -2 -13   2   53.79   10.40
  -2 -13   2   50.99   11.20
  -2 -13   2   37.60   10.60
   2 -13  -2   48.00   10.40
   2 -13  -2   44.80    8.40
   2  13  -1  229.38   15.60
   2  13  -1  245.78   17.90
  -2  13   1  239.88   16.00
  -2  13   1  243.78   21.40
   2  13  -1  222.78   19.90
  -2 -13   1  234.08   16.00
  -2 -13   1  187.48   18.50
   2 -13  -1  251.27   19.70
   2 -13  -1  242.28   15.70
  -2 -13   1  230.88   19.00
   2 -13  -1  218.08   18.30
  -2 -13   1  239.58   18.90
   2  13   0    5.70    6.80
  -2  13   0  -17.80    9.80
   2  13   0    4.70   11.00
  -2  13   0   -6.90    7.20
   2  13   0    5.20    7.70
   2 -13   0   -2.20    7.40
  -2 -13   0    2.00    9.90
  -2 -13   0    1.10    8.40
   2 -13   0   10.00    8.90
  -2 -13   0   11.20    7.10
  -2 -13   0    4.60    8.20
   2 -13   0    3.10    7.40
  -2  13  -1   63.09   14.40
   2  13   1   68.39   14.00
   2  13   1   67.99   10.20
  -2  13  -1   66.59   11.10
  -2 -13  -1   94.19   14.20
   2 -13   1   75.89   12.30
  -2 -13  -1   64.89   13.90
  -2 -13  -1   81.09    9.90
   2 -13   1   95.49   12.30
  -2 -13  -1   51.09   10.90
   2 -13   1   85.59   13.00
  -2  13  -2    8.50   10.90
   2  13   2   -4.50    7.00
  -2  13  -2    5.40    8.20
  -2  13  -2    2.80    6.10
   2  13   2    9.50   10.50
   2 -13   2   14.40    8.70
   2 -13   2   -0.20    7.70
  -2 -13  -2   -3.00    8.20
   2 -13   2   -3.50    8.00
  -2 -13  -2  -10.70   10.60
  -2 -13  -2    6.90    5.90
  -2 -13  -2   -0.30    7.80
   2  13   3  112.09   16.40
  -2  13  -3   72.09   12.30
  -2  13  -3   87.59   10.90
  -2  13  -3   75.79   14.20
   2  13   3   94.99   11.50
  -2 -13  -3   95.29   13.60
  -2 -13  -3   97.99   14.10
  -2 -13  -3   93.79    9.90
   2 -13   3   88.39   12.60
   2 -13   3   58.69   10.90
  -2 -13  -3   94.29   16.00
   2 -13   3   90.39   12.50
   2  13   4  -19.40   10.50
  -2  13  -4    6.20    6.60
  -2  13  -4    6.00    9.30
   2  13   4    9.20    8.10
  -2  13  -4   19.70   13.30
   2 -13   4    7.50    9.20
  -2 -13  -4    1.80    8.70
  -2 -13  -4    0.70    4.70
  -2 -13  -4   -1.10    9.50
  -2 -13  -4   -2.00   12.00
   2 -13   4   18.80    9.70
   2 -13   4  -12.40    8.00
  -2  13  -5   80.89   12.40
   2  13   5  106.29   15.70
  -2  13  -5   74.69   16.20
  -2  13  -5   97.99   15.60
   2  13   5   96.99   11.90
   2 -13   5   81.29   12.70
  -2 -13  -5   92.89    7.20
   2 -13   5  108.29   13.80
  -2 -13  -5   96.09   13.70
   2 -13   5   93.79   15.20
  -2 -13  -5   88.19   13.80
  -2 -13  -5   68.69   16.60
  -2  13  -6   29.50   15.60
   2  13   6   27.50   13.10
  -2  13  -6    2.60    9.00
  -2  13  -6    2.40   12.50
   2  13   6    2.00    9.20
   2 -13   6    6.90   10.00
   2 -13   6    8.30   11.20
  -2 -13  -6   26.70   11.30
  -2 -13  -6   23.20   11.60
  -2 -13  -6   -3.00   15.00
   2 -13   6    9.80    9.40
   2  13   7   51.29   11.70
   2  13   7   46.90   14.60
  -2  13  -7   69.69   13.90
  -2  13  -7   61.69   19.30
  -2  13  -7   48.40   16.00
  -2 -13  -7   44.90   12.80
   2 -13   7   27.70   11.30
   2 -13   7   41.20   12.00
  -2 -13  -7   64.29   14.00
  -2  13  -8   -3.70   12.30
   2  13   8   -6.50   14.20
  -2  13  -8   -0.50   13.50
   2  13   8  -20.90   11.00
   2 -13   8  -15.30   10.60
  -2 -13  -8    7.70   11.90
  -2 -13  -8   -5.20   11.60
   2 -13   8    0.70   11.10
  -2  13  -9   34.90   17.90
   2  13   9   48.70   17.60
   2 -13   9   54.39   13.90
  -2 -13  -9   64.19   15.50
   2 -13   9   54.29   14.70
  -2 -13  -9   38.40   15.00
  -2  13 -10   -0.40   17.90
   2 -13  10   29.00   13.30
  -2 -13 -10    5.00   13.10
   2 -13  10  -14.00    9.10
  -2 -13 -10   -9.30   14.30
   2  14 -11   21.80   17.90
  -2  14  11   -8.40   12.90
  -2 -14  11   15.60   16.00
  -2 -14  11   22.70   15.80
   2 -14 -11   -9.60   13.90
  -2  14  10   52.09   13.30
   2  14 -10   61.69   17.10
   2  14 -10   48.80   15.90
   2 -14 -10   55.29   12.60
   2 -14 -10   58.79   15.40
  -2 -14  10   56.49   16.20
  -2 -14  10   52.39   16.40
   2  14  -9  -21.10   11.50
   2  14  -9    7.50   12.10
  -2  14   9    2.20   13.70
  -2 -14   9   -6.20   12.30
   2 -14  -9   -3.70   10.90
   2 -14  -9   -6.80   12.20
  -2 -14   9   -8.50   12.40
   2  14  -8   53.69   15.40
   2  14  -8   83.69   18.30
  -2  14   8   73.99   16.10
   2  14  -8   43.20   12.10
  -2 -14   8   83.79   15.30
  -2 -14   8   51.09   14.10
   2 -14  -8   88.89   13.60
   2 -14  -8   49.00   13.50
   2  14  -7    6.50   11.90
   2  14  -7  -10.70   15.90
   2  14  -7   -5.00   10.60
  -2  14   7  -12.40    8.60
   2  14  -7    6.70    8.50
  -2  14   7   10.80   13.90
   2 -14  -7   -3.70   10.10
   2 -14  -7   11.10    7.10
  -2 -14   7    6.10   11.40
  -2 -14   7   12.40   11.60
   2 -14  -7  -14.10   10.30
  -2  14   6  238.38   22.70
   2  14  -6  150.08   15.60
   2  14  -6  224.08   25.20
   2  14  -6  201.88   21.40
  -2  14   6  196.78   16.80
   2  14  -6  148.69   17.50
   2 -14  -6  214.98   20.00
  -2 -14   6  212.48   21.80
   2 -14  -6  205.58   20.90
   2 -14  -6  162.48   14.10
  -2 -14   6  192.48   22.90
  -2 -14   6  198.68   22.70
  -2  14   5   12.90   12.40
  -2  14   5   21.00    8.80
   2  14  -5    8.70    7.60
   2  14  -5    8.20    8.90
   2  14  -5    9.80   10.70
   2  14  -5  -16.60   13.80
   2 -14  -5    6.50    7.90
  -2 -14   5  -10.00   10.00
  -2 -14   5   -8.60    9.40
   2 -14  -5   23.20   10.30
  -2 -14   5    5.50   10.80
   2 -14  -5   15.60    9.90
   2  14  -4  207.68   18.80
   2  14  -4  179.08   18.30
   2  14  -4  175.98   20.90
  -2  14   4  206.28   16.70
  -2  14   4  221.68   22.30
  -2 -14   4  222.58   21.50
   2 -14  -4  164.18   19.10
  -2 -14   4  165.48   19.90
   2 -14  -4  176.38   20.30
   2 -14  -4  192.68   14.90
  -2 -14   4  223.18   20.50
   2  14  -3   23.90   12.70
   2  14  -3   37.10   11.40
  -2  14   3   31.00    9.00
   2  14  -3   51.89   10.90
  -2  14   3   57.39   13.50
   2 -14  -3   43.10   10.50
   2 -14  -3   39.00    9.00
   2 -14  -3   55.49   12.40
  -2 -14   3   20.80   11.20
  -2 -14   3   42.30   11.10
  -2 -14   3   33.20   10.90
   2  14  -2  430.76   21.70
   2  14  -2  417.26   23.90
  -2  14   2  404.86   26.20
   2  14  -2  367.66   25.30
  -2  14   2  410.16   21.20
  -2 -14   2  429.46   22.40
   2 -14  -2  420.86   20.00
   2 -14  -2  404.16   25.40
  -2 -14   2  418.76   26.10
   2 -14  -2  406.96   24.60
   2  14  -1   -5.90    8.00
  -2  14   1   -7.30   11.60
   2  14  -1   20.90   12.70
  -2  14   1    0.60    7.90
   2  14  -1   20.80    8.20
  -2 -14   1   -0.80   11.10
  -2 -14   1    5.60    9.80
   2 -14  -1    5.40    8.70
   2 -14  -1    9.40    8.40
   2 -14  -1    9.00    8.60
  -2 -14   1   10.60    9.40
  -2 -14   1    8.00    8.90
  -2  14   0   96.89   16.50
   2  14   0   91.29   15.40
   2  14   0   94.19   12.80
  -2  14   0   96.59   12.70
  -2 -14   0  109.49   15.80
  -2 -14   0   78.49   13.10
  -2 -14   0  104.09   14.80
   2 -14   0   86.29   14.20
   2 -14   0  125.79   15.60
  -2 -14   0  115.89   13.70
   2 -14   0   84.79   11.70
   2  14   1   18.30   13.00
  -2  14  -1   14.30   13.40
  -2  14  -1   -4.70    8.90
   2  14   1   -3.40    8.20
  -2 -14  -1   -3.60   12.30
  -2 -14  -1    9.40    9.80
  -2 -14  -1   11.50    7.50
  -2 -14  -1   -5.40    9.60
   2 -14   1   -2.20    8.10
   2 -14   1   16.70    9.80
   2 -14   1   -3.70    9.30
   2  14   2  285.07   19.90
  -2  14  -2  245.88   20.70
  -2  14  -2  281.87   18.70
   2  14   2  252.97   24.40
  -2  14  -2  276.67   23.60
   2 -14   2  300.07   19.50
   2 -14   2  287.67   22.60
  -2 -14  -2  275.67   21.90
  -2 -14  -2  246.88   22.80
  -2 -14  -2  284.27   15.80
   2 -14   2  262.67   21.30
  -2 -14  -2  266.67   22.00
   2  14   3   -2.40    8.50
  -2  14  -3   13.40   13.70
  -2  14  -3   11.90    8.00
  -2  14  -3   11.60   10.50
   2  14   3    6.50   13.20
  -2 -14  -3   -2.50    8.70
  -2 -14  -3   11.60    9.80
  -2 -14  -3   -0.30    6.10
   2 -14   3   -1.70    9.20
   2 -14   3   -0.30    9.80
  -2 -14  -3  -12.50   13.40
   2 -14   3    7.50    9.50
  -2  14  -4   20.40   14.90
   2  14   4   31.70   10.80
  -2  14  -4   26.70   12.90
  -2  14  -4   45.80   10.70
   2  14   4   56.19   15.70
   2 -14   4   27.00   11.00
   2 -14   4   21.00   10.60
  -2 -14  -4   75.39   17.30
  -2 -14  -4   44.30   12.30
  -2 -14  -4   43.80    7.00
   2 -14   4   41.20   12.00
  -2 -14  -4   51.79   12.80
  -2  14  -5   15.90   16.10
  -2  14  -5   11.20    9.70
  -2  14  -5   17.50   13.20
   2  14   5  -14.90   13.80
   2  14   5   18.30   10.00
  -2 -14  -5   14.30    5.10
  -2 -14  -5   15.30   16.50
   2 -14   5   36.70   13.60
  -2 -14  -5   28.40   12.40
   2 -14   5    5.20   10.20
  -2 -14  -5   14.00   11.50
   2 -14   5   26.20   11.30
   2  14   6   91.09   13.80
  -2  14  -6   55.39   13.90
   2  14   6  105.69   18.40
  -2  14  -6  104.89   17.00
   2 -14   6   92.49   14.70
   2 -14   6   57.69   13.00
  -2 -14  -6   85.39   15.60
  -2  14  -7  -11.10   12.10
   2  14   7    2.10   11.20
   2  14   7   20.00   16.80
   2 -14   7    3.70   11.50
  -2 -14  -7   11.50   12.20
  -2 -14  -7   -1.80   12.30
   2 -14   7  -15.90   11.50
  -2  14  -8   86.69   18.00
   2  14   8   62.29   19.00
  -2 -14  -8   97.89   17.20
  -2 -14  -8   93.49   16.10
   2 -14   8   60.29   15.10
   2 -14   8   44.90   14.00
  -2  14  -9    8.90   17.80
  -2 -14  -9    9.90   15.10
   2 -14   9    5.10   13.30
  -2 -14  -9   21.30   14.50
   2 -14   9   27.10   13.70
   2 -14  10   76.09   16.90
  -2  15  10   12.50   13.90
   2  15 -10  -15.10   15.80
   2  15 -10   17.60   16.70
  -2 -15  10   17.10   15.40
   2 -15 -10   -0.30   15.10
  -2 -15  10    2.50   15.60
  -2  15   9   48.30   13.60
   2  15  -9   31.90   16.00
   2  15  -9   22.60   14.80
  -2 -15   9   39.20   16.30
  -2 -15   9   18.30   15.80
   2 -15  -9   31.90   15.80
   2  15  -8    7.90   11.60
  -2  15   8   -6.60   11.40
   2  15  -8   -6.40   12.80
  -2  15   8   15.60   16.10
  -2 -15   8  -20.90   12.70
  -2 -15   8    4.50   14.00
   2 -15  -8   -5.60   12.30
   2 -15  -8   -5.70   12.10
   2  15  -7   43.70   11.60
  -2  15   7   67.79   12.80
  -2  15   7   46.70   17.50
   2  15  -7   52.89   14.80
  -2 -15   7   22.20   13.80
  -2 -15   7   24.00   14.40
   2 -15  -7   37.60   13.00
   2 -15  -7   31.00   13.50
   2  15  -6   -9.20   10.90
   2  15  -6    0.00    8.40
  -2  15   6  -15.80    9.60
   2  15  -6   -8.40    8.30
  -2  15   6    0.50   14.80
   2  15  -6   -5.40   13.00
  -2 -15   6   -0.50   12.30
   2 -15  -6    3.20   11.10
  -2 -15   6    2.30   12.10
   2 -15  -6  -16.30   11.20
   2 -15  -6    1.80    8.50
  -2 -15   6    8.60   12.30
   2  15  -5  114.99   12.90
  -2  15   5  122.49   18.60
   2  15  -5  106.29   15.20
   2  15  -5   98.89   16.20
   2  15  -5  128.89   20.90
  -2  15   5   87.59   12.80
  -2 -15   5  114.79   16.80
  -2 -15   5  124.79   17.10
   2 -15  -5   97.99   12.30
  -2 -15   5  119.39   17.40
   2 -15  -5  101.29   15.20
   2 -15  -5  104.09   16.30
  -2  15   4   10.50    9.40
   2  15  -4  -17.10   11.40
   2  15  -4  -12.30   15.10
   2  15  -4   11.40    9.80
  -2  15   4   20.00   14.80
  -2 -15   4    0.90   11.30
  -2 -15   4   10.50   11.50
   2 -15  -4    9.30    9.00
   2 -15  -4    0.90   11.40
   2 -15  -4  -12.30    9.90
  -2 -15   4  -11.90   11.70
   2  15  -3  221.08   24.00
  -2  15   3  223.88   24.00
  -2  15   3  210.98   18.40
   2  15  -3  200.18   19.40
   2  15  -3  228.18   20.50
   2 -15  -3  225.08   21.80
   2 -15  -3  206.68   22.10
   2 -15  -3  259.47   17.50
  -2 -15   3  214.78   23.00
  -2 -15   3  192.78   20.10
  -2 -15   3  192.78   21.90
   2  15  -2   27.00    9.20
  -2  15   2   10.70   13.90
   2  15  -2   -8.10    9.70
  -2  15   2    2.90    9.50
   2  15  -2    0.90   14.00
  -2 -15   2    4.10   10.70
  -2 -15   2    0.60   10.40
   2 -15  -2    6.00    9.10
  -2 -15   2   10.90   10.80
   2 -15  -2    2.20   10.90
   2 -15  -2    3.50   10.20
  -2  15   1  142.89   17.40
   2  15  -1  188.78   22.20
   2  15  -1  146.99   13.90
  -2  15   1  155.18   18.60
   2  15  -1  158.88   17.10
  -2 -15   1  159.68   17.70
  -2 -15   1  127.39   17.30
   2 -15  -1  159.48   18.60
  -2 -15   1  137.49   17.60
  -2 -15   1  154.08   18.60
   2 -15  -1  156.68   16.30
   2  15   0   -2.10   14.10
  -2  15   0    8.40   14.00
   2  15   0   10.40    9.40
  -2  15   0   -3.80    9.80
   2  15   0  -13.40    8.20
   2 -15   0    2.80    9.50
   2 -15   0  -18.10    9.30
   2 -15   0  -10.70    8.90
  -2 -15   0    0.40   11.00
  -2 -15   0    8.00   13.50
  -2 -15   0    9.00   10.60
  -2 -15   0  -14.40    8.70
   2  15   1  152.58   19.00
   2  15   1  146.69   14.80
  -2  15  -1  116.99   15.00
   2  15   1  159.58   16.60
  -2  15  -1  148.79   19.70
   2 -15   1  130.09   16.80
  -2 -15  -1  148.49   15.70
  -2 -15  -1  166.58   20.80
   2 -15   1  126.59   15.00
  -2 -15  -1  126.09   16.70
  -2 -15  -1  124.99   16.50
   2 -15   1  116.49   16.20
  -2  15  -2   -0.30   11.10
  -2  15  -2   21.10   14.90
   2  15   2   -5.90   10.30
   2  15   2  -19.90   12.60
  -2  15  -2    1.60    8.40
   2 -15   2   -1.20    9.50
  -2 -15  -2   -1.40   10.50
  -2 -15  -2   11.30   11.30
  -2 -15  -2   -9.80   13.60
  -2 -15  -2    8.80    8.10
   2 -15   2   10.10   10.80
   2 -15   2   -9.20    9.80
   2  15   3  121.79   19.70
  -2  15  -3  160.18   21.40
  -2  15  -3  108.59   13.50
   2  15   3   95.89   14.00
  -2  15  -3  130.69   16.40
  -2 -15  -3  112.59   16.70
   2 -15   3   92.39   14.50
   2 -15   3  130.99   17.30
  -2 -15  -3  112.29   11.10
   2 -15   3  124.99   17.30
  -2 -15  -3  116.79   19.40
  -2 -15  -3  129.59   16.60
   2  15   4    0.20   10.40
  -2  15  -4   -9.30   12.30
  -2  15  -4    0.20    9.10
   2  15   4    2.70   15.50
  -2  15  -4   17.50   13.60
  -2 -15  -4   11.00   12.00
   2 -15   4    5.70   11.80
   2 -15   4   -3.70   11.30
  -2 -15  -4    4.70   11.70
  -2 -15  -4    0.60    6.50
   2  15   5   96.89   14.90
   2  15   5  111.59   20.20
  -2  15  -5   88.69   14.20
   2 -15   5   81.19   15.70
  -2 -15  -5   80.29   15.90
   2 -15   5   56.09   14.10
  -2 -15  -5   56.39   15.60
   2  15   6   24.60   12.20
   2  15   6   16.30   17.30
  -2  15  -6   39.70   13.30
  -2 -15  -6   11.80   13.30
   2 -15   6   -3.90   12.30
  -2 -15  -6   13.70   13.90
   2 -15   6   15.90   12.10
   2  15   7   21.10   19.60
  -2  15  -7   41.00   15.70
   2 -15   7   66.49   15.00
  -2 -15  -7   41.30   15.50
  -2 -15  -7   34.10   15.90
   2 -15   7   38.00   14.80
   2  15   8   33.20   19.30
  -2  15  -8  -22.40   15.00
   2 -15   8   -6.70   14.20
  -2 -15  -8   11.30   15.80
  -2 -15  -8    8.90   14.40
   2 -15   8   -8.90   13.50
  -2  15  -9   48.40   20.20
  -2 -15  -9   46.30   16.50
   2 -15   9   32.00   16.10
   2 -15   9    4.90   14.30
  -2 -15  -9   35.40   18.10
  -2  16   9   -7.60   14.40
   2  16  -9  -11.20   15.50
   2  16  -9   14.80   17.70
  -2 -16   9   16.20   16.20
   2 -16  -9   15.40   16.30
   2 -16  -9    1.70   14.80
  -2 -16   9    4.70   16.10
  -2  16   8   51.49   19.30
  -2  16   8   29.00   14.00
   2  16  -8   26.50   15.00
   2  16  -8   27.20   14.00
   2 -16  -8   19.70   15.50
  -2 -16   8   22.80   16.50
   2 -16  -8    4.70   15.20
  -2 -16   8   49.30   16.20
   2  16  -7   -2.10   11.20
  -2  16   7   11.40   12.60
   2  16  -7    8.10   14.50
  -2  16   7  -30.40   17.00
   2 -16  -7   -2.50   13.00
   2 -16  -7   11.00   14.10
  -2 -16   7   -0.10   13.20
  -2 -16   7   17.50   14.10
  -2  16   6   64.69   13.60
  -2  16   6   72.59   19.60
   2  16  -6   55.29   12.60
   2  16  -6   89.09   16.40
   2 -16  -6   71.69   15.40
   2 -16  -6   77.29   16.50
  -2 -16   6   63.99   15.80
  -2 -16   6   45.80   14.80
   2  16  -5   -7.80    8.80
   2  16  -5    0.40   12.00
  -2  16   5    8.40   16.40
  -2  16   5    5.50   11.60
  -2 -16   5  -21.80   11.80
   2 -16  -5    6.50   10.00
   2 -16  -5   38.60   12.60
  -2 -16   5   20.30   13.30
  -2 -16   5   -0.30   10.60
   2 -16  -5   16.20   13.10
   2  16  -4   36.30   13.10
  -2  16   4   69.79   18.70
  -2  16   4   51.79   12.60
  -2 -16   4   43.10   15.80
   2 -16  -4   48.60   14.40
   2 -16  -4   50.09   11.40
  -2 -16   4   39.60   13.80
  -2 -16   4   13.90   13.30
   2 -16  -4   54.39   14.20
  -2  16   3    7.80   11.00
   2  16  -3   15.50   12.40
   2  16  -3   -5.10    9.60
  -2  16   3    4.50   16.30
   2 -16  -3    7.50   11.60
   2 -16  -3    1.20    9.80
  -2 -16   3   -8.40   11.70
  -2 -16   3   -4.10   11.80
  -2 -16   3   15.20   13.00
   2 -16  -3    8.60   11.70
   2  16  -2   37.00   13.20
   2  16  -2   58.19   11.70
  -2  16   2   30.90   17.50
  -2  16   2   50.09   13.00
  -2 -16   2   63.79   14.90
   2 -16  -2   49.70   13.40
  -2 -16   2   54.29   14.40
   2 -16  -2   75.49   12.60
   2 -16  -2   50.69   13.90
  -2 -16   2   55.69   14.50
   2  16  -1   18.80   15.90
   2  16  -1    5.20   11.60
  -2  16   1   20.10   15.40
  -2  16   1    3.80   10.90
   2  16  -1   -6.00    9.50
  -2 -16   1  -10.20   11.30
  -2 -16   1   -8.30   11.50
   2 -16  -1   -4.30   10.50
  -2 -16   1   16.10   11.50
   2 -16  -1   -2.10   11.20
   2 -16  -1   16.50   12.30
   2  16   0   42.90   12.10
   2  16   0   78.19   18.80
  -2  16   0   84.49   17.40
   2  16   0   71.79   11.30
  -2  16   0   35.00   13.40
   2 -16   0   52.69   14.20
   2 -16   0   61.49   13.40
  -2 -16   0   65.89   12.80
  -2 -16   0   59.89   17.90
  -2 -16   0   59.29   14.00
  -2 -16   0   65.69   16.30
   2 -16   0   45.60   13.40
   2  16   1   24.20   10.10
   2  16   1   -6.40   10.30
  -2  16  -1  -15.10   11.20
  -2  16  -1    4.00   13.60
   2  16   1   -9.80   15.80
   2 -16   1   -9.10   11.00
   2 -16   1   27.10   13.20
  -2 -16  -1   15.60   12.60
  -2 -16  -1    5.80   11.60
  -2 -16  -1   -8.10   14.30
  -2 -16  -1   -8.60    9.60
   2 -16   1    3.90   12.00
   2  16   2   47.90   14.80
   2  16   2   56.79   19.30
  -2  16  -2   52.19   14.60
  -2  16  -2   69.29   13.10
  -2 -16  -2   86.59   16.30
  -2 -16  -2   53.29   19.20
  -2 -16  -2   80.09   11.40
   2 -16   2   78.89   15.70
  -2 -16  -2   77.79   16.00
   2 -16   2   87.19   14.50
   2 -16   2   72.39   15.30
   2  16   3   -0.60   13.00
  -2  16  -3    5.20    9.50
   2  16   3  -21.40   17.60
  -2  16  -3  -11.60   13.80
  -2 -16  -3   20.60   13.10
  -2 -16  -3    1.10   13.00
  -2 -16  -3    0.70    8.30
   2 -16   3   23.70   13.50
   2 -16   3    2.70    9.10
   2 -16   3   -4.60   11.00
  -2 -16  -3  -11.60   12.10
  -2  16  -4   88.09   15.10
   2  16   4  113.49   21.30
   2  16   4   71.99   13.70
   2 -16   4  103.39   17.30
   2 -16   4   93.89   17.10
  -2 -16  -4   71.59   16.20
  -2 -16  -4   89.99   16.70
  -2  16  -5   21.90   12.70
   2  16   5  -16.30   18.20
   2 -16   5    0.10   13.20
   2 -16   5   -2.20   13.30
  -2 -16  -5   -5.90   12.90
  -2 -16  -5    2.90   14.50
   2  16   6   51.09   21.50
  -2  16  -6   30.60   14.30
   2 -16   6   34.20   14.20
  -2 -16  -6   23.90   16.00
  -2 -16  -6   47.60   16.20
   2 -16   6   69.79   16.10
  -2  16  -7   20.70   15.30
   2  16   7  -11.10   21.50
  -2 -16  -7   16.90   15.50
   2 -16   7    9.90   14.90
  -2 -16  -7   16.90   16.70
   2 -16   7  -16.30   13.40
   2  17  -8   -4.00   15.90
  -2  17   8   25.40   13.90
   2  17  -8   -2.80   14.40
   2 -17  -8   -5.70   16.20
  -2 -17   8  -27.20   16.40
   2 -17  -8  -12.00   15.60
  -2 -17   8    0.70   17.60
  -2  17   7   20.00   14.90
   2  17  -7   29.30   14.40
   2  17  -7   41.20   16.20
  -2  17   7  -21.10   21.20
   2 -17  -7   52.79   18.00
   2 -17  -7   45.10   17.10
  -2 -17   7   18.60   16.30
  -2 -17   7   20.60   16.50
   2  17  -6   -7.70   13.90
   2  17  -6  -18.80   10.80
  -2  17   6   -3.80   20.00
  -2  17   6   -8.70   13.80
   2 -17  -6  -19.10   14.20
  -2 -17   6    5.60   15.50
   2 -17  -6   10.30   15.10
  -2 -17   6   -2.30   16.20
   2  17  -5   13.70   14.80
  -2  17   5   78.79   21.20
   2  17  -5   34.10   12.10
  -2  17   5   41.70   14.20
   2 -17  -5   48.00   14.30
   2 -17  -5   17.20    9.80
  -2 -17   5   12.70   14.20
   2 -17  -5   51.19   16.60
  -2 -17   5   37.20   15.50
  -2  17   4    6.00   13.00
   2  17  -4   16.40   12.60
  -2  17   4   43.90   16.40
   2 -17  -4   15.70   13.80
  -2 -17   4    1.90   14.20
   2 -17  -4   11.70   13.70
   2 -17  -4   24.60   11.60
  -2 -17   4   10.00   13.80
  -2  17   3   39.30   14.00
   2  17  -3   45.20   13.10
   2 -17  -3   37.00   14.20
  -2 -17   3   13.20   13.90
  -2 -17   3    8.80   14.50
   2 -17  -3   43.40   14.60
   2 -17  -3   50.59   12.80
  -2 -17   3   28.10   14.90
   2  17  -2  -12.40   10.90
  -2  17   2   -2.00   12.40
  -2 -17   2    0.30   13.40
   2 -17  -2    1.60   11.50
  -2 -17   2   -5.80   12.80
   2 -17  -2  -21.00   12.00
   2 -17  -2   -4.40   11.90
  -2 -17   2   -6.00   13.20
  -2  17   1   34.90   14.30
   2  17  -1   26.20   12.00
   2 -17  -1   44.20   13.20
  -2 -17   1   28.40   14.20
  -2 -17   1   36.10   13.50
   2 -17  -1   43.30   14.50
   2 -17  -1   32.70   14.60
  -2 -17   1   45.60   14.10
  -2  17   0   14.90   13.30
   2  17   0    2.50    9.80
   2 -17   0   10.20   12.30
  -2 -17   0    5.90   12.60
   2 -17   0   -8.00   12.70
  -2 -17   0    2.20   13.10
  -2 -17   0  -13.60   12.30
   2 -17   0  -12.70   12.60
  -2  17  -1   47.80   15.70
   2  17   1   68.99   11.60
   2 -17   1   52.29   15.30
   2 -17   1   63.29   15.90
  -2 -17  -1   52.59   14.80
  -2 -17  -1   71.99   17.10
  -2 -17  -1   59.19   12.90
  -2  17  -2    4.40    9.90
  -2  17  -2    5.60   13.80
   2 -17   2   23.90   13.90
  -2 -17  -2  -16.50   10.10
   2 -17   2   -9.10   12.20
  -2 -17  -2  -20.80   12.30
  -2 -17  -2   -0.30   13.10
  -2  17  -3   72.29   14.00
  -2 -17  -3   69.99   16.90
   2 -17   3   68.19   16.80
   2 -17   3   74.19   16.40
  -2 -17  -3   61.19   16.70
  -2  17  -4    5.90   11.60
   2 -17   4   25.00   14.40
   2 -17   4    7.20   14.50
  -2 -17  -4    6.40   15.20
  -2 -17  -4    8.60   14.90
  -2  17  -5   47.90   15.20
   2 -17   5   82.99   18.60
   2 -17   5   57.29   16.80
  -2 -17  -5   50.19   18.50
  -2 -17  -5   84.29   19.20
  -2  17  -6    1.30   14.30
   2 -17   6   15.80   15.90
   2 -17   6   -7.90   14.70
  -2 -17  -6    4.70   16.60
  -2 -17  -6  -23.90   15.40
   2  18  -6   48.80   17.20
   2  18  -6   -3.00   12.70
  -2  18   6   -1.20   12.80
   2 -18  -6    2.00   17.00
  -2 -18   6   31.80   17.40
   2 -18  -6    0.00   17.20
  -2 -18   6    7.10   17.50
   2  18  -5   -1.80   14.90
   2  18  -5    7.60   12.40
  -2  18   5   12.80   16.10
   2 -18  -5   13.30   16.90
  -2 -18   5   -0.30   16.50
  -2 -18   5   -2.10   15.80
   2 -18  -5   13.40   16.30
   2  18  -4   41.10   13.10
  -2  18   4   27.70   16.80
   2  18  -4   18.80   14.90
   2 -18  -4   20.10   15.30
   2 -18  -4   25.70   17.30
  -2 -18   4   28.60   16.80
  -2 -18   4   20.30   15.10
   2 -18  -4    0.30    9.70
  -2  18   3    1.70   15.90
   2  18  -3  -13.50   13.50
  -2 -18   3  -27.90   14.50
   2 -18  -3   -8.10   14.60
  -2 -18   3    8.50   14.70
   2 -18  -3    0.40   12.80
   2 -18  -3   12.10   14.30
  -2  18   2   86.39   17.50
   2  18  -2   38.70   13.90
  -2 -18   2   49.50   16.70
   2 -18  -2   35.00   14.30
  -2 -18   2   19.40   16.60
   2 -18  -2   28.80   14.60
  -2 -18   2   49.90   14.50
   2 -18  -2   29.30   15.50
   2  18  -1    9.50   12.30
  -2  18   1   53.49   15.50
   2 -18  -1   -3.60   14.80
  -2 -18   1   14.50   13.60
  -2 -18   1    3.00   15.70
  -2 -18   1   -6.40   14.50
   2 -18  -1   12.20   15.80
  -2 -18   0   45.70   17.70
   2 -18   0   59.59   16.90
  -2 -18   0   70.19   17.70
   2 -18   0   74.09   18.10
  -2 -18   0   30.80   14.20
   2 -18   1  -26.70   13.50
  -2 -18  -1   16.00   11.80
  -2 -18  -1   -8.00   14.40
   2 -18   1    0.30   14.60
  -2 -18  -1    4.90   15.30
  -2  18  -2   37.50   13.60
  -2 -18  -2   37.30   17.10
   2 -18   2   54.09   16.40
   2 -18   2   16.80   15.80
  -2 -18  -2   47.30   16.70
  -2  18  -3   -2.80   12.00
  -2 -18  -3   -5.00   16.40
  -2 -18  -3   -5.40   16.30
   2 -18   3  -22.10   15.30
   2 -18   3   -7.30   13.30
  -2  18  -4   41.70   15.80
  -2 -18  -4   67.29   19.90
   2 -18   4   48.10   18.50
   2 -18   4   51.19   17.30
  -2 -18  -4   69.49   19.30
   2  19  -3   36.70   15.90
   2 -19  -3   26.50   17.60
  -2 -19   3   36.50   17.60
  -2 -19   3   49.60   18.30
   2 -19  -3   57.79   18.90
  -2 -19   2  -18.80   15.50
   2 -19  -2  -31.90   15.20
   2 -19  -2   20.00   16.20
  -2 -19   2    3.70   16.20
  -2 -19   1   46.00   17.80
  -2 -19   1   25.30   18.80
   2 -19  -1   31.30   17.30
   2 -19  -1   35.10   16.60
  -2 -19   0   -8.60   16.90
  -2 -19   0   -6.50   16.90
   2 -19   0    1.70   16.60
   2 -19   0   15.60   16.50
  -2 -19   0    1.60    9.40
  -2  19  -1   20.70   13.60
  -2 -19  -1   11.00   16.90
   2 -19   1   10.90   17.90
   2 -19   1   56.29   18.10
  -2 -19  -1   52.19   19.80
   3   0 -16   -2.20   11.90
   3   0 -15   -5.60    9.70
   3   0 -14   90.79   11.60
   3   0 -13   -5.50    6.50
   3   0 -12  110.99   11.40
   3   0 -11   -5.30    6.50
   3   0 -11  -10.90    4.30
   3   0 -10  324.47   17.50
   3   0 -10  308.77   17.90
   3   0 -10  312.67   14.30
   3   0  -9   -0.10    5.10
   3   0  -9    3.60    5.20
   3   0  -8 1733.73   45.10
   3   0  -8 1778.32   46.40
   3   0  -7   -0.70    1.50
   3   0  -7   -5.10    2.90
   3   0  -6 3239.88   68.09
   3   0  -6 3286.17   72.69
   3   0  -5   -1.90    1.80
   3   0  -5   -0.10    1.40
   3   0  -4 1649.13   38.00
   3   0  -4 1683.13   36.80
   3   0  -4 1618.84   35.50
   3   0  -3    2.10    1.50
  -3   0   3    0.80    1.20
   3   0  -3   -0.30    0.90
   3   0  -2  764.82   18.60
  -3   0   2  749.42   18.40
   3   0  -2  778.02   17.00
  -3   0   1   -0.50    2.10
  -3   0   1    0.90    1.40
   3   0  -1   -0.60    1.10
  -3   0   0 6822.42  144.59
  -3   0   0 7038.10  141.49
   3   0   0 6394.06  139.19
   3   0   1    2.10    1.40
  -3   0  -1   -0.60    2.00
  -3   0  -1   -2.20    2.90
  -3   0  -2   15.30    3.30
   3   0   2   20.80    2.60
  -3   0  -2   15.90    4.40
   3   0   3    2.70    1.80
  -3   0  -3   -4.00    3.70
  -3   0  -3    8.40    3.10
  -3   0  -4  265.47   12.60
   3   0   4  251.67    8.90
  -3   0  -4  251.47   11.20
  -3   0  -5    1.20    3.50
  -3   0  -5   -6.00    4.30
   3   0   5    1.10    2.50
  -3   0  -5   -1.30    4.20
  -3   0  -6  500.75   17.90
   3   0   6  519.95   15.60
  -3   0  -6  472.75   19.00
  -3   0  -6  529.05   20.90
   3   0   7   -2.00    3.40
  -3   0  -7    4.40    6.00
  -3   0  -7    5.10    5.50
  -3   0  -7    3.70    4.50
  -3   0  -8   -2.20    5.00
   3   0   8    2.00    4.20
  -3   0  -8    1.90    6.80
   3   0   8    6.00    4.20
  -3   0  -8   -3.50    5.40
  -3   0  -9    4.90    8.40
   3   0   9    8.30    4.70
  -3   0  -9   -4.70    5.60
  -3   0  -9   -2.90    6.20
   3   0   9   10.40    5.30
   3   0  10  175.98   11.60
  -3   0 -10  192.38   13.30
   3   0  10  177.68   12.50
  -3   0 -10  193.88   17.70
  -3   0 -10  181.98   16.60
  -3   0 -11   -6.30    6.90
   3   0  11   -0.20    5.60
  -3   0 -11  -24.50   10.40
  -3   0 -11   -5.70    7.90
   3   0  11    8.90    7.50
   3   0  12  131.69   12.50
  -3   0 -12  120.49   16.10
   3   0  12  137.79   15.20
  -3   0 -12  140.69   17.30
  -3   0 -12  147.09   14.20
  -3   0 -13    5.70   11.40
   3   0  13    1.10    6.60
  -3   0 -14   33.50   15.10
   3   1 -16   18.20   12.00
   3  -1 -16    5.40   12.20
   3   1 -15   66.09   12.20
   3  -1 -15   67.99   12.60
   3   1 -14    0.80    8.10
   3  -1 -14    1.90    8.10
   3   1 -13  238.98   15.40
   3  -1 -13  259.87   17.30
   3   1 -12   11.20    8.40
   3   1 -12   -1.30    5.50
   3   1 -12   -4.40    8.70
   3  -1 -12    2.40    5.90
   3   1 -11  219.28   16.80
   3   1 -11  233.58   17.70
   3   1 -11  251.37   13.30
   3  -1 -11  249.18   14.10
   3  -1 -11  268.67   17.50
   3   1 -10   -3.40    6.50
   3   1 -10    0.40    4.40
   3   1 -10    0.50    2.70
   3   1 -10   11.10    6.30
   3  -1 -10    6.30    4.80
   3  -1 -10    2.50    6.40
   3   1  -9  332.77   17.60
   3   1  -9  311.57    9.90
   3   1  -9  349.37   16.40
   3  -1  -9  322.57   16.60
   3   1  -8   27.70    3.30
   3   1  -8   27.50    6.80
   3   1  -8   31.90    6.20
   3   1  -7  730.73   22.40
   3   1  -7  708.63   18.00
   3  -1  -7  719.83   21.50
   3   1  -6    7.90    2.30
   3   1  -6   10.90    3.40
   3  -1  -6   10.10    3.00
   3   1  -5 3999.70   84.19
   3   1  -5 4062.99   86.29
   3  -1  -5 3956.20   85.79
   3  -1  -5 3915.41   82.09
   3  -1  -5 4028.70   85.39
  -3   1   4    3.60    1.20
   3   1  -4    2.20    1.60
   3   1  -4    2.80    1.60
   3  -1  -4    2.90    1.90
   3  -1  -4    3.50    1.50
   3   1  -3 1242.98   28.10
   3   1  -3 1239.88   29.40
   3   1  -3 1240.88   28.10
  -3   1   3 1179.58   27.90
   3  -1  -3 1252.07   28.80
   3  -1  -3 1264.27   26.60
  -3  -1   3 1258.47   29.40
   3   1  -2  728.23   16.90
  -3   1   2  754.82   18.30
   3   1  -2  701.83   17.80
   3  -1  -2  695.63   17.60
  -3  -1   2  697.23   19.90
  -3   1   1   99.29    5.50
   3   1  -1   97.89    4.30
  -3  -1   1   93.09    4.50
  -3  -1   1   95.99    6.70
   3  -1  -1   97.89    4.60
  -3   1   0   82.79    6.00
  -3   1   0   74.89    5.10
   3   1   0   77.99    3.60
   3  -1   0   81.09    4.30
  -3  -1   0   83.99    7.10
  -3  -1   0   89.19    4.70
  -3   1  -1   11.50    3.00
   3   1   1   11.60    1.70
  -3  -1  -1    6.30    3.20
  -3  -1  -1    8.90    2.20
   3  -1   1   11.20    2.00
   3   1   2  362.76    9.60
  -3   1  -2  362.16   13.00
  -3   1  -2  330.47   14.40
   3  -1   2  354.76   10.70
  -3  -1  -2  352.96   11.60
  -3  -1  -2  360.26   14.20
   3   1   3 1870.21   41.00
  -3   1  -3 1908.11   45.60
  -3   1  -3 1860.61   47.20
  -3  -1  -3 1900.21   44.00
  -3  -1  -3 1953.10   47.00
   3  -1   3 1875.11   42.70
   3   1   4   78.49    4.40
  -3   1  -4   80.69    7.30
  -3   1  -4   74.19    7.90
  -3  -1  -4   80.19    8.30
  -3  -1  -4   76.49    6.30
   3  -1   4   73.49    5.50
  -3   1  -5  403.06   15.90
  -3   1  -5  436.66   19.30
   3   1   5  428.96   12.20
  -3   1  -5  421.26   16.50
  -3  -1  -5  419.26   17.60
   3  -1   5  409.56   13.70
  -3  -1  -5  408.66   14.40
  -3  -1  -5  417.76   16.90
   3   1   6   -0.50    2.60
  -3   1  -6    5.90    5.20
  -3   1  -6   -1.90    4.50
  -3   1  -6    9.40    5.40
  -3  -1  -6   -2.60    4.00
  -3  -1  -6    9.00    3.90
  -3  -1  -6    0.60    5.40
   3  -1   6   -0.60    3.40
  -3   1  -7  562.44   20.60
  -3   1  -7  570.14   20.80
  -3   1  -7  540.55   23.60
   3   1   7  555.54   16.40
  -3  -1  -7  530.05   21.40
   3  -1   7  552.24   18.10
  -3  -1  -7  580.64   18.50
  -3  -1  -7  540.45   22.30
  -3   1  -8   -0.90    5.80
   3   1   8   -0.90    3.70
  -3   1  -8   -1.50    6.50
  -3   1  -8    0.20    5.70
   3  -1   8   -1.40    4.90
  -3  -1  -8   -3.00    7.10
  -3  -1  -8    5.90    4.60
  -3  -1  -8   -0.50    5.20
   3  -1   8    8.90    4.40
  -3   1  -9  276.27   18.70
   3   1   9  258.77   12.90
   3   1   9  267.67   12.20
  -3   1  -9  275.27   16.80
  -3   1  -9  254.27   16.00
   3  -1   9  280.87   13.00
  -3  -1  -9  302.57   13.90
  -3  -1  -9  295.27   18.10
  -3  -1  -9  282.27   19.00
   3  -1   9  282.57   14.20
   3   1  10   15.30    6.00
  -3   1 -10   13.40    7.70
   3   1  10   16.90    5.90
  -3   1 -10   17.20    9.50
  -3   1 -10   14.00    8.30
  -3  -1 -10   13.20    6.60
   3  -1  10    3.80    7.10
  -3  -1 -10   15.80    7.30
   3  -1  10   17.50    5.30
  -3  -1 -10   42.00   11.80
   3   1  11   95.89    9.30
  -3   1 -11  137.69   15.10
   3   1  11  113.49   11.90
  -3   1 -11  140.89   14.60
  -3   1 -11  125.69   15.10
  -3  -1 -11  127.99   12.60
   3  -1  11  120.39   14.10
   3  -1  11  120.79   10.70
  -3  -1 -11  106.79   15.90
  -3  -1 -11  153.28   17.00
   3   1  12    2.20    6.60
  -3   1 -12    7.40   10.20
   3   1  12   -6.20    7.40
  -3   1 -12    5.90   12.00
  -3   1 -12   18.10    8.70
  -3  -1 -12    5.50   14.20
   3  -1  12   -5.10    6.20
  -3  -1 -12   13.00    8.10
  -3  -1 -12    2.30    9.50
   3  -1  12    0.50    9.20
  -3   1 -13   16.90   12.20
   3  -1  13   36.60    7.90
  -3  -1 -13   18.70   15.10
  -3  -1 -13   21.10   12.40
  -3   1 -14    8.50   13.40
  -3  -1 -14  -28.10   12.80
   3   2 -16   40.20   12.80
   3  -2 -16   27.60   13.60
   3   2 -15   -4.60    9.30
   3  -2 -15   -7.70    9.80
   3   2 -14  107.09   12.10
   3  -2 -14   99.89   13.10
   3   2 -13   -1.10   10.10
   3   2 -13   -3.50    3.40
   3   2 -13    3.90    6.60
   3  -2 -13  -12.50    7.10
   3   2 -12  101.39   11.00
   3   2 -12   95.39   14.30
   3   2 -12   74.79   12.80
   3   2 -12   69.19    7.60
   3  -2 -12   84.39    9.90
   3   2 -11    1.40    4.20
   3   2 -11    6.70    5.10
   3   2 -11    6.00    8.80
   3   2 -11   -0.90    7.50
   3  -2 -11   -6.40    5.00
   3   2 -10   52.39    9.10
   3   2 -10   54.09    9.50
   3   2 -10   59.39    5.70
   3  -2 -10   57.79    7.40
   3  -2 -10   71.69    9.20
   3  -2 -10   80.99    9.20
   3   2  -9    8.10    5.70
   3   2  -9    2.10    3.30
   3   2  -9    3.60    5.30
   3  -2  -9   -2.00    4.40
   3  -2  -9    4.10    6.10
   3   2  -8  259.47   14.90
   3   2  -8  236.58    9.70
   3   2  -8  265.37   13.80
   3   2  -7   79.79    9.30
   3   2  -7   62.19    5.50
   3   2  -7   46.80    6.20
   3   2  -6 1667.23   40.90
   3   2  -6 1659.93   38.30
   3  -2  -6 1642.14   39.00
   3   2  -5   63.09    4.80
   3   2  -5   63.79    5.40
  -3   2   5   69.59    3.10
   3  -2  -5   66.39    4.80
  -3  -2   5   70.59    4.40
   3   2  -4  471.65   14.30
  -3   2   4  498.15   12.90
   3   2  -4  515.05   14.20
  -3  -2   4  487.35   14.40
   3  -2  -4  498.25   13.90
  -3   2   3   78.99    4.50
   3   2  -3   79.39    4.70
   3   2  -3   72.69    4.40
  -3  -2   3   61.39    5.50
   3  -2  -3   74.99    4.30
   3   2  -2 2381.56   50.59
   3   2  -2 2307.37   50.99
  -3   2   2 2321.87   51.39
   3  -2  -2 2275.37   50.79
  -3  -2   2 2357.56   53.59
   3   2  -1  141.19    5.40
  -3   2   1  143.09    6.80
   3   2  -1  133.69    5.70
  -3   2   1  139.29    4.70
   3   2  -1  136.29    5.50
   3  -2  -1  140.29    5.90
  -3  -2   1  134.99    7.60
  -3   2   0   12.60    2.00
  -3   2   0   12.70    3.00
   3   2   0   12.80    1.90
  -3  -2   0   15.30    4.00
  -3  -2   0   17.10    2.60
   3  -2   0   16.90    2.60
  -3   2  -1   20.00    3.00
   3   2   1   23.50    2.00
  -3   2  -1   18.10    3.50
  -3   2  -1   20.60    4.00
  -3  -2  -1   19.30    2.80
   3  -2   1   23.90    2.90
  -3  -2  -1   24.00    4.50
   3   2   2 4066.49   91.19
  -3   2  -2 4542.05   96.89
  -3   2  -2 4340.07   98.49
  -3   2  -2 4591.74   96.39
  -3  -2  -2 4457.75   94.49
  -3  -2  -2 4536.25   97.99
   3  -2   2 4444.46   94.29
  -3   2  -3   37.30    5.40
  -3   2  -3   42.00    5.50
  -3   2  -3   36.20    6.20
   3   2   3   38.30    2.60
   3  -2   3   36.90    4.50
  -3  -2  -3   31.60    5.50
  -3  -2  -3   40.10    4.30
   3   2   4  437.26   10.80
  -3   2  -4  440.76   16.20
  -3   2  -4  409.66   16.50
  -3   2  -4  404.66   16.60
  -3  -2  -4  413.46   13.50
  -3  -2  -4  415.56   16.60
  -3  -2  -4  394.76   17.60
   3  -2   4  414.56   13.80
   3   2   5   87.09    4.40
  -3   2  -5   87.39    8.80
  -3   2  -5   80.59    8.50
  -3   2  -5   93.59   10.60
  -3   2  -5   82.29    8.90
  -3  -2  -5   85.29    6.60
  -3  -2  -5   87.89    8.60
   3  -2   5   82.69    7.00
  -3  -2  -5  100.49    9.60
  -3   2  -6  633.84   25.10
  -3   2  -6  596.94   21.70
  -3   2  -6  635.24   21.40
  -3   2  -6  614.84   23.50
   3   2   6  630.24   16.00
  -3  -2  -6  653.53   23.20
  -3  -2  -6  614.04   22.80
   3  -2   6  622.64   19.70
  -3  -2  -6  623.24   18.80
  -3   2  -7    2.80    5.50
   3   2   7    2.90    2.90
  -3   2  -7    8.40    6.00
  -3   2  -7    5.20    6.10
  -3  -2  -7    3.40    4.00
   3  -2   7    5.40    4.60
  -3  -2  -7   -1.70    4.60
   3  -2   7   16.60    4.80
  -3  -2  -7   10.70    7.10
  -3   2  -8  311.97   18.10
  -3   2  -8  323.67   16.20
   3   2   8  322.27   11.30
  -3   2  -8  325.67   17.30
  -3  -2  -8  319.27   18.70
   3  -2   8  345.47   14.40
   3  -2   8  314.87   14.80
  -3  -2  -8  361.26   18.30
  -3  -2  -8  341.07   13.80
  -3   2  -9    5.90    7.50
   3   2   9   11.30    5.40
  -3   2  -9    5.00    7.70
  -3   2  -9   20.30    8.40
   3   2   9   11.40    4.30
   3  -2   9   18.60    7.10
   3  -2   9   11.50    5.10
  -3  -2  -9    0.80    9.50
  -3  -2  -9    4.00    5.20
  -3  -2  -9    7.50    6.40
   3   2  10  166.08   11.90
   3   2  10  140.99    9.30
  -3   2 -10  118.49   15.10
  -3   2 -10  135.89   16.40
  -3   2 -10  123.49   13.10
  -3  -2 -10  139.19   15.60
  -3  -2 -10  124.29   14.60
  -3  -2 -10  129.79   11.80
   3  -2  10  126.19   10.70
   3  -2  10  123.99   13.30
   3   2  11    1.80    5.60
  -3   2 -11   -0.30    9.30
  -3   2 -11    8.00   10.20
  -3   2 -11    1.90    9.10
   3  -2  11   -1.80    5.30
  -3  -2 -11    3.10    8.80
  -3  -2 -11  -22.90   12.40
   3  -2  11    1.00    8.80
  -3   2 -12   92.59   12.30
  -3   2 -12   72.09   13.40
   3   2  12   82.79    9.80
  -3   2 -12   82.79   13.50
  -3  -2 -12   45.60   16.20
  -3  -2 -12   50.39    9.00
   3  -2  12   82.79   12.40
  -3  -2 -12   64.29   12.50
   3  -2  12   69.09    9.00
  -3   2 -13    2.70   12.10
   3  -2  13   -1.50    7.40
  -3  -2 -13   10.80   11.50
  -3  -2 -13   38.70   17.20
   3  -2  13    2.40   11.30
  -3   2 -14   25.40   15.60
  -3  -2 -14   30.10   14.80
   3   3 -16   16.20   11.40
   3  -3 -16   -7.10   12.80
   3   3 -15  111.89   13.30
   3  -3 -15   86.39   13.60
   3   3 -14    2.40    7.90
   3   3 -14    7.60   14.00
   3  -3 -14   -0.80    8.70
   3   3 -13  195.18   12.00
   3   3 -13  194.08   22.70
   3   3 -13  179.18   14.50
   3   3 -13  192.58   21.40
   3  -3 -13  202.08   16.80
   3   3 -12  -10.60    9.90
   3   3 -12   -5.10    5.60
   3   3 -12    8.00    9.70
   3   3 -12   -4.60    5.70
   3  -3 -12    5.40    6.50
   3   3 -11  291.27   20.10
   3   3 -11  264.07   20.00
   3   3 -11  301.17   15.20
   3   3 -11  277.07   12.80
   3  -3 -11  264.07   14.00
   3  -3 -11  286.57   15.50
   3   3 -10   13.30    5.10
   3   3 -10   10.20    6.70
   3   3 -10    8.50    7.10
   3  -3 -10    6.00    5.10
   3  -3 -10   23.40    5.70
   3   3  -9    4.90    5.90
   3   3  -9   11.80    4.50
   3   3  -9   12.10    6.00
   3  -3  -9   10.80    5.20
  -3  -3   9   13.30    2.60
   3  -3  -9    4.70    4.70
   3   3  -8  187.28   12.60
   3   3  -8  200.28   13.70
   3   3  -8  183.48    9.60
  -3  -3   8  178.88    6.40
   3   3  -7  442.36   18.60
   3   3  -7  441.86   14.70
   3   3  -7  444.36   17.20
  -3  -3   7  404.06   11.70
   3  -3  -7  448.66   14.60
   3   3  -6   16.10    3.70
   3   3  -6    8.40    5.30
   3   3  -6   17.50    4.00
  -3   3   6   17.40    2.00
   3  -3  -6   14.70    3.30
  -3  -3   6   19.20    3.20
   3   3  -5  389.06   13.30
   3   3  -5  413.16   14.10
  -3   3   5  388.76   10.70
  -3  -3   5  387.06   11.80
   3  -3  -5  383.76   12.10
   3   3  -4    0.30    2.00
  -3   3   4    0.20    1.80
   3   3  -4    0.80    2.40
  -3  -3   4    3.50    2.40
   3  -3  -4    0.80    1.80
   3   3  -3  843.72   21.80
  -3   3   3  832.52   21.20
  -3   3   3  852.41   18.20
   3   3  -3  847.72   22.10
   3  -3  -3  825.92   21.00
  -3  -3   3  849.02   21.90
   3   3  -2   68.69    4.40
   3   3  -2   56.99    4.50
  -3   3   2   63.79    2.70
  -3   3   2   60.49    4.80
   3  -3  -2   65.29    4.50
  -3  -3   2   65.19    5.30
   3   3  -1  591.04   16.70
  -3   3   1  647.44   17.80
  -3   3   1  622.64   14.90
   3   3  -1  585.34   16.00
  -3  -3   1  610.44   18.10
   3  -3  -1  606.04   16.50
  -3   3   0   22.10    3.80
   3   3   0   18.10    3.00
  -3   3   0   17.50    2.50
  -3  -3   0   16.00    3.70
   3  -3   0   13.20    2.50
   3   3   1 2511.55   53.39
  -3   3  -1 2500.35   56.59
  -3   3  -1 2571.74   58.29
   3   3   1 2580.04   56.19
  -3  -3  -1 2507.15   58.89
   3  -3   1 2502.95   56.09
  -3   3  -2 1748.43   42.90
  -3   3  -2 1813.82   43.40
   3   3   2 1781.72   37.10
  -3   3  -2 1744.83   42.40
  -3  -3  -2 1730.53   43.80
   3  -3   2 1717.23   40.90
  -3   3  -3 1491.05   38.10
   3   3   3 1484.55   30.90
  -3   3  -3 1426.96   37.80
  -3   3  -3 1413.36   38.90
  -3  -3  -3 1537.85   35.50
  -3  -3  -3 1435.36   38.60
   3  -3   3 1490.65   35.90
  -3   3  -4   57.29    7.90
  -3   3  -4   56.59    7.10
  -3   3  -4   51.69    6.90
   3   3   4   58.19    2.50
  -3   3  -4   48.40    7.90
  -3  -3  -4   56.39    7.50
  -3  -3  -4   49.10    6.40
   3  -3   4   46.10    5.40
  -3  -3  -4   56.69    5.60
  -3   3  -5 1846.72   48.50
  -3   3  -5 1807.02   51.29
  -3   3  -5 1818.62   46.80
  -3   3  -5 1842.92   47.10
   3   3   5 1828.02   38.70
  -3  -3  -5 1865.81   43.60
  -3  -3  -5 1900.31   47.80
  -3  -3  -5 1810.62   48.20
   3  -3   5 1835.32   44.70
  -3   3  -6  172.98   14.70
   3   3   6  164.58    5.50
  -3   3  -6  185.78   13.10
  -3   3  -6  173.88   11.70
  -3   3  -6  159.28   12.20
   3  -3   6  170.08   10.50
  -3  -3  -6  169.48   11.30
  -3  -3  -6  160.08    9.10
   3  -3   6  193.58   10.90
  -3  -3  -6  168.48   13.30
  -3   3  -7  630.14   22.00
  -3   3  -7  670.33   24.30
  -3   3  -7  669.23   26.00
   3   3   7  660.93   15.80
  -3   3  -7  656.93   27.80
  -3  -3  -7  631.24   25.20
  -3  -3  -7  645.54   24.60
   3  -3   7  642.44   21.00
   3  -3   7  651.73   21.80
  -3  -3  -7  655.63   20.00
  -3   3  -8   -4.20    7.50
  -3   3  -8    5.90    7.40
  -3   3  -8    8.10    7.10
  -3   3  -8   -0.30    6.20
   3   3   8    3.20    2.70
   3  -3   8    1.10    4.50
   3  -3   8    0.90    5.90
  -3  -3  -8    5.40    8.40
  -3  -3  -8    6.70    5.70
  -3   3  -9  135.89   16.50
   3   3   9  169.68    7.50
  -3   3  -9  166.08   15.50
  -3   3  -9  180.88   13.60
  -3  -3  -9  162.18   14.70
   3  -3   9  167.68   13.90
   3  -3   9  170.88   11.60
  -3  -3  -9  164.78   18.10
  -3   3 -10   -1.70    8.00
  -3   3 -10   12.10    8.60
  -3   3 -10    4.80    9.60
   3   3  10    7.60    6.10
   3   3  10    3.60    3.80
  -3  -3 -10   -6.50    6.40
  -3  -3 -10    8.50   11.90
   3  -3  10    1.10    5.40
  -3  -3 -10   13.20    6.50
   3  -3  10   -1.70    8.10
   3   3  11   40.90    5.40
   3   3  11   42.40    8.30
  -3   3 -11   51.19   11.10
  -3   3 -11   42.90   12.20
  -3   3 -11   37.70   12.20
   3  -3  11   26.20   10.20
  -3  -3 -11   57.49    9.10
   3  -3  11   48.50    7.70
  -3  -3 -11   28.80   14.10
  -3  -3 -11   37.10   10.50
  -3   3 -12   27.20   12.30
   3   3  12   -4.30    6.30
  -3   3 -12    1.40    6.90
  -3   3 -12    1.60   11.40
  -3  -3 -12   -5.90    9.00
   3  -3  12   10.00    6.60
  -3  -3 -12    5.20   15.90
   3  -3  12   -2.40   10.70
  -3  -3 -12  -17.40    7.30
  -3   3 -13   15.30   13.00
   3  -3  13   38.30   13.40
   3  -3  13   28.60    8.30
  -3  -3 -13   22.40   18.20
  -3  -3 -13   24.60   12.90
  -3   3 -14   -1.00   14.30
  -3  -3 -14   13.00   14.40
   3   4 -16   33.60   12.50
   3  -4 -16   11.60   14.50
   3   4 -15    4.90    9.80
   3  -4 -15    7.80   11.70
   3   4 -14   21.90   14.80
   3   4 -14   52.19   10.30
   3  -4 -14   47.80   11.80
   3   4 -13    7.40    8.00
   3   4 -13    1.50    7.10
   3   4 -13  -12.90    9.60
   3   4 -13   -3.80   11.90
   3  -4 -13    6.50    7.80
   3   4 -12   46.80    8.30
   3   4 -12   31.60   12.20
   3   4 -12   40.00    7.70
   3   4 -12   37.30   10.80
   3  -4 -12   37.20    8.50
   3  -4 -12   47.30    7.60
   3   4 -11  -11.70    7.60
   3   4 -11   -5.10    7.70
   3   4 -11   -5.30    5.90
   3   4 -11    3.90    5.90
   3  -4 -11    6.70    6.00
   3  -4 -11    2.30    5.10
   3   4 -10  255.07   18.20
   3   4 -10  278.77   13.80
   3   4 -10  285.77   18.90
   3   4 -10  291.17   15.60
   3  -4 -10  277.57   14.00
   3  -4 -10  287.77   15.50
   3   4  -9   19.20    6.70
   3   4  -9   -1.60    5.90
   3   4  -9    9.20    5.20
   3  -4  -9    9.00    5.00
   3  -4  -9   14.70    5.50
   3   4  -8  140.69   12.60
   3   4  -8  167.38   10.40
   3   4  -8  148.79   11.40
   3  -4  -8  172.28   11.00
   3  -4  -8  162.08    9.00
  -3   4   7   94.29    4.20
   3   4  -7   85.79   10.00
   3   4  -7   79.79    8.50
   3   4  -7   94.59    8.30
   3  -4  -7   85.49    6.40
   3   4  -6 2241.18   54.09
   3   4  -6 2340.17   56.49
  -3   4   6 2239.18   48.50
   3   4  -6 2230.38   52.89
  -3  -4   6 2230.88   46.60
   3  -4  -6 2172.78   50.39
   3   4  -5    5.00    3.20
   3   4  -5    0.00    2.80
  -3   4   5   -2.90    2.00
   3  -4  -5   -5.10    1.90
  -3  -4   5    0.70    1.90
  -3   4   4  968.90   24.60
   3   4  -4 1021.70   26.90
   3   4  -4 1017.40   26.70
  -3  -4   4  998.90   24.00
  -3   4   3  400.06   10.10
   3   4  -3  414.66   13.50
  -3   4   3  401.86   12.90
   3   4  -3  399.46   13.90
  -3  -4   3  393.56   12.40
   3  -4  -3  398.96   12.40
  -3   4   2 2863.71   61.39
   3   4  -2 3001.90   64.49
   3   4  -2 2933.61   65.49
  -3   4   2 2948.30   64.99
  -3  -4   2 2941.11   64.79
   3  -4  -2 2818.62   63.79
   3   4  -1  219.48    8.30
  -3   4   1  207.48    7.10
   3   4  -1  214.98    9.20
  -3   4   1  212.78    9.30
  -3  -4   1  194.78    9.20
   3  -4  -1  209.18    8.30
  -3   4   0 2751.22   60.19
   3   4   0 2758.32   61.79
  -3   4   0 2794.12   62.89
   3   4   0 2709.53   60.49
  -3  -4   0 2790.32   63.29
   3  -4   0 2717.63   60.89
  -3   4  -1  111.49    7.70
  -3   4  -1  109.39    6.70
   3   4   1  117.39    6.80
  -3  -4  -1   95.59    7.60
   3  -4   1  119.29    6.80
   3   4   2 1947.51   46.20
  -3   4  -2 1992.70   48.70
  -3   4  -2 2024.90   47.80
  -3  -4  -2 1967.40   49.20
   3  -4   2 2011.10   46.70
  -3   4  -3   37.20    6.10
   3   4   3   43.80    5.10
  -3   4  -3   35.90    5.60
  -3   4  -3   43.20    6.30
  -3  -4  -3   42.00    7.00
   3  -4   3   34.10    5.00
  -3   4  -4  467.95   18.60
  -3   4  -4  474.35   20.80
  -3   4  -4  469.95   18.40
   3   4   4  461.15   15.10
  -3   4  -4  472.35   18.60
  -3  -4  -4  488.35   17.90
   3  -4   4  411.06   19.40
   3  -4   4  488.65   16.60
  -3  -4  -4  441.06   18.50
  -3   4  -5   16.10    7.00
  -3   4  -5   18.30    6.30
  -3   4  -5   11.70    5.80
  -3   4  -5   25.80    6.70
   3   4   5   23.20    4.20
  -3  -4  -5   18.50    5.00
  -3  -4  -5   13.40    6.70
   3  -4   5   15.70    5.00
   3  -4   5   22.10    5.40
   3   4   6  314.87   12.50
  -3   4  -6  302.77   18.80
  -3   4  -6  297.67   16.00
  -3   4  -6  314.77   15.00
  -3   4  -6  288.77   16.60
   3  -4   6  306.67   14.00
  -3  -4  -6  292.37   15.00
  -3  -4  -6  297.37   16.60
   3  -4   6  309.47   14.40
   3   4   7   25.20    5.30
  -3   4  -7   14.00    7.70
  -3   4  -7   23.30    8.20
  -3   4  -7   35.90    7.00
  -3   4  -7   11.90    7.00
  -3  -4  -7   22.20    8.40
   3  -4   7   22.20    5.80
  -3  -4  -7   21.20    6.50
   3  -4   7   26.10    6.70
  -3   4  -8   19.30    8.40
   3   4   8   19.50    5.30
  -3   4  -8   10.80    7.80
  -3   4  -8    1.70    7.60
  -3   4  -8   23.60    6.90
  -3  -4  -8   23.00    7.10
   3  -4   8   20.30    7.20
   3  -4   8   25.60    5.90
  -3  -4  -8    9.40    6.40
  -3  -4  -8   15.20   10.10
   3   4   9   -4.80    5.30
  -3   4  -9   -5.10    6.50
  -3   4  -9   -5.00    8.10
  -3   4  -9   -6.30    8.80
  -3   4  -9  -10.90    7.90
   3  -4   9   -1.70    7.30
  -3  -4  -9    5.70    6.60
   3  -4   9   -1.10    5.10
  -3  -4  -9   13.60    6.20
  -3  -4  -9   -6.50   10.50
   3   4  10   44.30    8.00
  -3   4 -10   69.49   12.60
  -3   4 -10   39.10    9.00
  -3   4 -10   20.40    9.90
  -3  -4 -10   49.40    8.30
  -3  -4 -10   56.99   13.40
  -3  -4 -10   42.10    9.60
   3  -4  10   32.50    7.30
   3  -4  10   36.60   10.20
  -3   4 -11   -0.10   12.20
  -3   4 -11    8.70    9.00
  -3   4 -11   -1.30   10.20
   3   4  11    7.50    7.70
  -3  -4 -11    2.80    7.50
   3  -4  11   20.30   10.80
  -3  -4 -11    8.70    9.50
  -3  -4 -11    4.40   14.80
   3  -4  11   -5.40    6.10
  -3   4 -12   64.99   15.30
  -3   4 -12   62.39   14.90
   3  -4  12   66.39    9.60
  -3  -4 -12   72.99   19.60
   3  -4  12   43.10   13.20
  -3  -4 -12   84.09    9.70
  -3  -4 -12   33.80   11.60
  -3   4 -13   11.40   12.60
  -3  -4 -13    5.00   12.70
  -3  -4 -13   11.40   18.90
   3  -4  13    4.70    8.00
   3  -4  13   -1.60   13.60
  -3   4 -14   13.30   15.60
  -3  -4 -14   22.60   15.00
   3   5 -16   -9.30   11.30
   3   5 -15   66.99   12.20
   3  -5 -15   49.60   14.90
   3   5 -14   17.30    9.40
   3  -5 -14   13.30   11.00
  -3  -5  14    2.50    9.40
   3   5 -13   74.19   11.10
   3   5 -13   79.99   16.10
   3   5 -13   71.19   10.90
   3   5 -13   74.59   14.80
   3  -5 -13   60.19   11.70
   3  -5 -13   74.19    9.90
   3   5 -12   -1.60    6.70
   3   5 -12   -6.00    9.40
   3   5 -12    4.70    8.20
   3   5 -12    3.40   11.40
   3  -5 -12   -2.90    7.70
  -3  -5  12   16.00    7.20
   3  -5 -12   -7.10    6.00
   3   5 -11  285.67   16.20
   3   5 -11  258.47   16.30
   3   5 -11  270.07   20.70
   3   5 -11  270.07   21.30
   3  -5 -11  276.97   15.30
  -3  -5  11  279.47   15.80
   3  -5 -11  293.47   17.30
   3   5 -10  143.59   16.30
   3   5 -10  128.49   12.40
   3   5 -10  148.49   13.50
   3   5 -10  138.29   15.30
  -3  -5  10  132.39   13.20
   3  -5 -10  131.59   11.50
   3   5  -9  171.58   12.50
   3   5  -9  188.08   16.30
   3   5  -9  201.48   14.90
   3  -5  -9  185.58   12.20
   3   5  -8   11.70    5.70
   3   5  -8    4.30    5.40
  -3   5   8    5.80    2.30
   3   5  -8   12.20    6.00
   3  -5  -8    5.10    5.20
   3  -5  -8    0.50    3.60
   3   5  -7  558.14   22.70
   3   5  -7  604.44   21.90
  -3   5   7  615.94   15.80
   3   5  -7  600.24   20.70
   3  -5  -7  595.44   17.60
   3  -5  -7  625.94   21.20
   3   5  -6  104.99    8.90
  -3   5   6  108.09    6.30
   3   5  -6   82.29    9.90
   3   5  -6  108.19    8.40
   3  -5  -6  102.69    9.50
   3  -5  -6  110.19    6.50
  -3   5   5  116.09    6.70
   3   5  -5  116.59    8.70
   3   5  -5  112.59   10.10
   3   5  -5  113.09    8.60
  -3  -5   5  114.69    5.30
   3  -5  -5  107.59    6.30
   3   5  -4    5.40    3.30
  -3   5   4    8.20    1.70
  -3   5   4    7.00    3.00
   3   5  -4    5.70    3.70
   3  -5  -4   15.90    3.20
  -3  -5   4    6.80    2.70
  -3   5   3 1105.39   24.70
   3   5  -3 1083.79   28.40
   3   5  -3 1075.69   29.40
  -3   5   3 1053.99   27.70
   3  -5  -3 1071.29   26.90
  -3  -5   3 1051.29   26.70
   3   5  -2  134.49    8.30
   3   5  -2  146.39    7.70
  -3   5   2  131.19    5.60
  -3   5   2  137.59    8.00
  -3  -5   2  128.59    7.40
   3  -5  -2  128.39    6.90
   3   5  -1 2105.49   49.60
  -3   5   1 2095.59   46.30
  -3   5   1 2027.30   49.40
   3   5  -1 2094.09   48.10
  -3  -5   1 2115.99   49.30
   3  -5  -1 2060.49   47.70
  -3   5   0  554.04   16.20
  -3   5   0  569.24   18.80
   3   5   0  574.84   16.70
   3   5   0  546.75   17.60
   3  -5   0  573.64   16.90
  -3  -5   0  542.25   18.20
  -3   5  -1  364.16   13.00
   3   5   1  364.56   12.30
  -3   5  -1  363.56   14.60
   3   5   1  369.96   13.60
   3  -5   1  342.97   12.70
  -3  -5  -1  381.36   15.20
  -3   5  -2  132.69    9.50
   3   5   2  149.19    8.70
  -3   5  -2  148.19    9.10
   3  -5   2  150.28    8.40
  -3  -5  -2  155.18   10.20
  -3   5  -3  510.05   18.50
   3   5   3  498.55   16.80
  -3   5  -3  510.75   19.40
  -3   5  -3  509.85   19.80
  -3   5  -3  520.45   17.40
  -3  -5  -3  531.85   18.80
   3  -5   3  526.25   17.60
  -3  -5  -3  465.85   19.20
   3  -5   3  497.85   18.30
  -3   5  -4  622.34   23.60
  -3   5  -4  552.34   21.10
  -3   5  -4  582.44   21.30
   3   5   4  581.94   18.70
  -3   5  -4  586.74   21.20
  -3  -5  -4  579.34   20.50
   3  -5   4  592.24   19.80
   3  -5   4  606.34   20.60
  -3  -5  -4  568.54   22.00
  -3   5  -5  731.73   26.10
  -3   5  -5  754.62   25.80
  -3   5  -5  727.93   25.10
  -3   5  -5  763.12   28.40
   3   5   5  702.93   22.00
  -3  -5  -5  731.93   26.90
   3  -5   5  721.13   23.80
  -3  -5  -5  759.82   25.20
   3  -5   5  727.93   23.70
   3   5   6   20.50    5.10
  -3   5  -6   16.70    7.80
  -3   5  -6    5.20    6.40
  -3   5  -6   13.80    6.80
  -3   5  -6   22.00    7.40
   3  -5   6   20.10    6.30
  -3  -5  -6   13.70    5.70
  -3  -5  -6   23.30    8.60
   3  -5   6   34.30    6.30
  -3   5  -7  202.88   18.00
   3   5   7  193.58   11.60
  -3   5  -7  179.18   12.80
  -3   5  -7  205.28   15.90
  -3   5  -7  206.38   15.70
   3  -5   7  216.78   13.00
  -3  -5  -7  190.18   12.30
  -3  -5  -7  184.28   16.90
  -3  -5  -7  198.88   14.30
   3  -5   7  221.38   13.70
  -3   5  -8    2.80    8.90
   3   5   8    4.00    5.70
  -3   5  -8   11.20    9.20
  -3   5  -8   14.20    9.20
  -3   5  -8   17.00    6.80
  -3  -5  -8   24.20    6.50
  -3  -5  -8   17.70    7.60
   3  -5   8   17.40    6.00
   3  -5   8   -1.30    6.60
  -3  -5  -8   12.30   10.20
  -3   5  -9  103.69   15.60
  -3   5  -9  100.89   11.70
  -3   5  -9  110.39   14.50
  -3   5  -9   88.49   14.10
   3   5   9  105.69   11.50
   3  -5   9  125.99   13.50
   3  -5   9  124.99   12.10
  -3  -5  -9  108.59   12.90
  -3  -5  -9  137.19   12.50
  -3  -5  -9  123.59   16.70
  -3   5 -10   17.00   12.00
   3   5  10   -2.90    7.40
  -3   5 -10   13.00   11.50
  -3   5 -10    8.00    7.70
  -3   5 -10   21.70   10.90
  -3  -5 -10   -1.90    8.40
  -3  -5 -10    2.40    7.00
  -3  -5 -10   11.00   13.10
   3  -5  10   -1.20    9.30
   3  -5  10   25.00    7.10
  -3   5 -11  106.39   16.70
  -3   5 -11  110.09   10.90
   3   5  11  102.09   11.30
  -3   5 -11  127.19   17.20
   3  -5  11   88.89   14.00
  -3  -5 -11  102.69   18.80
   3  -5  11   81.19   10.70
  -3  -5 -11   98.09   15.10
  -3  -5 -11   92.49   10.90
  -3   5 -12   13.20   13.30
  -3   5 -12   20.70   14.20
   3  -5  12    4.30   12.90
   3  -5  12   -8.90    8.00
  -3  -5 -12   18.80   18.20
  -3  -5 -12   -2.40    6.20
  -3   5 -13   40.80   15.60
  -3  -5 -13   24.80   13.60
  -3  -5 -13   98.39   22.30
   3  -5  13   48.60   10.60
   3  -5  13   35.30   15.70
   3   6 -15  -14.50   10.30
   3   6 -14   57.89   11.60
   3  -6 -14   56.89   10.20
  -3  -6  14   69.19   12.20
  -3  -6  14   64.79    9.80
   3   6 -13    3.40   10.40
   3   6 -13   16.00   13.30
   3   6 -13    4.80   12.00
   3   6 -13   12.50    8.80
   3  -6 -13    6.20    8.00
  -3  -6  13   -8.70    7.40
  -3  -6  13   -6.40    8.30
   3   6 -12  116.09   14.40
   3   6 -12  143.79   14.00
   3   6 -12  132.59   18.00
   3   6 -12   88.19   15.10
  -3  -6  12  112.09   11.90
   3  -6 -12  121.19   13.60
  -3  -6  12  122.69   11.70
   3   6 -11  -10.40    9.20
   3   6 -11   -5.00    6.70
   3   6 -11    2.80    8.50
   3   6 -11   -6.30    7.90
  -3  -6  11   -2.20    6.50
   3  -6 -11   -0.40    6.30
   3   6 -10   63.79   10.10
   3   6 -10   64.39   11.40
   3   6 -10   65.09   11.50
   3   6 -10   81.79   10.80
  -3  -6  10   69.19    9.40
   3  -6 -10   55.39    8.30
  -3   6   9  173.18    6.20
   3   6  -9  169.28   14.70
   3   6  -9  178.68   14.10
   3   6  -9  140.09   15.10
   3  -6  -9  154.58   10.10
   3  -6  -9  169.28   12.60
  -3  -6   9  166.68   13.80
  -3   6   8  315.17   10.50
   3   6  -8  299.97   16.50
   3   6  -8  315.57   18.40
   3   6  -8  313.17   17.60
   3  -6  -8  310.67   12.20
  -3  -6   8  317.27   16.70
   3  -6  -8  330.07   15.70
   3   6  -7    3.00    5.80
   3   6  -7    3.30    5.50
  -3   6   7    7.70    3.50
   3   6  -7    7.10    5.50
   3  -6  -7    5.10    4.80
  -3  -6   7   10.10    5.70
   3  -6  -7   11.50    3.70
   3   6  -6  748.03   25.80
   3   6  -6  749.53   24.40
   3   6  -6  721.33   24.20
  -3   6   6  725.03   20.40
   3  -6  -6  739.53   24.20
  -3  -6   6  745.33   25.50
  -3  -6   6  743.13   17.00
   3  -6  -6  715.33   20.00
   3   6  -5    1.40    4.60
  -3   6   5    3.60    3.20
   3   6  -5    5.30    3.90
  -3   6   5    1.20    1.80
   3   6  -5   -0.10    4.60
   3  -6  -5    5.30    4.80
   3  -6  -5    3.20    2.60
  -3  -6   5    3.60    2.50
   3   6  -4   53.29    6.90
  -3   6   4   63.49    4.30
  -3   6   4   52.39    6.20
   3   6  -4   53.99    6.40
   3  -6  -4   71.09    5.90
   3  -6  -4   43.00    6.40
  -3  -6   4   64.79    5.60
   3   6  -3  390.16   15.80
  -3   6   3  403.06   11.70
   3   6  -3  395.86   14.70
  -3   6   3  373.86   14.30
   3  -6  -3  381.86   13.10
  -3  -6   3  418.66   13.70
   3   6  -2  233.18   10.70
  -3   6   2  230.98    8.50
  -3   6   2  220.48   11.10
   3   6  -2  244.08   12.10
  -3  -6   2  225.68   10.50
   3  -6  -2  235.68    9.70
   3   6  -1    8.40    3.80
   3   6  -1   -1.90    2.40
  -3   6   1   -1.40    1.90
  -3   6   1   -1.90    3.50
  -3  -6   1   -7.00    3.00
   3  -6  -1   -4.00    2.60
   3   6   0    7.90    3.80
   3   6   0   14.70    3.50
  -3   6   0   19.70    5.10
  -3   6   0   14.20    3.10
   3  -6   0   12.90    3.50
  -3  -6   0   13.10    4.70
  -3   6  -1   42.00    6.70
  -3   6  -1   32.40    4.70
   3   6   1   45.80    6.20
   3   6   1   34.70    4.40
  -3   6  -1   25.50    5.30
   3  -6   1   35.00    5.00
  -3  -6  -1   40.10    6.90
   3   6   2  844.82   25.80
  -3   6  -2  924.41   27.10
  -3   6  -2  942.81   28.50
  -3   6  -2  864.71   26.20
  -3  -6  -2  919.51   28.80
   3  -6   2  941.81   27.80
  -3  -6  -2  933.31   27.10
   3  -6   2  898.41   26.00
  -3   6  -3  232.18   12.60
   3   6   3  210.88   11.30
  -3   6  -3  217.58   12.00
  -3   6  -3  258.97   13.60
  -3  -6  -3  213.38   12.00
   3  -6   3  230.28   11.90
   3  -6   3  227.88   12.70
  -3  -6  -3  209.88   13.40
  -3   6  -4 1053.79   30.00
  -3   6  -4 1078.19   32.70
  -3   6  -4 1014.20   32.00
  -3   6  -4 1053.19   33.20
   3   6   4 1017.90   29.30
   3  -6   4 1054.69   30.20
  -3  -6  -4 1049.59   31.50
  -3  -6  -4 1070.09   33.80
   3  -6   4 1014.00   30.70
  -3   6  -5   11.20    6.20
  -3   6  -5    4.20    6.30
   3   6   5    3.30    4.60
  -3   6  -5    1.50    5.50
  -3   6  -5   -4.60    6.00
  -3  -6  -5    7.20    4.70
   3  -6   5    4.80    4.80
   3  -6   5   10.60    5.30
  -3  -6  -5    0.70    7.00
  -3  -6  -5    8.50    5.20
  -3   6  -6  160.68   14.20
  -3   6  -6  176.78   15.40
  -3   6  -6  139.79   13.20
   3   6   6  170.58   11.30
  -3   6  -6  156.38   15.20
  -3  -6  -6  190.78   12.10
   3  -6   6  148.89   12.40
  -3  -6  -6  137.29   12.10
  -3  -6  -6  160.78   14.60
   3  -6   6  150.68   11.70
   3   6   7   -3.00    5.50
  -3   6  -7   -0.50    7.90
  -3   6  -7   -6.70    7.80
  -3   6  -7   -2.60    7.70
  -3   6  -7   10.10    6.70
  -3  -6  -7    5.10    5.70
  -3  -6  -7   -6.70    9.60
  -3  -6  -7    3.30    5.90
   3  -6   7   -6.20    4.90
   3  -6   7   -4.80    6.40
  -3   6  -8  488.15   18.80
  -3   6  -8  498.05   24.80
   3   6   8  494.05   19.60
  -3   6  -8  499.65   26.70
  -3   6  -8  507.75   27.90
  -3  -6  -8  479.95   23.60
   3  -6   8  497.65   20.80
  -3  -6  -8  486.25   25.50
  -3  -6  -8  485.05   20.00
   3  -6   8  526.55   22.50
   3   6   9   10.00    7.30
  -3   6  -9   11.20   10.60
  -3   6  -9    2.80    6.70
  -3   6  -9    6.50   10.90
  -3   6  -9   -2.60   10.60
  -3  -6  -9   11.00    7.10
   3  -6   9    4.30    6.70
   3  -6   9    4.20    8.80
  -3  -6  -9    3.70   12.40
  -3  -6  -9   14.50    8.40
  -3   6 -10   76.59   14.20
  -3   6 -10   97.59   16.20
  -3   6 -10   69.99   15.80
   3   6  10   77.79   10.80
  -3   6 -10   82.69    9.20
   3  -6  10   74.29   13.80
  -3  -6 -10   99.29   18.20
  -3  -6 -10   72.29   12.70
   3  -6  10   89.49   10.90
  -3  -6 -10   81.29   10.80
  -3   6 -11   -5.70   13.90
  -3   6 -11    6.00   12.20
   3   6  11   13.80    9.50
  -3  -6 -11   -5.90    9.90
  -3  -6 -11   -4.40    8.20
   3  -6  11   13.20   12.30
  -3  -6 -11    4.00   16.50
   3  -6  11    9.60    7.70
  -3   6 -12  145.09   20.00
  -3   6 -12  165.88   20.60
  -3  -6 -12  165.48   25.40
  -3  -6 -12  139.09   18.40
   3  -6  12  173.68   19.50
  -3   6 -13  -16.50   14.90
   3  -6  13    0.70   12.90
   3  -6  13  -10.20    9.40
  -3  -6 -13    4.80   13.30
   3   7 -15   69.49   13.50
   3  -7 -15   86.59   12.90
   3   7 -14    2.20   10.60
  -3  -7  14   13.30    9.50
   3  -7 -14  -12.60    9.10
  -3  -7  14   -8.40   10.20
   3   7 -13   52.99   11.50
   3   7 -13   48.00   13.50
   3   7 -13   87.59   16.90
   3   7 -13   67.39   15.40
   3  -7 -13   77.99   11.50
  -3  -7  13   81.19   12.60
  -3  -7  13   73.89   10.80
   3   7 -12    5.50   11.50
   3   7 -12   17.20   10.80
   3   7 -12   -1.70    8.50
   3   7 -12    9.50   13.00
  -3  -7  12   11.10    8.40
  -3  -7  12    9.40    7.80
   3  -7 -12   -1.50    7.30
   3   7 -11  276.47   21.90
   3   7 -11  233.18   22.10
   3   7 -11  273.97   19.30
   3   7 -11  308.07   19.10
  -3  -7  11  277.87   17.40
   3  -7 -11  276.47   16.90
  -3  -7  11  267.07   17.90
   3   7 -10    2.60    8.10
   3   7 -10   -0.20    8.40
   3   7 -10   -2.00    7.60
   3   7 -10   13.80    9.00
  -3  -7  10    5.20    6.80
   3  -7 -10    1.50    6.50
  -3  -7  10   -2.10    6.70
   3   7  -9   23.80    8.50
   3   7  -9   27.90    9.20
   3   7  -9   12.00    7.70
   3   7  -9   39.30    9.50
  -3   7   9   22.10    4.30
   3  -7  -9   28.10    5.60
  -3  -7   9   31.00    7.70
   3  -7  -9   17.10    7.00
  -3  -7   9    9.00    6.20
  -3   7   8   -3.50    3.70
   3   7  -8   -3.50    6.50
   3   7  -8    4.40    7.50
   3   7  -8   -1.00    6.80
   3  -7  -8   -0.60    3.80
  -3  -7   8   -1.20    5.40
  -3  -7   8   -3.70    5.70
   3  -7  -8    2.80    5.50
   3   7  -7 1069.59   35.30
  -3   7   7 1062.09   27.90
   3   7  -7 1074.19   33.40
   3   7  -7 1032.60   33.20
   3  -7  -7 1069.89   32.60
  -3  -7   7 1049.09   32.90
   3  -7  -7 1065.09   27.40
  -3  -7   7 1103.89   33.30
  -3   7   6    3.00    4.20
   3   7  -6    1.70    4.90
   3   7  -6    3.40    5.10
   3   7  -6    3.60    6.00
  -3   7   6    5.10    2.60
   3  -7  -6    5.70    5.00
  -3  -7   6    7.00    5.10
  -3  -7   6    5.80    2.50
   3  -7  -6   -2.10    2.90
  -3  -7   6    2.60    5.60
   3   7  -5  533.65   20.00
   3   7  -5  541.55   21.10
  -3   7   5  524.35   15.20
  -3   7   5  513.15   17.90
   3   7  -5  552.64   21.40
  -3  -7   5  532.85   15.50
   3  -7  -5  549.85   20.60
  -3  -7   5  537.75   21.20
   3  -7  -5  548.35   16.50
  -3  -7   5  507.25   20.80
   3   7  -4  148.29   11.50
   3   7  -4  163.08   10.20
  -3   7   4  151.48    7.20
   3   7  -4  155.18   11.70
  -3   7   4  162.18   10.00
  -3  -7   4  162.78   11.90
  -3  -7   4  156.28   11.90
  -3  -7   4  150.08    8.30
   3  -7  -4  134.59   11.10
   3  -7  -4  144.59    8.20
   3   7  -3  620.84   22.20
   3   7  -3  615.24   20.60
  -3   7   3  617.24   17.30
  -3   7   3  605.04   20.40
  -3  -7   3  643.44   22.50
  -3  -7   3  597.94   19.10
   3  -7  -3  608.74   21.80
  -3  -7   3  654.53   22.70
   3  -7  -3  594.74   18.40
  -3   7   2    0.40    4.30
   3   7  -2   -1.90    4.00
  -3   7   2   -1.50    2.30
   3   7  -2    3.90    3.40
  -3  -7   2    7.70    5.00
   3  -7  -2    8.00    4.80
  -3  -7   2    9.20    4.40
  -3  -7   2    9.10    5.40
   3  -7  -2    3.90    3.10
   3   7  -1    7.40    3.60
   3   7  -1    2.50    4.30
  -3   7   1    4.10    2.60
  -3   7   1    7.20    4.50
  -3  -7   1    0.00    4.20
   3  -7  -1   -0.10    3.00
  -3  -7   1    6.60    4.20
  -3  -7   1   12.40    5.40
   3  -7  -1    0.90    4.40
   3   7   0   32.10    4.70
   3   7   0   24.20    5.80
  -3   7   0   27.50    5.90
  -3   7   0   29.90    4.40
  -3  -7   0   34.90    6.40
  -3  -7   0   36.10    6.20
  -3  -7   0   25.20    5.90
   3  -7   0   39.40    5.40
   3  -7   0   34.60    5.90
  -3   7  -1  670.93   21.60
   3   7   1  674.73   22.80
  -3   7  -1  660.23   21.20
   3   7   1  699.03   21.10
  -3   7  -1  714.13   24.30
   3  -7   1  700.93   23.50
   3  -7   1  709.03   21.80
  -3  -7  -1  680.03   23.70
  -3  -7  -1  738.33   23.80
  -3  -7  -1  702.23   23.90
  -3   7  -2  292.47   15.10
   3   7   2  298.37   12.70
  -3   7  -2  309.07   14.10
   3   7   2  287.77   14.20
  -3   7  -2  312.17   14.00
  -3  -7  -2  321.27   14.70
  -3  -7  -2  289.87   14.50
   3  -7   2  313.77   14.90
   3  -7   2  307.67   13.60
  -3  -7  -2  304.17    9.50
  -3  -7  -2  305.57   15.70
  -3  -7  -2  325.97   15.90
   3   7   3  729.43   23.90
  -3   7  -3  737.93   24.50
  -3   7  -3  741.33   24.90
  -3   7  -3  716.93   26.10
   3  -7   3  703.53   23.60
  -3  -7  -3  749.82   24.80
  -3  -7  -3  698.33   23.90
  -3  -7  -3  719.43   16.60
   3  -7   3  752.72   25.10
  -3  -7  -3  731.93   26.30
  -3  -7  -3  758.02   25.30
  -3   7  -4  215.98   13.80
  -3   7  -4  241.08   14.70
  -3   7  -4  245.98   12.60
  -3   7  -4  239.98   15.00
   3   7   4  252.87   13.30
   3  -7   4  227.78   13.40
  -3  -7  -4  232.68   14.30
  -3  -7  -4  238.78   13.40
  -3  -7  -4  186.38   15.20
  -3  -7  -4  249.48   13.70
  -3   7  -5  281.67   16.60
   3   7   5  285.97   14.40
  -3   7  -5  292.37   16.70
  -3   7  -5  277.47   16.90
  -3   7  -5  259.47   15.50
  -3  -7  -5  281.07   15.20
  -3  -7  -5  284.47   14.90
  -3  -7  -5  251.57   18.20
   3  -7   5  268.27   14.60
  -3  -7  -5  304.27   16.10
   3  -7   5  276.57   15.20
  -3   7  -6    8.50    6.90
   3   7   6    5.30    3.90
  -3   7  -6   -3.90    7.30
  -3   7  -6    5.80    7.80
   3   7   6    6.80    5.90
  -3   7  -6   14.10    8.40
  -3  -7  -6    3.80    5.30
   3  -7   6   -3.50    6.30
  -3  -7  -6    3.30    5.80
   3  -7   6    1.20    5.40
  -3  -7  -6    3.70    6.30
  -3  -7  -6   -1.90    9.00
  -3   7  -7  457.15   26.00
  -3   7  -7  418.56   19.10
   3   7   7  419.56   18.50
  -3   7  -7  427.16   23.20
  -3   7  -7  405.66   22.80
   3  -7   7  458.45   20.00
  -3  -7  -7  391.26   18.30
   3  -7   7  428.36   20.70
  -3  -7  -7  424.56   19.80
  -3  -7  -7  410.66   21.10
  -3  -7  -7  412.16   24.60
  -3   7  -8   -4.30    9.20
   3   7   8    5.90    7.60
  -3   7  -8   11.70   11.20
  -3   7  -8    1.80    7.00
  -3   7  -8    0.10    9.90
   3  -7   8   13.40    6.70
  -3  -7  -8    0.70    7.00
  -3  -7  -8  -12.20    6.80
   3  -7   8    5.20    8.80
  -3  -7  -8  -12.40   11.30
  -3  -7  -8   -3.10    6.50
  -3   7  -9  236.98   23.00
  -3   7  -9  231.98   13.40
  -3   7  -9  203.18   22.80
   3   7   9  218.38   17.00
  -3   7  -9  261.07   22.30
  -3  -7  -9  250.07   19.50
  -3  -7  -9  236.08   17.30
   3  -7   9  214.28   16.40
  -3  -7  -9  240.78   25.00
   3  -7   9  225.78   18.60
  -3  -7  -9  216.68   15.70
  -3   7 -10    4.60    6.60
  -3   7 -10  -10.20   13.10
  -3   7 -10    3.30   12.80
   3   7  10   -3.70    9.10
  -3   7 -10   -2.80   12.40
   3  -7  10    7.70   10.60
   3  -7  10    5.40    8.40
  -3  -7 -10   12.30    8.70
  -3  -7 -10    6.10    7.90
  -3  -7 -10   20.80   15.90
  -3   7 -11  141.09   19.90
   3   7  11  109.89   13.30
  -3   7 -11  106.19   17.70
  -3  -7 -11  102.19   11.70
  -3  -7 -11  126.59   16.70
   3  -7  11  131.59   15.90
  -3  -7 -11   88.89   20.90
   3  -7  11  107.49   16.20
  -3   7 -12   -9.10   13.60
  -3   7 -12  -12.40   17.30
  -3  -7 -12   -0.40   13.70
   3  -7  12    6.60    9.40
  -3  -7 -12   21.10   12.70
  -3   7 -13   25.60   17.00
   3  -7  13   19.20   11.10
  -3  -7 -13   56.09   16.90
   3   8 -15   15.20   12.70
   3  -8 -15  -16.30   11.10
   3   8 -14   63.39   14.10
   3  -8 -14   76.29   12.80
  -3  -8  14   72.89   12.40
  -3  -8  14   49.70   12.80
   3   8 -13  -11.00   13.30
   3   8 -13   -8.60   10.00
   3   8 -13   23.80   13.80
  -3  -8  13    3.30   10.20
  -3  -8  13    5.40    9.30
   3  -8 -13    3.70    9.20
   3   8 -12   18.80   10.20
   3   8 -12   24.80   12.40
   3   8 -12   27.50   15.20
   3   8 -12   19.30   12.60
  -3  -8  12    4.90    8.00
   3  -8 -12   25.70    8.90
  -3  -8  12   25.90   10.30
   3   8 -11   16.00   10.70
   3   8 -11   -1.10   10.80
   3   8 -11    2.50   10.70
   3   8 -11   21.10    9.70
  -3  -8  11  -10.10    7.30
  -3  -8  11  -23.30    7.90
   3  -8 -11   -2.40    7.30
   3   8 -10  215.18   19.80
   3   8 -10  261.77   20.10
   3   8 -10  249.48   19.50
  -3   8  10  255.97   10.80
   3   8 -10  292.17   20.20
  -3  -8  10  278.97   18.20
   3  -8 -10  265.67   17.90
  -3  -8  10  276.77   18.10
   3   8  -9    7.20    8.90
   3   8  -9    3.90    7.50
   3   8  -9    4.10    7.50
   3   8  -9    7.70    8.90
  -3   8   9   -3.60    4.60
  -3  -8   9   -4.50    6.30
   3  -8  -9   -9.00    6.00
  -3  -8   9   11.30    7.30
   3  -8  -9   -5.40    4.60
   3   8  -8  443.36   22.10
   3   8  -8  455.25   20.70
   3   8  -8  424.86   22.10
  -3   8   8  454.25   16.30
   3   8  -8  473.95   23.60
   3  -8  -8  444.96   15.40
  -3  -8   8  469.75   21.20
   3  -8  -8  444.86   20.40
  -3  -8   8  464.75   21.70
   3   8  -7  164.78   13.20
   3   8  -7  146.09   14.20
  -3   8   7  163.48   10.70
   3   8  -7  157.18   14.90
  -3   8   7  153.88    8.50
   3   8  -7  131.29   14.10
   3  -8  -7  153.48    8.80
   3  -8  -7  166.38   13.50
  -3  -8   7  145.99   13.50
  -3  -8   7  154.48   13.30
  -3   8   6 2425.16   55.69
   3   8  -6 2498.35   63.99
   3   8  -6 2484.45   62.59
   3   8  -6 2525.65   63.39
  -3   8   6 2463.85   58.39
  -3  -8   6 2481.05   62.69
   3  -8  -6 2472.05   56.29
  -3  -8   6 2373.06   62.49
   3  -8  -6 2444.66   62.19
   3   8  -5   56.29    8.30
  -3   8   5   70.39    5.90
   3   8  -5   41.40    6.90
   3   8  -5   56.79    8.60
  -3   8   5   71.99    8.20
   3  -8  -5   54.99    7.80
   3  -8  -5   56.29    6.60
  -3  -8   5   58.39    6.40
  -3  -8   5   52.19    7.90
  -3  -8   5   50.89    7.80
   3   8  -4  544.65   21.20
   3   8  -4  536.05   20.40
   3   8  -4  529.55   22.00
  -3   8   4  538.85   16.20
  -3   8   4  552.94   19.70
   3  -8  -4  515.45   17.20
  -3  -8   4  529.25   21.10
  -3  -8   4  517.95   17.30
   3  -8  -4  549.54   21.10
  -3  -8   4  544.35   21.70
   3   8  -3   17.70    6.70
   3   8  -3   17.20    5.00
   3   8  -3   18.80    6.10
  -3   8   3   12.70    3.50
  -3   8   3   14.80    5.80
   3  -8  -3   13.60    4.20
  -3  -8   3   18.10    5.60
   3  -8  -3   17.00    5.90
   3  -8  -3   16.20    5.20
  -3  -8   3   19.90    6.10
  -3  -8   3   15.00    5.10
   3   8  -2 1542.45   40.40
  -3   8   2 1549.34   41.20
   3   8  -2 1444.46   41.50
  -3   8   2 1533.95   37.20
  -3  -8   2 1481.25   42.30
   3  -8  -2 1572.24   40.80
  -3  -8   2 1533.85   39.90
   3  -8  -2 1517.05   38.00
   3  -8  -2 1462.55   41.20
  -3  -8   2 1532.85   42.30
   3   8  -1   30.90    5.30
  -3   8   1   32.10    4.70
   3   8  -1   17.80    5.80
  -3   8   1   39.60    7.10
   3  -8  -1   30.90    5.50
   3  -8  -1   30.00    6.20
  -3  -8   1   27.40    6.40
   3  -8  -1   27.60    5.90
  -3  -8   1   19.60    5.40
  -3  -8   1   28.40    6.20
   3   8   0  622.04   20.40
  -3   8   0  605.84   22.50
   3   8   0  591.34   22.00
  -3   8   0  603.54   19.50
   3  -8   0  624.34   22.30
   3  -8   0  624.24   20.20
  -3  -8   0  599.24   22.30
  -3  -8   0  597.34   22.00
  -3  -8   0  580.14   22.30
   3  -8   0  619.44   22.10
  -3   8  -1   41.10    6.00
   3   8   1   38.90    5.50
   3   8   1   30.40    6.70
  -3   8  -1   42.60    6.00
  -3   8  -1   58.29    8.40
  -3  -8  -1   33.50    6.20
   3  -8   1   36.60    6.10
  -3  -8  -1   40.40    7.40
  -3  -8  -1   34.70    7.90
   3  -8   1   44.90    6.90
   3  -8   1   40.10    6.80
  -3   8  -2  304.47   14.80
   3   8   2  330.87   16.10
   3   8   2  340.27   14.30
  -3   8  -2  317.67   17.00
  -3   8  -2  305.37   14.20
  -3  -8  -2  319.17   10.50
   3  -8   2  313.47   15.70
   3  -8   2  312.57   14.80
   3  -8   2  315.07   15.70
  -3  -8  -2  320.37   17.70
  -3  -8  -2  314.67   15.50
  -3  -8  -2  328.07   16.40
  -3   8  -3   27.20    5.80
   3   8   3   33.90    7.50
  -3   8  -3   34.80    6.80
  -3   8  -3   20.60    7.60
   3   8   3   46.30    6.30
  -3  -8  -3   49.80    7.40
  -3  -8  -3   36.60    3.60
   3  -8   3   49.99    7.80
   3  -8   3   29.40    7.10
  -3  -8  -3   28.70    8.40
  -3  -8  -3   39.50    7.20
   3  -8   3   38.70    7.30
  -3   8  -4  216.68   14.30
  -3   8  -4  211.38   14.80
  -3   8  -4  214.28   16.20
   3   8   4  208.98   13.90
  -3  -8  -4  206.68   15.70
  -3  -8  -4  204.18   13.90
   3  -8   4  233.98   14.60
  -3  -8  -4  211.18   13.50
   3  -8   4  220.88   13.50
  -3  -8  -4  223.98   14.30
  -3   8  -5    3.90    8.10
  -3   8  -5    3.60    6.50
   3   8   5    2.30    6.20
  -3   8  -5    5.90    6.00
  -3   8  -5   15.30    7.60
  -3  -8  -5   15.80    5.80
   3  -8   5   10.10    6.60
  -3  -8  -5    2.60    8.00
  -3  -8  -5    9.90    6.00
  -3  -8  -5    5.70    5.10
   3  -8   5   10.80    5.90
  -3   8  -6  121.59   14.60
   3   8   6   95.09   10.80
  -3   8  -6   85.99   11.90
  -3   8  -6   86.99   12.00
  -3   8  -6   95.49   12.20
   3   8   6  113.69   12.20
  -3  -8  -6   82.19    9.80
  -3  -8  -6  103.19   11.70
  -3  -8  -6   92.29   11.30
  -3  -8  -6   82.69   12.70
   3  -8   6   91.29   11.90
   3  -8   6  101.29   12.00
  -3   8  -7    5.40   10.10
  -3   8  -7   17.40    8.90
  -3   8  -7   -7.80    7.90
   3   8   7    9.50    7.20
  -3   8  -7   -3.10    8.80
   3   8   7    4.30    4.40
  -3  -8  -7   13.90    6.50
   3  -8   7    0.40    8.20
   3  -8   7  -11.50    6.00
  -3  -8  -7    7.70    7.10
  -3  -8  -7   10.20    7.00
  -3  -8  -7    9.20   10.60
  -3   8  -8   38.90   12.60
   3   8   8   50.09   10.30
  -3   8  -8   38.20   12.40
   3   8   8   62.19    6.80
  -3   8  -8   40.30   13.30
  -3   8  -8   64.69    9.40
   3  -8   8   53.79    9.80
  -3  -8  -8   50.69   15.00
  -3  -8  -8   70.49   10.30
   3  -8   8   81.49   12.70
  -3  -8  -8   47.40   10.60
  -3  -8  -8   68.09    9.50
   3   8   9    0.80    9.20
  -3   8  -9    8.60    6.60
   3   8   9    4.60    4.90
  -3   8  -9  -12.40   12.50
  -3   8  -9    6.50   12.40
  -3   8  -9   10.90   12.10
  -3  -8  -9    4.70    8.10
  -3  -8  -9    0.10    7.30
  -3  -8  -9    3.20    8.40
  -3  -8  -9   -9.30   14.70
   3  -8   9   10.60    8.00
   3  -8   9   12.50   10.40
  -3   8 -10   44.60   16.70
  -3   8 -10   50.69   15.30
   3   8  10   60.49   12.30
  -3  -8 -10   70.29   18.90
  -3  -8 -10   43.50    9.90
  -3  -8 -10   47.30   10.50
  -3  -8 -10   21.40   11.10
   3  -8  10   49.00   14.00
   3  -8  10   60.69   10.70
  -3   8 -11   -9.30   14.30
  -3   8 -11    1.00   16.70
  -3  -8 -11    8.30   15.10
  -3  -8 -11  -11.70    8.90
  -3  -8 -11  -19.30   10.50
   3  -8  11   34.80   14.50
   3  -8  11    0.20    9.50
  -3   8 -12   30.80   16.60
  -3   8 -12   46.00   20.10
   3  -8  12   60.29   12.80
  -3  -8 -12   30.80   14.40
   3   9 -14  -11.90   12.20
   3  -9 -14    4.20   11.60
  -3  -9  14   18.70   11.90
   3   9 -13   34.80   13.80
   3   9 -13   21.00   12.20
   3   9 -13   34.80   15.80
  -3  -9  13   59.59   13.20
  -3  -9  13   59.09   12.90
   3  -9 -13   52.09   12.00
   3   9 -12   -8.70   11.20
   3   9 -12   22.70   12.30
   3   9 -12   10.10   14.40
   3   9 -12    6.40   10.60
   3  -9 -12   10.00    9.50
  -3  -9  12   -7.90   10.10
  -3  -9  12   -1.10    9.20
  -3   9  11  138.19    8.80
   3   9 -11  143.79   16.10
   3   9 -11  100.99   17.00
   3   9 -11  152.48   17.80
   3   9 -11  132.59   19.30
  -3  -9  11  162.08   17.90
   3  -9 -11  148.39   15.20
  -3  -9  11  160.28   17.70
   3   9 -10    1.20    9.80
  -3   9  10    2.00    6.00
   3   9 -10   -3.20   11.10
   3   9 -10    1.80    9.40
   3   9 -10    7.00   10.00
  -3  -9  10   13.50    8.70
   3  -9 -10    3.30    7.70
  -3  -9  10   -2.40    8.70
   3  -9 -10    8.60    6.10
  -3   9   9   88.19   10.20
   3   9  -9   71.49   12.60
   3   9  -9   92.59   11.90
   3   9  -9  116.19   14.40
   3   9  -9   62.39   12.70
  -3  -9   9   75.29   11.40
  -3  -9   9   96.09   12.30
   3  -9  -9   74.59   10.30
   3  -9  -9   87.09    8.90
  -3   9   8  120.89    8.70
   3   9  -8  112.49   14.10
   3   9  -8   93.89   12.60
   3   9  -8  111.99   12.50
  -3   9   8  122.79   11.10
   3   9  -8   93.09   13.10
  -3  -9   8  116.89   14.40
   3  -9  -8  108.39    8.80
   3  -9  -8   93.09   11.10
  -3  -9   8  113.59   12.60
   3   9  -7 1072.99   35.70
  -3   9   7 1031.30   30.60
   3   9  -7 1030.30   35.80
   3   9  -7  980.70   36.00
  -3   9   7 1088.99   28.50
   3   9  -7 1093.49   31.70
  -3  -9   7 1074.99   35.20
  -3  -9   7 1050.09   34.90
   3  -9  -7 1009.50   34.20
   3  -9  -7 1050.69   27.80
  -3   9   6   12.70    4.20
   3   9  -6   13.60    7.10
   3   9  -6   15.40    5.30
  -3   9   6    9.60    5.90
   3   9  -6    7.30    7.60
   3   9  -6   19.10    6.70
   3  -9  -6    4.30    6.90
  -3  -9   6    8.60    6.70
  -3  -9   6    7.50    6.30
   3  -9  -6    4.80    4.20
   3  -9  -6   16.40    7.00
  -3   9   5  623.44   19.10
   3   9  -5  607.74   25.50
   3   9  -5  625.24   23.70
   3   9  -5  641.64   24.80
   3   9  -5  653.43   20.70
  -3   9   5  617.84   22.20
   3  -9  -5  611.54   19.40
  -3  -9   5  630.94   25.20
   3  -9  -5  653.63   22.90
  -3  -9   5  597.94   24.80
   3  -9  -5  630.34   24.50
  -3  -9   5  626.74   19.50
   3   9  -4  132.39   11.00
  -3   9   4  142.89   11.70
  -3   9   4  129.09    8.60
   3   9  -4  120.79   12.30
   3   9  -4  146.29   11.90
  -3  -9   4  155.48   10.10
   3  -9  -4  130.39   12.00
   3  -9  -4  137.09    9.30
  -3  -9   4  135.19   12.50
  -3  -9   4  168.38   13.50
   3  -9  -4  144.39   12.20
   3   9  -3  307.27   16.10
  -3   9   3  374.06   13.90
   3   9  -3  363.56   19.00
  -3   9   3  371.16   17.20
   3   9  -3  401.56   17.70
  -3  -9   3  374.96   15.80
  -3  -9   3  350.36   18.00
   3  -9  -3  376.06   17.10
  -3  -9   3  379.46   18.60
   3  -9  -3  368.46   17.90
   3  -9  -3  371.06   14.50
   3   9  -2   25.30    6.00
   3   9  -2   35.30    6.80
   3   9  -2   14.90    6.40
  -3   9   2   21.20    4.70
  -3   9   2   24.60    7.50
  -3  -9   2   18.20    5.90
  -3  -9   2   22.40    6.50
   3  -9  -2   24.70    5.40
   3  -9  -2   23.70    5.90
  -3  -9   2   27.40    6.60
   3  -9  -2   13.40    5.90
  -3   9   1  181.58   10.10
  -3   9   1  186.68   13.30
   3   9  -1  194.38   13.50
   3   9  -1  198.18   11.50
   3  -9  -1  191.28   13.10
  -3  -9   1  202.08   13.20
  -3  -9   1  170.08   12.90
   3  -9  -1  186.38   11.10
   3  -9  -1  187.78   12.70
  -3  -9   1  190.58   13.60
   3   9   0    5.50    4.60
  -3   9   0    1.90    6.30
   3   9   0    4.50    6.00
  -3   9   0    8.00    4.30
  -3  -9   0   -0.90    4.90
   3  -9   0    3.60    5.00
   3  -9   0    0.60    4.50
  -3  -9   0   -6.30    4.50
   3  -9   0    4.00    5.00
  -3  -9   0   -0.10    5.80
   3   9   1  600.74   20.70
  -3   9  -1  594.14   21.10
   3   9   1  594.84   23.20
  -3   9  -1  574.44   20.70
  -3  -9  -1  566.04   23.40
  -3  -9  -1  597.14   17.90
  -3  -9  -1  572.84   23.50
   3  -9   1  612.84   22.80
  -3  -9  -1  595.74   23.40
   3  -9   1  634.24   21.70
   3  -9   1  592.24   22.80
   3   9   2  306.77   14.40
  -3   9  -2  293.77   14.90
  -3   9  -2  321.87   17.90
   3   9   2  304.47   16.90
  -3   9  -2  312.57   15.70
  -3  -9  -2  295.17   16.20
  -3  -9  -2  290.47   16.80
   3  -9   2  308.37   16.40
  -3  -9  -2  283.27   10.70
  -3  -9  -2  270.97   17.10
   3  -9   2  297.97   15.20
   3  -9   2  282.57   15.90
  -3   9  -3  420.36   19.00
  -3   9  -3  403.06   20.80
   3   9   3  374.56   16.20
   3   9   3  370.26   18.80
  -3   9  -3  408.06   17.90
   3  -9   3  383.66   18.20
  -3  -9  -3  402.86   21.40
   3  -9   3  403.16   19.20
   3  -9   3  371.36   17.50
  -3  -9  -3  396.66   18.70
  -3  -9  -3  419.16   19.80
  -3  -9  -3  385.36   11.40
  -3   9  -4   -1.40    6.20
   3   9   4    1.30    4.70
  -3   9  -4   15.40    9.20
  -3   9  -4   -5.30    4.40
   3   9   4    6.80    7.10
  -3  -9  -4   -9.90    5.30
   3  -9   4   -6.60    5.30
   3  -9   4   -8.30    5.70
  -3  -9  -4    6.60    8.30
  -3  -9  -4   15.80    6.60
   3  -9   4    1.40    6.50
   3   9   5  358.36   18.60
  -3   9  -5  352.76   21.70
  -3   9  -5  326.47   16.50
  -3   9  -5  351.46   21.20
  -3   9  -5  350.96   20.40
  -3  -9  -5  347.87   18.00
  -3  -9  -5  357.16   19.20
   3  -9   5  366.96   18.20
  -3  -9  -5  363.86   19.80
   3  -9   5  345.17   18.60
   3  -9   5  363.26   19.20
  -3  -9  -5  365.86   22.60
   3   9   6   36.60    9.10
  -3   9  -6   10.10    9.00
  -3   9  -6   25.20   11.80
  -3   9  -6   36.70    9.90
  -3   9  -6   26.20    9.20
   3  -9   6   23.50    7.70
   3  -9   6   45.40    8.40
   3  -9   6   17.70    8.30
  -3  -9  -6   30.30   11.50
  -3  -9  -6   16.40    7.60
  -3  -9  -6   45.10    9.20
  -3  -9  -6   33.70    8.20
  -3   9  -7   81.69   13.30
  -3   9  -7  105.29   12.40
   3   9   7  118.19    9.40
  -3   9  -7  129.29   16.40
  -3   9  -7   89.89   14.70
   3  -9   7   99.79   10.60
  -3  -9  -7   93.49   12.20
  -3  -9  -7   94.69   11.20
   3  -9   7  102.99   13.60
  -3  -9  -7   75.19   12.10
   3  -9   7   86.89   11.30
  -3  -9  -7   98.49   16.20
  -3   9  -8   -7.00   11.10
   3   9   8   -2.70    8.90
  -3   9  -8    0.00   10.50
  -3   9  -8    4.80   11.90
  -3   9  -8   -3.60    8.30
   3   9   8   -7.70    4.30
  -3  -9  -8    9.10    8.00
  -3  -9  -8   -9.40    7.00
   3  -9   8   -1.30    9.40
  -3  -9  -8   -6.20   12.80
  -3  -9  -8    1.10    7.90
   3  -9   8    0.60    8.00
  -3   9  -9   49.80   15.90
  -3   9  -9   48.70    8.00
  -3   9  -9   71.39   16.40
   3   9   9   61.09   12.50
   3   9   9   58.09    7.20
  -3   9  -9   23.30   14.10
  -3  -9  -9   68.39   12.50
   3  -9   9   73.29   14.30
  -3  -9  -9   64.99   11.40
  -3  -9  -9   55.79   10.50
   3  -9   9   49.60   11.10
  -3  -9  -9   60.69   18.10
   3   9  10   -2.30    5.70
  -3   9 -10   10.20   16.00
   3   9  10    4.30   11.10
  -3   9 -10   19.70   15.10
   3  -9  10   -8.90    8.90
   3  -9  10   14.20   14.20
  -3  -9 -10    7.80   11.20
  -3  -9 -10    4.60   10.10
  -3  -9 -10    4.70   10.20
  -3   9 -11   11.80   16.70
  -3   9 -11   48.40   19.90
   3  -9  11   47.40   12.10
  -3  -9 -11   18.10   10.10
  -3  -9 -11   32.30   13.40
  -3  -9 -11   31.70   11.20
  -3   9 -12   10.10   17.30
  -3   9 -12   64.69   22.80
   3   9  12   -5.20    7.80
   3  -9  12   -7.00   11.60
  -3  -9 -12   -8.30   14.00
   3  10 -14   20.20   14.60
  -3 -10  14   35.40   13.30
   3 -10 -14   50.09   14.50
   3  10 -13  -12.80   17.00
   3  10 -13    7.00   13.40
   3  10 -13   10.30   14.20
  -3 -10  13   20.30   12.50
   3 -10 -13   30.20   12.00
  -3 -10  13    3.30   11.70
   3  10 -12   36.00   13.90
   3  10 -12   30.70   16.00
   3  10 -12   55.99   14.70
  -3 -10  12   26.40   11.80
   3 -10 -12   26.80   12.00
  -3 -10  12   33.50   11.90
   3  10 -11  -12.30   10.80
   3  10 -11    7.60   12.80
   3  10 -11    7.00   14.70
  -3  10  11   13.20    6.70
   3  10 -11    0.00   11.30
  -3 -10  11    4.20    9.80
   3 -10 -11   -2.30    9.40
  -3 -10  11   16.40   10.10
  -3  10  10  118.29   13.10
   3  10 -10  108.79   16.00
   3  10 -10  106.09   14.40
   3  10 -10   77.89   13.90
  -3  10  10  118.29   11.60
   3  10 -10  128.99   17.60
  -3 -10  10  111.39   13.50
   3 -10 -10  127.29   14.60
  -3 -10  10  133.39   14.90
   3 -10 -10  121.19   11.40
   3  10  -9   24.10   10.10
  -3  10   9   29.00    6.40
   3  10  -9   30.40   10.50
   3  10  -9   40.50   13.20
  -3  10   9   31.60    8.00
   3  10  -9   22.80    9.10
   3 -10  -9   34.30    6.60
   3 -10  -9   30.40    9.30
  -3 -10   9   38.00    9.70
  -3 -10   9   20.30   10.30
   3  10  -8   92.99   12.60
  -3  10   8   64.99    7.50
   3  10  -8   64.89   11.70
   3  10  -8   83.09   10.50
   3  10  -8   93.49   13.80
  -3  10   8   74.19   10.00
  -3 -10   8   71.99   11.70
   3 -10  -8   68.39    7.40
  -3 -10   8   71.89   11.50
   3 -10  -8   69.59   11.60
   3 -10  -8   81.69   10.00
   3  10  -7  142.89   17.40
  -3  10   7  109.79    9.50
   3  10  -7   97.09   13.60
   3  10  -7  126.59   11.20
   3  10  -7   82.39   11.40
  -3  10   7  117.59   12.80
   3 -10  -7  104.39   12.00
   3 -10  -7  109.89   12.70
  -3 -10   7  106.79   13.30
  -3 -10   7  105.29   12.60
   3 -10  -7  114.99    9.20
  -3  10   6  173.38   13.90
  -3  10   6  145.69   10.00
   3  10  -6  118.69   13.20
   3  10  -6  175.38   11.10
   3  10  -6  171.58   15.80
   3  10  -6  166.98   17.40
  -3 -10   6  166.88   15.00
  -3 -10   6  147.19   15.00
   3 -10  -6  155.78   15.10
   3 -10  -6  157.28   10.10
   3 -10  -6  166.18   13.50
  -3  10   5    0.60    4.10
   3  10  -5   -2.70    5.40
   3  10  -5   13.00    8.40
  -3  10   5    4.60    6.30
   3  10  -5   -6.90    6.00
  -3 -10   5   -2.00    6.30
   3 -10  -5   -2.20    6.20
  -3 -10   5   -2.00    4.80
   3 -10  -5    0.30    4.40
  -3 -10   5    9.90    6.50
   3 -10  -5   -3.70    5.40
   3  10  -4   79.09   10.00
  -3  10   4   83.69   10.30
   3  10  -4   94.29   10.80
  -3  10   4   85.39    7.90
   3  10  -4   90.29   12.00
   3 -10  -4   99.09   11.90
  -3 -10   4   81.29   10.60
   3 -10  -4   81.89    8.50
   3 -10  -4   88.79    9.70
  -3 -10   4   90.19   10.00
  -3 -10   4   61.29    9.60
   3  10  -3    9.80    5.50
   3  10  -3    3.70    5.20
   3  10  -3   14.30    7.80
  -3  10   3   -1.70    6.40
  -3  10   3    4.20    4.10
   3 -10  -3    4.60    5.70
  -3 -10   3   -0.20    5.90
   3 -10  -3    2.60    5.70
   3 -10  -3    3.60    4.60
  -3 -10   3    4.40    5.80
  -3 -10   3   -1.80    5.50
   3  10  -2  735.03   26.10
   3  10  -2  759.02   28.80
   3  10  -2  787.92   26.20
  -3  10   2  767.72   23.60
  -3  10   2  744.53   27.60
   3 -10  -2  786.72   24.00
  -3 -10   2  766.82   26.20
   3 -10  -2  747.93   27.70
  -3 -10   2  719.03   27.60
  -3 -10   2  775.92   28.20
   3 -10  -2  741.13   26.40
   3  10  -1   67.99   10.50
  -3  10   1   55.69    7.10
   3  10  -1   62.69    9.90
  -3  10   1   57.39    9.50
   3  10  -1   48.80    7.30
   3 -10  -1   71.59    8.30
  -3 -10   1   58.09    9.30
  -3 -10   1   65.49    9.50
  -3 -10   1   68.19   10.50
   3 -10  -1   52.69    7.90
   3 -10  -1   50.99    8.00
  -3  10   0  728.33   27.40
  -3  10   0  744.33   24.40
   3  10   0  713.93   27.80
   3  10   0  748.83   25.10
  -3 -10   0  740.83   27.80
  -3 -10   0  770.02   27.90
  -3 -10   0  765.02   23.00
   3 -10   0  759.52   24.60
   3 -10   0  721.43   26.80
   3 -10   0  705.93   26.70
  -3 -10   0  733.13   28.10
   3  10   1  258.37   16.80
  -3  10  -1  301.77   18.00
  -3  10  -1  247.78   14.20
  -3  10  -1  252.97   14.20
   3  10   1  262.07   14.40
  -3 -10  -1  252.87   16.60
  -3 -10  -1  244.58   11.60
  -3 -10  -1  239.48   16.60
   3 -10   1  252.47   16.10
   3 -10   1  270.87   16.20
  -3 -10  -1  253.77   16.60
   3 -10   1  264.87   14.80
  -3  10  -2  614.64   22.90
  -3  10  -2  655.53   23.80
   3  10   2  622.34   24.80
   3  10   2  632.84   22.70
  -3  10  -2  607.84   26.30
  -3 -10  -2  583.34   17.80
  -3 -10  -2  583.24   26.30
   3 -10   2  601.14   22.60
  -3 -10  -2  589.34   24.50
   3 -10   2  591.74   23.80
   3 -10   2  595.54   24.70
  -3 -10  -2  603.34   25.10
  -3  10  -3   25.80    6.40
  -3  10  -3   18.10    7.60
   3  10   3   27.30    8.60
   3  10   3   21.00    6.30
  -3  10  -3   38.20    9.60
  -3 -10  -3   22.00    7.50
  -3 -10  -3   46.10    9.20
   3 -10   3   30.70    8.40
   3 -10   3   30.20    7.50
  -3 -10  -3   43.90   11.50
  -3 -10  -3   36.30    4.20
   3  10   4  701.93   24.60
  -3  10  -4  672.43   28.80
  -3  10  -4  689.83   27.50
  -3  10  -4  703.73   27.00
   3  10   4  635.44   26.10
  -3 -10  -4  668.43   26.50
  -3 -10  -4  685.03   16.20
  -3 -10  -4  657.83   27.30
  -3 -10  -4  699.03   30.60
   3 -10   4  655.93   27.20
   3 -10   4  683.23   25.50
   3 -10   4  657.53   25.50
  -3  10  -5    5.10    8.60
   3  10   5   -5.70    7.70
  -3  10  -5   11.10    7.60
   3  10   5   -3.00    5.60
  -3  10  -5  -10.00    9.00
  -3 -10  -5    2.70    7.00
   3 -10   5    6.10    6.70
   3 -10   5    5.10    7.00
   3 -10   5   -3.50    8.10
  -3 -10  -5    6.00   10.20
  -3 -10  -5    3.60    7.00
  -3  10  -6  113.09   12.70
  -3  10  -6   91.69   12.90
  -3  10  -6  111.39   15.70
   3  10   6   92.79   12.40
   3  10   6   79.79    9.90
  -3  10  -6   93.49   14.00
   3 -10   6   89.59   10.60
   3 -10   6   93.89   11.80
  -3 -10  -6   79.59   11.60
  -3 -10  -6   81.69   15.90
  -3 -10  -6   97.39   11.80
   3 -10   6   89.59   12.10
  -3  10  -7    0.30    9.90
  -3  10  -7   24.20   13.60
  -3  10  -7    6.80   11.70
  -3  10  -7   -6.80   10.30
   3  10   7    5.10    9.60
   3  10   7   15.20    5.70
  -3 -10  -7   11.60    9.10
  -3 -10  -7    6.80    8.30
   3 -10   7    4.20    8.30
   3 -10   7    7.30    7.40
  -3 -10  -7    6.40   13.60
   3 -10   7   26.80   10.20
   3  10   8  115.29   14.70
  -3  10  -8   86.79   15.90
   3  10   8  100.29   10.20
  -3  10  -8  135.69   15.40
  -3  10  -8   85.59   16.90
  -3  10  -8   86.69   16.50
  -3 -10  -8  123.99   13.50
   3 -10   8  102.49   13.50
   3 -10   8   83.89   11.10
  -3 -10  -8  119.49   13.50
  -3 -10  -8   74.19   13.50
  -3 -10  -8   80.99   17.70
   3 -10   8  108.69   15.10
  -3  10  -9   -3.80   15.20
   3  10   9    2.90   11.40
  -3  10  -9  -12.60   11.40
  -3  10  -9   21.50   14.30
   3  10   9   -0.90    5.60
   3 -10   9   23.10    9.40
  -3 -10  -9   31.40   17.50
   3 -10   9   -4.00    8.80
  -3 -10  -9    2.40    9.70
  -3 -10  -9   -4.20    9.90
   3 -10   9   -3.00   13.50
  -3 -10  -9   11.60   10.10
  -3  10 -10    3.80   15.40
   3  10  10   38.90   13.20
   3  10  10   23.30    7.20
  -3  10 -10   35.80   18.90
  -3 -10 -10   22.30   10.20
  -3 -10 -10   17.60   13.70
  -3 -10 -10   36.30   12.40
   3 -10  10   20.30   11.20
   3  10  11   -0.60    6.50
  -3  10 -11   -6.20   16.60
  -3 -10 -11   -9.50   13.20
   3 -10  11    9.80   11.50
  -3 -10 -11   -7.40   11.20
  -3  10 -12   56.59   21.10
   3 -10  12   68.69   14.80
  -3 -10 -12   37.30   17.30
   3  11 -13   52.39   17.60
   3  11 -13   49.00   20.40
  -3  11  13   54.09   11.90
   3  11 -13   49.70   16.90
   3 -11 -13   63.29   14.90
  -3 -11  13   75.09   15.40
  -3 -11  13   60.09   15.10
   3  11 -12  -10.80   13.90
  -3  11  12    3.80    9.30
   3  11 -12    4.20   14.50
   3 -11 -12   -0.80   11.70
  -3 -11  12    4.80   11.60
  -3 -11  12  -10.20   11.70
  -3  11  11   48.30    9.70
   3  11 -11   31.10   17.10
   3  11 -11   43.40   13.60
   3  11 -11   49.60   15.10
  -3 -11  11   39.00   12.40
   3 -11 -11   25.50   11.60
  -3  11  10  -12.90    8.40
   3  11 -10   -3.40   12.80
   3  11 -10   -8.40   10.20
   3  11 -10   11.20   11.50
   3  11 -10    4.30   14.50
  -3  11  10    1.00    7.10
  -3 -11  10   -1.00    9.60
  -3 -11  10    2.70    9.50
   3 -11 -10    4.40    9.70
   3 -11 -10    0.40    6.60
   3 -11 -10    1.10    9.20
   3  11  -9  127.79   18.40
   3  11  -9   81.79   14.30
  -3  11   9   97.69   10.10
   3  11  -9  110.69   13.20
   3  11  -9   83.39   13.20
  -3  11   9   85.89   11.40
  -3 -11   9   99.59   13.70
   3 -11  -9  100.59   11.00
   3 -11  -9  129.99   15.00
   3 -11  -9   98.49   10.40
  -3 -11   9  108.89   14.30
   3  11  -8   -7.00    9.20
  -3  11   8   -5.30    5.20
   3  11  -8    1.50    8.80
   3  11  -8   -6.50   12.00
   3  11  -8   -1.30    6.80
  -3  11   8   -6.30    8.20
   3 -11  -8    4.30    7.00
   3 -11  -8    7.30    8.20
   3 -11  -8   -4.60    5.20
  -3 -11   8   -5.50    8.50
  -3 -11   8   10.30    8.80
   3  11  -7   44.10   10.60
   3  11  -7   59.59   13.40
  -3  11   7   61.49    8.00
   3  11  -7   64.79    8.90
   3  11  -7   59.79   11.70
   3 -11  -7   75.49    9.80
   3 -11  -7   75.59    9.30
  -3 -11   7   55.49   11.80
  -3 -11   7   68.19   11.30
   3 -11  -7   51.29   10.30
   3  11  -6   52.79    7.40
  -3  11   6   51.09    7.40
   3  11  -6   43.00   10.30
  -3  11   6   71.49   10.80
   3  11  -6   64.89   13.10
   3  11  -6   44.30    9.80
  -3 -11   6   62.49   11.70
   3 -11  -6   53.39   10.20
   3 -11  -6   64.49    8.00
   3 -11  -6   68.49    9.60
  -3 -11   6   54.29   10.10
  -3  11   5   39.60    9.20
   3  11  -5   40.30    8.70
  -3  11   5   35.90    6.60
   3  11  -5   54.89   12.70
   3  11  -5   43.40    8.80
   3 -11  -5   34.10    8.80
  -3 -11   5   47.30    7.80
   3 -11  -5   34.40    6.80
  -3 -11   5   49.50   10.50
  -3 -11   5   38.20    8.90
   3 -11  -5   43.60    8.80
   3  11  -4   30.00    7.40
  -3  11   4   16.10    8.20
  -3  11   4   22.20    5.70
   3  11  -4   13.80    6.90
   3  11  -4   14.20    9.00
  -3 -11   4   24.90    8.00
   3 -11  -4   34.20    6.80
   3 -11  -4   23.30    7.40
   3 -11  -4   16.30    7.00
  -3 -11   4   13.00    7.00
  -3 -11   4   19.10    7.20
   3  11  -3  216.98   15.70
   3  11  -3  230.58   18.80
  -3  11   3  242.38   17.20
  -3  11   3  259.47   13.20
   3  11  -3  220.48   15.20
   3 -11  -3  239.18   16.80
  -3 -11   3  254.67   17.20
   3 -11  -3  218.18   15.70
  -3 -11   3  236.88   17.10
  -3 -11   3  239.88   14.90
   3 -11  -3  233.88   13.00
  -3  11   2   14.70    8.10
   3  11  -2    2.50    5.50
  -3  11   2    5.20    5.10
   3  11  -2    8.90    5.80
   3  11  -2   -1.50    7.60
  -3 -11   2   -3.90    5.70
   3 -11  -2    2.90    5.90
   3 -11  -2   -8.20    5.20
   3 -11  -2    3.90    5.20
  -3 -11   2   -1.10    6.20
  -3 -11   2   13.10    7.30
  -3  11   1  591.14   26.30
   3  11  -1  638.84   23.00
  -3  11   1  636.04   22.30
   3  11  -1  592.84   23.30
   3  11  -1  622.74   26.30
   3 -11  -1  585.84   24.50
  -3 -11   1  581.24   25.50
   3 -11  -1  619.64   25.70
  -3 -11   1  603.54   22.00
  -3 -11   1  591.74   25.70
   3 -11  -1  607.14   22.00
  -3 -11   1  618.74   25.40
   3  11   0   61.79   10.60
  -3  11   0   56.99   11.00
   3  11   0   55.39    8.40
  -3  11   0   59.99    8.30
   3 -11   0   63.49    9.10
  -3 -11   0   45.20    9.20
   3 -11   0   54.89    8.70
  -3 -11   0   58.99    9.50
   3 -11   0   44.40    8.30
  -3 -11   0   69.89    8.20
  -3 -11   0   69.59   11.60
   3  11   1  381.16   21.50
   3  11   1  380.26   18.80
  -3  11  -1  397.36   22.30
   3 -11   1  406.76   20.70
   3 -11   1  408.46   18.30
  -3 -11  -1  408.46   21.00
  -3 -11  -1  390.26   21.50
  -3 -11  -1  404.16   15.60
   3 -11   1  377.66   20.50
  -3 -11  -1  399.26   22.10
  -3  11  -2    1.20    6.70
  -3  11  -2    5.00    9.10
   3  11   2    0.80    6.20
  -3  11  -2    4.10    4.90
   3  11   2   10.10    8.80
  -3 -11  -2   -9.10    6.80
   3 -11   2    6.80    6.60
  -3 -11  -2   -9.10    9.30
   3 -11   2    1.10    7.30
  -3 -11  -2   -8.80    4.10
  -3 -11  -2    0.80    6.50
   3 -11   2    2.20    6.40
  -3  11  -3  646.14   25.50
   3  11   3  629.34   26.90
  -3  11  -3  620.84   29.20
   3  11   3  639.74   24.60
  -3  11  -3  645.74   25.80
   3 -11   3  664.13   26.40
  -3 -11  -3  611.24   17.80
  -3 -11  -3  643.44   27.30
  -3 -11  -3  602.44   29.40
   3 -11   3  634.84   25.80
  -3 -11  -3  587.14   26.00
   3 -11   3  653.13   27.00
  -3  11  -4    9.90    6.50
   3  11   4   -3.40    8.80
  -3  11  -4   -8.60    9.80
   3  11   4   -3.70    6.50
  -3  11  -4   -3.20    8.10
  -3 -11  -4   -4.00    7.10
  -3 -11  -4    9.70    8.10
  -3 -11  -4   -6.50    9.90
   3 -11   4    1.70    7.00
  -3 -11  -4    2.00    2.90
   3 -11   4    3.90    7.40
   3 -11   4    7.20    6.90
   3  11   5  180.08   17.20
  -3  11  -5  135.19   17.20
  -3  11  -5  137.89   15.80
  -3  11  -5  149.59   15.90
   3  11   5  135.09   13.80
  -3 -11  -5  153.68   18.90
   3 -11   5  160.68   15.60
  -3 -11  -5  136.09   15.90
  -3 -11  -5  166.38   16.10
   3 -11   5  140.29   16.20
   3 -11   5  134.79   14.80
  -3  11  -6   -6.10   12.50
  -3  11  -6   -9.40    9.10
  -3  11  -6   -8.90   11.00
  -3  11  -6   -5.90    8.50
   3  11   6   -3.30    7.10
   3  11   6    8.70   10.40
  -3 -11  -6   -2.90    8.60
   3 -11   6    5.90    8.70
   3 -11   6  -11.00    8.50
   3 -11   6   -6.10    7.10
  -3 -11  -6  -17.20   12.80
  -3 -11  -6   -5.00    8.10
  -3  11  -7  186.48   21.10
  -3  11  -7  180.78   21.20
   3  11   7  204.48   20.20
  -3  11  -7  173.08   19.80
   3  11   7  186.18   16.50
  -3  11  -7  180.88   20.00
  -3 -11  -7  181.48   18.60
   3 -11   7  157.08   17.40
   3 -11   7  150.78   17.90
   3 -11   7  188.08   16.60
  -3 -11  -7  184.98   17.80
  -3 -11  -7  200.08   23.70
   3  11   8   11.20    6.60
  -3  11  -8  -13.00   15.00
  -3  11  -8    3.60    9.20
   3  11   8   -5.70   12.00
  -3  11  -8    9.00   12.80
  -3  11  -8   12.50   14.70
  -3 -11  -8   46.90   17.80
   3 -11   8   14.20   11.70
  -3 -11  -8    4.10   10.70
  -3 -11  -8    3.30    9.50
   3 -11   8   -0.70    9.50
   3 -11   8   13.60    8.70
   3  11   9   40.80    7.60
  -3  11  -9   42.80   17.10
   3  11   9   28.20   14.20
  -3  11  -9   -5.50   18.20
  -3 -11  -9   45.90   12.50
   3 -11   9   50.69   10.50
  -3 -11  -9   45.90   12.00
   3 -11   9   39.40   12.00
   3  11  10    3.10    4.90
  -3  11 -10  -21.00   17.20
  -3  11 -10   -2.00   14.60
   3 -11  10    5.30   12.10
  -3 -11 -10   12.30   12.10
  -3 -11 -10   -6.20   12.20
  -3  11 -11   33.30   20.20
  -3 -11 -11   67.99   14.70
   3 -11  11   35.70   13.50
   3  12 -13   20.00   16.60
   3  12 -13  -11.20   15.20
   3  12 -13    8.50   17.60
   3 -12 -13   14.00   14.50
  -3 -12  13   14.20   15.60
  -3 -12  13   21.50   15.40
  -3  12  12   63.39   12.30
   3  12 -12   32.00   15.40
   3  12 -12   37.70   21.10
   3  12 -12   36.40   17.10
  -3 -12  12   25.70   14.50
  -3 -12  12   41.60   14.60
   3 -12 -12   66.59   15.70
   3  12 -11    8.00   14.30
   3  12 -11   -4.00   13.30
   3  12 -11  -11.70   17.90
  -3  12  11   -6.50    9.00
   3 -12 -11   -5.30   11.50
  -3 -12  11   14.40   12.60
  -3 -12  11   -8.20   11.70
   3  12 -10  123.69   16.50
  -3  12  10   96.79   13.10
  -3  12  10  124.19   12.40
   3  12 -10  100.89   20.80
   3  12 -10  113.99   18.30
  -3 -12  10  140.19   17.80
   3 -12 -10  112.29   11.70
  -3 -12  10   94.59   14.60
   3 -12 -10  106.99   15.10
  -3  12   9   15.10   10.40
   3  12  -9   -8.10   10.70
  -3  12   9   23.40    8.30
   3  12  -9    7.40   10.10
   3  12  -9   10.70   12.90
   3  12  -9   26.80   15.60
  -3 -12   9   21.00   12.00
   3 -12  -9    7.40    6.40
  -3 -12   9   -3.00    9.90
   3 -12  -9   13.50    8.10
   3 -12  -9   13.40   10.30
   3  12  -8  129.49   13.30
   3  12  -8   87.69   14.40
  -3  12   8  130.09   14.30
   3  12  -8  121.79   15.80
  -3  12   8  112.99   12.50
   3  12  -8   87.99   16.20
   3 -12  -8  119.19   11.10
   3 -12  -8  121.29   14.50
  -3 -12   8   81.09   13.30
  -3 -12   8  111.39   14.70
   3 -12  -8  120.19   14.60
   3  12  -7   -3.20   11.40
   3  12  -7   22.00   10.60
  -3  12   7   11.20    6.80
   3  12  -7   15.30   10.50
  -3  12   7   11.30   10.00
   3  12  -7   10.30    6.80
   3 -12  -7    6.50    9.40
  -3 -12   7   14.90    9.20
   3 -12  -7   12.00    6.30
   3 -12  -7   -2.00    7.80
  -3 -12   7   26.00    9.90
  -3  12   6  241.48   14.10
   3  12  -6  240.08   14.50
   3  12  -6  240.98   20.00
   3  12  -6  235.58   22.60
  -3  12   6  287.27   19.80
   3  12  -6  232.98   19.50
   3 -12  -6  230.48   13.80
   3 -12  -6  225.68   16.70
  -3 -12   6  250.17   20.20
   3 -12  -6  220.18   18.90
  -3 -12   6  246.18   20.40
   3  12  -5   55.19   11.10
   3  12  -5   59.99   12.80
   3  12  -5   59.19   11.20
  -3  12   5   63.39    8.60
  -3  12   5   70.59   11.90
   3 -12  -5   66.39    8.60
  -3 -12   5   50.49   10.30
  -3 -12   5   51.89   10.20
   3 -12  -5   58.09   10.10
   3  12  -4  144.59   15.00
  -3  12   4  118.99   14.00
   3  12  -4  122.19   13.80
  -3  12   4  140.99   12.10
   3  12  -4  141.69   17.50
  -3 -12   4  109.89   13.20
   3 -12  -4  122.99   14.40
  -3 -12   4  138.49   13.40
  -3 -12   4  145.99   16.50
   3 -12  -4  128.49   14.30
   3 -12  -4  152.38   12.00
   3  12  -3   13.50    8.00
  -3  12   3    7.40    5.90
   3  12  -3   13.00    6.90
  -3  12   3   12.50    9.20
   3  12  -3    5.90   10.10
  -3 -12   3   19.70    8.70
   3 -12  -3    8.60    6.10
  -3 -12   3    9.30    8.30
  -3 -12   3   -2.30    7.60
   3 -12  -3   12.80    7.60
  -3 -12   3    4.10    8.40
   3 -12  -3    5.30    7.00
  -3  12   2  126.69   11.80
   3  12  -2  129.99   12.80
   3  12  -2   82.19   11.10
   3  12  -2  103.39   14.90
  -3  12   2  107.69   14.00
   3 -12  -2   79.59   11.20
  -3 -12   2  104.19   12.70
  -3 -12   2  105.79   13.70
   3 -12  -2  112.29   13.60
  -3 -12   2  105.79   12.70
  -3 -12   2  105.99   13.00
   3 -12  -2  110.09   11.50
  -3  12   1   24.50   10.70
   3  12  -1   14.60    6.80
   3  12  -1   21.90    7.60
  -3  12   1   20.70    6.60
   3  12  -1    7.30   10.20
  -3 -12   1    6.40    8.20
  -3 -12   1   20.30    7.50
  -3 -12   1   21.10    8.80
   3 -12  -1   17.50    7.70
   3 -12  -1    9.40    6.90
  -3 -12   1    1.20    7.60
   3 -12  -1   22.00    8.10
   3  12   0  363.46   17.80
  -3  12   0  329.77   21.00
   3  12   0  349.67   18.50
   3  12   0  361.26   22.70
  -3  12   0  363.86   18.20
   3 -12   0  338.57   20.20
   3 -12   0  326.17   17.30
  -3 -12   0  360.06   21.30
  -3 -12   0  331.37   21.40
  -3 -12   0  360.06   16.80
  -3 -12   0  333.57   21.40
   3 -12   0  328.47   20.30
  -3  12  -1    4.60    9.50
  -3  12  -1    1.80    6.90
   3  12   1    4.10    6.60
   3  12   1   -4.40    9.20
  -3 -12  -1   -4.30    5.70
  -3 -12  -1   -1.50    8.00
   3 -12   1    7.70    7.30
  -3 -12  -1    4.50    9.80
   3 -12   1    9.50    7.70
  -3 -12  -1    7.10    7.30
   3 -12   1    5.30    7.60
  -3  12  -2  174.38   13.90
   3  12   2  195.48   14.40
   3  12   2  162.08   17.70
  -3  12  -2  149.19   17.00
  -3  12  -2  162.88   15.50
   3 -12   2  160.38   16.00
   3 -12   2  171.28   15.80
  -3 -12  -2  162.48   16.10
  -3 -12  -2  147.39   10.40
  -3 -12  -2  152.38   17.10
   3 -12   2  187.78   16.30
  -3 -12  -2  176.58   19.60
  -3  12  -3   24.90    9.50
  -3  12  -3   15.30   10.70
   3  12   3   15.40   10.60
  -3  12  -3   23.60    7.50
   3  12   3   15.30    7.70
  -3 -12  -3   32.80   10.20
   3 -12   3    8.60    9.00
  -3 -12  -3   28.80    5.30
  -3 -12  -3   27.10   11.70
   3 -12   3    4.60    7.40
  -3 -12  -3   16.80    8.80
   3 -12   3   21.20    8.80
  -3  12  -4  135.99   14.90
   3  12   4  168.28   14.90
   3  12   4  159.98   18.90
  -3  12  -4  160.78   18.30
  -3  12  -4  163.08   18.60
  -3 -12  -4  188.98   18.00
  -3 -12  -4  158.18    7.90
   3 -12   4  184.38   17.10
   3 -12   4  142.39   16.70
  -3 -12  -4  169.28   20.30
  -3 -12  -4  145.59   16.50
   3 -12   4  161.98   16.90
   3  12   5   -3.00   10.40
  -3  12  -5    2.30    7.80
  -3  12  -5   -7.70   10.00
   3  12   5  -10.90    7.50
  -3  12  -5   -3.10   12.20
   3 -12   5    7.40    8.40
   3 -12   5    5.60    8.10
  -3 -12  -5   -6.80    8.40
  -3 -12  -5   -4.80   12.10
  -3 -12  -5    7.10    8.80
   3 -12   5  -17.90    8.50
  -3  12  -6  105.69   15.40
   3  12   6   85.19   11.90
  -3  12  -6  132.29   16.10
  -3  12  -6  106.69   16.90
  -3  12  -6  113.39   15.20
   3  12   6   79.09   14.80
   3 -12   6   82.09   12.60
   3 -12   6   94.99   15.30
  -3 -12  -6  106.89   13.80
  -3 -12  -6   92.49   14.10
   3 -12   6  146.29   16.80
  -3 -12  -6   82.19   19.70
   3  12   7   -8.40   12.50
  -3  12  -7   -1.80   12.20
   3  12   7   16.40    8.80
  -3  12  -7    6.60   12.30
  -3  12  -7   -4.70   16.00
  -3  12  -7   15.20   12.10
   3 -12   7   14.70   12.90
   3 -12   7  -15.10    9.10
  -3 -12  -7   -8.10   10.20
   3 -12   7    8.50    9.20
  -3 -12  -7   13.00   10.50
  -3 -12  -7   58.69   15.80
   3  12   8   66.59   15.90
   3  12   8   57.29   10.30
   3  12   8   68.69   12.50
  -3  12  -8   26.20   14.80
  -3 -12  -8   52.79   13.40
   3 -12   8   36.30   12.00
   3 -12   8   52.69   11.00
  -3 -12  -8   65.89   14.50
  -3  12  -9    7.70   16.10
   3  12   9   -8.90   14.50
   3 -12   9   32.90    9.90
   3 -12   9   30.40   12.40
  -3 -12  -9   16.10   12.90
  -3 -12  -9   10.10   12.30
  -3  12 -10   10.40   19.50
   3 -12  10   32.90   14.30
  -3 -12 -10   32.10   13.70
  -3 -12 -10   40.30   15.80
   3  13 -12  -16.20   17.10
   3  13 -12    3.20   15.20
  -3 -13  12   -4.80   14.70
  -3 -13  12   -1.90   15.30
   3 -13 -12    8.50   14.60
   3  13 -11    3.40   15.00
  -3  13  11   14.30   10.30
   3  13 -11    8.30   14.80
   3  13 -11  -15.30   14.20
  -3 -13  11   23.90   14.80
   3 -13 -11    4.30   12.70
  -3 -13  11    2.70   13.70
   3  13 -10    0.10   14.00
  -3  13  10    7.10    9.60
   3  13 -10  -14.50   11.70
   3  13 -10    4.80   18.20
   3 -13 -10   21.80   12.40
  -3 -13  10    2.10   11.30
   3 -13 -10  -11.40    8.90
  -3 -13  10   12.90   13.30
   3  13  -9  127.59   21.20
  -3  13   9  132.49   15.70
   3  13  -9  131.79   16.00
  -3  13   9  136.39   15.60
   3  13  -9  102.39   16.20
   3 -13  -9  129.29   11.80
  -3 -13   9  125.69   17.60
  -3 -13   9   97.59   15.80
   3 -13  -9  101.69   12.30
   3 -13  -9  101.59   15.40
   3  13  -8   -1.90   14.80
  -3  13   8   15.60   12.00
   3  13  -8    4.70    8.50
   3  13  -8   -4.00   10.20
  -3  13   8   -0.20    7.80
   3  13  -8  -11.30   12.40
   3 -13  -8   -8.00   10.00
  -3 -13   8  -10.50   10.40
   3 -13  -8   -6.80    6.30
   3 -13  -8    6.00    8.70
  -3 -13   8   23.60   11.20
   3  13  -7  252.87   22.60
  -3  13   7  279.07   16.80
  -3  13   7  230.68   21.70
   3  13  -7  267.07   17.40
   3  13  -7  273.87   26.80
   3  13  -7  272.27   23.50
   3 -13  -7  230.28   21.60
  -3 -13   7  223.18   22.00
   3 -13  -7  253.07   18.90
   3 -13  -7  259.97   14.70
  -3 -13   7  246.18   23.10
  -3  13   6    8.50    7.20
   3  13  -6    3.90   10.00
   3  13  -6   20.00   10.60
  -3  13   6  -12.10   10.30
   3  13  -6   -7.70   12.10
   3  13  -6    8.80    6.60
  -3 -13   6    8.60    9.30
   3 -13  -6   10.30   10.10
   3 -13  -6   13.70    9.20
   3 -13  -6   20.70    7.80
  -3 -13   6   14.60   10.30
  -3 -13   6   11.20    9.90
   3  13  -5  194.18   23.20
   3  13  -5  188.48   18.80
  -3  13   5  180.58   13.80
  -3  13   5  205.18   20.10
   3  13  -5  206.28   19.80
  -3 -13   5  141.09   16.00
   3 -13  -5  179.88   18.70
  -3 -13   5  186.38   20.40
  -3 -13   5  177.48   18.60
   3 -13  -5  187.68   14.50
   3 -13  -5  192.08   17.70
   3  13  -4    3.30    8.70
  -3  13   4   13.50   10.80
   3  13  -4   -4.20    8.00
  -3  13   4    4.30    6.50
   3  13  -4    3.70   11.50
  -3 -13   4    3.90    8.90
  -3 -13   4   -4.10    8.30
  -3 -13   4   12.20   10.10
   3 -13  -4   -4.00    6.60
   3 -13  -4   -4.80    8.20
  -3 -13   4  -13.00    8.20
   3 -13  -4   -5.00    7.70
  -3  13   3   49.70   12.30
   3  13  -3   47.80   10.10
   3  13  -3   45.00   12.60
   3  13  -3   39.60    9.20
  -3  13   3   45.80    8.80
   3 -13  -3   53.79   11.40
  -3 -13   3   39.60   10.70
   3 -13  -3   57.19    9.00
   3 -13  -3   37.10    9.60
  -3 -13   3   49.50   10.80
  -3 -13   3   51.79   10.80
  -3 -13   3   51.19   11.30
   3  13  -2   12.60   11.90
   3  13  -2    0.90    6.80
  -3  13   2   12.80    7.50
   3  13  -2    6.40    7.90
  -3  13   2    2.80   10.30
   3 -13  -2    9.20    8.00
  -3 -13   2   11.30    8.90
  -3 -13   2   -6.40    8.10
   3 -13  -2   18.40    8.20
  -3 -13   2   16.90   10.00
  -3 -13   2   -1.70    8.10
   3 -13  -2    1.20    7.10
   3  13  -1  264.27   17.90
   3  13  -1  279.67   16.80
  -3  13   1  324.47   17.60
  -3  13   1  238.28   20.00
   3  13  -1  254.17   22.30
  -3 -13   1  276.57   20.50
  -3 -13   1  295.47   17.50
  -3 -13   1  272.57   21.00
   3 -13  -1  296.97   17.40
   3 -13  -1  264.57   19.70
  -3 -13   1  261.87   20.60
   3 -13  -1  277.37   20.70
  -3  13   0    5.20   11.40
   3  13   0    9.50   10.40
   3  13   0    0.40    8.00
  -3  13   0    3.70    7.50
   3  13   0   -4.90    6.70
  -3 -13   0  -11.60    7.80
  -3 -13   0   -3.70    6.90
  -3 -13   0   14.60   10.60
   3 -13   0    6.10    8.20
   3 -13   0   -0.50    7.90
   3 -13   0    4.30    8.10
  -3 -13   0   -2.20    7.80
  -3  13  -1   93.89   12.00
   3  13   1   75.49   10.20
   3  13   1   47.90   12.30
  -3  13  -1   68.49   14.00
   3  13   1   62.79   10.70
   3 -13   1   56.79   11.40
  -3 -13  -1   58.29    8.90
  -3 -13  -1   45.50   10.30
   3 -13   1   85.49   12.30
  -3 -13  -1   80.59   14.70
  -3 -13  -1   68.49   12.50
   3 -13   1   69.19   11.50
   3  13   2   -4.90    7.70
  -3  13  -2    1.00   11.10
   3  13   2   -1.10   10.90
  -3  13  -2    7.00    6.60
  -3  13  -2    2.10    9.00
   3 -13   2   16.40    8.90
  -3 -13  -2  -15.70   10.20
  -3 -13  -2    2.00    8.10
  -3 -13  -2    6.50    8.30
  -3 -13  -2   13.30    6.30
   3 -13   2    1.20    8.90
   3 -13   2   -9.80    7.80
   3  13   3  116.89   13.10
   3  13   3  106.09   14.60
  -3  13  -3  110.59   17.70
  -3  13  -3   97.99   12.20
  -3  13  -3   95.69   13.30
   3 -13   3  114.29   15.00
  -3 -13  -3  128.39   18.10
  -3 -13  -3  121.29   15.10
  -3 -13  -3   97.19    9.30
  -3 -13  -3   93.59   13.10
   3 -13   3  115.89   15.00
   3 -13   3  115.09   14.10
  -3  13  -4   -4.10   10.50
   3  13   4   12.40   11.60
  -3  13  -4  -25.30   12.70
   3  13   4   16.80    9.40
  -3  13  -4    6.90    7.60
  -3 -13  -4  -12.80    9.00
  -3 -13  -4   -0.20    4.30
   3 -13   4    7.60   10.80
  -3 -13  -4    6.30    9.30
  -3 -13  -4    7.80   13.80
   3 -13   4    2.60    9.20
   3 -13   4    7.10    9.60
   3  13   5  120.99   17.80
   3  13   5  106.79   12.70
  -3  13  -5  119.39   15.80
  -3  13  -5   90.19   13.00
  -3  13  -5  103.99   18.90
  -3 -13  -5  111.59   15.30
   3 -13   5  140.39   17.00
   3 -13   5  131.89   16.10
  -3 -13  -5  120.19    5.10
   3 -13   5  118.89   14.60
  -3 -13  -5   85.99   14.20
  -3 -13  -5   92.89   17.80
   3  13   6    4.90   13.60
  -3  13  -6   19.60   14.90
  -3  13  -6   10.10   11.40
  -3  13  -6   22.00   11.00
   3  13   6    3.90    9.90
  -3  13  -6  -10.90   14.10
  -3 -13  -6   24.30   14.50
   3 -13   6  -20.40    9.10
   3 -13   6   28.90   12.10
   3 -13   6    2.70    9.80
  -3 -13  -6  -10.00   10.20
  -3 -13  -6  -14.80   10.70
   3  13   7   81.59   17.00
  -3  13  -7   60.89   15.60
   3  13   7   54.89   12.60
   3 -13   7   71.49   14.10
  -3 -13  -7   78.69   14.40
  -3 -13  -7   66.69   14.90
   3 -13   7   83.99   13.20
  -3  13  -8   28.20   16.10
   3  13   8   40.10   17.00
   3 -13   8   -0.90   10.90
  -3 -13  -8   12.40   13.80
   3 -13   8   14.30   11.90
  -3 -13  -8    4.40   12.30
  -3  13  -9   39.00   18.90
   3  13   9    4.70   13.50
  -3 -13  -9   23.00   13.80
   3 -13   9   35.00   11.40
   3 -13   9   12.00   13.00
  -3 -13  -9    8.00   14.50
  -3  13 -10   40.20   22.20
  -3 -13 -10  -16.70   15.60
  -3 -13 -10   -3.90   12.10
   3 -13  10    8.40   14.00
   3  14 -11   -5.60   14.30
   3  14 -11   -4.00   16.80
  -3 -14  11  -12.50   14.60
   3 -14 -11   -7.60   14.30
  -3 -14  11   18.70   16.10
   3  14 -10   32.20   14.90
  -3  14  10    8.10   11.40
   3  14 -10   23.50   15.80
   3 -14 -10   29.00   11.20
  -3 -14  10   39.60   15.00
  -3 -14  10   13.60   15.10
   3 -14 -10   14.60   13.70
  -3  14   9   -9.90   13.20
   3  14  -9   -3.40   12.50
   3  14  -9    5.70   11.70
   3  14  -9   15.80   12.10
  -3  14   9    0.40   10.10
  -3 -14   9   25.50   13.70
  -3 -14   9    7.60   12.80
   3 -14  -9  -10.90   10.00
   3 -14  -9   -0.50   11.50
  -3  14   8   90.49   16.20
   3  14  -8   57.29   11.90
  -3  14   8   61.49   11.60
   3  14  -8   52.79   14.70
   3 -14  -8   97.19   13.40
   3 -14  -8   47.70   13.60
   3 -14  -8   77.59    9.40
  -3 -14   8   71.39   15.30
  -3 -14   8   60.79   15.00
  -3  14   7    4.10    9.30
   3  14  -7   13.40   10.90
  -3  14   7   11.50   13.50
   3  14  -7    0.00   16.50
   3  14  -7  -10.10    8.00
   3  14  -7   -9.30   10.10
  -3 -14   7   15.30   13.40
  -3 -14   7  -13.40   11.10
   3 -14  -7    7.60    7.80
   3 -14  -7   -3.50   10.00
   3 -14  -7    6.90   10.70
  -3 -14   7   -4.50   11.20
  -3  14   6  197.58   17.10
  -3  14   6  187.88   23.30
   3  14  -6  175.98   21.40
   3  14  -6  175.48   20.70
   3  14  -6  216.48   21.60
   3  14  -6  197.88   15.80
   3 -14  -6  146.49   17.30
  -3 -14   6  204.58   22.30
  -3 -14   6  224.18   22.70
   3 -14  -6  205.78   15.70
  -3 -14   6  228.88   24.20
   3 -14  -6  220.68   19.60
   3  14  -5    7.10   11.00
  -3  14   5   -8.30    7.80
   3  14  -5   12.60   14.80
   3  14  -5    1.80    9.60
  -3  14   5   13.90   12.90
  -3 -14   5    3.70   11.20
   3 -14  -5    9.10    9.10
  -3 -14   5   -3.70   10.60
   3 -14  -5  -13.30    8.30
   3 -14  -5   -5.60    9.80
  -3 -14   5    8.70   10.90
   3  14  -4  218.48   19.60
   3  14  -4  222.48   24.80
  -3  14   4  230.48   22.60
  -3  14   4  229.68   16.80
   3  14  -4  217.08   21.00
  -3 -14   4  180.28   20.70
  -3 -14   4  225.08   22.00
   3 -14  -4  199.88   20.10
  -3 -14   4  193.18   20.40
   3 -14  -4  227.38   16.10
   3 -14  -4  188.48   18.90
   3  14  -3   -3.10   12.60
  -3  14   3   -4.20   11.90
   3  14  -3   16.80    9.00
   3  14  -3  -12.50    9.50
  -3  14   3    5.30    7.90
  -3 -14   3    8.60   10.10
   3 -14  -3    9.80    8.00
  -3 -14   3   14.30   10.80
   3 -14  -3   -4.70    8.80
  -3 -14   3   -3.70    9.20
   3 -14  -3   -4.00    8.50
  -3 -14   3   -8.70    9.70
   3  14  -2  161.58   15.90
  -3  14   2  178.68   16.80
  -3  14   2  183.28   20.30
   3  14  -2  171.68   20.50
   3  14  -2  192.78   17.40
   3 -14  -2  164.88   18.60
   3 -14  -2  145.29   18.00
   3 -14  -2  173.18   15.50
  -3 -14   2  211.58   20.00
  -3 -14   2  199.88   17.40
  -3 -14   2  165.38   19.90
  -3 -14   2  148.79   16.90
  -3  14   1    8.90   12.70
   3  14  -1   20.00   13.60
  -3  14   1   17.80    8.80
   3  14  -1    2.90    7.20
   3  14  -1  -11.60    8.10
  -3 -14   1   -1.90    9.20
   3 -14  -1   -3.30    8.00
  -3 -14   1    3.60    9.20
   3 -14  -1    3.40    9.20
   3 -14  -1   -5.90    8.40
  -3 -14   1    2.80   11.50
  -3 -14   1  -14.50    8.40
  -3  14   0   25.00   12.30
  -3  14   0   28.60    9.40
   3  14   0   27.50    8.30
   3  14   0   41.60   10.30
   3  14   0   15.80   12.30
   3 -14   0   31.80   10.20
  -3 -14   0   42.90   11.20
  -3 -14   0   40.20   12.50
  -3 -14   0   39.80   14.20
   3 -14   0   26.50   10.10
   3 -14   0   28.70    9.70
  -3 -14   0   26.60    9.40
   3  14   1   10.20    7.90
  -3  14  -1    7.30   12.90
  -3  14  -1    1.00    6.50
   3  14   1   11.60    9.60
  -3  14  -1   13.40    9.30
   3  14   1   13.90   13.40
   3 -14   1   10.80   10.10
  -3 -14  -1    8.40    9.90
  -3 -14  -1    5.40    7.50
  -3 -14  -1    5.50    9.60
  -3 -14  -1   -3.70   11.60
   3 -14   1   15.70    9.90
   3 -14   1   24.80   10.10
  -3  14  -2  151.18   18.50
   3  14   2  197.08   22.90
  -3  14  -2  193.68   16.70
   3  14   2  184.58   17.90
  -3  14  -2  187.58   19.50
  -3 -14  -2  217.38   21.20
   3 -14   2  206.68   19.70
  -3 -14  -2  218.08   24.50
  -3 -14  -2  181.08   13.60
   3 -14   2  209.98   17.60
   3 -14   2  191.38   20.00
  -3 -14  -2  181.58   19.60
  -3  14  -3   -6.50   10.80
  -3  14  -3   14.10   14.30
  -3  14  -3    4.20    8.30
   3  14   3  -12.70    8.50
   3  14   3    6.00   12.70
  -3 -14  -3    6.00    6.40
  -3 -14  -3    3.40    9.40
   3 -14   3   -2.50    9.50
   3 -14   3   -4.30    9.40
   3 -14   3    3.10    9.90
  -3 -14  -3  -29.50   14.20
  -3 -14  -3    1.90   10.10
   3  14   4   83.19   12.80
   3  14   4  109.89   17.40
  -3  14  -4  102.49   16.40
  -3  14  -4   94.19   19.20
  -3  14  -4   79.59   13.20
  -3 -14  -4   79.49   13.80
   3 -14   4   80.39   13.70
  -3 -14  -4   97.49   14.20
   3 -14   4  109.79   16.10
  -3 -14  -4   81.49    8.70
  -3 -14  -4   59.89   18.40
   3 -14   4   73.29   14.30
  -3  14  -5   -1.00   10.00
   3  14   5    0.50   11.00
  -3  14  -5    3.70   12.30
  -3  14  -5    0.10   12.40
   3  14   5    3.40   14.50
  -3 -14  -5   -2.10   13.40
   3 -14   5    5.80   10.50
   3 -14   5   -1.80    9.30
  -3 -14  -5   11.50   10.70
   3 -14   5   -3.20   10.40
  -3 -14  -5   -0.50   11.60
  -3  14  -6   62.89   14.50
   3  14   6   61.59   12.10
   3  14   6   46.70   16.60
  -3 -14  -6   76.49   16.00
  -3 -14  -6   57.89   13.90
   3 -14   6   69.79   13.80
   3 -14   6   35.70   13.60
   3  14   7  -13.70   16.40
  -3  14  -7   -6.20   13.10
   3 -14   7    6.30   11.60
  -3 -14  -7   -5.90   12.50
   3 -14   7  -15.30   11.60
  -3 -14  -7    6.90   13.20
  -3  14  -8   18.60   17.50
   3  14   8   10.20   18.60
   3 -14   8   46.40   15.70
  -3 -14  -8   57.09   15.90
  -3 -14  -8   27.70   15.70
   3 -14   8   43.70   13.40
  -3  14  -9   -8.70   18.30
   3 -14   9   13.20   12.30
  -3 -14  -9   -8.40   15.70
   3 -14   9    6.50   13.80
  -3 -14  -9  -14.30   15.40
   3  15 -10   -5.10   15.40
   3  15 -10  -18.80   15.00
  -3 -15  10    6.60   15.90
  -3 -15  10  -25.60   15.70
   3 -15 -10    3.10   14.90
   3  15  -9   87.39   16.50
   3  15  -9   56.89   16.80
  -3  15   9   73.09   13.70
  -3 -15   9   84.99   18.20
   3 -15  -9   76.49   14.60
   3 -15  -9   71.19   16.10
  -3 -15   9   62.09   17.70
   3  15  -8   -9.80   10.40
   3  15  -8  -18.90   12.50
  -3  15   8    0.80   15.50
  -3  15   8    8.90   11.30
  -3 -15   8  -28.30   12.10
   3 -15  -8  -13.30   11.70
   3 -15  -8    2.10   12.70
  -3 -15   8   -6.70   13.60
   3  15  -7   55.19   14.80
   3  15  -7   42.00   11.40
  -3  15   7   77.89   12.70
  -3  15   7   71.19   17.90
  -3 -15   7   51.69   15.10
   3 -15  -7   68.69   14.90
   3 -15  -7   57.19   10.50
  -3 -15   7   69.89   16.10
   3 -15  -7   69.59   13.70
  -3  15   6   -0.70    9.50
   3  15  -6   -1.40   11.80
   3  15  -6    3.90    8.30
   3  15  -6   12.30   12.60
  -3  15   6  -18.00   14.60
   3 -15  -6    7.20   12.10
   3 -15  -6   16.80    9.70
   3 -15  -6   33.00   11.90
  -3 -15   6    8.40   12.00
  -3 -15   6   12.00   12.30
  -3 -15   6   26.90   14.20
   3  15  -5  120.39   19.10
  -3  15   5  103.09   18.50
  -3  15   5  127.59   13.90
   3  15  -5  108.29   15.60
   3 -15  -5  113.19   15.60
   3 -15  -5  104.29   15.60
  -3 -15   5   97.49   17.10
   3 -15  -5  120.69   13.80
  -3 -15   5  123.89   17.00
  -3 -15   5  110.09   17.70
  -3  15   4    4.90    9.50
   3  15  -4  -19.40   14.30
   3  15  -4   14.30   10.00
   3  15  -4  -15.80   11.10
  -3  15   4   14.10   14.90
   3 -15  -4   -7.20    9.60
   3 -15  -4    3.70    9.10
  -3 -15   4   -5.80   11.40
   3 -15  -4   -6.40    9.90
  -3 -15   4   -0.10   10.50
  -3 -15   4   15.40   11.50
   3  15  -3   56.89   11.60
   3  15  -3   40.00   15.80
   3  15  -3   52.49   13.10
  -3  15   3   43.90   11.00
  -3  15   3   56.49   15.70
  -3 -15   3   40.50   12.90
  -3 -15   3   49.20   13.40
   3 -15  -3   57.79   10.80
   3 -15  -3   46.80   12.90
   3 -15  -3   63.19   12.20
  -3 -15   3   29.20   11.90
  -3  15   2   -2.90    9.10
   3  15  -2   -4.40   10.80
   3  15  -2   10.10   14.00
   3  15  -2   -0.70    8.90
  -3  15   2   -4.90   14.00
  -3 -15   2  -24.30   12.50
   3 -15  -2    6.50    9.30
   3 -15  -2    5.10    9.90
  -3 -15   2   -8.30   10.20
  -3 -15   2   -4.00   10.20
  -3 -15   2    2.40   10.50
   3 -15  -2   -3.10    9.60
   3  15  -1  142.89   16.10
   3  15  -1  120.99   19.20
  -3  15   1  118.29   17.40
   3  15  -1  126.19   15.10
  -3  15   1  154.18   17.70
   3 -15  -1  130.09   17.30
  -3 -15   1  133.69   17.10
   3 -15  -1  156.38   16.50
   3 -15  -1  128.79   15.50
  -3 -15   1  149.39   19.10
  -3 -15   1  125.39   16.80
  -3 -15   1  151.18   15.50
  -3  15   0   15.00   10.80
   3  15   0    4.80   10.80
   3  15   0   28.20   14.90
  -3  15   0   20.70   14.00
   3  15   0   25.20    8.60
   3 -15   0    6.00   10.00
  -3 -15   0   21.80    9.70
  -3 -15   0   44.30   15.20
  -3 -15   0   12.30   11.30
   3 -15   0   32.60   12.50
   3 -15   0   18.40   11.40
  -3 -15   0   18.40   10.90
  -3  15  -1   97.09   18.20
  -3  15  -1   76.69   13.70
   3  15   1   72.29   18.00
   3  15   1   65.19   10.90
   3  15   1   53.79   13.00
  -3  15  -1   65.49   10.70
  -3 -15  -1   81.89   11.30
   3 -15   1   61.29   13.10
   3 -15   1   69.69   12.30
  -3 -15  -1   62.39   15.00
  -3 -15  -1   81.19   15.30
  -3 -15  -1   63.99   17.60
   3 -15   1   75.59   14.60
  -3  15  -2    2.30   15.00
   3  15   2    1.20   15.30
  -3  15  -2   19.50   11.80
   3  15   2    1.10    8.90
  -3  15  -2   -8.10    7.70
   3  15   2    9.50   10.50
  -3 -15  -2    9.80   11.90
  -3 -15  -2   -6.50    7.70
   3 -15   2  -11.90   11.00
  -3 -15  -2   -2.20   10.90
  -3 -15  -2    2.90   16.80
   3 -15   2   -6.60   10.30
   3 -15   2    6.90   10.70
  -3  15  -3  118.29   15.10
  -3  15  -3  113.69   17.30
   3  15   3  109.99   15.20
   3  15   3  108.09   19.80
   3 -15   3  101.09   15.20
  -3 -15  -3   80.59   15.00
  -3 -15  -3  112.39   16.30
  -3 -15  -3  103.39   10.20
  -3 -15  -3   95.39   21.20
   3 -15   3   75.49   13.40
  -3  15  -4    8.20   13.80
   3  15   4    9.00   11.80
   3  15   4    9.60   16.40
  -3  15  -4    1.60    9.80
   3 -15   4   -5.70   10.00
  -3 -15  -4  -15.10   12.10
  -3 -15  -4    4.30   10.10
   3 -15   4    7.40   11.70
  -3 -15  -4   11.50   12.10
  -3  15  -5   45.20   12.90
   3  15   5   76.89   19.60
  -3 -15  -5   56.09   15.70
   3 -15   5   75.89   15.90
   3 -15   5   58.99   14.30
  -3 -15  -5   68.09   16.10
  -3  15  -6   -4.90   11.50
   3  15   6   19.20   18.50
  -3 -15  -6  -13.60   12.90
  -3 -15  -6  -24.70   13.40
   3 -15   6   10.00   12.60
   3 -15   6  -13.30   12.60
   3  15   7   62.69   21.60
  -3  15  -7   49.20   17.40
  -3 -15  -7   61.79   16.80
  -3 -15  -7   96.99   18.70
   3 -15   7   60.29   15.60
   3 -15   7   71.39   15.50
   3  15   8  -20.30   20.40
  -3  15  -8    2.30   17.10
  -3 -15  -8   -0.70   15.80
  -3 -15  -8   -7.40   16.00
   3 -15   8  -17.40   13.60
   3 -15   8    0.20   14.20
   3  16  -9    3.40   15.00
   3  16  -9   29.50   17.70
  -3 -16   9   -9.90   16.30
  -3 -16   9  -11.80   15.30
   3 -16  -9   24.20   14.00
   3 -16  -9   24.70   16.10
  -3  16   8   73.69   19.40
  -3  16   8   73.29   14.50
   3  16  -8   55.49   17.70
   3  16  -8   74.69   14.90
   3 -16  -8  102.99   17.00
   3 -16  -8   44.40   15.70
  -3 -16   8   70.59   17.90
  -3 -16   8   30.70   17.50
   3  16  -7  -10.00   14.00
   3  16  -7    5.40   10.60
  -3  16   7   46.00   18.80
  -3  16   7   22.40   12.30
   3 -16  -7   16.10   13.00
  -3 -16   7   17.60   14.90
   3 -16  -7    2.70   13.60
  -3 -16   7   16.70   15.10
  -3  16   6  100.59   14.50
   3  16  -6   71.19   15.70
   3  16  -6   86.39   13.30
  -3  16   6   82.49   19.90
  -3 -16   6   77.69   17.10
   3 -16  -6   98.79   16.00
   3 -16  -6   98.39   13.10
  -3 -16   6   53.39   16.50
   3 -16  -6   94.79   17.70
  -3  16   5    8.30   11.50
  -3  16   5  -12.50   16.10
   3  16  -5    3.90    9.60
   3  16  -5  -13.30   12.30
  -3 -16   5   17.60   12.70
   3 -16  -5   14.00   12.20
   3 -16  -5    7.60   11.20
  -3 -16   5  -11.80   12.20
   3 -16  -5   -5.40   12.10
  -3 -16   5   20.10   13.70
   3  16  -4   59.79   13.80
  -3  16   4   90.19   19.30
  -3  16   4   74.49   13.60
  -3 -16   4   55.39   15.80
   3 -16  -4   39.80   12.50
  -3 -16   4   62.99   15.30
  -3 -16   4   76.79   16.40
   3 -16  -4   66.59   12.40
   3 -16  -4   86.69   15.90
  -3  16   3    1.90   11.20
  -3  16   3  -40.90   14.80
   3  16  -3   17.60   11.70
   3  16  -3   -0.90    9.50
  -3 -16   3   -2.50   12.30
  -3 -16   3    0.10   10.60
   3 -16  -3  -14.80   10.80
   3 -16  -3   -0.70   10.30
  -3 -16   3  -32.40   11.90
   3 -16  -3  -25.70    9.90
  -3  16   2   58.89   18.40
  -3  16   2   85.69   13.70
   3  16  -2   74.29   14.10
   3  16  -2   63.39   12.80
   3 -16  -2   68.39   13.50
   3 -16  -2   53.39   13.20
  -3 -16   2   60.39   15.90
  -3 -16   2   52.59   16.30
  -3 -16   2   75.49   16.70
  -3 -16   2   69.09   13.90
   3 -16  -2   57.49   14.30
   3  16  -1   -5.50   12.30
  -3  16   1   38.00   17.10
   3  16  -1   47.00   13.70
   3  16  -1   -9.60    9.60
  -3  16   1    2.50   11.10
  -3 -16   1    9.30   15.30
   3 -16  -1    4.80   11.40
  -3 -16   1   11.00   12.40
  -3 -16   1   19.30   11.70
   3 -16  -1   10.10   11.20
  -3 -16   1    9.60   12.30
   3 -16  -1    0.20   10.80
   3  16   0  122.19   16.10
   3  16   0  108.29   13.30
  -3  16   0  109.59   15.60
  -3 -16   0  140.79   15.30
  -3 -16   0  104.09   17.80
  -3 -16   0   92.79   17.20
   3 -16   0  100.49   15.70
   3 -16   0  122.09   17.00
   3 -16   0  106.89   14.80
  -3 -16   0  146.29   21.00
   3  16   1    6.00    9.70
   3  16   1   29.70   16.80
  -3  16  -1    2.70    9.10
  -3  16  -1   -0.70   11.80
   3  16   1   31.40   12.50
   3 -16   1    2.70   12.70
  -3 -16  -1    0.00   12.80
  -3 -16  -1   -2.20   17.10
  -3 -16  -1   16.30   10.50
   3 -16   1    3.90   11.70
   3 -16   1  -11.00   10.60
  -3 -16  -1   -4.60   11.80
   3  16   2  122.49   19.90
  -3  16  -2  101.69   17.20
  -3  16  -2   94.59   13.80
  -3 -16  -2   59.69   15.20
  -3 -16  -2   77.19   16.30
   3 -16   2   62.89   14.30
   3 -16   2   95.19   17.00
  -3 -16  -2   65.49   11.10
  -3 -16  -2   98.39   20.80
  -3  16  -3   -3.60    9.60
   3  16   3   27.60   18.70
  -3  16  -3   -0.50   14.20
   3 -16   3   21.40   13.10
  -3 -16  -3  -15.80   12.20
   3 -16   3    4.60   11.60
  -3 -16  -3    0.50   12.80
  -3  16  -4   59.09   14.00
   3 -16   4   74.99   16.20
  -3 -16  -4   59.59   15.80
   3 -16   4   83.59   15.80
  -3 -16  -4   85.59   17.70
   3  16   5   32.90   17.30
  -3  16  -5   -2.20   11.60
  -3 -16  -5   -3.40   14.40
   3 -16   5    5.90   13.50
  -3 -16  -5    2.80   15.30
   3 -16   5   -2.40   13.00
   3  16   6   17.10   16.60
  -3  16  -6   40.30   15.30
  -3 -16  -6   50.69   18.30
  -3 -16  -6   50.19   17.10
   3 -16   6   31.30   14.50
   3 -16   6   59.39   16.90
  -3  16  -7   -0.60   16.20
   3  16   7    1.80   15.70
   3 -16   7  -10.60   14.10
  -3 -16  -7    3.90   17.10
  -3 -16  -7   20.80   17.10
   3 -16   7    5.10   14.90
   3  17  -8  -11.00   16.60
   3  17  -8   -1.40   12.80
   3 -17  -8   -2.20   15.20
  -3 -17   8   -3.30   16.60
   3 -17  -8  -17.00   15.90
  -3 -17   8  -12.50   16.10
  -3  17   7   31.00   13.90
   3  17  -7   23.70   16.30
  -3  17   7   -5.60   21.40
   3  17  -7   16.10   12.80
  -3 -17   7    2.40   17.20
  -3 -17   7   25.40   17.30
   3 -17  -7   30.20   15.70
   3 -17  -7   27.70   16.40
   3  17  -6   14.90   15.00
   3  17  -6    0.40   10.70
  -3  17   6    0.30   13.10
   3 -17  -6   10.00   14.20
  -3 -17   6    2.60   14.90
   3 -17  -6   -0.80   15.40
  -3 -17   6    4.60   16.20
   3  17  -5   75.59   16.00
   3  17  -5   43.50   12.30
  -3  17   5  107.29   20.90
  -3  17   5   65.09   15.20
   3 -17  -5   82.79   18.20
   3 -17  -5   85.39   14.00
  -3 -17   5   61.89   17.70
  -3 -17   5   81.19   18.70
   3 -17  -5  103.79   17.30
  -3  17   4    8.20   13.30
   3  17  -4   10.60   12.80
  -3  17   4   -3.20   14.60
  -3 -17   4   21.80   14.90
   3 -17  -4  -15.30   12.70
  -3 -17   4    3.60   14.20
  -3 -17   4    0.00   10.40
   3 -17  -4   22.90   13.20
   3 -17  -4   29.20   12.30
   3  17  -3   41.30   13.70
  -3  17   3   66.29   14.90
  -3 -17   3   22.90   15.40
   3 -17  -3   77.09   15.90
   3 -17  -3   55.09   13.80
  -3 -17   3   35.10   14.60
  -3 -17   3   47.40   16.70
   3 -17  -3   68.89   15.90
   3  17  -2   -6.00   11.60
  -3  17   2   14.50   13.30
   3 -17  -2   -0.60   13.00
  -3 -17   2    0.20   13.30
   3 -17  -2    1.00   11.60
   3 -17  -2   -8.70   12.40
  -3 -17   2    6.70   13.00
  -3 -17   2  -26.70   13.20
  -3  17   1  143.09   18.20
   3  17  -1  138.99   16.20
  -3 -17   1  122.49   19.40
   3 -17  -1  113.49   17.10
  -3 -17   1  131.79   17.10
   3 -17  -1  122.09   18.60
  -3 -17   1  114.19   21.70
  -3 -17   1  176.18   21.70
   3 -17  -1  116.09   16.90
   3  17   0    5.50   11.10
  -3  17   0  -14.50   13.60
  -3 -17   0   -4.10   13.70
  -3 -17   0    5.70   13.20
  -3 -17   0  -19.90   11.70
   3 -17   0    0.90   12.60
  -3 -17   0   15.10   19.20
   3 -17   0    5.10   12.60
  -3  17  -1   48.50   15.90
  -3  17  -1   60.89   13.70
   3  17   1   77.29   12.70
  -3 -17  -1   61.89   16.30
  -3 -17  -1   81.49   13.30
   3 -17   1   63.69   15.20
   3 -17   1   50.29   15.30
  -3 -17  -1   51.59   16.00
  -3  17  -2    7.20   10.80
  -3  17  -2   10.20   14.80
   3 -17   2   -3.70   13.10
  -3 -17  -2    4.60   14.10
  -3 -17  -2   -6.60   13.40
   3 -17   2    0.70   12.60
  -3  17  -3   88.79   16.10
   3 -17   3   74.29   17.30
  -3 -17  -3   44.50   17.00
   3 -17   3   55.69   15.60
  -3 -17  -3   69.19   18.50
  -3  17  -4   -4.50   11.90
   3 -17   4    3.30   13.50
  -3 -17  -4    6.10   15.90
   3 -17   4   12.80   14.50
  -3 -17  -4    3.80   15.50
  -3  17  -5   14.70   13.90
   3 -17   5   13.80   14.30
  -3 -17  -5   18.30   16.80
   3 -17   5    8.00   14.40
  -3 -17  -5   17.30   17.40
   3  18  -6   24.60   13.30
   3  18  -6   14.60   16.90
   3 -18  -6  -23.20   15.40
  -3 -18   6   26.20   17.90
  -3 -18   6   -8.90   16.70
   3 -18  -6   -4.20   17.30
   3  18  -5    8.10   12.20
   3  18  -5   -0.80   15.50
  -3  18   5   11.70   16.10
   3 -18  -5   13.90   16.30
  -3 -18   5    2.90   16.30
  -3 -18   5   -0.60   16.80
   3 -18  -5    9.40   16.20
   3  18  -4   23.00   15.60
  -3  18   4  -16.00   15.70
   3 -18  -4   23.60   14.60
   3 -18  -4   32.40   16.30
   3 -18  -4  -11.10   15.30
  -3 -18   4   16.40   16.40
  -3 -18   4   37.70   16.90
   3  18  -3  -12.00   13.50
  -3  18   3    5.50   15.20
   3 -18  -3  -13.90   14.00
  -3 -18   3  -26.10   15.50
   3 -18  -3  -12.90   13.80
  -3 -18   3  -30.40   15.00
   3 -18  -3   10.50   14.40
  -3  18   2   31.70   16.70
   3  18  -2   47.60   14.90
  -3 -18   2   89.09   17.20
  -3 -18   2   49.50   17.50
  -3 -18   2   44.00   18.00
   3 -18  -2   66.09   18.00
   3 -18  -2   77.29   18.40
   3  18  -1  -13.30   12.00
  -3  18   1   10.60   16.10
  -3 -18   1   20.40   14.70
   3 -18  -1   11.80   14.90
   3 -18  -1   -3.40   13.20
  -3 -18   1   -9.90   14.60
  -3 -18   1  -18.40   14.90
  -3 -18   0   93.79   15.80
  -3 -18   0   50.79   18.90
   3 -18   0   49.70   16.30
   3 -18   0   74.29   17.90
  -3 -18   0   73.29   17.50
  -3  18  -1    5.40   11.30
   3 -18   1  -11.00   14.20
  -3 -18  -1   19.80   14.10
  -3 -18  -1   26.90   16.50
   3 -18   1    0.30   15.20
  -3  18  -2   52.99   14.20
  -3 -18  -2   27.20   16.50
   3 -18   2   34.80   14.60
   3 -18   2   31.40   15.50
  -3 -18  -2   24.60   17.80
  -3  18  -3   -6.30   13.00
   3 -18   3  -10.40   14.50
   3 -18   3   -4.10   13.30
  -3 -18  -3  -33.50   15.60
  -3 -18  -3  -27.80   15.00
  -3  18  -4   31.70   15.80
  -3 -18  -4   49.90   20.20
   3 -18   4   40.10   17.00
  -3 -18  -4   45.60   18.90
   3 -18   4   23.90   16.30
  -3 -19   2    4.20   17.30
   3 -19  -2   -3.70   15.90
   3 -19  -2   11.00   16.30
  -3 -19   2   -9.50   16.80
  -3 -19   1   22.50   17.70
   3 -19  -1   31.30   18.50
   3 -19  -1    3.80   15.40
  -3 -19   1   10.60   13.00
  -3 -19   1   11.50   18.00
   3 -19   0  -21.60   15.00
   3 -19   0   14.00   16.60
  -3 -19   0  -14.20   15.60
  -3 -19   0   -3.90   17.00
   4   0 -16   43.10   12.40
   4   0 -15  -13.70    8.90
   4   0 -14   26.00    9.00
   4   0 -13    3.70    6.30
   4   0 -13    9.20    9.30
   4   0 -12  474.55   19.40
   4   0 -12  492.75   24.90
   4   0 -11   -9.60    6.70
   4   0 -11   -8.70    6.30
   4   0 -11    3.60    5.50
   4   0 -10   -4.90    5.50
   4   0 -10   -9.30    5.20
   4   0  -9   -3.60    5.20
   4   0  -9    4.50    5.00
   4   0  -8   14.80    4.60
   4   0  -8   15.70    5.70
   4   0  -7   -1.70    1.80
   4   0  -7    1.20    3.00
   4   0  -6  866.71   20.80
   4   0  -6  900.61   23.50
   4   0  -5   -0.90    1.40
   4   0  -5    0.80    1.80
   4   0  -5    1.90    2.50
  -4   0   4 1076.29   24.60
   4   0  -4 1042.10   26.40
   4   0  -4 1042.60   24.20
   4   0  -3    0.70    1.00
   4   0  -3    1.00    1.70
  -4   0   3    2.30    1.60
  -4   0   2  484.65   13.90
  -4   0   2  486.55   15.80
[truncated: 947,890 more chars]
