# Supplementary material for: Coordination Geometry and Structure–Property Relationships in Alkaline-Earth β‑Diketonate Complexes with 2‑Methylimidazole
Source: ACS Omega. 2026 May 6;11(19):28703–16. doi: 10.1021/acsomega.5c12982 (PMC13191693; doi:10.1021/acsomega.5c12982)
Supplement: Supplementary file 2 [file ao5c12982_si_002.cif]

 
data_shelx_08
_publ_contact_author_name        'Prof. Anayeli Carrasco-Ruiz'
_publ_contact_author_address     
;Facultad de Ciencias Basicas Ingenieria y Tecnologia
Calzada Apizaco S/N, Apizaco 90341, Tlaxcala
;
_publ_contact_author_email       anayeli.carrasco@uatx.mx
_publ_contact_author_phone       '(+52) 241-1009001'
loop_
_publ_author_name
_publ_author_address
'Anayeli, Carrasco-Ruiz'
;Departamento de Quimica
Facultad de Ciencias Basicas Ingenieria y Tecnologia
Calzada Apizaco S/N, Apizaco 90341, Tlaxcala (Mexico)
;
'Dulce Y, Medina-Velazquez'
;Departamento de Quimica
Facultad de Ciencias Basicas Ingenieria y Tecnologia
Calzada Apizaco S/N, Apizaco 90341, Tlaxcala (Mexico)
;
'Jose Manuel, Bravo-Arredondo'
;Departamento de Quimica
Facultad de Ciencias Basicas Ingenieria y Tecnologia
Calzada Apizaco S/N, Apizaco 90341, Tlaxcala (Mexico)
; 
_audit_creation_method            'SHELXL-2018/3'
_shelx_SHELXL_version_number      2018/3
_chemical_name_systematic         '[2-MeIm]2[Sr(TTA)4]'
_chemical_name_common             ?
_chemical_melting_point           ?
_chemical_formula_moiety          'C32 H16 F12 O8 S4 Sr, 2(C4 H7 N2)'
_chemical_formula_sum
 'C40 H30 F12 N4 O8 S4 Sr' 
_chemical_formula_weight          1138.54

loop_
 _atom_type_symbol
 _atom_type_description
 _atom_type_scat_dispersion_real
 _atom_type_scat_dispersion_imag
 _atom_type_scat_source
 'C'  'C'   0.0033   0.0016
 'International Tables Vol C Tables 4.2.6.8 and 6.1.1.4'
 'H'  'H'   0.0000   0.0000
 'International Tables Vol C Tables 4.2.6.8 and 6.1.1.4'
 'N'  'N'   0.0061   0.0033
 'International Tables Vol C Tables 4.2.6.8 and 6.1.1.4'
 'O'  'O'   0.0106   0.0060
 'International Tables Vol C Tables 4.2.6.8 and 6.1.1.4'
 'F'  'F'   0.0171   0.0103
 'International Tables Vol C Tables 4.2.6.8 and 6.1.1.4'
 'Sr'  'Sr'  -1.5307   3.2498
 'International Tables Vol C Tables 4.2.6.8 and 6.1.1.4'
 'S'  'S'   0.1246   0.1234
 'International Tables Vol C Tables 4.2.6.8 and 6.1.1.4'
 
_space_group_crystal_system       monoclinic
_space_group_IT_number            14
_space_group_name_H-M_alt         'P 21/c'
_space_group_name_Hall            '-P 2ybc'
 
_shelx_space_group_comment
;
The symmetry employed for this shelxl refinement is uniquely defined
by the following loop, which should always be used as a source of
symmetry information in preference to the above space-group names.
They are only intended as comments.
;
 
loop_
 _space_group_symop_operation_xyz
 'x, y, z'
 '-x, y+1/2, -z+1/2'
 '-x, -y, -z'
 'x, -y-1/2, z-1/2'
 
_cell_length_a                    12.9496(9)
_cell_length_b                    14.9981(10)
_cell_length_c                    13.2216(9)
_cell_angle_alpha                 90
_cell_angle_beta                  112.546(3)
_cell_angle_gamma                 90
_cell_volume                      2371.6(3)
_cell_formula_units_Z             2
_cell_measurement_temperature     295(2)
_cell_measurement_reflns_used     1600
_cell_measurement_theta_min       1
_cell_measurement_theta_max       14
 
_exptl_crystal_description        plate
_exptl_crystal_colour             white
_exptl_crystal_density_meas       ?
_exptl_crystal_density_method     ?
_exptl_crystal_density_diffrn     1.594          
_exptl_crystal_F_000              1144
_exptl_transmission_factor_min    ?
_exptl_transmission_factor_max    ?
_exptl_crystal_size_max           0.430
_exptl_crystal_size_mid           0.340
_exptl_crystal_size_min           0.080
_exptl_absorpt_coefficient_mu     1.414
_shelx_estimated_absorpt_T_min    0.582
_shelx_estimated_absorpt_T_max    0.895
_exptl_absorpt_correction_type    refdelf
_exptl_absorpt_correction_T_min   0.6981
_exptl_absorpt_correction_T_max   1.0000
_exptl_absorpt_process_details    
;
Parkin S,Moezzi B & Hope H, (1995) J. Appl. Cryst. 28, 53-56
Cubic fit to sin(theta)/lambda - 24 parameters
;
_exptl_absorpt_special_details    ?
_diffrn_ambient_temperature       295(2)
_diffrn_radiation_wavelength      0.71073
_diffrn_radiation_type            MoK\a
_diffrn_source                    ?
_diffrn_measurement_device_type   KappaCCD
_diffrn_measurement_method        CCD
_diffrn_detector_area_resol_mean  ?
_diffrn_reflns_number             37761
_diffrn_reflns_av_unetI/netI      0.0341
_diffrn_reflns_av_R_equivalents   0.0809
_diffrn_reflns_limit_h_min        -15
_diffrn_reflns_limit_h_max        15
_diffrn_reflns_limit_k_min        -17
_diffrn_reflns_limit_k_max        17
_diffrn_reflns_limit_l_min        -15
_diffrn_reflns_limit_l_max        15
_diffrn_reflns_theta_min          2.151
_diffrn_reflns_theta_max          25.307
_diffrn_reflns_theta_full         25.242
_diffrn_measured_fraction_theta_max   0.994
_diffrn_measured_fraction_theta_full  0.998
_diffrn_reflns_Laue_measured_fraction_max    0.994
_diffrn_reflns_Laue_measured_fraction_full   0.998
_diffrn_reflns_point_group_measured_fraction_max   0.994
_diffrn_reflns_point_group_measured_fraction_full  0.998
_reflns_number_total              4293
_reflns_number_gt                 3188
_reflns_threshold_expression      'I > 2\s(I)'
_reflns_Friedel_coverage          0.000
_reflns_Friedel_fraction_max      .
_reflns_Friedel_fraction_full     .
 
_reflns_special_details
;
 Reflections were merged by SHELXL according to the crystal
 class for the calculation of statistics and refinement.
 
 _reflns_Friedel_fraction is defined as the number of unique
 Friedel pairs measured divided by the number that would be
 possible theoretically, ignoring centric projections and
 systematic absences.
;
 
_computing_data_collection        ?
_computing_cell_refinement        ?
_computing_data_reduction         ?
_computing_structure_solution     'SHELXT 2018/2 (Sheldrick, 2018)'
_computing_structure_refinement 'SHELXL-2018/3 (Sheldrick, 2018)'
_computing_molecular_graphics     ?
_computing_publication_material   ?
_refine_special_details           ?
_refine_ls_structure_factor_coef  Fsqd
_refine_ls_matrix_type            full
_refine_ls_weighting_scheme       calc
_refine_ls_weighting_details
'w=1/[\s^2^(Fo^2^)+(0.0800P)^2^+2.1708P] where P=(Fo^2^+2Fc^2^)/3'
_atom_sites_solution_primary      ?
_atom_sites_solution_secondary    ?
_atom_sites_solution_hydrogens    mixed
_refine_ls_hydrogen_treatment     mixed
_refine_ls_extinction_method      none
_refine_ls_extinction_coef        .
_refine_ls_number_reflns          4293
_refine_ls_number_parameters      320
_refine_ls_number_restraints      0
_refine_ls_R_factor_all           0.0744
_refine_ls_R_factor_gt            0.0496
_refine_ls_wR_factor_ref          0.1462
_refine_ls_wR_factor_gt           0.1297
_refine_ls_goodness_of_fit_ref    1.051
_refine_ls_restrained_S_all       1.051
_refine_ls_shift/su_max           0.001
_refine_ls_shift/su_mean          0.000
 
loop_
 _atom_site_label
 _atom_site_type_symbol
 _atom_site_fract_x
 _atom_site_fract_y
 _atom_site_fract_z
 _atom_site_U_iso_or_equiv
 _atom_site_adp_type
 _atom_site_occupancy
 _atom_site_site_symmetry_order  
 _atom_site_calc_flag
 _atom_site_refinement_flags_posn
 _atom_site_refinement_flags_adp
 _atom_site_refinement_flags_occupancy
 _atom_site_disorder_assembly
 _atom_site_disorder_group
Sr1 Sr 0.500000 0.500000 0.500000 0.03202(17) Uani 1 2 d S . P . .
S1 S 0.72092(15) 0.42821(13) 0.23663(15) 0.0939(5) Uani 1 1 d . . . . .
S2 S 0.23431(12) 0.73645(11) 0.53693(12) 0.0792(4) Uani 1 1 d . . . . .
F1 F 0.1047(3) 0.4815(3) 0.0979(3) 0.1259(17) Uani 1 1 d . . . . .
F2 F 0.2322(3) 0.3847(2) 0.1483(3) 0.0996(12) Uani 1 1 d . . . . .
F3 F 0.2500(5) 0.4979(3) 0.0643(3) 0.1283(18) Uani 1 1 d . . . . .
F4 F 0.7159(4) 0.8124(3) 0.5553(4) 0.1323(16) Uani 1 1 d . . . . .
F5 F 0.8721(3) 0.7575(3) 0.5879(4) 0.139(2) Uani 1 1 d . . . . .
F6 F 0.7863(4) 0.7404(3) 0.6948(3) 0.1295(17) Uani 1 1 d . . . . .
O1 O 0.3627(2) 0.63150(18) 0.4403(2) 0.0487(7) Uani 1 1 d . . . . .
O2 O 0.3799(2) 0.50590(17) 0.2871(2) 0.0428(6) Uani 1 1 d . . . . .
O3 O 0.6249(2) 0.50485(19) 0.3876(3) 0.0518(7) Uani 1 1 d . . . . .
O4 O 0.6241(2) 0.64143(18) 0.5418(2) 0.0437(6) Uani 1 1 d . . . . .
N1 N 0.5266(3) 0.1649(3) 0.2507(3) 0.0612(11) Uani 1 1 d . . . . .
N2 N 0.4658(3) 0.2610(3) 0.3331(4) 0.0587(11) Uani 1 1 d . . . . .
C1 C 0.2601(3) 0.6280(3) 0.3821(3) 0.0412(9) Uani 1 1 d . . . . .
C2 C 0.2139(3) 0.5742(3) 0.2858(3) 0.0502(10) Uani 1 1 d . . . . .
H1 H 0.136910 0.576098 0.247027 0.060 Uiso 1 1 calc R U . . .
C3 C 0.2749(3) 0.5205(3) 0.2474(3) 0.0431(10) Uani 1 1 d . . . . .
C4 C 0.2138(4) 0.4712(4) 0.1390(4) 0.0623(13) Uani 1 1 d . . . . .
C5 C 0.1836(3) 0.6820(3) 0.4153(3) 0.0459(10) Uani 1 1 d . . . . .
C6 C 0.1066(5) 0.7767(4) 0.5186(5) 0.0773(16) Uani 1 1 d . . . . .
H1B H 0.098617 0.806222 0.583410 0.116 Uiso 1 1 d R U . . .
C7 C 0.0274(4) 0.7513(4) 0.4249(5) 0.0744(15) Uani 1 1 d . . . . .
H4 H -0.047282 0.767467 0.404011 0.089 Uiso 1 1 calc R U . . .
C8 C 0.0670(3) 0.6974(3) 0.3597(4) 0.0556(11) Uani 1 1 d . . . . .
H5 H 0.023407 0.675396 0.290741 0.067 Uiso 1 1 calc R U . . .
C9 C 0.7174(3) 0.5376(3) 0.4017(3) 0.0459(9) Uani 1 1 d . . . . .
C10 C 0.7656(4) 0.6112(3) 0.4725(4) 0.0574(12) Uani 1 1 d . . . . .
H6 H 0.835996 0.630236 0.478293 0.069 Uiso 1 1 calc R U . . .
C11 C 0.7165(3) 0.6560(3) 0.5323(3) 0.0463(10) Uani 1 1 d . . . . .
C12 C 0.7782(4) 0.7377(4) 0.5946(5) 0.0698(15) Uani 1 1 d . . . . .
C16 C 0.7809(4) 0.5005(3) 0.3398(4) 0.0573(11) Uani 1 1 d . . . . .
C17 C 0.8932(5) 0.5135(5) 0.3534(7) 0.110(3) Uani 1 1 d . . . . .
H14 H 0.942072 0.552281 0.404241 0.132 Uiso 1 1 calc R U . . .
C18 C 0.9220(8) 0.4612(7) 0.2814(9) 0.149(4) Uani 1 1 d . . . . .
H15 H 0.994197 0.458202 0.282590 0.179 Uiso 1 1 calc R U . . .
C19 C 0.8357(7) 0.4154(4) 0.2101(6) 0.100(2) Uani 1 1 d . . . . .
H1C H 0.845323 0.387807 0.139867 0.149 Uiso 1 1 d R U . . .
C20 C 0.4982(6) 0.1081(4) 0.4148(6) 0.103(2) Uani 1 1 d . . . . .
H20 H 0.544441 0.059347 0.410647 0.154 Uiso 1 1 calc R U . . .
H17 H 0.423684 0.086858 0.399254 0.154 Uiso 1 1 calc R U . . .
H21 H 0.528141 0.133299 0.487012 0.154 Uiso 1 1 calc R U . . .
C21 C 0.4954(4) 0.1764(3) 0.3344(4) 0.0599(12) Uani 1 1 d . . . . .
C22 C 0.5167(4) 0.2425(4) 0.1966(4) 0.0681(14) Uani 1 1 d . . . . .
H18 H 0.533024 0.252106 0.134792 0.082 Uiso 1 1 calc R U . . .
C23 C 0.4790(4) 0.3034(4) 0.2482(4) 0.0660(13) Uani 1 1 d . . . . .
H19 H 0.464519 0.363227 0.229382 0.079 Uiso 1 1 calc R U . . .
H2 H 0.549(5) 0.110(4) 0.241(5) 0.099 Uiso 1 1 d . U . . .
H1A H 0.435(5) 0.284(4) 0.374(5) 0.099 Uiso 1 1 d . U . . .
 
loop_
 _atom_site_aniso_label
 _atom_site_aniso_U_11
 _atom_site_aniso_U_22
 _atom_site_aniso_U_33
 _atom_site_aniso_U_23
 _atom_site_aniso_U_13
 _atom_site_aniso_U_12
Sr1 0.0323(3) 0.0305(3) 0.0327(3) -0.0003(2) 0.01178(18) -0.0002(2)
S1 0.0983(11) 0.1004(12) 0.0969(11) -0.0370(10) 0.0529(9) -0.0125(9)
S2 0.0632(8) 0.0928(11) 0.0715(9) -0.0240(8) 0.0145(6) 0.0087(7)
F1 0.065(2) 0.162(4) 0.103(3) -0.067(3) -0.0199(19) 0.015(2)
F2 0.118(3) 0.062(2) 0.089(2) -0.0259(17) 0.007(2) -0.0094(18)
F3 0.184(5) 0.152(4) 0.0500(19) -0.018(2) 0.046(2) -0.056(3)
F4 0.148(4) 0.069(3) 0.176(4) -0.032(3) 0.057(3) -0.033(3)
F5 0.108(3) 0.159(4) 0.189(4) -0.108(3) 0.099(3) -0.089(3)
F6 0.157(4) 0.168(4) 0.067(2) -0.049(2) 0.046(2) -0.093(3)
O1 0.0398(15) 0.0472(17) 0.0495(16) -0.0033(13) 0.0065(12) 0.0066(12)
O2 0.0455(15) 0.0393(15) 0.0418(15) 0.0012(12) 0.0148(12) -0.0006(12)
O3 0.0481(17) 0.0586(19) 0.0573(18) -0.0110(14) 0.0298(14) -0.0107(14)
O4 0.0476(16) 0.0403(16) 0.0507(16) -0.0057(12) 0.0272(13) -0.0056(12)
N1 0.056(2) 0.056(3) 0.062(2) -0.026(2) 0.0114(19) 0.0097(19)
N2 0.056(2) 0.054(3) 0.068(3) -0.025(2) 0.0260(19) -0.0013(18)
C1 0.041(2) 0.036(2) 0.043(2) 0.0074(17) 0.0121(17) 0.0040(16)
C2 0.039(2) 0.054(3) 0.049(2) -0.001(2) 0.0071(18) 0.0017(19)
C3 0.045(2) 0.040(2) 0.040(2) 0.0059(16) 0.0108(18) -0.0046(17)
C4 0.060(3) 0.062(3) 0.052(3) -0.005(2) 0.007(2) -0.002(2)
C5 0.044(2) 0.044(2) 0.047(2) 0.0072(18) 0.0143(18) 0.0035(18)
C6 0.082(4) 0.081(4) 0.081(4) -0.013(3) 0.044(3) 0.012(3)
C7 0.047(3) 0.086(4) 0.091(4) -0.001(3) 0.027(3) 0.015(3)
C8 0.038(2) 0.062(3) 0.066(3) -0.007(2) 0.018(2) 0.0089(19)
C9 0.047(2) 0.051(2) 0.046(2) 0.0024(19) 0.0251(19) 0.0000(19)
C10 0.045(2) 0.068(3) 0.065(3) -0.012(2) 0.027(2) -0.015(2)
C11 0.045(2) 0.051(3) 0.043(2) -0.0050(19) 0.0175(18) -0.0086(19)
C12 0.065(3) 0.076(4) 0.076(4) -0.025(3) 0.035(3) -0.027(3)
C16 0.061(3) 0.058(3) 0.067(3) -0.009(2) 0.040(2) -0.004(2)
C17 0.077(4) 0.123(6) 0.167(7) -0.082(5) 0.089(5) -0.044(4)
C18 0.145(8) 0.140(7) 0.234(12) -0.063(8) 0.150(9) -0.025(7)
C19 0.145(6) 0.078(4) 0.116(5) -0.023(4) 0.095(5) 0.000(4)
C20 0.131(6) 0.069(4) 0.115(5) -0.007(4) 0.055(5) 0.004(4)
C21 0.059(3) 0.051(3) 0.064(3) -0.016(2) 0.017(2) -0.002(2)
C22 0.073(3) 0.072(4) 0.057(3) -0.012(3) 0.022(2) 0.012(3)
C23 0.069(3) 0.057(3) 0.069(3) -0.012(3) 0.023(3) 0.008(2)
 
_geom_special_details
;
 All esds (except the esd in the dihedral angle between two l.s. planes)
 are estimated using the full covariance matrix.  The cell esds are taken
 into account individually in the estimation of esds in distances, angles
 and torsion angles; correlations between esds in cell parameters are only
 used when they are defined by crystal symmetry.  An approximate (isotropic)
 treatment of cell esds is used for estimating esds involving l.s. planes.
;
 
loop_
 _geom_bond_atom_site_label_1
 _geom_bond_atom_site_label_2
 _geom_bond_distance
 _geom_bond_site_symmetry_2
 _geom_bond_publ_flag
Sr1 O1 2.569(3) . ?
Sr1 O1 2.569(3) 3_666 ?
Sr1 O3 2.583(3) 3_666 ?
Sr1 O3 2.583(3) . ?
Sr1 O4 2.590(3) . ?
Sr1 O4 2.590(3) 3_666 ?
Sr1 O2 2.645(3) . ?
Sr1 O2 2.645(3) 3_666 ?
S1 C19 1.664(7) . ?
S1 C16 1.682(5) . ?
S2 C6 1.688(6) . ?
S2 C5 1.696(4) . ?
F1 C4 1.314(6) . ?
F2 C4 1.316(6) . ?
F3 C4 1.307(7) . ?
F4 C12 1.362(7) . ?
F5 C12 1.286(6) . ?
F6 C12 1.290(6) . ?
O1 C1 1.255(4) . ?
O2 C3 1.274(5) . ?
O3 C9 1.241(5) . ?
O4 C11 1.269(5) . ?
N1 C21 1.328(6) . ?
N1 C22 1.346(7) . ?
N1 H2 0.89(6) . ?
N2 C21 1.323(6) . ?
N2 C23 1.357(7) . ?
N2 H1A 0.85(6) . ?
C1 C2 1.431(6) . ?
C1 C5 1.471(6) . ?
C2 C3 1.356(6) . ?
C2 H1 0.9300 . ?
C3 C4 1.535(6) . ?
C5 C8 1.422(6) . ?
C6 C7 1.325(8) . ?
C6 H1B 1.0048 . ?
C7 C8 1.414(7) . ?
C7 H4 0.9300 . ?
C8 H5 0.9300 . ?
C9 C10 1.427(6) . ?
C9 C16 1.473(6) . ?
C10 C11 1.366(6) . ?
C10 H6 0.9300 . ?
C11 C12 1.521(6) . ?
C16 C17 1.409(7) . ?
C17 C18 1.390(10) . ?
C17 H14 0.9300 . ?
C18 C19 1.342(11) . ?
C18 H15 0.9300 . ?
C19 H1C 1.0666 . ?
C20 C21 1.467(8) . ?
C20 H20 0.9600 . ?
C20 H17 0.9600 . ?
C20 H21 0.9600 . ?
C22 C23 1.339(7) . ?
C22 H18 0.9300 . ?
C23 H19 0.9300 . ?
 
loop_
 _geom_angle_atom_site_label_1
 _geom_angle_atom_site_label_2
 _geom_angle_atom_site_label_3
 _geom_angle
 _geom_angle_site_symmetry_1
 _geom_angle_site_symmetry_3
 _geom_angle_publ_flag
O1 Sr1 O1 180.0 . 3_666 ?
O1 Sr1 O3 71.71(10) . 3_666 ?
O1 Sr1 O3 108.29(10) 3_666 3_666 ?
O1 Sr1 O3 108.29(10) . . ?
O1 Sr1 O3 71.71(10) 3_666 . ?
O3 Sr1 O3 180.0 3_666 . ?
O1 Sr1 O4 74.72(9) . . ?
O1 Sr1 O4 105.28(9) 3_666 . ?
O3 Sr1 O4 112.01(8) 3_666 . ?
O3 Sr1 O4 67.99(8) . . ?
O1 Sr1 O4 105.28(9) . 3_666 ?
O1 Sr1 O4 74.72(9) 3_666 3_666 ?
O3 Sr1 O4 67.99(8) 3_666 3_666 ?
O3 Sr1 O4 112.01(8) . 3_666 ?
O4 Sr1 O4 180.0 . 3_666 ?
O1 Sr1 O2 65.91(8) . . ?
O1 Sr1 O2 114.09(8) 3_666 . ?
O3 Sr1 O2 111.76(9) 3_666 . ?
O3 Sr1 O2 68.24(9) . . ?
O4 Sr1 O2 105.27(8) . . ?
O4 Sr1 O2 74.73(8) 3_666 . ?
O1 Sr1 O2 114.09(8) . 3_666 ?
O1 Sr1 O2 65.91(8) 3_666 3_666 ?
O3 Sr1 O2 68.24(9) 3_666 3_666 ?
O3 Sr1 O2 111.76(9) . 3_666 ?
O4 Sr1 O2 74.73(8) . 3_666 ?
O4 Sr1 O2 105.27(8) 3_666 3_666 ?
O2 Sr1 O2 180.0 . 3_666 ?
C19 S1 C16 94.2(3) . . ?
C6 S2 C5 91.9(3) . . ?
C1 O1 Sr1 127.0(2) . . ?
C3 O2 Sr1 122.9(2) . . ?
C9 O3 Sr1 134.9(3) . . ?
C11 O4 Sr1 130.7(3) . . ?
C21 N1 C22 109.4(4) . . ?
C21 N1 H2 117(4) . . ?
C22 N1 H2 133(4) . . ?
C21 N2 C23 109.5(4) . . ?
C21 N2 H1A 125(4) . . ?
C23 N2 H1A 125(4) . . ?
O1 C1 C2 123.5(4) . . ?
O1 C1 C5 118.0(4) . . ?
C2 C1 C5 118.4(3) . . ?
C3 C2 C1 124.3(4) . . ?
C3 C2 H1 117.9 . . ?
C1 C2 H1 117.9 . . ?
O2 C3 C2 129.1(4) . . ?
O2 C3 C4 112.9(4) . . ?
C2 C3 C4 118.0(4) . . ?
F3 C4 F1 107.0(5) . . ?
F3 C4 F2 105.5(5) . . ?
F1 C4 F2 106.4(5) . . ?
F3 C4 C3 110.6(4) . . ?
F1 C4 C3 114.7(4) . . ?
F2 C4 C3 112.1(4) . . ?
C8 C5 C1 129.7(4) . . ?
C8 C5 S2 111.1(3) . . ?
C1 C5 S2 119.2(3) . . ?
C7 C6 S2 113.4(4) . . ?
C7 C6 H1B 128.9 . . ?
S2 C6 H1B 116.8 . . ?
C6 C7 C8 113.7(5) . . ?
C6 C7 H4 123.2 . . ?
C8 C7 H4 123.2 . . ?
C7 C8 C5 109.9(4) . . ?
C7 C8 H5 125.1 . . ?
C5 C8 H5 125.1 . . ?
O3 C9 C10 124.0(4) . . ?
O3 C9 C16 118.7(4) . . ?
C10 C9 C16 117.3(4) . . ?
C11 C10 C9 125.2(4) . . ?
C11 C10 H6 117.4 . . ?
C9 C10 H6 117.4 . . ?
O4 C11 C10 129.6(4) . . ?
O4 C11 C12 113.9(4) . . ?
C10 C11 C12 116.4(4) . . ?
F5 C12 F6 110.9(5) . . ?
F5 C12 F4 102.8(5) . . ?
F6 C12 F4 99.7(5) . . ?
F5 C12 C11 117.6(4) . . ?
F6 C12 C11 113.6(5) . . ?
F4 C12 C11 110.2(4) . . ?
C17 C16 C9 130.2(5) . . ?
C17 C16 S1 109.0(4) . . ?
C9 C16 S1 120.8(4) . . ?
C18 C17 C16 111.7(6) . . ?
C18 C17 H14 124.1 . . ?
C16 C17 H14 124.1 . . ?
C19 C18 C17 113.6(7) . . ?
C19 C18 H15 123.2 . . ?
C17 C18 H15 123.2 . . ?
C18 C19 S1 111.3(5) . . ?
C18 C19 H1C 117.8 . . ?
S1 C19 H1C 129.8 . . ?
C21 C20 H20 109.5 . . ?
C21 C20 H17 109.5 . . ?
H20 C20 H17 109.5 . . ?
C21 C20 H21 109.5 . . ?
H20 C20 H21 109.5 . . ?
H17 C20 H21 109.5 . . ?
N2 C21 N1 107.0(5) . . ?
N2 C21 C20 127.3(5) . . ?
N1 C21 C20 125.6(5) . . ?
C23 C22 N1 107.4(5) . . ?
C23 C22 H18 126.3 . . ?
N1 C22 H18 126.3 . . ?
C22 C23 N2 106.7(5) . . ?
C22 C23 H19 126.6 . . ?
N2 C23 H19 126.6 . . ?
 
loop_
 _geom_torsion_atom_site_label_1
 _geom_torsion_atom_site_label_2
 _geom_torsion_atom_site_label_3
 _geom_torsion_atom_site_label_4
 _geom_torsion
 _geom_torsion_site_symmetry_1
 _geom_torsion_site_symmetry_2
 _geom_torsion_site_symmetry_3
 _geom_torsion_site_symmetry_4
 _geom_torsion_publ_flag
Sr1 O1 C1 C2 -42.9(5) . . . . ?
Sr1 O1 C1 C5 136.8(3) . . . . ?
O1 C1 C2 C3 0.7(7) . . . . ?
C5 C1 C2 C3 -179.0(4) . . . . ?
Sr1 O2 C3 C2 35.3(6) . . . . ?
Sr1 O2 C3 C4 -147.0(3) . . . . ?
C1 C2 C3 O2 1.3(7) . . . . ?
C1 C2 C3 C4 -176.3(4) . . . . ?
O2 C3 C4 F3 -61.8(5) . . . . ?
C2 C3 C4 F3 116.2(5) . . . . ?
O2 C3 C4 F1 177.2(4) . . . . ?
C2 C3 C4 F1 -4.8(7) . . . . ?
O2 C3 C4 F2 55.7(6) . . . . ?
C2 C3 C4 F2 -126.3(5) . . . . ?
O1 C1 C5 C8 173.0(4) . . . . ?
C2 C1 C5 C8 -7.3(7) . . . . ?
O1 C1 C5 S2 -7.0(5) . . . . ?
C2 C1 C5 S2 172.7(3) . . . . ?
C6 S2 C5 C8 1.4(4) . . . . ?
C6 S2 C5 C1 -178.6(4) . . . . ?
C5 S2 C6 C7 -0.3(5) . . . . ?
S2 C6 C7 C8 -1.0(7) . . . . ?
C6 C7 C8 C5 2.1(7) . . . . ?
C1 C5 C8 C7 177.8(4) . . . . ?
S2 C5 C8 C7 -2.2(5) . . . . ?
Sr1 O3 C9 C10 -23.8(7) . . . . ?
Sr1 O3 C9 C16 158.0(3) . . . . ?
O3 C9 C10 C11 -1.0(8) . . . . ?
C16 C9 C10 C11 177.2(5) . . . . ?
Sr1 O4 C11 C10 18.6(7) . . . . ?
Sr1 O4 C11 C12 -163.7(3) . . . . ?
C9 C10 C11 O4 2.8(8) . . . . ?
C9 C10 C11 C12 -174.8(5) . . . . ?
O4 C11 C12 F5 -179.1(5) . . . . ?
C10 C11 C12 F5 -1.2(8) . . . . ?
O4 C11 C12 F6 49.0(7) . . . . ?
C10 C11 C12 F6 -133.1(5) . . . . ?
O4 C11 C12 F4 -61.9(6) . . . . ?
C10 C11 C12 F4 116.1(5) . . . . ?
O3 C9 C16 C17 -167.5(6) . . . . ?
C10 C9 C16 C17 14.2(9) . . . . ?
O3 C9 C16 S1 10.6(6) . . . . ?
C10 C9 C16 S1 -167.7(4) . . . . ?
C19 S1 C16 C17 -0.6(6) . . . . ?
C19 S1 C16 C9 -179.0(5) . . . . ?
C9 C16 C17 C18 176.1(7) . . . . ?
S1 C16 C17 C18 -2.1(10) . . . . ?
C16 C17 C18 C19 4.7(13) . . . . ?
C17 C18 C19 S1 -5.1(12) . . . . ?
C16 S1 C19 C18 3.2(8) . . . . ?
C23 N2 C21 N1 -0.3(5) . . . . ?
C23 N2 C21 C20 177.5(6) . . . . ?
C22 N1 C21 N2 0.0(5) . . . . ?
C22 N1 C21 C20 -177.8(5) . . . . ?
C21 N1 C22 C23 0.3(6) . . . . ?
N1 C22 C23 N2 -0.4(6) . . . . ?
C21 N2 C23 C22 0.4(6) . . . . ?
 
loop_
 _geom_hbond_atom_site_label_D 
 _geom_hbond_atom_site_label_H 
 _geom_hbond_atom_site_label_A 
 _geom_hbond_distance_DH 
 _geom_hbond_distance_HA 
 _geom_hbond_distance_DA 
 _geom_hbond_angle_DHA 
 _geom_hbond_site_symmetry_A 
 _geom_hbond_publ_flag
N1 H2 O2  0.89(6) 1.92(6) 2.805(5) 169(6) 2_645 yes
N2 H1A O4  0.85(6) 1.94(6) 2.777(5) 168(6) 3_666 yes
C20 H17 F4  0.96 2.60 3.178(9) 119.3 3_666 yes
C23 H19 O2  0.93 2.65 3.411(6) 140.0 . yes
C20 H17 F4  0.96 2.60 3.178(9) 119.3 3_666 yes
C23 H19 O2  0.93 2.65 3.411(6) 140.0 . yes
N1 H2 O2  0.89(6) 1.92(6) 2.805(5) 169(6) 2_645 yes
N2 H1A O4  0.85(6) 1.94(6) 2.777(5) 168(6) 3_666 yes
 
_refine_diff_density_max    0.722
_refine_diff_density_min   -0.582
_refine_diff_density_rms    0.070

_shelx_res_file
;
TITL mo_JTANAYELI_TLAX08_0m_a.res in P2(1)/c
    shelx.res
    created by SHELXL-2018/3 at 18:39:27 on 17-Dec-2025
CELL  0.71073  12.9496  14.9981  13.2216   90.000  112.546   90.000
ZERR     2.00   0.0009   0.0010   0.0009    0.000    0.003    0.000
LATT   1
SYMM  - X, 1/2 + Y, 1/2 - Z
SFAC  C    H    N    O    F    SR   S
UNIT  80 60 8 16 24 2 8
MERG   2
EQIV $2 -x+1, y-1/2, -z+1/2
HTAB N1 O2_$2
EQIV $1 -x+1, -y+1, -z+1
HTAB N2 O4_$1
HTAB C20 F4_$1
HTAB C23 O2
HTAB C20 F4_$1
HTAB C23 O2
HTAB N1 O2_$2
HTAB N2 O4_$1
FMAP   2
PLAN   20
OMIT 1 0 0
SIZE     0.080   0.340   0.430
ACTA
BOND   $H
CONF
LIST   4
L.S.  12
TEMP    22.28
WGHT    0.080000    2.170800
FVAR       0.35147
SR1   6    0.500000    0.500000    0.500000    10.50000    0.03227    0.03049 =
         0.03270   -0.00031    0.01178   -0.00020
S1    7    0.720917    0.428205    0.236633    11.00000    0.09830    0.10044 =
         0.09694   -0.03700    0.05289   -0.01252
S2    7    0.234311    0.736453    0.536934    11.00000    0.06322    0.09285 =
         0.07149   -0.02399    0.01452    0.00867
F1    5    0.104688    0.481517    0.097856    11.00000    0.06522    0.16215 =
         0.10336   -0.06674   -0.01993    0.01512
F2    5    0.232231    0.384726    0.148288    11.00000    0.11756    0.06225 =
         0.08932   -0.02590    0.00653   -0.00937
F3    5    0.250047    0.497917    0.064343    11.00000    0.18426    0.15158 =
         0.04998   -0.01793    0.04608   -0.05629
F4    5    0.715883    0.812393    0.555284    11.00000    0.14820    0.06892 =
         0.17552   -0.03206    0.05726   -0.03254
F5    5    0.872065    0.757533    0.587869    11.00000    0.10753    0.15851 =
         0.18943   -0.10810    0.09913   -0.08896
F6    5    0.786316    0.740381    0.694828    11.00000    0.15683    0.16799 =
         0.06682   -0.04926    0.04643   -0.09339
O1    4    0.362712    0.631500    0.440308    11.00000    0.03980    0.04720 =
         0.04950   -0.00329    0.00650    0.00663
O2    4    0.379851    0.505898    0.287090    11.00000    0.04546    0.03934 =
         0.04184    0.00116    0.01483   -0.00064
O3    4    0.624869    0.504852    0.387632    11.00000    0.04812    0.05856 =
         0.05727   -0.01096    0.02978   -0.01065
O4    4    0.624137    0.641431    0.541779    11.00000    0.04765    0.04035 =
         0.05066   -0.00568    0.02718   -0.00564
N1    3    0.526649    0.164918    0.250668    11.00000    0.05602    0.05563 =
         0.06191   -0.02595    0.01140    0.00968
N2    3    0.465848    0.261044    0.333093    11.00000    0.05636    0.05420 =
         0.06761   -0.02526    0.02596   -0.00125
C1    1    0.260123    0.628004    0.382130    11.00000    0.04124    0.03552 =
         0.04315    0.00740    0.01210    0.00399
C2    1    0.213861    0.574154    0.285806    11.00000    0.03905    0.05363 =
         0.04914   -0.00127    0.00709    0.00173
AFIX  43
H1    2    0.136910    0.576098    0.247027    11.00000   -1.20000
AFIX   0
C3    1    0.274917    0.520465    0.247375    11.00000    0.04477    0.04026 =
         0.03951    0.00590    0.01083   -0.00463
C4    1    0.213821    0.471231    0.138987    11.00000    0.05979    0.06230 =
         0.05165   -0.00509    0.00660   -0.00172
C5    1    0.183575    0.681959    0.415322    11.00000    0.04423    0.04399 =
         0.04660    0.00722    0.01425    0.00351
C6    1    0.106581    0.776656    0.518586    11.00000    0.08217    0.08110 =
         0.08064   -0.01324    0.04450    0.01176
AFIX   3
H1B   2    0.098617    0.806222    0.583410    11.00000   -1.50000
AFIX   0
C7    1    0.027379    0.751320    0.424911    11.00000    0.04718    0.08595 =
         0.09078   -0.00087    0.02738    0.01518
AFIX  43
H4    2   -0.047282    0.767467    0.404011    11.00000   -1.20000
AFIX   0
C8    1    0.067046    0.697428    0.359710    11.00000    0.03797    0.06152 =
         0.06569   -0.00703    0.01824    0.00886
AFIX  43
H5    2    0.023407    0.675396    0.290741    11.00000   -1.20000
AFIX   0
C9    1    0.717369    0.537561    0.401732    11.00000    0.04710    0.05067 =
         0.04637    0.00239    0.02513    0.00001
C10   1    0.765587    0.611216    0.472482    11.00000    0.04521    0.06772 =
         0.06461   -0.01240    0.02701   -0.01453
AFIX  43
H6    2    0.835996    0.630236    0.478293    11.00000   -1.20000
AFIX   0
C11   1    0.716549    0.655989    0.532332    11.00000    0.04514    0.05086 =
         0.04340   -0.00498    0.01751   -0.00862
C12   1    0.778242    0.737690    0.594565    11.00000    0.06505    0.07599 =
         0.07566   -0.02451    0.03510   -0.02670
C16   1    0.780869    0.500514    0.339832    11.00000    0.06076    0.05783 =
         0.06706   -0.00903    0.03971   -0.00434
C17   1    0.893207    0.513483    0.353382    11.00000    0.07673    0.12316 =
         0.16669   -0.08158    0.08868   -0.04360
AFIX  43
H14   2    0.942072    0.552281    0.404241    11.00000   -1.20000
AFIX   0
C18   1    0.922017    0.461185    0.281427    11.00000    0.14468    0.14006 =
         0.23350   -0.06334    0.15035   -0.02468
AFIX  43
H15   2    0.994197    0.458202    0.282590    11.00000   -1.20000
AFIX   0
C19   1    0.835736    0.415403    0.210107    11.00000    0.14465    0.07847 =
         0.11587   -0.02297    0.09476    0.00045
AFIX   3
H1C   2    0.845323    0.387807    0.139867    11.00000   -1.50000
AFIX   0
C20   1    0.498152    0.108080    0.414777    11.00000    0.13082    0.06896 =
         0.11459   -0.00699    0.05465    0.00444
AFIX 137
H20   2    0.544441    0.059347    0.410647    11.00000   -1.50000
H17   2    0.423684    0.086858    0.399254    11.00000   -1.50000
H21   2    0.528141    0.133299    0.487012    11.00000   -1.50000
AFIX   0
C21   1    0.495389    0.176444    0.334423    11.00000    0.05942    0.05089 =
         0.06390   -0.01553    0.01741   -0.00229
C22   1    0.516700    0.242541    0.196572    11.00000    0.07298    0.07186 =
         0.05713   -0.01166    0.02223    0.01236
AFIX  43
H18   2    0.533024    0.252106    0.134792    11.00000   -1.20000
AFIX   0
C23   1    0.478952    0.303445    0.248157    11.00000    0.06853    0.05713 =
         0.06898   -0.01205    0.02263    0.00772
AFIX  43
H19   2    0.464519    0.363227    0.229382    11.00000   -1.20000
AFIX   0
H2    2    0.549263    0.110487    0.240954    11.00000   -1.50000
H1A   2    0.435074    0.283786    0.373580    11.00000   -1.50000
HKLF    4  1.0  1.00  0.00  0.00  0.00  1.00  0.00  0.00  0.00  1.00


REM  mo_JTANAYELI_TLAX08_0m_a.res in P2(1)/c
REM wR2 = 0.1462, GooF = S = 1.051, Restrained GooF = 1.051 for all data
REM R1 = 0.0496 for 3188 Fo > 4sig(Fo) and 0.0744 for all 4293 data
REM 320 parameters refined using 0 restraints

END

WGHT      0.0640      2.9234

REM Highest difference peak  0.722,  deepest hole -0.582,  1-sigma level  0.070
Q1    1   0.8827  0.6941  0.6822  11.00000  0.05    0.72
Q2    1   0.7843  0.7952  0.5325  11.00000  0.05    0.42
Q3    1   0.7313  0.7772  0.6289  11.00000  0.05    0.42
Q4    1   0.8799  0.4889  0.3781  11.00000  0.05    0.37
Q5    1   0.8437  0.5572  0.2961  11.00000  0.05    0.35
Q6    1   0.7780  0.4034  0.3135  11.00000  0.05    0.35
Q7    1   0.1030  0.7063  0.3613  11.00000  0.05    0.33
Q8    1   0.1582  0.5179  0.0580  11.00000  0.05    0.30
Q9    1   0.8673  0.5055  0.2182  11.00000  0.05    0.30
Q10   1   0.1353  0.4256  0.1639  11.00000  0.05    0.29
Q11   1   0.2775  0.4251  0.1183  11.00000  0.05    0.27
Q12   1   0.2996  0.0740  0.2766  11.00000  0.05    0.23
Q13   1   0.7679  0.7357  0.4579  11.00000  0.05    0.20
Q14   1   0.6013  0.5016  0.5959  11.00000  0.05    0.20
Q15   1   0.4069  0.5510  0.3119  11.00000  0.05    0.20
Q16   1   0.7994  0.3571  0.1344  11.00000  0.05    0.18
Q17   1   0.4987  0.5400  0.5466  11.00000  0.05    0.18
Q18   1   0.4343  0.5277  0.2434  11.00000  0.05    0.17
Q19   1   0.3355  0.5890  0.4951  11.00000  0.05    0.17
Q20   1   0.4878  0.0129  0.3597  11.00000  0.05    0.17
;
_shelx_res_checksum    2967

_shelx_hkl_file
;
   1   0   0    0.10    0.20
  -1   0   0   -0.10    0.20
  -1   0   0   -0.30    0.30
  -2   0   0 2042.20   50.99
  -2   0   0 2125.49   50.79
   2   0   0 2082.79   50.49
  -3   0   0 3625.44   86.69
  -3   0   0 3585.84   86.99
   3   0   0 3450.75   86.19
   3   0   0 3593.14   86.19
   4   0   0 4292.17  104.89
   4   0   0 4310.57  104.89
  -4   0   0 4388.96  105.89
   5   0   0  953.40   24.60
  -5   0   0  930.11   25.60
   5   0   0  947.01   24.50
   6   0   0  153.68    6.10
  -6   0   0  154.38    7.30
  -6   0   0  149.99    7.20
   6   0   0  150.78    6.20
   6   0   0  164.88    6.60
   7   0   0 1624.64   42.00
  -7   0   0 1641.84   42.70
   7   0   0 1693.63   42.50
   7   0   0 1611.24   41.70
  -7   0   0 1616.14   43.30
   7   0   0 1621.94   42.70
  -8   0   0 1966.30   52.19
   8   0   0 1989.20   50.79
   8   0   0 1985.10   51.49
  -8   0   0 2005.40   51.59
   8   0   0 1958.00   50.39
   9   0   0  203.38    9.30
   9   0   0  222.88   10.00
  -9   0   0  227.68   11.10
  -9   0   0  225.48   10.20
   9   0   0  217.78   10.10
  10   0   0  181.58    9.30
  10   0   0  153.38    9.30
  10   0   0  153.78    9.30
 -10   0   0  160.68   10.60
 -10   0   0  167.68    8.10
 -10   0   0  153.38    9.60
 -11   0   0   27.20    4.90
  11   0   0   23.60    5.30
 -11   0   0   20.40    3.90
  11   0   0   27.30    5.50
 -11   0   0   20.00    6.50
  11   0   0   24.90    5.40
  12   0   0    7.80    5.50
 -12   0   0    5.80    5.30
 -12   0   0   13.70    7.10
  12   0   0    1.00    5.50
 -12   0   0    5.20    3.50
  12   0   0   10.00    6.00
 -13   0   0   16.20    6.60
 -13   0   0   15.20    8.50
  13   0   0    7.40    4.60
  13   0   0   15.00    6.40
  13   0   0   28.80    7.20
 -13   0   0   12.00    4.50
 -14   0   0   39.40    8.20
 -14   0   0   45.10    6.10
  14   0   0   58.49    9.90
  14   0   0   58.59    9.40
   0  -1   0    0.50    0.40
  -1  -1   0    6.30    0.80
   1   1   0    5.90    0.60
   2  -1   0  138.99    3.90
   2  -1   0  128.19    4.20
  -2  -1   0  133.99    4.50
   2   1   0  128.79    3.70
  -2   1   0  130.49    4.10
   2   1   0  134.69    4.20
  -2   1   0  128.59    4.20
  -3  -1   0   53.69    3.00
   3  -1   0   54.59    2.70
   3  -1   0   55.39    2.40
  -3   1   0   56.09    2.90
   3   1   0   48.90    2.20
   3   1   0   49.30    2.70
  -3   1   0   49.99    2.70
  -4  -1   0  110.49    5.20
   4  -1   0  109.19    4.20
   4  -1   0  114.19    4.50
   4   1   0  112.29    4.10
  -4   1   0  109.19    5.00
   4   1   0  123.99    4.70
  -4   1   0  117.09    4.70
   5  -1   0   42.30    3.00
  -5  -1   0   47.20    4.10
   5  -1   0   49.20    3.20
   5   1   0   44.20    2.80
  -5   1   0   43.90    4.00
   5   1   0   41.10    3.20
  -6  -1   0  129.69    6.50
   6  -1   0  147.19    6.10
   6  -1   0  138.19    5.80
   6  -1   0  129.99    6.60
   6  -1   0  135.39    5.80
  -6  -1   0  135.69    6.90
   6   1   0  138.39    6.20
   6   1   0  137.39    5.50
   6   1   0  128.49    5.60
  -6   1   0  130.59    6.80
  -7  -1   0    3.40    2.50
   7  -1   0   10.40    2.80
   7  -1   0    3.00    2.40
  -7  -1   0    9.10    3.50
   7  -1   0    3.50    2.30
   7  -1   0    4.50    2.50
   7   1   0    7.80    2.40
   7   1   0    5.70    2.70
   7   1   0    7.20    2.50
  -7   1   0    6.70    2.80
   7   1   0    5.00    2.60
  -7   1   0    4.30    3.00
   8  -1   0    2.90    2.60
   8  -1   0    1.70    2.50
  -8  -1   0   -5.10    3.40
   8  -1   0    1.20    2.60
   8  -1   0    0.00    2.70
  -8  -1   0    3.30    2.70
   8   1   0   -1.80    2.30
   8   1   0   -3.00    2.50
  -8   1   0    0.30    3.50
   8   1   0    0.10    2.70
  -8   1   0    1.50    2.90
   9  -1   0    3.10    3.30
  -9  -1   0    0.90    2.70
   9  -1   0    5.00    3.20
  -9  -1   0    4.30    3.30
   9  -1   0    5.30    3.20
   9  -1   0    2.90    3.20
  -9  -1   0    1.90    4.20
   9   1   0    4.60    3.30
  -9   1   0    3.00    4.20
   9   1   0    7.00    3.20
  -9   1   0    5.20    3.10
   9   1   0    7.00    3.10
 -10  -1   0    2.40    4.00
 -10  -1   0   -3.50    2.90
  10  -1   0   -2.90    3.50
  10  -1   0    0.00    3.70
 -10  -1   0   -0.90    4.90
  10  -1   0    1.10    4.00
 -10   1   0   -1.80    3.30
  10   1   0   -3.80    3.30
  10   1   0   -2.00    3.70
 -10   1   0   -2.00    4.40
  10   1   0   -2.00    3.10
  11  -1   0   21.30    5.40
 -11  -1   0   31.50    7.10
  11  -1   0   26.30    5.60
 -11  -1   0   18.00    4.90
  11  -1   0   27.80    5.70
 -11  -1   0   21.40    4.10
  11   1   0   23.40    5.50
 -11   1   0   31.10    7.00
 -11   1   0   24.90    4.10
  11   1   0   29.40    5.20
 -11   1   0   19.00    5.30
  11   1   0   19.40    5.20
  12  -1   0    4.70    5.50
 -12  -1   0   -3.60    4.90
 -12  -1   0    6.30    7.40
  12  -1   0   -6.20    5.00
  12  -1   0   -1.70    5.40
 -12  -1   0    1.10    3.50
  12   1   0    0.90    4.70
  12   1   0   -4.50    5.40
 -12   1   0   -2.10    4.80
 -12   1   0   -1.70    3.40
  12   1   0   -8.40    4.90
 -12   1   0    6.60    6.50
  13  -1   0   11.90    6.80
 -13  -1   0    1.20    4.40
 -13  -1   0    6.30    5.90
  13  -1   0    5.30    6.40
 -13  -1   0  -20.30    8.30
  13   1   0    1.20    4.50
 -13   1   0    0.60    4.10
 -13   1   0   -1.60    7.90
  13   1   0    2.80    6.00
  13   1   0    4.10    6.70
 -13   1   0    1.20    5.90
 -14  -1   0    6.30    5.40
  14  -1   0    2.50    7.10
  14  -1   0    3.30    8.40
 -14  -1   0   -1.60    7.20
  14   1   0    1.70    6.90
 -14   1   0    0.50    6.70
   0  -2   0  197.08    6.10
   0  -2   0  191.78    5.10
  -1  -2   0  321.17    9.20
   1  -2   0  302.77    8.40
   1  -2   0  310.77    8.30
  -1   2   0  315.77    8.00
   1   2   0  331.37    8.30
  -2  -2   0  210.68    6.90
   2  -2   0  216.88    6.10
   2  -2   0  206.38    6.40
   2   2   0  222.88    6.30
  -2   2   0  210.88    6.00
   3  -2   0  261.17    7.50
   3  -2   0  264.07    7.90
  -3  -2   0  262.17    8.40
  -3   2   0  253.17    7.70
  -3   2   0  258.67    7.80
   3   2   0  260.57    7.80
   4  -2   0  124.89    4.90
  -4  -2   0  123.69    5.70
   4  -2   0  125.79    4.60
  -4   2   0  123.99    5.00
  -4   2   0  119.59    4.80
   4   2   0  116.49    4.80
   5  -2   0  193.38    7.00
  -5  -2   0  187.38    8.00
   5  -2   0  193.38    6.90
  -5   2   0  208.88    7.30
   5   2   0  198.38    7.30
  -5   2   0  199.28    7.50
  -6  -2   0    7.90    2.60
  -6  -2   0    6.70    2.80
   6  -2   0   10.40    2.40
   6  -2   0   11.00    2.80
   6  -2   0    9.00    2.50
   6   2   0   10.80    2.40
  -6   2   0    8.60    3.00
   7  -2   0   43.90    5.10
   7  -2   0   52.29    4.50
   7  -2   0   40.80    4.40
   7  -2   0   61.99    4.70
  -7  -2   0   52.39    5.30
  -7  -2   0   55.89    6.10
   7   2   0   46.00    4.20
  -7   2   0   45.70    5.60
   7   2   0   51.39    5.00
   7   2   0   45.60    4.60
  -7   2   0   45.70    4.90
  -8  -2   0  228.98    9.00
   8  -2   0  209.08   10.00
   8  -2   0  228.68    9.10
   8  -2   0  215.38    9.10
  -8  -2   0  216.38    9.70
   8  -2   0  211.18    8.80
  -8   2   0  224.08    9.40
   8   2   0  209.28    9.30
  -8   2   0  225.18   10.30
   8   2   0  219.78    8.80
   8   2   0  208.18    9.10
   9  -2   0  319.37   12.20
   9  -2   0  316.07   12.20
  -9  -2   0  328.07   14.40
  -9  -2   0  296.97   12.80
  -9  -2   0  315.17   11.40
   9  -2   0  321.97   13.20
   9  -2   0  327.77   12.00
   9   2   0  313.57   12.30
   9   2   0  318.97   11.80
  -9   2   0  319.97   13.20
   9   2   0  330.77   12.80
  -9   2   0  324.97   12.50
  10  -2   0  241.88   11.20
  10  -2   0  247.78   10.90
 -10  -2   0  214.58   11.50
  10  -2   0  222.38   10.10
 -10  -2   0  236.08   10.00
 -10  -2   0  229.38   13.30
  10  -2   0  232.58   12.10
  10   2   0  229.58   11.40
  10   2   0  223.18   10.40
 -10   2   0  223.38   11.90
 -10   2   0  240.58   11.20
  10   2   0  223.28   10.60
 -11  -2   0    7.10    4.50
  11  -2   0   -0.50    4.80
  11  -2   0   -0.70    4.70
  11  -2   0    1.30    4.50
 -11  -2   0   -1.70    6.40
 -11  -2   0    4.10    3.60
  11   2   0   -4.60    3.60
 -11   2   0    1.60    4.30
  11   2   0   -1.80    4.10
  11   2   0    4.10    4.70
 -11   2   0    6.00    5.50
  12  -2   0   10.10    6.10
 -12  -2   0    9.20    5.70
 -12  -2   0    3.60    8.00
 -12  -2   0    5.50    3.90
  12  -2   0   15.10    6.40
  12  -2   0   11.20    5.80
  12   2   0   11.60    6.20
  12   2   0    5.30    5.00
  12   2   0   -1.60    5.10
 -12   2   0   15.80    4.00
 -12   2   0   14.70    6.80
 -12   2   0   12.70    5.60
  13  -2   0   82.29   10.00
 -13  -2   0   75.79    7.10
  13  -2   0   80.09   10.00
 -13  -2   0   59.89    8.80
  13   2   0   62.79    8.60
  13   2   0   73.59    8.80
 -13   2   0   55.39    5.60
 -13   2   0   76.89   10.00
 -13   2   0   73.69    8.90
 -14  -2   0   59.19    7.30
  14  -2   0   59.99    9.90
 -14  -2   0   39.80    8.70
  14  -2   0   49.60   10.40
  14   2   0   60.09    8.90
 -14   2   0   48.40    8.60
   0  -3   0    0.20    0.60
   0  -3   0   -1.20    1.10
   0   3   0    0.50    0.70
   1  -3   0  230.68    6.80
   1  -3   0  233.18    6.60
  -1  -3   0  226.88    6.00
  -1  -3   0  238.78    7.90
   1   3   0  246.88    6.60
  -1   3   0  234.08    6.10
   2  -3   0   37.70    2.20
   2  -3   0   43.80    2.60
  -2  -3   0   37.70    3.00
  -2   3   0   41.30    1.90
   2   3   0   38.90    2.20
   3  -3   0   14.60    1.70
  -3  -3   0   15.90    2.50
   3  -3   0   15.90    2.10
  -3   3   0   15.10    1.80
   3   3   0   16.10    1.90
  -4  -3   0   17.00    2.80
   4  -3   0   19.80    2.10
   4  -3   0   21.00    2.50
  -4   3   0   19.40    2.30
   4   3   0   13.50    2.00
  -4   3   0   17.40    2.40
   5  -3   0   67.09    3.90
  -5  -3   0   73.99    5.40
   5  -3   0   63.09    4.00
  -5   3   0   64.49    4.30
  -5   3   0   66.09    4.00
   5   3   0   63.39    4.30
  -6  -3   0  219.88    8.90
   6  -3   0  215.58    9.30
   6  -3   0  224.58    8.10
   6  -3   0  201.88    8.00
  -6  -3   0  210.58    9.60
   6   3   0  224.98    8.60
  -6   3   0  217.38    8.50
   7  -3   0   37.70    4.00
   7  -3   0   44.00    4.20
  -7  -3   0   38.70    4.50
  -7  -3   0   43.90    4.80
  -7  -3   0   50.69    6.10
   7  -3   0   39.20    4.60
   7  -3   0   35.80    4.30
  -7   3   0   39.70    4.10
  -7   3   0   47.10    5.30
   7   3   0   46.50    4.70
   7   3   0   39.40    4.50
   8  -3   0   26.00    4.60
   8  -3   0   27.10    3.90
  -8  -3   0   22.50    3.50
  -8  -3   0   29.60    5.80
   8  -3   0   22.40    3.90
  -8  -3   0   27.00    4.50
  -8   3   0   22.10    3.70
   8   3   0   18.10    3.40
   8   3   0   20.10    3.30
  -8   3   0   24.50    5.10
   8   3   0   33.70    4.70
   9  -3   0   -0.30    3.50
  -9  -3   0    0.60    3.20
  -9  -3   0    4.30    3.10
   9  -3   0    0.70    3.70
   9  -3   0   -2.40    3.10
  -9  -3   0   -6.40    4.50
   9  -3   0   -2.70    3.40
   9   3   0    1.10    3.10
   9   3   0   -0.60    2.80
   9   3   0   -1.90    3.30
  -9   3   0    4.00    3.40
  -9   3   0    4.20    4.30
 -10  -3   0   52.19    8.10
  10  -3   0   41.90    6.30
  10  -3   0   41.30    5.50
  10  -3   0   36.30    5.20
 -10  -3   0   34.40    5.60
  10  -3   0   36.40    5.90
 -10  -3   0   44.90    5.00
  10   3   0   37.50    5.20
  10   3   0   39.90    5.20
 -10   3   0   35.90    6.30
 -10   3   0   34.80    5.00
  10   3   0   46.60    6.40
  11  -3   0    4.40    5.30
  11  -3   0    1.20    5.50
 -11  -3   0   -4.40    5.90
  11  -3   0   -3.80    4.20
 -11  -3   0   -3.00    4.60
 -11  -3   0   -4.10    3.50
  11   3   0    1.90    4.00
  11   3   0    5.90    5.60
 -11   3   0    3.20    5.70
 -11   3   0   -1.50    4.10
  11   3   0    3.60    4.40
 -12  -3   0    5.10    6.00
 -12  -3   0    9.20    4.20
  12  -3   0   10.30    5.50
  12  -3   0    7.40    6.10
  12  -3   0   15.90    6.80
 -12  -3   0    8.20    8.20
 -12  -3   0    7.90    5.90
  12   3   0   10.40    7.00
  12   3   0    5.20    4.70
 -12   3   0   11.90    6.70
  12   3   0   13.60    5.50
 -12   3   0   11.40    5.10
 -13  -3   0   13.00    7.20
 -13  -3   0    6.60    6.20
  13  -3   0   11.70    6.80
  13  -3   0   10.90    8.10
 -13  -3   0   11.20    5.00
 -13   3   0   -9.80    7.60
 -13   3   0    9.90    6.20
  13   3   0   16.70    6.40
  13   3   0   10.20    6.30
 -14  -3   0    2.20    7.60
 -14  -3   0   24.20    8.70
  14  -3   0   20.40    9.80
  14  -3   0   16.50    7.90
 -14  -3   0   13.00    6.20
  14   3   0   11.90    6.90
 -14   3   0    6.60    7.10
   0  -4   0 6444.36  158.48
   0   4   0 6590.54  156.38
  -1  -4   0   82.79    4.80
  -1  -4   0   73.89    2.50
   1  -4   0   70.99    3.20
   1   4   0   77.59    3.10
  -1   4   0   73.49    2.40
   2  -4   0  238.18    7.60
   2  -4   0  234.88    7.20
  -2  -4   0  253.47    9.10
   2   4   0  258.97    7.40
  -2   4   0  247.78    6.80
   3  -4   0 1140.69   29.50
  -3  -4   0 1145.19   30.90
   3  -4   0 1129.19   28.90
  -3   4   0 1113.89   28.70
   3   4   0 1188.08   29.30
   4  -4   0  299.47    9.70
  -4  -4   0  308.27   11.00
   4  -4   0  304.37    9.30
   4   4   0  313.37    9.80
  -4   4   0  306.37    9.30
  -4   4   0  300.07    9.90
   5  -4   0  294.07    9.30
   5  -4   0  282.07    9.50
  -5  -4   0  269.97   10.90
  -5   4   0  287.67    9.20
  -5   4   0  289.77    9.70
   5   4   0  264.37    9.60
   6  -4   0    3.60    3.20
  -6  -4   0    5.70    2.70
   6  -4   0    6.80    2.50
  -6  -4   0    7.80    3.70
  -6  -4   0   11.50    2.90
   6  -4   0    9.90    2.60
   6   4   0    7.50    2.60
  -6   4   0    4.30    2.40
  -6   4   0    4.70    2.60
   7  -4   0  333.27   11.60
  -7  -4   0  340.97   14.10
  -7  -4   0  331.07   12.40
   7  -4   0  323.77   13.00
   7  -4   0  328.57   11.80
  -7  -4   0  347.67   11.90
  -7  -4   0  348.67   13.20
   7  -4   0  369.76   11.40
  -7   4   0  341.77   11.70
  -7   4   0  342.77   12.20
   7   4   0  335.27   12.40
   7   4   0  335.27   11.50
   8  -4   0  283.27   11.40
  -8  -4   0  306.87   12.20
   8  -4   0  290.67   10.90
   8  -4   0  317.07   10.90
   8  -4   0  289.47   12.90
  -8  -4   0  265.07   13.70
  -8  -4   0  289.47   12.40
  -8  -4   0  280.97   11.00
  -8   4   0  289.07   11.10
   8   4   0  292.57   12.00
  -8   4   0  293.37   12.10
   8   4   0  296.87   10.80
  -9  -4   0   -0.80    3.70
   9  -4   0    1.90    3.80
  -9  -4   0    1.70    3.80
  -9  -4   0   -3.40    5.50
   9  -4   0    8.90    4.30
   9  -4   0    3.50    3.20
   9  -4   0    6.70    4.60
  -9  -4   0    1.30    3.20
  -9   4   0    2.80    3.20
   9   4   0    3.70    2.90
  -9   4   0   -4.40    4.30
   9   4   0    4.60    3.60
   9   4   0    0.80    4.20
 -10  -4   0  165.38    9.30
  10  -4   0  165.38    9.40
  10  -4   0  181.48   11.40
 -10  -4   0  171.68   11.40
 -10  -4   0  157.78   13.30
  10  -4   0  179.88    9.60
 -10  -4   0  183.18   11.40
  10  -4   0  169.38   10.70
 -10   4   0  177.18   11.30
  10   4   0  174.38    9.30
  10   4   0  163.58   10.80
 -10   4   0  169.68    9.60
  10   4   0  165.08    9.20
 -11  -4   0  115.39   11.20
  11  -4   0  110.89    9.10
 -11  -4   0  111.69   13.60
  11  -4   0  111.99   10.70
  11  -4   0  120.49   10.70
 -11  -4   0  123.79    9.10
 -11  -4   0  141.29   11.10
  11   4   0  113.19    9.00
 -11   4   0  116.39   10.90
  11   4   0  134.39    8.90
  11   4   0  110.89   11.10
 -11   4   0  115.39    9.30
  12  -4   0   22.90    7.60
 -12  -4   0   15.10    6.60
 -12  -4   0   21.90   10.30
  12  -4   0   12.60    5.80
  12  -4   0   12.90    6.90
 -12  -4   0   14.10    4.90
 -12  -4   0   17.90    6.80
  12   4   0   10.10    6.90
  12   4   0    6.20    4.90
 -12   4   0   15.80    5.50
 -12   4   0    8.10    7.10
  12   4   0    8.40    4.90
 -13  -4   0    8.00    5.30
  13  -4   0    5.00    6.90
  13  -4   0    8.10    8.40
 -13  -4   0    4.30    7.00
 -13  -4   0    7.70    7.50
  13   4   0    3.30    5.90
 -13   4   0   33.80    9.10
 -13   4   0   13.10    6.40
 -14  -4   0   10.60    8.40
 -14   4   0   21.70    7.70
   0  -5   0   -0.20    2.40
   0  -5   0    2.00    1.10
   0   5   0    0.10    1.10
  -1  -5   0  134.99    7.00
   1  -5   0  140.49    5.10
  -1  -5   0  154.38    4.40
   1   5   0  148.39    5.10
  -1   5   0  141.39    4.10
  -2  -5   0   95.49    2.60
   2  -5   0   80.49    3.70
   2  -5   0   85.29    4.10
  -2  -5   0   92.99    5.90
  -2   5   0   89.09    3.10
   2   5   0   87.49    3.90
   3  -5   0  273.77    8.60
  -3  -5   0  283.67   10.90
   3  -5   0  289.07    9.20
   3   5   0  287.47    9.00
  -3   5   0  281.07    8.20
   4  -5   0  132.29    5.50
  -4  -5   0  123.69    7.10
   4  -5   0  135.69    5.90
   4   5   0  139.79    6.00
  -4   5   0  136.29    5.20
   5  -5   0  119.89    5.60
  -5  -5   0  116.59    6.50
   5  -5   0  101.89    8.50
  -5  -5   0  109.49    7.80
   5  -5   0  120.19    5.90
  -5   5   0  124.49    5.40
  -5   5   0  130.79    6.30
   5   5   0  117.19    6.10
  -6  -5   0   21.90    4.90
   6  -5   0   23.20    4.20
  -6  -5   0   25.40    3.60
   6  -5   0   16.70    3.10
  -6  -5   0   23.30    3.80
   6  -5   0   15.90    3.10
  -6   5   0   27.70    3.30
   6   5   0   26.30    3.90
  -6   5   0   18.00    3.30
   7  -5   0   31.40    4.30
   7  -5   0   29.40    4.60
  -7  -5   0   24.30    3.70
  -7  -5   0   25.60    4.20
  -7  -5   0   20.50    4.20
   7  -5   0   21.80    3.80
  -7  -5   0   17.70    5.10
   7  -5   0   35.80    3.80
   7   5   0   21.90    3.30
  -7   5   0   28.00    4.30
   7   5   0   20.10    4.00
  -7   5   0   27.80    3.80
   8  -5   0   53.59    6.40
   8  -5   0   50.49    5.50
  -8  -5   0   46.20    5.30
   8  -5   0   47.30    5.10
  -8  -5   0   47.20    7.10
   8  -5   0   49.40    5.50
  -8  -5   0   34.40    5.30
  -8  -5   0   51.49    5.70
   8   5   0   41.40    5.40
  -8   5   0   48.40    5.60
  -8   5   0   56.59    6.10
   8   5   0   53.19    5.30
   9  -5   0    1.00    4.20
  -9  -5   0    2.00    4.00
   9  -5   0    6.00    4.40
  -9  -5   0   -7.00    2.90
  -9  -5   0    1.50    4.40
   9  -5   0   -2.60    3.60
   9  -5   0   -5.10    3.00
  -9  -5   0   -0.10    6.00
   9   5   0   -3.40    2.90
   9   5   0   -3.70    3.10
   9   5   0   -3.20    4.50
  -9   5   0    0.70    3.30
  -9   5   0    0.20    4.80
 -10  -5   0   -3.10    4.50
  10  -5   0    3.00    4.00
 -10  -5   0    1.20    4.80
  10  -5   0   -1.80    5.00
 -10  -5   0    2.40    3.80
  10  -5   0   -0.60    4.90
  10  -5   0    5.20    4.30
 -10  -5   0    1.30    6.40
 -10   5   0    6.80    3.90
 -10   5   0    9.80    6.00
  10   5   0   -1.80    5.30
  10   5   0    5.00    3.90
  10   5   0    3.70    3.50
  11  -5   0    4.50    6.20
 -11  -5   0   -1.20    4.00
 -11  -5   0   -3.00    5.40
 -11  -5   0   -0.70    5.30
  11  -5   0   -2.70    5.40
  11  -5   0   -2.90    4.50
 -11  -5   0    3.00    8.40
  11   5   0   -7.60    5.60
  11   5   0   -1.10    4.20
 -11   5   0    2.90    6.00
 -11   5   0    2.90    4.40
  11   5   0   -1.90    3.80
 -12  -5   0    1.70    6.30
  12  -5   0    8.40    7.20
  12  -5   0    0.80    7.50
  12  -5   0   -4.70    5.10
 -12  -5   0    5.00    4.80
 -12  -5   0   10.10    6.90
 -12  -5   0  -11.00    9.80
  12   5   0    7.40    5.00
 -12   5   0   -5.60    4.80
 -12   5   0   18.40    7.40
  12   5   0   -7.20    5.10
  12   5   0    5.70    7.30
 -13  -5   0   -6.70    7.40
  13  -5   0    5.10    7.60
  13  -5   0  -13.50    8.70
 -13  -5   0   -4.90    6.70
 -13  -5   0    4.60    5.30
 -13   5   0   -2.20    8.50
  13   5   0   -0.60    5.40
 -13   5   0    0.10    6.00
   0  -6   0  492.35   13.50
   0   6   0  515.45   13.30
  -1  -6   0 1240.78   34.10
   1  -6   0 1163.58   31.30
  -1  -6   0 1255.57   30.50
  -1   6   0 1226.18   30.10
   1   6   0 1286.27   31.40
  -2  -6   0  731.43   22.60
   2  -6   0  708.43   20.10
  -2  -6   0  786.52   18.50
   2   6   0  753.92   20.00
  -2   6   0  762.92   18.80
  -3  -6   0   13.30    3.50
   3  -6   0    9.50    2.30
   3  -6   0   13.80    2.20
   3   6   0   11.00    2.20
  -3   6   0   11.30    1.60
  -4  -6   0   76.69    6.80
   4  -6   0   67.49    4.30
  -4  -6   0   76.59    5.20
   4  -6   0   78.29    4.80
   4   6   0   70.89    4.60
  -4   6   0   70.19    3.70
   5  -6   0  328.47   12.20
  -5  -6   0  303.57   13.00
   5  -6   0  316.97   10.70
  -5  -6   0  299.37   11.20
   5  -6   0  291.17   10.00
  -5   6   0  310.57    9.80
   5   6   0  296.47   10.90
   6  -6   0  275.97   10.10
   6  -6   0  272.67   10.40
  -6  -6   0  287.87   11.10
   6  -6   0  300.97   12.20
  -6  -6   0  298.57   11.50
  -6  -6   0  281.57   13.20
  -6   6   0  296.77   11.00
   6   6   0  279.37   11.30
   7  -6   0  210.28    9.40
  -7  -6   0  217.38   10.40
  -7  -6   0  223.38    9.90
   7  -6   0  229.08    9.50
   7  -6   0  221.08   11.10
  -7  -6   0  210.08   12.40
  -7  -6   0  230.38   11.50
   7  -6   0  236.98    8.70
  -7   6   0  227.28    9.10
   7   6   0  214.38   10.50
  -7   6   0  230.68    9.90
   7   6   0  222.08    8.90
   8  -6   0  143.99    7.20
  -8  -6   0  134.29    9.90
  -8  -6   0  136.79    9.50
   8  -6   0  137.29    7.90
   8  -6   0  130.09    8.30
  -8  -6   0  138.49    8.40
   8  -6   0  130.89    9.70
  -8  -6   0  150.18   11.60
   8   6   0  141.99    7.30
  -8   6   0  109.09    8.30
   8   6   0  131.49    9.30
  -8   6   0  132.39    7.50
  -9  -6   0  456.45   18.50
  -9  -6   0  428.06   19.80
   9  -6   0  448.26   15.10
   9  -6   0  432.16   15.60
  -9  -6   0  444.46   17.40
   9  -6   0  435.36   18.20
   9  -6   0  410.26   16.00
  -9  -6   0  454.25   16.20
   9   6   0  435.66   15.00
   9   6   0  436.86   15.20
  -9   6   0  472.35   15.60
   9   6   0  427.96   17.20
  -9   6   0  434.26   16.40
 -10  -6   0  141.59   12.50
 -10  -6   0  173.58   11.90
  10  -6   0  155.18   12.80
  10  -6   0  148.59   11.50
  10  -6   0  186.88   10.20
 -10  -6   0  177.18   10.40
 -10  -6   0  174.88   15.00
  10  -6   0  178.08    9.60
 -10   6   0  190.78   10.00
 -10   6   0  190.18   12.10
  10   6   0  161.28    9.70
  10   6   0  156.98   12.10
  10   6   0  184.48    9.60
 -11  -6   0   -4.70    5.50
 -11  -6   0   -0.40    4.30
  11  -6   0    0.70    4.70
 -11  -6   0  -15.00    8.70
  11  -6   0    9.90    6.60
 -11  -6   0   -4.50    6.10
  11  -6   0   11.10    7.00
  11   6   0   -0.50    4.00
 -11   6   0    6.00    7.00
  11   6   0    2.50    6.70
 -11   6   0   -0.70    4.30
  11   6   0    4.90    4.60
  12  -6   0   10.00    8.50
 -12  -6   0   19.30    8.20
 -12  -6   0    5.80    6.60
  12  -6   0    7.90    6.20
  12  -6   0   10.50    6.90
 -12  -6   0   19.50    6.00
 -12   6   0   19.00    5.90
 -12   6   0   18.80    8.00
  12   6   0   20.60    5.70
  12   6   0   11.40    8.20
 -13  -6   0   31.20   10.40
 -13  -6   0   36.50    7.30
  13  -6   0   25.90    8.50
  13  -6   0   47.20   10.60
 -13  -6   0   28.20    8.20
 -13   6   0   43.80    7.80
  13   6   0   52.99    7.70
 -13   6   0   22.30    9.80
   0  -7   0   -0.70    1.40
   0   7   0    1.60    1.50
  -1  -7   0   23.50    4.60
   1  -7   0   24.20    2.70
  -1  -7   0   24.00    2.10
  -1   7   0   22.70    1.50
   1   7   0   22.70    2.60
   2  -7   0   65.99    4.10
  -2  -7   0   75.89    7.10
  -2  -7   0   70.39    2.70
  -2   7   0   68.29    2.70
   2   7   0   62.29    4.20
  -3  -7   0   33.40    3.80
   3  -7   0   27.10    3.30
   3  -7   0   18.30    3.20
  -3  -7   0   26.30    5.10
   3  -7   0   26.40    2.70
  -3   7   0   24.00    2.30
   3   7   0   28.40    3.10
  -4  -7   0  120.99    8.60
  -4  -7   0  114.19    6.70
   4  -7   0  132.79    6.30
   4  -7   0  116.19    5.50
  -4   7   0  114.99    4.90
   4   7   0  126.19    6.30
  -5  -7   0   -0.30    3.90
   5  -7   0   -0.10    2.60
  -5  -7   0   -3.20    2.50
   5  -7   0    3.30    3.50
   5  -7   0    0.10    2.60
   5   7   0   -2.30    2.50
  -5   7   0   -0.60    1.80
  -6  -7   0   14.40    4.30
  -6  -7   0   22.60    4.00
  -6  -7   0   15.20    5.50
  -6  -7   0   23.20    4.20
   6  -7   0   17.60    3.40
   6  -7   0   21.70    3.80
   6  -7   0   18.70    4.40
   6   7   0   16.90    4.00
  -6   7   0   12.60    3.80
  -7  -7   0   10.60    6.10
   7  -7   0   10.60    4.50
  -7  -7   0   13.10    4.20
  -7  -7   0   12.10    3.80
  -7  -7   0   10.50    4.40
   7  -7   0   16.90    3.10
   7  -7   0   10.70    3.90
   7  -7   0   18.40    4.20
  -7   7   0   23.90    4.60
  -7   7   0   13.00    3.30
   7   7   0   14.90    4.60
   7   7   0   11.90    3.00
  -8  -7   0   13.40    4.70
   8  -7   0   16.90    5.40
  -8  -7   0    3.00    6.50
   8  -7   0    9.90    3.40
   8  -7   0   19.00    4.70
  -8  -7   0    9.80    4.00
   8  -7   0    5.80    4.10
  -8  -7   0   11.70    4.70
  -8   7   0   11.40    3.50
  -8   7   0   13.50    4.70
   8   7   0   10.50    3.20
   8   7   0   12.50    4.90
  -9  -7   0    1.60    4.60
   9  -7   0   -7.30    3.20
  -9  -7   0    4.70    7.30
  -9  -7   0    5.80    5.30
   9  -7   0   -0.10    4.40
   9  -7   0   11.10    5.40
   9  -7   0    1.70    4.80
  -9  -7   0    4.30    4.00
  -9   7   0    6.30    3.60
  -9   7   0   -0.80    4.90
   9   7   0   -0.50    3.10
   9   7   0    9.80    5.80
 -10  -7   0    0.30    5.70
  10  -7   0    2.00    5.30
  10  -7   0   -0.30    4.10
 -10  -7   0   -2.60    4.00
 -10  -7   0  -16.90    8.00
 -10  -7   0   -1.60    4.90
  10  -7   0   -5.20    6.30
  10  -7   0    6.10    5.20
  10   7   0    5.00    4.00
  10   7   0    2.40    3.50
  10   7   0   -6.60    5.80
 -10   7   0    3.20    5.70
 -10   7   0    3.70    3.90
  11  -7   0   -0.20    4.80
 -11  -7   0    2.90    4.80
 -11  -7   0   13.30   10.40
  11  -7   0    7.70    6.70
 -11  -7   0   -3.30    6.10
 -11  -7   0    1.90    6.90
  11  -7   0   -8.00    7.00
 -11   7   0    2.70    4.60
  11   7   0   -2.30    4.50
 -11   7   0   10.30    7.50
  11   7   0    4.70    7.40
  11   7   0    4.40    4.30
  12  -7   0   -0.60    5.90
  12  -7   0    5.90    7.60
  12  -7   0    6.20    8.70
 -12  -7   0   -3.60    5.40
 -12  -7   0   -3.60    7.80
 -12  -7   0   -6.20    6.70
 -12   7   0   -8.70    8.00
  12   7   0   -3.10    4.60
 -12   7   0    1.20    5.40
 -13  -7   0  -14.50    9.00
  13  -7   0    2.00    8.50
 -13  -7   0   -8.20    7.90
 -13  -7   0   -1.00    6.00
 -13   7   0    8.50    6.50
 -13   7   0    9.80    9.70
  13   7   0    1.10    5.50
   0  -8   0 2442.36   61.09
   0   8   0 2521.45   60.39
  -1  -8   0  494.95   17.80
   1  -8   0  462.85   14.00
  -1  -8   0  519.45   13.30
  -1   8   0  493.35   12.30
   1   8   0  485.65   14.00
   2  -8   0   24.90    3.20
  -2  -8   0   26.30    3.70
  -2  -8   0   29.60    5.40
   2  -8   0   16.50    3.80
  -2   8   0   25.50    1.80
   2   8   0   28.40    3.30
   3  -8   0  140.89    6.70
   3  -8   0  154.48    8.10
  -3  -8   0  152.68    7.70
  -3  -8   0  134.29    9.90
   3   8   0  159.28    6.90
  -3   8   0  149.09    5.00
   4  -8   0   86.49    9.20
  -4  -8   0  103.39    9.00
   4  -8   0  104.69    5.90
   4  -8   0   95.19    6.40
   4  -8   0   83.09    4.80
  -4  -8   0  100.19    6.70
   4   8   0   88.39    6.00
  -4   8   0   91.49    4.30
  -5  -8   0    6.00    5.10
   5  -8   0    5.50    3.00
  -5  -8   0    8.20    5.60
   5  -8   0   12.90    3.10
   5  -8   0    0.80    3.70
  -5  -8   0   11.40    3.50
   5   8   0   16.50    3.60
  -6  -8   0    8.20    5.20
   6  -8   0    0.90    3.80
  -6  -8   0    2.40    4.40
  -6  -8   0    1.60    3.70
  -6  -8   0    0.40    3.20
   6  -8   0    2.10    3.50
   6  -8   0    3.00    3.20
   6   8   0   -3.00    3.50
  -7  -8   0  520.35   18.40
  -7  -8   0  521.85   19.20
   7  -8   0  522.75   17.20
  -7  -8   0  508.25   21.20
   7  -8   0  507.95   19.60
   7  -8   0  491.65   16.10
   7  -8   0  552.44   15.70
  -7  -8   0  467.75   17.70
   7   8   0  501.05   15.70
  -7   8   0  550.94   17.80
  -7   8   0  536.85   16.00
   8  -8   0  809.52   21.70
  -8  -8   0  706.73   23.40
   8  -8   0  713.33   22.00
  -8  -8   0  718.63   24.40
   8  -8   0  736.93   22.70
   8  -8   0  722.13   25.60
  -8  -8   0  694.63   27.10
  -8  -8   0  736.93   25.50
   8   8   0  695.83   24.20
   8   8   0  735.53   21.50
  -8   8   0  761.12   21.80
  -8   8   0  778.62   23.30
  -9  -8   0  -10.70    7.90
   9  -8   0    4.90    5.50
  -9  -8   0   -2.30    5.10
  -9  -8   0   -6.10    5.00
   9  -8   0   -3.70    5.00
  -9  -8   0    2.30    3.80
   9  -8   0    1.60    3.80
   9  -8   0   -4.40    4.50
   9   8   0    9.50    6.00
  -9   8   0   -5.00    4.80
   9   8   0    0.20    3.10
  -9   8   0    4.20    3.50
  10  -8   0    4.30    5.40
 -10  -8   0    3.50    4.90
  10  -8   0    5.70    6.60
  10  -8   0    5.50    4.50
 -10  -8   0    5.90    6.30
 -10  -8   0   -0.30    6.20
  10  -8   0    6.30    6.40
 -10  -8   0    9.00    8.80
  10   8   0    2.90    4.70
  10   8   0   19.40    7.20
  10   8   0    4.50    3.90
 -10   8   0    8.10    4.30
 -10   8   0    3.10    6.20
 -11  -8   0   73.29   12.60
 -11  -8   0   44.60    9.30
 -11  -8   0   43.80    6.80
  11  -8   0   39.80    6.40
 -11  -8   0   31.60    8.30
  11  -8   0   38.70    8.80
  11  -8   0   35.00    8.80
  11   8   0   53.39    6.10
 -11   8   0   38.00    6.20
 -11   8   0   61.39    9.30
  11   8   0   63.49   10.20
  12  -8   0   -1.50    6.90
 -12  -8   0   19.90    8.40
  12  -8   0   16.30    9.10
  12  -8   0   23.90    7.10
 -12  -8   0   12.50    8.80
 -12  -8   0   11.20    6.30
 -12   8   0   -1.20    9.00
 -12   8   0   13.00    6.10
  12   8   0   11.30    5.50
   0  -9   0    1.70    1.90
   0   9   0    0.20    1.50
  -1  -9   0  126.69    7.10
  -1  -9   0  118.69    9.30
   1  -9   0  124.69    8.10
  -1  -9   0  113.69    4.70
   1  -9   0  111.39    5.50
   1   9   0  110.79    5.30
   2  -9   0   77.69    5.10
  -2  -9   0   85.79    6.10
   2  -9   0   79.89    7.10
  -2  -9   0   94.09    9.10
   2   9   0   88.89    5.60
  -2   9   0   77.69    3.00
  -3  -9   0    3.50    2.90
  -3  -9   0   -2.40    5.30
   3  -9   0    1.70    2.70
   3  -9   0    2.00    2.80
   3   9   0    4.10    2.80
  -3   9   0    2.50    1.40
   4  -9   0   13.40    3.60
  -4  -9   0   14.60    6.10
  -4  -9   0   12.60    3.80
   4  -9   0   18.10    4.90
   4  -9   0   16.30    3.60
  -4  -9   0    5.90    4.50
   4   9   0    8.00    3.30
   5  -9   0    2.40    3.50
  -5  -9   0    3.50    4.80
  -5  -9   0   -4.80    5.30
   5  -9   0    3.60    4.10
  -5  -9   0    5.00    3.20
   5  -9   0    4.50    2.70
  -5  -9   0   -2.80    3.40
   5   9   0    9.10    3.70
   6  -9   0   -4.70    3.90
  -6  -9   0   -5.20    6.10
  -6  -9   0    2.00    3.40
   6  -9   0    0.90    3.50
  -6  -9   0   -3.60    4.20
   6  -9   0    2.00    2.20
  -6  -9   0    6.20    4.10
   6  -9   0    2.10    3.10
   6   9   0    2.50    4.10
   7  -9   0    4.40    2.90
   7  -9   0   10.70    4.30
  -7  -9   0   -3.20    3.40
   7  -9   0    0.70    4.80
  -7  -9   0   11.10    7.30
   7  -9   0    0.20    3.70
  -7  -9   0   -0.10    4.50
  -7  -9   0    6.20    4.80
   7   9   0    1.20    2.80
   7   9   0    6.70    5.00
  -7   9   0   -2.90    4.30
  -7   9   0    0.90    3.10
  -8  -9   0    6.90    5.40
   8  -9   0    2.70    4.50
  -8  -9   0   -3.60    4.00
   8  -9   0   -1.20    3.30
  -8  -9   0    2.40    7.30
   8  -9   0   -5.00    4.90
   8  -9   0   11.10    4.90
  -8  -9   0   -3.70    4.80
   8   9   0    0.80    3.00
  -8   9   0   -5.70    3.00
  -8   9   0   -1.00    4.80
   8   9   0   -5.30    5.50
  -9  -9   0   23.10    6.50
  -9  -9   0   43.00   10.90
   9  -9   0   25.90    4.90
  -9  -9   0   23.30    6.70
   9  -9   0   32.90    6.70
  -9  -9   0   22.00    5.60
   9  -9   0   30.90    6.20
   9  -9   0   15.30    7.20
   9   9   0   27.70    4.40
  -9   9   0   30.00    4.60
   9   9   0   15.30    7.10
  -9   9   0   29.90    6.40
 -10  -9   0    0.70    6.50
  10  -9   0   -9.10    5.30
 -10  -9   0   -1.40    4.70
 -10  -9   0   -5.60    6.60
 -10  -9   0   -4.70   10.50
  10  -9   0    8.70    4.90
  10  -9   0   -2.50    7.00
  10  -9   0   12.80    6.60
  10   9   0    0.00    4.40
  10   9   0   -1.40    3.90
 -10   9   0   -7.10    4.20
 -10   9   0   -9.50    6.00
  10   9   0   -2.80    7.30
  11  -9   0   -3.60    7.90
 -11  -9   0    4.40    5.90
  11  -9   0   -3.00    5.60
 -11  -9   0    4.40    7.70
 -11  -9   0    9.20    7.80
  11  -9   0   14.20    7.00
 -11  -9   0    0.70    8.40
 -11   9   0   13.50    7.90
  11   9   0   16.20    9.20
  11   9   0    5.40    4.60
 -11   9   0    2.70    4.90
 -12  -9   0   -2.00    6.10
  12  -9   0  -12.20    8.50
 -12  -9   0   -4.80    8.30
  12  -9   0    2.10    7.00
 -12  -9   0   -6.20    8.80
 -12   9   0  -12.40    5.40
  12   9   0    5.90    5.20
 -12   9   0   -7.50    9.40
  12   9   0    1.20    5.80
   0 -10   0  214.68   11.00
   0 -10   0  211.68    7.70
  -1 -10   0  129.39   10.60
  -1 -10   0  127.19    5.40
  -1 -10   0  132.79    9.50
   1 -10   0  135.09    6.20
   1 -10   0  120.19    8.40
   1  10   0  122.69    5.70
   2 -10   0   94.79    7.60
   2 -10   0  105.69    6.00
  -2 -10   0  110.69   10.60
  -2 -10   0  121.69    9.60
  -2 -10   0   96.49    7.00
   2  10   0  103.89    6.40
  -3 -10   0  181.68    9.30
  -3 -10   0  180.68   12.90
  -3 -10   0  212.78   12.10
   3 -10   0  198.18    9.80
   3 -10   0  181.98    8.40
   3  10   0  195.98    8.90
  -4 -10   0   35.70    6.30
   4 -10   0   36.90    3.00
  -4 -10   0   49.20    8.80
   4 -10   0   36.70    6.20
   4 -10   0   39.40    5.00
  -4 -10   0   44.30    5.40
   4 -10   0   48.20    5.50
   4  10   0   36.10    4.90
   5 -10   0   49.50    3.90
  -5 -10   0   46.00    6.50
  -5 -10   0   62.19    9.90
  -5 -10   0   52.19    5.80
   5 -10   0   50.09    6.60
   5 -10   0   50.89    6.00
  -5 -10   0   44.30    5.40
   5  10   0   55.69    6.00
  -6 -10   0   76.99   10.10
  -6 -10   0   72.09    8.10
   6 -10   0   61.69    5.40
   6 -10   0   79.89    7.20
  -6 -10   0   75.99    8.00
   6 -10   0   84.39    5.20
   6 -10   0   71.89    7.80
  -6 -10   0   84.29    8.20
   6  10   0   68.49    8.20
   6  10   0   71.59    6.50
   7 -10   0  141.69    9.10
  -7 -10   0  129.59   11.30
   7 -10   0  153.68    7.50
   7 -10   0  130.39    7.70
  -7 -10   0  145.99   10.40
   7 -10   0  165.08   12.40
  -7 -10   0  150.88   10.60
  -7 -10   0  141.39   13.70
   7  10   0  155.38    7.60
  -7  10   0  144.09   10.40
  -7  10   0  152.38    8.20
   7  10   0  145.39   11.00
   8 -10   0   30.50    5.20
  -8 -10   0   42.50   10.20
  -8 -10   0   45.60    6.90
   8 -10   0   55.49    5.40
  -8 -10   0   28.70    6.40
   8 -10   0   55.19    8.50
  -8 -10   0   47.30    7.50
   8 -10   0   44.90    6.40
  -8  10   0   44.60    4.90
  -8  10   0   47.50    6.90
   8  10   0   42.10    8.20
   8  10   0   40.70    4.60
  -9 -10   0   66.89    7.80
  -9 -10   0   59.79    8.50
   9 -10   0   57.19    9.60
   9 -10   0   69.79    6.90
   9 -10   0   54.89    7.50
  -9 -10   0   44.10   11.80
  -9  10   0   70.59    7.40
  -9  10   0   77.39    8.60
   9  10   0   79.09    7.00
   9  10   0   73.19    9.90
  10 -10   0   57.99    7.00
 -10 -10   0   59.69    8.10
 -10 -10   0   54.09    9.60
  10 -10   0   44.00    9.90
 -10 -10   0   52.09    8.80
 -10  10   0   47.00    8.30
  10  10   0   68.79    7.80
 -10  10   0   59.39    6.70
  10  10   0   42.80    9.80
 -11 -10   0   21.40    6.70
  11 -10   0   34.00    7.20
  11 -10   0   29.60   10.00
 -11 -10   0    7.50    8.50
 -11 -10   0   30.80    9.60
  11  10   0   15.20   10.20
 -11  10   0   21.90    6.20
 -11  10   0   25.60    9.00
  11  10   0   31.40    5.70
   0 -11   0    9.90    2.90
   0 -11   0   19.90    4.80
   1 -11   0   63.59    7.50
   1 -11   0   62.19    5.10
  -1 -11   0   57.39    6.40
   1  11   0   68.39    4.50
   2 -11   0    8.40    3.40
  -2 -11   0   11.00    6.40
   2 -11   0    1.30    3.80
  -2 -11   0    2.10    4.20
  -2 -11   0    4.60    3.60
   2  11   0    8.20    3.30
   3 -11   0   63.89    2.80
   3 -11   0   55.19    6.00
  -3 -11   0   69.79    9.50
  -3 -11   0   68.69    7.10
  -3 -11   0   61.29    7.20
   3 -11   0   66.59    7.10
   3 -11   0   77.49    8.10
   3  11   0   52.69    6.50
   4 -11   0   24.70    4.90
  -4 -11   0   19.30    5.50
   4 -11   0   16.40    2.10
  -4 -11   0   21.80    8.50
   4 -11   0   11.70    5.20
  -4 -11   0   18.70    4.60
   4 -11   0    8.70    3.80
   4  11   0   22.80    4.80
   5 -11   0   36.10    3.90
   5 -11   0   60.09    6.60
  -5 -11   0   35.00    5.70
   5 -11   0   36.80    6.50
  -5 -11   0   47.20    6.90
  -5 -11   0   49.20    6.10
  -5 -11   0   48.50   10.20
   5  11   0   49.30    6.30
  -6 -11   0   -1.90    3.90
  -6 -11   0    1.40    4.40
   6 -11   0    0.20    2.60
   6 -11   0   -0.10    4.40
  -6 -11   0    1.10    5.30
  -6 -11   0    4.10    7.50
   6 -11   0    3.80    5.50
   6  11   0    2.60    4.90
   6  11   0   -0.70    2.50
   7 -11   0    0.40    3.20
  -7 -11   0   -2.70    4.30
  -7 -11   0    0.90    5.00
   7 -11   0    4.20    6.20
   7 -11   0    2.20    3.40
   7 -11   0    4.60    5.30
  -7 -11   0    1.50    8.60
  -7 -11   0   -0.80    5.70
   7  11   0    1.30    3.00
  -7  11   0    8.20    3.60
   7  11   0   -3.20    5.70
  -8 -11   0   10.90   10.40
   8 -11   0    1.00    3.80
   8 -11   0    8.30    7.40
  -8 -11   0   -2.10    6.30
   8 -11   0    3.00    5.50
  -8 -11   0   -5.30    4.80
   8 -11   0    3.20    4.20
  -8 -11   0   -2.60    5.50
   8  11   0    0.60    6.80
  -8  11   0    7.90    6.20
   8  11   0    1.40    3.30
  -8  11   0    1.80    3.80
  -9 -11   0   10.10    7.30
  -9 -11   0   17.10    7.40
   9 -11   0    4.50    4.60
  -9 -11   0  -16.30   10.90
   9 -11   0   -2.40    6.20
  -9 -11   0    3.80    5.80
   9 -11   0   -6.10    7.40
   9 -11   0    5.20    4.70
   9  11   0    3.00    8.10
   9  11   0    1.50    3.60
  -9  11   0   -8.00    6.10
  -9  11   0   -2.40    4.00
 -10 -11   0   -0.80    6.40
  10 -11   0    6.20    5.80
 -10 -11   0    4.90    7.80
 -10 -11   0   13.20    9.00
  10 -11   0    0.80    8.90
  10  11   0   -1.30    9.00
 -10  11   0   14.50    7.60
 -10  11   0   -0.40    4.80
  10  11   0    5.30    4.30
 -11 -11   0    1.00    9.70
  11 -11   0   -5.80    9.30
 -11 -11   0    4.60    7.10
  11 -11   0    6.90    6.70
 -11 -11   0    3.50    8.80
 -11  11   0    6.70    5.90
  11  11   0   -4.80   10.80
  11  11   0   -3.00    4.80
 -11  11   0   -2.00    8.30
   0 -12   0  423.56   13.20
   0 -12   0  407.96   16.90
  -1 -12   0  186.58   11.50
   1 -12   0  183.18    8.50
   1 -12   0  182.08   11.20
   2 -12   0  101.69    7.00
   2 -12   0  113.29    9.00
  -2 -12   0   99.89   10.10
  -2 -12   0   99.59   11.50
   2  12   0   99.59    6.60
  -3 -12   0  170.28   10.10
   3 -12   0  167.28    8.70
  -3 -12   0  156.78   14.30
   3 -12   0  184.38   12.40
   3 -12   0  170.88   10.40
  -3 -12   0  179.78   12.30
   3  12   0  147.69    9.20
   4 -12   0  133.39    5.10
   4 -12   0  148.09    9.70
  -4 -12   0  149.99   14.80
  -4 -12   0  130.99   11.80
   4 -12   0  133.29   11.60
  -4 -12   0  143.69   10.10
   4 -12   0  144.39    8.90
   4  12   0  129.19    9.40
  -5 -12   0   47.30   10.90
  -5 -12   0   39.90    7.10
   5 -12   0   44.10    4.10
  -5 -12   0   36.80    6.60
   5 -12   0   40.80    7.20
   5 -12   0   56.29    6.90
  -5 -12   0   50.99    6.60
   5  12   0   54.69    7.00
  -6 -12   0   75.19    7.70
  -6 -12   0   74.49    8.90
   6 -12   0   79.69    8.90
   6 -12   0   72.69    8.90
  -6 -12   0   73.79    8.20
  -6 -12   0  104.99   13.90
   6 -12   0   84.59    5.80
   6  12   0   98.99    6.20
   6  12   0   87.19    8.70
   7 -12   0   60.49    6.40
  -7 -12   0   74.79    9.20
  -7 -12   0   68.19    8.00
   7 -12   0   54.19    7.50
  -7 -12   0   62.29    8.10
   7 -12   0   60.79    9.40
  -7 -12   0   55.09   12.40
   7  12   0   70.19    8.90
   7  12   0   50.99    6.10
  -7  12   0   75.09    7.70
   8 -12   0   54.89   10.10
  -8 -12   0   54.69    9.20
  -8 -12   0   52.39   13.10
   8 -12   0   64.49    8.30
  -8 -12   0   56.79    7.80
   8 -12   0   79.59    7.80
  -8 -12   0   66.89    8.80
   8  12   0   63.79    9.50
  -8  12   0   85.39    9.40
  -8  12   0   83.39    8.30
   8  12   0   76.19    7.00
  -9 -12   0   23.40    8.70
   9 -12   0   25.70    9.90
   9 -12   0   22.40    5.80
  -9 -12   0   39.50    8.30
  -9 -12   0   19.50    6.80
   9  12   0   28.00    4.80
  -9  12   0   32.80    5.70
   9  12   0   31.70    9.80
  -9  12   0   17.80    7.80
 -10 -12   0   53.69    9.10
  10 -12   0   67.39   12.70
  10 -12   0   58.59    7.80
 -10 -12   0   62.39   10.50
 -10 -12   0   49.60   10.90
 -10  12   0   51.29    9.40
 -10  12   0   59.29    7.30
  10  12   0   65.39    6.70
  10  12   0   54.29   12.10
   0 -13   0   12.70    5.60
   1 -13   0    4.30    3.60
  -1 -13   0    2.10    5.30
   1 -13   0   -0.30    4.40
   2 -13   0    9.80    6.20
   2 -13   0   -0.80    3.80
  -2 -13   0   -5.90    4.70
   2 -13   0    4.40    4.30
   2  13   0   -1.00    3.30
  -3 -13   0   -0.10    5.20
   3 -13   0    0.10    4.40
   3 -13   0   -4.00    5.70
   3 -13   0    0.10    4.10
  -3 -13   0  -13.40    8.00
   3  13   0   -8.70    4.20
  -4 -13   0    6.10    5.90
   4 -13   0    9.60    5.00
   4 -13   0    6.00    4.80
  -4 -13   0   12.40    9.80
   4 -13   0   17.90    6.60
   4  13   0   -3.60    5.40
  -5 -13   0   -4.40    9.40
  -5 -13   0    1.80    5.10
  -5 -13   0    9.20    5.80
   5 -13   0   -0.40    6.20
  -5 -13   0    6.90    6.50
   5 -13   0    0.60    5.10
   5 -13   0    1.60    2.40
   5  13   0   10.60    6.00
   6 -13   0   -2.50    3.10
  -6 -13   0   -4.80    5.30
   6 -13   0   -9.30    6.40
  -6 -13   0    5.40    5.60
   6 -13   0   -4.40    5.40
  -6 -13   0   -0.10    5.70
  -6 -13   0    8.20   11.20
   6  13   0   -3.30    6.80
   6  13   0    4.80    3.30
  -7 -13   0    3.60    6.00
   7 -13   0   13.10    7.10
   7 -13   0   16.10    8.30
  -7 -13   0    3.00    6.60
  -7 -13   0    0.00    5.30
   7 -13   0    7.30    4.00
  -7 -13   0   -0.30   11.90
   7  13   0    0.20    7.50
   7  13   0    1.00    3.50
  -8 -13   0    7.60    6.40
  -8 -13   0   -1.20    7.70
   8 -13   0    6.10    8.50
  -8 -13   0    8.90    7.00
   8 -13   0   -4.80    4.50
  -8 -13   0   24.20   10.40
  -8  13   0   -5.80    7.30
  -8  13   0    2.70    4.90
   8  13   0    4.60    3.80
   8  13   0   -2.30    8.80
  -9 -13   0   -3.30    8.30
  -9 -13   0    0.90    8.20
  -9 -13   0   -7.00    6.40
   9 -13   0  -10.30    9.30
   9 -13   0    0.10    3.90
  -9  13   0    4.00    8.00
   9  13   0   -0.30    4.10
  -9  13   0    0.80    5.10
   9  13   0  -21.10    9.70
   0 -14   0   51.49    7.20
   1 -14   0   93.79   10.40
  -1 -14   0   69.19    8.20
   2 -14   0   41.10    6.50
  -2 -14   0   28.30    7.00
   2 -14   0   29.40    7.60
  -3 -14   0   12.80   10.40
   3 -14   0    1.20    6.20
  -3 -14   0    4.70    6.30
   3 -14   0    1.60    4.50
   3 -14   0    0.80    4.80
   3  14   0   -2.90    4.60
   4 -14   0    4.20    5.40
   4 -14   0   11.30    6.80
  -4 -14   0    4.40   10.70
   4 -14   0    2.30    5.10
  -4 -14   0   -0.50    6.30
   4  14   0    3.30    5.90
  -5 -14   0    1.00   10.40
   5 -14   0    2.70    5.60
   5 -14   0    5.70    7.70
  -5 -14   0    7.50    6.90
   5  14   0   15.90    7.30
  -6 -14   0   29.60   12.80
  -6 -14   0   18.80    6.70
  -6 -14   0   28.50    8.70
   6 -14   0   26.70    6.90
   6 -14   0   30.50    3.60
   6 -14   0   22.70    8.00
   6  14   0   24.10    8.20
   6  14   0   28.30    4.20
  -7 -14   0   42.60    8.20
  -7 -14   0   57.09   13.00
  -7 -14   0   26.00    8.50
   7 -14   0   46.80   10.30
   7  14   0   42.20   10.00
   7  14   0   37.10    4.70
   8 -14   0   27.70   10.60
  -8 -14   0   42.70    8.90
  -8 -14   0   36.70    9.60
  -8  14   0   44.00    6.60
   8  14   0   48.70    5.20
  -8  14   0   33.60    9.50
   8  14   0   48.30   11.10
  -9 -14   0   40.70   10.10
  -9  14   0   33.40    6.50
  -9  14   0   50.49   10.40
   0 -15   0   -3.50    5.50
  -1 -15   0    1.40    6.10
   1 -15   0   13.50    6.40
  -2 -15   0   -3.40    6.60
   2 -15   0  -11.50    6.60
   2 -15   0   -1.10    5.20
   3 -15   0    3.40    5.10
  -3 -15   0    7.60    6.70
   3 -15   0    1.30    7.00
   4 -15   0   -3.70    5.20
   4 -15   0   -6.60    7.20
  -4 -15   0   -1.60   11.60
  -4 -15   0   -3.40    6.70
   4  15   0    7.00    5.90
  -5 -15   0    9.10   13.00
   5 -15   0   -4.30    7.40
  -5 -15   0    6.80    7.40
  -5 -15   0    6.40    7.20
   5  15   0    4.10    7.40
  -6 -15   0   -3.40    7.80
   6 -15   0    3.10    9.10
  -6 -15   0   14.70    7.10
   6  15   0    7.50    3.80
   6  15   0  -15.10    8.30
  -7 -15   0   -5.60    8.90
  -7 -15   0    2.60    7.30
   7 -15   0  -11.80    8.50
   7  15   0    2.10    8.80
   7  15   0   -1.20    3.80
   0 -16   0  150.18   13.60
  -1 -16   0   82.69    9.70
   1 -16   0   59.39    8.60
   2 -16   0    9.10    6.40
  -2 -16   0   12.40    7.50
   3 -16   0   13.80    8.20
   3 -16   0   24.70    6.70
  -3 -16   0   46.30    8.80
  -4 -16   0   33.20    8.70
   4 -16   0   23.20    9.40
   4 -16   0   44.00    7.80
  -4 -16   0   70.89   15.70
  -5 -16   0   22.60    9.20
   5 -16   0   20.10    9.60
  -5 -16   0    4.40    7.50
   6 -16   0    3.10    9.70
  -6 -16   0   29.10    9.90
  -6 -16   0   -0.70    4.80
   0 -17   0   -1.90    7.10
   1 -17   0   13.80    7.00
  -1 -17   0   -0.30    7.30
  -2 -17   0   -3.10    7.80
   2 -17   0    2.60    6.50
   3 -17   0   10.10    6.90
   3 -17   0   24.90    9.50
  -3 -17   0    2.30    8.00
   4 -17   0   14.40    9.80
  -4 -17   0   -6.00    8.40
  14   0  -1    0.30    6.80
  14   0  -1    0.10    7.90
 -14   0   1    1.80    7.10
  13   0  -1    3.20    6.80
  13   0  -1   -2.10    6.00
 -13   0   1    1.20    5.80
 -13   0   1   -6.70    7.60
  13   0  -1   -1.80    6.20
  12   0  -1   -6.70    4.90
 -12   0   1    9.00    6.60
  12   0  -1   -0.80    5.50
  12   0  -1    7.30    5.40
 -12   0   1    1.30    3.40
 -12   0   1   -2.10    5.00
  11   0  -1    2.30    4.80
 -11   0   1   -2.40    3.10
  11   0  -1   -3.70    4.60
 -11   0   1   -1.10    5.20
 -11   0   1   -1.30    4.40
  11   0  -1    1.90    4.50
 -10   0   1    1.10    4.50
 -10   0   1    1.80    3.80
  10   0  -1   -1.00    3.90
  10   0  -1    1.50    4.10
  10   0  -1   -1.40    3.60
 -10   0   1   -0.40    2.80
  -9   0   1   -1.20    3.20
   9   0  -1   -4.20    3.10
  -9   0   1    4.40    4.00
   9   0  -1   -3.00    3.20
   9   0  -1    2.50    3.70
   8   0  -1   -2.80    2.40
   8   0  -1   -2.00    2.80
   8   0  -1   -1.10    2.50
  -8   0   1   -2.90    2.80
  -8   0   1   -2.20    2.70
   7   0  -1    2.00    2.20
  -7   0   1   -1.40    2.40
   7   0  -1   -1.30    2.00
   7   0  -1   -0.20    2.50
  -7   0   1   -0.80    2.20
   6   0  -1   -2.60    1.60
   6   0  -1    0.70    1.80
  -6   0   1   -0.50    2.10
   5   0  -1    0.60    1.30
  -5   0   1   -0.80    1.60
   5   0  -1   -0.70    1.50
   4   0  -1   -0.70    1.00
   4   0  -1    1.10    1.10
  -4   0   1    1.30    1.30
   3   0  -1    1.30    0.90
   3   0  -1    1.20    1.00
  -3   0   1   -0.60    0.80
   2   0  -1    0.10    0.60
  -2   0   1    0.10    0.60
   2   0  -1    0.30    0.70
   1   0  -1   -0.70    0.50
  -1   0   1   -0.50    0.30
   1   0  -1   -0.30    0.40
   0   0   1   -0.10    0.40
   0   0  -1   -0.10    0.40
  -1   0  -1   -0.30    0.60
  -1   0  -1    0.40    0.50
   1   0   1   -0.20    0.50
   2   0   1    0.60    0.70
  -2   0  -1   -0.80    0.80
  -2   0  -1    0.50    1.10
   3   0   1    0.40    0.90
  -3   0  -1   -1.30    1.00
  -3   0  -1    0.40    1.40
   4   0   1   -0.40    1.20
  -4   0  -1   -0.70    2.00
  -4   0  -1   -0.10    1.30
  -5   0  -1   -1.60    2.20
  -5   0  -1   -1.10    1.70
   5   0   1   -0.30    1.50
  -6   0  -1   -0.90    1.90
  -6   0  -1    2.40    3.00
   6   0   1    2.30    2.00
   6   0   1    0.20    2.10
   6   0   1    0.50    1.90
   7   0   1   -0.60    2.30
  -7   0  -1   -6.60    3.10
  -7   0  -1    1.20    2.80
   7   0   1   -2.70    1.90
   7   0   1   -0.40    1.90
   7   0   1    1.10    2.20
  -8   0  -1    0.40    3.70
   8   0   1    1.80    2.60
   8   0   1    2.30    2.60
   8   0   1    1.20    2.50
   9   0   1    1.10    2.90
  -9   0  -1   -2.70    3.10
   9   0   1    0.60    2.90
  -9   0  -1    3.30    2.80
   9   0   1    2.80    3.20
   9   0   1    4.10    3.50
  -9   0  -1   -3.40    4.50
 -10   0  -1    3.10    3.00
 -10   0  -1    1.10    3.70
 -10   0  -1    0.40    5.30
  10   0   1    1.00    3.60
  10   0   1   -0.80    3.50
  10   0   1    3.40    3.80
  10   0   1   -2.00    3.50
  11   0   1   -0.80    4.80
  11   0   1   -0.30    4.20
 -11   0  -1   -2.30    3.10
  11   0   1   -4.90    3.80
 -11   0  -1    8.70    6.30
 -11   0  -1   -1.70    4.10
  12   0   1    4.20    5.50
  12   0   1   -3.90    5.20
  12   0   1   -2.60    4.90
 -12   0  -1    2.30    4.90
 -12   0  -1    2.50    7.10
 -12   0  -1    3.90    3.90
  13   0   1    7.50    7.00
 -13   0  -1   -3.20    4.20
 -13   0  -1    8.90    6.30
  13   0   1   -3.70    6.10
 -13   0  -1    1.60    5.80
 -14  -1   1   41.70    8.90
  14  -1  -1   52.39   10.20
  14  -1  -1   46.90    9.50
  14   1  -1   55.29    9.10
 -14   1   1   42.90    8.60
  13  -1  -1   46.20    8.30
 -13  -1   1   23.60    7.00
  13  -1  -1   27.60    8.20
 -13  -1   1   34.80    9.40
  13  -1  -1    9.40    7.00
 -13   1   1   32.10    7.10
  13   1  -1   17.70    7.40
 -13   1   1   24.20    7.90
  13   1  -1   44.20    8.40
  13   1  -1   23.70    7.10
  12  -1  -1   18.10    6.20
 -12  -1   1   12.90    5.70
  12  -1  -1   27.90    6.60
  12  -1  -1   27.10    6.60
 -12  -1   1   25.70    4.50
 -12  -1   1   32.70    8.50
  12   1  -1   22.30    6.50
  12   1  -1   28.20    6.20
  12   1  -1   34.70    7.30
 -12   1   1   14.20    5.70
 -12   1   1   16.10    6.70
 -11  -1   1   36.00    6.20
  11  -1  -1   53.99    6.80
 -11  -1   1   42.90    7.50
  11  -1  -1   36.70    6.30
 -11  -1   1   45.60    4.80
  11  -1  -1   37.90    6.20
  11   1  -1   53.89    6.50
 -11   1   1   43.60    6.90
 -11   1   1   31.80    5.60
  11   1  -1   40.80    5.80
  11   1  -1   37.50    6.30
  10  -1  -1   46.90    5.90
  10  -1  -1   55.19    6.20
 -10  -1   1   49.50    4.80
 -10  -1   1   61.09    7.70
 -10  -1   1   53.79    6.10
  10  -1  -1   61.29    6.40
 -10   1   1   58.99    7.20
 -10   1   1   61.29    6.50
  10   1  -1   49.99    5.60
  10   1  -1   42.60    5.30
  10   1  -1   58.89    6.70
   9  -1  -1  422.96   15.10
   9  -1  -1  435.56   15.80
  -9  -1   1  440.26   16.20
  -9  -1   1  434.86   15.60
   9  -1  -1  409.86   14.80
  -9  -1   1  406.66   13.90
   9   1  -1  436.56   14.60
  -9   1   1  431.16   15.30
   9   1  -1  431.26   15.50
   9   1  -1  411.96   15.00
  -9   1   1  430.76   15.20
  -8  -1   1  706.33   21.40
   8  -1  -1  716.73   21.00
   8  -1  -1  706.33   21.60
  -8  -1   1  674.73   21.60
   8  -1  -1  696.33   20.70
   8   1  -1  672.13   21.00
   8   1  -1  693.13   20.80
  -8   1   1  709.83   21.10
  -8   1   1  735.53   21.30
   8   1  -1  690.83   20.50
   7  -1  -1  364.06   12.40
  -7  -1   1  376.76   13.10
   7  -1  -1  372.66   13.30
  -7  -1   1  368.56   13.20
   7  -1  -1  393.16   12.70
   7   1  -1  355.36   12.80
   7   1  -1  379.96   12.20
  -7   1   1  391.16   12.80
  -7   1   1  386.96   13.00
   7   1  -1  388.96   12.60
   6  -1  -1   19.80    2.70
   6  -1  -1   24.00    3.10
  -6  -1   1   23.20    3.50
  -6   1   1   28.90    3.40
   6   1  -1   16.40    3.00
   6   1  -1   19.10    2.60
  -5  -1   1   38.70    3.70
   5  -1  -1   37.40    3.20
   5  -1  -1   38.20    3.20
  -5   1   1   41.80    3.50
   5   1  -1   40.70    3.10
   5   1  -1   44.70    3.60
   4  -1  -1  348.87   10.10
   4  -1  -1  329.97   10.00
  -4  -1   1  359.06   10.50
   4   1  -1  327.77    9.90
   4   1  -1  336.07   10.30
  -4   1   1  348.77   10.20
  -3  -1   1   16.20    2.00
   3  -1  -1   18.20    1.80
   3  -1  -1   17.10    1.90
  -3   1   1   15.50    1.70
   3   1  -1   17.40    2.00
   3   1  -1   15.70    1.70
   2  -1  -1  480.75   12.80
   2  -1  -1  486.95   12.60
  -2  -1   1  497.05   13.00
  -2   1   1  479.05   12.30
   2   1  -1  474.05   12.90
  -1  -1   1 1498.05   35.00
  -1  -1   1 1315.27   35.30
   1  -1  -1 1558.04   35.30
   1   1  -1 1340.57   35.30
   0  -1   1 1465.15   36.00
   0  -1  -1 1416.06   35.80
   0  -1  -1 1544.75   35.60
   0  -1  -1 1459.25   36.20
   1  -1   1  652.93   16.60
  -1  -1  -1  650.83   16.80
  -1  -1  -1  650.83   16.50
  -1   1  -1  652.03   16.80
   1   1   1  668.03   16.40
  -2  -1  -1   58.89    2.60
  -2  -1  -1   57.29    3.00
   2  -1   1   55.09    2.50
  -2   1  -1   60.69    2.90
   2   1   1   56.49    2.20
  -2   1  -1   57.59    2.70
  -3  -1  -1   33.10    2.50
  -3  -1  -1   27.30    2.60
   3  -1   1   27.50    2.10
  -3   1  -1   30.70    2.30
  -3   1  -1   30.90    2.60
   3   1   1   31.00    1.80
  -4  -1  -1   97.89    4.60
  -4  -1  -1   95.19    5.10
   4  -1   1  100.89    4.30
  -4   1  -1  102.59    5.00
   4   1   1  102.19    3.90
  -4   1  -1   99.69    4.50
  -5  -1  -1    4.00    2.40
   5  -1   1    7.20    1.60
   5  -1   1    5.80    1.90
  -5  -1  -1    1.40    1.80
  -5   1  -1    5.30    2.00
  -5   1  -1    1.20    2.20
   5   1   1    6.10    1.70
   6  -1   1  584.14   17.00
  -6  -1  -1  598.64   17.70
   6  -1   1  603.54   17.10
   6  -1   1  623.54   17.90
   6  -1   1  597.94   16.70
  -6  -1  -1  601.44   18.60
   6   1   1  594.84   17.60
  -6   1  -1  560.44   17.40
  -6   1  -1  600.34   18.70
   6   1   1  632.34   17.30
   6   1   1  609.04   16.50
   7  -1   1  459.85   14.00
   7  -1   1  452.95   14.10
   7  -1   1  461.35   15.10
   7  -1   1  489.65   14.50
  -7  -1  -1  495.65   16.30
   7   1   1  483.45   15.00
   7   1   1  458.35   13.70
  -7   1  -1  456.85   14.80
  -7   1  -1  466.25   16.10
  -8  -1  -1   67.19    5.30
   8  -1   1   52.59    5.90
  -8  -1  -1   65.69    6.00
   8  -1   1   70.19    5.20
  -8  -1  -1   53.09    6.10
   8  -1   1   63.89    5.10
  -8   1  -1   57.19    6.90
   8   1   1   61.29    5.10
   8   1   1   62.69    4.80
   8   1   1   61.59    5.70
   8   1   1   58.89    5.40
  -9  -1  -1  168.48   10.50
   9  -1   1  163.18    8.50
   9  -1   1  159.68    8.10
   9  -1   1  149.69    7.80
   9  -1   1  156.38    8.90
  -9  -1  -1  153.78    8.80
  -9  -1  -1  167.58    7.70
   9   1   1  163.08    7.70
  -9   1  -1  174.88   10.20
   9   1   1  157.88    8.10
   9   1   1  166.28    8.90
  -9   1  -1  164.98    8.90
   9   1   1  167.18    8.60
  10  -1   1   57.49    6.10
 -10  -1  -1   38.60    6.80
  10  -1   1   49.90    5.80
  10  -1   1   48.20    6.00
 -10  -1  -1   41.70    5.60
 -10  -1  -1   44.50    4.60
  10  -1   1   43.30    5.40
  10   1   1   47.40    5.30
  10   1   1   39.60    5.40
  10   1   1   51.69    5.80
  10   1   1   44.00    5.80
 -10   1  -1   54.09    6.20
 -10   1  -1   45.90    4.50
 -10   1  -1   41.70    7.00
 -11  -1  -1    9.50    5.00
 -11  -1  -1   -1.40    6.60
 -11  -1  -1    7.40    3.60
  11  -1   1   12.70    5.10
  11  -1   1   10.70    4.70
  11  -1   1    2.70    4.40
  11  -1   1    2.60    4.80
 -11   1  -1   10.70    4.80
 -11   1  -1   10.60    3.50
  11   1   1   10.10    5.00
  11   1   1    8.30    4.70
  11   1   1    5.20    4.20
 -11   1  -1   11.30    6.40
 -12  -1  -1   34.00    8.60
  12  -1   1   15.60    6.20
  12  -1   1   11.10    6.10
  12  -1   1   20.70    6.30
 -12  -1  -1   19.20    4.60
 -12  -1  -1    7.60    5.80
 -12   1  -1    3.30    5.50
 -12   1  -1   16.40    4.10
  12   1   1   18.20    5.60
  12   1   1   16.60    5.80
 -12   1  -1   18.20    7.30
 -13  -1  -1   18.20    5.20
  13  -1   1   -2.40    6.90
 -13  -1  -1   -0.70    5.90
 -13  -1  -1   14.30    6.60
  13  -1   1   24.90    7.40
 -13   1  -1    9.10    6.00
  13   1   1   11.20    7.20
  13   1   1    7.80    6.40
 -13   1  -1   16.60    4.70
 -14  -2   1    4.30    7.40
  14  -2  -1   -3.00    7.30
 -14  -2   1   -0.30    6.60
  14  -2  -1   -1.00    8.70
  14   2  -1   11.60    7.20
 -14   2   1   -1.70    6.60
  14   2  -1    5.70    5.20
 -14   2   1   -1.00    8.40
  13  -2  -1   -8.60    6.90
  13  -2  -1    1.50    6.70
 -13  -2   1    1.50    6.40
 -13  -2   1    3.30    8.80
  13   2  -1    6.90    6.80
  13   2  -1   -6.10    5.30
 -13   2   1   -2.80    6.90
 -13   2   1   -2.20    5.80
  12  -2  -1    2.20    5.30
 -12  -2   1    2.70    5.40
 -12  -2   1    8.20    7.20
  12  -2  -1    6.90    6.40
 -12  -2   1    2.50    3.80
  12  -2  -1   -3.20    5.50
  12   2  -1   -1.90    4.80
 -12   2   1   -0.20    6.00
  12   2  -1    3.40    5.50
  12   2  -1   10.60    6.60
 -12   2   1   -4.30    4.60
  11  -2  -1   20.90    5.90
  11  -2  -1   15.80    5.20
 -11  -2   1    7.80    3.60
 -11  -2   1    8.90    5.20
 -11  -2   1   19.70    6.70
  11  -2  -1   13.80    5.00
 -11   2   1   17.30    5.70
  11   2  -1   19.10    5.10
 -11   2   1   26.70    5.40
  11   2  -1   18.30    5.90
  11   2  -1   14.20    4.70
  10  -2  -1   -4.50    4.00
 -10  -2   1   -2.40    3.90
  10  -2  -1    0.70    4.10
 -10  -2   1    4.80    3.10
 -10  -2   1    3.00    5.40
  10  -2  -1    1.00    3.60
  10   2  -1   -1.30    3.30
 -10   2   1    2.10    4.30
  10   2  -1    4.10    4.40
  10   2  -1    0.40    3.60
 -10   2   1   -2.50    3.50
   9  -2  -1   -5.10    3.50
   9  -2  -1    3.10    3.30
  -9  -2   1    2.20    3.70
  -9  -2   1   -1.50    4.30
   9  -2  -1   -0.60    3.50
  -9  -2   1   -2.90    2.60
   9   2  -1   -4.40    2.60
  -9   2   1    3.10    3.20
  -9   2   1   -0.80    3.40
   9   2  -1    4.50    3.00
   9   2  -1    0.50    3.70
   8  -2  -1    7.70    3.20
   8  -2  -1    6.40    2.80
  -8  -2   1   11.30    3.10
  -8  -2   1    6.10    3.20
  -8  -2   1    8.60    4.50
   8  -2  -1    2.50    3.40
   8   2  -1    9.10    2.90
   8   2  -1   10.10    3.50
   8   2  -1    7.90    2.60
  -8   2   1    4.80    3.00
  -8   2   1    9.60    3.60
   7  -2  -1   10.00    2.70
   7  -2  -1   15.80    3.60
  -7  -2   1   16.40    3.90
   7  -2  -1    9.90    3.00
  -7  -2   1   13.60    3.50
   7   2  -1   16.70    3.20
  -7   2   1   12.80    3.00
   7   2  -1   19.40    3.10
   7   2  -1   12.10    3.20
  -7   2   1   14.90    3.30
   6  -2  -1   91.69    7.90
   6  -2  -1  109.49    5.40
  -6  -2   1  109.99    6.40
   6  -2  -1  117.39    5.80
   6  -2  -1  113.29    5.60
   6   2  -1  106.59    6.00
   6   2  -1  115.79    5.40
  -6   2   1  117.49    6.00
   5  -2  -1    3.50    1.90
  -5  -2   1    1.40    2.10
   5  -2  -1    0.40    1.40
   5  -2  -1    1.90    1.80
  -5   2   1    1.20    1.80
   5   2  -1    1.90    1.90
   5   2  -1    2.30    1.50
   4  -2  -1    3.80    1.30
   4  -2  -1    5.50    1.60
   4  -2  -1    2.40    1.40
  -4  -2   1    5.80    1.90
   4   2  -1    4.80    1.30
  -4   2   1    4.60    1.40
   4   2  -1    5.40    1.70
   3  -2  -1  164.28    5.50
   3  -2  -1  166.88    5.70
  -3  -2   1  159.28    6.10
   3  -2  -1  178.28    5.30
  -3   2   1  153.28    5.00
   3   2  -1  163.58    5.80
   3   2  -1  164.18    5.40
   2  -2  -1  672.53   17.50
   2  -2  -1  696.13   16.90
  -2  -2   1  684.83   18.10
   2   2  -1  658.43   17.50
   2   2  -1  624.04   17.00
   1  -2  -1   16.70    1.80
   1  -2  -1   21.10    1.30
  -1  -2   1   17.80    1.40
  -1  -2   1   18.40    2.00
   1   2  -1   17.30    1.70
   1   2  -1   18.50    1.10
   0  -2   1    0.60    0.70
   0  -2  -1   -0.10    0.50
   0  -2  -1    0.30    0.80
   0  -2  -1   -0.30    0.70
   0   2  -1    0.20    0.90
   0   2  -1    0.50    0.30
  -1  -2  -1  519.35   12.70
   1  -2   1  474.35   13.00
  -1  -2  -1  493.35   13.20
   1   2   1  514.15   12.50
  -1   2  -1  479.75   13.10
  -2  -2  -1  251.57    7.80
  -2  -2  -1  263.07    7.30
   2  -2   1  236.78    6.40
   2  -2   1  250.17    7.40
   2   2   1  243.28    6.50
  -2   2  -1  241.78    7.30
   3  -2   1    1.70    1.30
   3  -2   1    4.00    0.90
  -3  -2  -1    1.60    1.20
  -3  -2  -1    3.20    1.60
  -3   2  -1    3.00    1.20
   3   2   1    2.80    0.90
  -3   2  -1    4.20    1.60
  -4  -2  -1    3.20    1.60
   4  -2   1    4.10    1.20
   4  -2   1    4.10    1.70
  -4  -2  -1    5.10    2.00
  -4   2  -1    3.00    1.50
  -4   2  -1    3.30    1.80
   4   2   1    4.10    1.20
  -5  -2  -1   19.80    3.30
   5  -2   1   19.60    2.40
  -5  -2  -1   17.60    2.60
   5  -2   1   24.10    3.00
   5   2   1   19.70    2.30
  -5   2  -1   20.00    2.60
  -5   2  -1   19.40    3.20
   6  -2   1    3.70    1.80
  -6  -2  -1    2.50    3.20
   6  -2   1    3.70    2.40
   6  -2   1    2.10    1.80
   6  -2   1    2.60    2.40
   6   2   1    3.70    1.70
  -6   2  -1    4.60    2.90
   6   2   1    2.50    2.20
  -6   2  -1    0.70    2.20
  -7  -2  -1   61.19    4.90
  -7  -2  -1   62.39    5.60
  -7  -2  -1   58.19    6.50
   7  -2   1   63.59    4.50
   7  -2   1   56.69    4.70
   7  -2   1   59.09    5.40
   7  -2   1   49.50    4.70
  -7   2  -1   59.69    6.50
   7   2   1   63.49    5.10
  -7   2  -1   52.59    5.10
   7   2   1   53.59    4.00
   7   2   1   51.89    5.00
  -8  -2  -1   25.90    5.50
   8  -2   1   24.90    3.60
  -8  -2  -1   25.60    4.10
   8  -2   1   20.20    3.60
   8  -2   1   16.70    3.60
  -8  -2  -1   18.00    3.30
   8   2   1   30.70    3.50
  -8   2  -1   18.50    5.00
  -8   2  -1   26.90    4.40
   8   2   1   20.80    3.70
   8   2   1   27.50    4.20
   9  -2   1    6.90    3.40
  -9  -2  -1    7.80    3.80
   9  -2   1    2.80    3.40
  -9  -2  -1   -5.20    4.80
  -9  -2  -1    6.90    2.90
   9  -2   1    2.50    3.30
   9  -2   1    9.40    3.90
  -9   2  -1   11.50    5.30
   9   2   1    3.30    2.90
   9   2   1   -0.80    3.10
  -9   2  -1    6.10    3.60
   9   2   1    5.30    3.40
   9   2   1    6.80    3.90
 -10  -2  -1    3.90    5.90
 -10  -2  -1    1.70    3.90
 -10  -2  -1    3.80    3.20
  10  -2   1   -5.00    3.90
  10  -2   1    1.60    3.70
  10  -2   1   -3.50    3.80
  10  -2   1    0.70    3.60
 -10   2  -1    4.50    5.50
  10   2   1   -4.00    3.50
 -10   2  -1    2.60    3.70
  10   2   1   -3.70    3.20
  10   2   1    2.00    4.10
  11  -2   1   -1.20    4.70
 -11  -2  -1   -3.60    7.00
  11  -2   1    8.60    4.70
 -11  -2  -1    2.70    3.60
  11  -2   1    2.90    5.00
 -11  -2  -1   -1.70    4.40
  11  -2   1    6.30    4.80
 -11   2  -1    1.70    6.00
 -11   2  -1    6.60    4.40
 -11   2  -1    6.20    3.40
  11   2   1    2.70    4.90
  11   2   1    4.50    4.30
  11   2   1    1.60    4.30
 -12  -2  -1    3.40    4.20
  12  -2   1   12.70    6.10
 -12  -2  -1    2.90    8.70
  12  -2   1   -3.90    5.40
 -12  -2  -1    6.20    5.30
  12  -2   1   -3.70    5.60
  12   2   1   -3.30    4.70
 -12   2  -1    1.20    5.10
  12   2   1    1.60    5.90
  12   2   1    3.40    5.20
 -12   2  -1    0.10    3.60
 -12   2  -1    4.10    7.50
  13  -2   1    5.00    7.40
 -13  -2  -1    2.80    4.90
 -13  -2  -1   -1.10    6.10
  13  -2   1   -3.30    6.20
 -13   2  -1    0.00    3.80
  13   2   1   -4.80    6.20
 -13   2  -1    1.90    5.60
  13   2   1    0.50    5.50
  14  -3  -1   18.70    8.30
 -14  -3   1   11.80    7.90
 -14  -3   1    9.20    7.90
  14  -3  -1   23.30    9.70
  14   3  -1   31.00    7.80
 -14   3   1   10.80    7.20
 -14   3   1   25.20    9.00
 -13  -3   1   38.20    8.00
  13  -3  -1   35.30    8.80
 -13  -3   1   31.10    5.80
  13  -3  -1   24.60    7.60
 -13  -3   1   51.59   11.00
  13  -3  -1   25.10    8.00
 -13  -3   1   38.60    8.00
 -13   3   1   28.80    8.20
  13   3  -1   35.50    7.00
 -13   3   1   29.20    7.00
  13   3  -1   24.80    7.40
  12  -3  -1   42.40    8.20
 -12  -3   1   45.30    5.90
 -12  -3   1   45.80    7.60
 -12  -3   1   35.90    9.50
 -12  -3   1   34.50    7.00
  12  -3  -1   48.00    7.60
  12  -3  -1   55.69    7.70
  12   3  -1   44.50    6.60
 -12   3   1   38.30    6.90
  12   3  -1   35.60    7.50
 -12   3   1   45.70    7.80
  12   3  -1   41.00    6.80
 -11  -3   1  128.79   12.30
  11  -3  -1  119.59   10.80
  11  -3  -1  100.69    9.10
  11  -3  -1   97.39   10.10
 -11  -3   1  101.59   10.40
 -11  -3   1  105.49    8.00
 -11  -3   1  115.09   10.40
 -11   3   1  117.69    9.60
 -11   3   1  124.99   10.10
  11   3  -1   87.59   10.70
  11   3  -1  109.99    8.70
  11   3  -1  115.39    9.00
 -10  -3   1   49.40    7.70
  10  -3  -1   65.99    6.70
 -10  -3   1   55.39    6.80
 -10  -3   1   45.40    6.10
  10  -3  -1   55.09    6.90
  10  -3  -1   53.49    6.90
 -10  -3   1   56.09    6.40
  10   3  -1   55.79    7.20
  10   3  -1   53.69    6.50
  10   3  -1   52.79    5.70
 -10   3   1   59.59    6.40
 -10   3   1   60.39    6.80
   9  -3  -1   98.09    8.50
   9  -3  -1   95.09    7.10
  -9  -3   1  103.09    8.50
   9  -3  -1   96.39    8.00
  -9  -3   1  101.79    8.50
  -9  -3   1   99.59    6.70
  -9  -3   1   90.69    9.40
   9   3  -1  109.39    8.80
   9   3  -1  101.89    6.80
  -9   3   1  106.09    7.30
  -9   3   1  111.99    8.00
   9   3  -1  119.79    7.00
   8  -3  -1   26.20    4.30
   8  -3  -1   24.50    4.60
   8  -3  -1   28.70    3.90
  -8  -3   1   21.40    3.60
  -8  -3   1   24.10    5.20
  -8  -3   1   28.50    4.60
  -8  -3   1   24.00    4.40
   8   3  -1   34.50    3.90
   8   3  -1   22.60    3.60
  -8   3   1   32.60    4.80
  -8   3   1   28.70    4.00
  -7  -3   1    5.70    3.20
   7  -3  -1    4.20    2.80
   7  -3  -1    5.90    2.50
  -7  -3   1    4.00    3.10
   7  -3  -1    1.60    2.70
  -7  -3   1    6.60    2.70
  -7  -3   1    6.10    3.90
   7  -3  -1    4.20    2.70
   7   3  -1    5.90    2.50
  -7   3   1    4.00    2.70
  -7   3   1    1.60    2.80
   7   3  -1    0.20    2.90
   7   3  -1    6.90    2.50
   6  -3  -1  410.26   12.90
  -6  -3   1  395.66   14.30
   6  -3  -1  411.36   12.60
   6  -3  -1  428.76   14.30
  -6  -3   1  411.46   14.20
   6  -3  -1  413.16   13.10
   6   3  -1  423.16   12.70
  -6   3   1  414.56   12.90
   6   3  -1  405.96   13.60
   5  -3  -1  293.27    9.50
   5  -3  -1  309.17   10.00
  -5  -3   1  309.47   11.10
   5  -3  -1  309.27   10.10
   5   3  -1  325.17   10.70
   5   3  -1  310.57    9.70
  -5   3   1  298.57    9.60
   4  -3  -1  278.07    9.00
  -4  -3   1  286.37    9.90
   4  -3  -1  283.37    8.40
   4  -3  -1  255.37    8.70
   4   3  -1  279.27    9.20
  -4   3   1  282.57    8.40
   3  -3  -1   73.19    3.50
   3  -3  -1   73.99    3.00
  -3  -3   1   75.19    4.40
   3  -3  -1   71.59    3.70
   3   3  -1   75.89    3.80
  -2  -3   1 2125.29   52.49
   2  -3  -1 2082.69   51.39
   2  -3  -1 2028.90   50.89
  -2  -3   1 2012.80   50.39
   2  -3  -1 2119.09   50.29
   2   3  -1 2080.59   51.49
  -1  -3   1  194.28    7.10
   1  -3  -1  193.88    6.30
  -1  -3   1  184.08    5.50
   1   3  -1  198.58    6.40
   0  -3   1    6.40    1.10
   0  -3  -1    6.50    1.50
   0  -3  -1    7.30    0.70
   0   3  -1    5.10    1.30
  -1  -3  -1 1794.72   44.60
  -1  -3  -1 1936.91   45.90
   1  -3   1 1799.92   45.10
  -1   3  -1 1806.52   45.20
  -2  -3  -1 1080.79   27.40
  -2  -3  -1 1053.09   26.40
   2  -3   1  999.90   25.50
   2  -3   1 1050.99   26.60
   2   3   1 1043.20   25.40
  -2   3  -1 1050.09   26.40
  -3  -3  -1  958.70   25.60
  -3  -3  -1  957.70   24.70
   3  -3   1  955.90   23.70
   3  -3   1  943.51   24.70
  -3   3  -1  952.30   24.40
   3   3   1  949.11   23.30
  -4  -3  -1  440.26   13.90
   4  -3   1  421.66   11.90
   4  -3   1  416.76   12.70
  -4  -3  -1  448.36   13.00
  -4   3  -1  444.86   12.60
   4   3   1  450.85   11.50
   5  -3   1  908.81   24.70
   5  -3   1  921.11   23.80
  -5  -3  -1  886.81   25.90
  -5   3  -1  907.11   24.50
   5   3   1  942.81   23.20
  -5   3  -1  930.41   25.20
   6  -3   1  436.36   13.70
  -6  -3  -1  416.76   15.30
   6  -3   1  426.46   14.20
  -6  -3  -1  452.45   13.70
   6  -3   1  439.06   13.20
  -6  -3  -1  469.25   14.20
   6  -3   1  420.26   12.90
   6   3   1  436.56   13.70
  -6   3  -1  408.06   13.50
  -6   3  -1  432.06   14.40
   6   3   1  443.96   12.20
   6   3   1  486.15   13.90
   7  -3   1  198.18    9.10
   7  -3   1  193.08    7.90
   7  -3   1  188.48    8.20
  -7  -3  -1  208.08    8.90
  -7  -3  -1  205.18   10.70
  -7  -3  -1  204.18    8.40
   7  -3   1  197.98    8.00
  -7   3  -1  199.88    9.50
   7   3   1  204.38    8.50
  -7   3  -1  193.78    8.60
   7   3   1  197.48    8.50
   7   3   1  198.48    7.10
   8  -3   1  219.88    9.30
  -8  -3  -1  245.98   10.30
   8  -3   1  233.38   10.50
   8  -3   1  221.78    9.30
  -8  -3  -1  227.98   12.00
   8  -3   1  227.38    9.20
  -8  -3  -1  214.38    9.20
   8   3   1  237.48    9.60
   8   3   1  231.08    9.70
  -8   3  -1  227.18   10.00
  -8   3  -1  233.18   11.50
  -9  -3  -1  187.68   11.80
  -9  -3  -1  172.58    9.60
   9  -3   1  178.28    8.80
   9  -3   1  162.58    8.40
   9  -3   1  170.38   10.10
  -9  -3  -1  166.98    8.30
   9  -3   1  176.08    8.90
   9   3   1  187.88    9.60
  -9   3  -1  174.98   11.10
   9   3   1  170.98    8.60
  -9   3  -1  172.88    9.20
   9   3   1  176.98    9.10
 -10  -3  -1  193.88   13.80
  10  -3   1  216.58   12.00
  10  -3   1  198.58   10.70
  10  -3   1  205.98   10.00
 -10  -3  -1  207.58   11.30
  10  -3   1  213.98   10.30
 -10  -3  -1  207.68    9.90
  10   3   1  202.18   10.10
  10   3   1  216.78   10.50
 -10   3  -1  211.18   10.80
 -10   3  -1  209.68   12.70
  10   3   1  217.58   11.10
 -11  -3  -1  109.19    8.50
  11  -3   1  112.99    9.00
 -11  -3  -1  115.39   12.90
  11  -3   1  126.59   10.80
 -11  -3  -1  127.49   10.20
  11  -3   1  131.19    9.40
  11  -3   1  116.89    9.90
  11   3   1  116.29    9.40
  11   3   1  113.79    9.10
 -11   3  -1  114.59    9.70
 -11   3  -1   97.29   11.20
  11   3   1  118.59    9.80
  12  -3   1   55.29    8.00
 -12  -3  -1   46.40    6.10
 -12  -3  -1   46.10    7.00
 -12  -3  -1   22.40   10.10
  12  -3   1   38.20    7.40
  12  -3   1   43.60    6.70
  12   3   1   46.00    6.90
 -12   3  -1   37.80    6.40
  12   3   1   40.40    6.60
 -12   3  -1   40.90    9.20
  12   3   1   45.90    7.50
  13  -3   1   31.10    8.50
 -13  -3  -1   26.40    8.10
 -13  -3  -1   18.00    7.20
 -13  -3  -1   29.50    6.30
  13  -3   1   30.60    8.70
  13   3   1   38.50    6.90
 -13   3  -1   30.60    7.30
  13   3   1   40.60    6.40
  14  -4  -1   -0.50    7.00
  14  -4  -1   16.20   10.30
 -14  -4   1   -9.60    7.60
 -14  -4   1    2.10    8.10
 -14   4   1   12.60    7.10
 -14   4   1   13.40    8.30
  14   4  -1    5.80    6.90
 -13  -4   1    5.40    6.70
 -13  -4   1   16.50    9.70
  13  -4  -1    5.50    6.60
 -13  -4   1   15.10    7.40
  13  -4  -1   -4.20    8.10
 -13  -4   1    6.00    5.00
  13  -4  -1   -3.70    6.50
  13   4  -1   17.90    6.40
  13   4  -1   -1.50    5.40
 -13   4   1   11.30    7.30
 -13   4   1   -7.10    5.50
  13   4  -1    5.10    5.20
 -12  -4   1   -0.50    4.30
  12  -4  -1    4.10    5.70
  12  -4  -1    3.70    6.00
 -12  -4   1   -7.50    5.60
 -12  -4   1   -6.10    5.50
 -12  -4   1    3.00    8.90
  12  -4  -1   -2.50    6.70
  12   4  -1    4.20    7.20
 -12   4   1   -9.40    6.00
 -12   4   1   -3.10    5.00
  12   4  -1   -0.20    4.70
  12   4  -1   -6.40    4.60
 -11  -4   1    3.40    3.90
  11  -4  -1   -2.90    5.80
 -11  -4   1   -2.90    7.30
 -11  -4   1    4.80    5.10
 -11  -4   1    0.90    5.00
  11  -4  -1   -1.40    4.60
  11  -4  -1   -1.70    5.60
  11   4  -1   -0.90    4.20
 -11   4   1   -1.90    4.10
  11   4  -1    0.00    3.80
 -11   4   1    8.10    5.50
  11   4  -1    5.30    6.20
  10  -4  -1    5.90    5.10
 -10  -4   1    0.80    3.30
  10  -4  -1    5.60    4.00
 -10  -4   1    3.40    4.50
 -10  -4   1    3.20    6.30
 -10  -4   1    3.90    4.30
  10  -4  -1    7.70    5.10
  10   4  -1    0.20    3.40
  10   4  -1    4.30    4.80
 -10   4   1   -1.20    3.60
  10   4  -1    0.70    3.20
 -10   4   1    1.40    4.60
   9  -4  -1   20.40    5.10
   9  -4  -1   39.40    4.90
  -9  -4   1   27.90    5.20
  -9  -4   1   35.40    7.20
  -9  -4   1   23.10    4.00
  -9  -4   1   26.40    5.00
   9  -4  -1   21.20    5.00
  -9   4   1   32.60    4.60
   9   4  -1   30.80    4.10
  -9   4   1   28.60    5.20
   9   4  -1   30.80    5.70
   9   4  -1   24.30    4.20
   8  -4  -1    6.90    3.90
  -8  -4   1    5.50    3.80
  -8  -4   1   -1.90    4.20
   8  -4  -1    5.00    3.40
   8  -4  -1    5.60    3.70
   8  -4  -1    6.20    3.10
  -8  -4   1    4.30    3.60
  -8  -4   1    4.00    2.80
  -8   4   1    3.80    3.50
   8   4  -1    1.40    2.50
  -8   4   1    7.30    3.00
   8   4  -1    7.90    3.20
   8   4  -1    5.20    3.80
   7  -4  -1   43.10    4.90
   7  -4  -1   43.30    4.40
   7  -4  -1   46.60    5.20
  -7  -4   1   43.80    4.50
  -7  -4   1   32.20    4.60
  -7  -4   1   47.10    6.20
  -7  -4   1   35.30    4.60
   7  -4  -1   41.10    5.30
  -7   4   1   42.20    4.90
  -7   4   1   36.80    4.50
   7   4  -1   43.80    5.20
   7   4  -1   37.90    4.10
   7   4  -1   41.00    4.50
   6  -4  -1    3.40    2.80
  -6  -4   1    0.30    3.30
   6  -4  -1    0.40    2.40
  -6  -4   1   -0.50    2.90
   6  -4  -1   -1.10    1.80
   6  -4  -1    0.50    2.50
  -6  -4   1   -0.30    2.10
   6   4  -1    2.90    1.90
  -6   4   1   -1.50    2.00
   6   4  -1   -2.50    2.40
   5  -4  -1   77.89    4.70
   5  -4  -1   82.09    4.10
  -5  -4   1   78.19    6.00
   5  -4  -1   76.09    4.70
   5   4  -1   87.39    5.30
  -5   4   1   79.69    4.30
   4  -4  -1   43.60    3.20
   4  -4  -1   53.59    3.80
   4  -4  -1   45.10    2.80
  -4  -4   1   47.30    4.70
  -4   4   1   42.80    3.20
   4   4  -1   49.70    3.90
   3  -4  -1  109.79    4.90
  -3  -4   1   97.99    5.80
   3  -4  -1  108.89    4.60
  -3  -4   1  104.29    3.60
   3  -4  -1  110.89    3.80
   3   4  -1  103.09    4.80
   2  -4  -1    4.30    1.60
   2  -4  -1    2.70    0.80
   2  -4  -1    3.20    1.40
  -2  -4   1    1.90    1.00
  -2  -4   1    3.00    2.00
   2   4  -1    2.70    1.40
   1  -4  -1  422.46   12.20
  -1  -4   1  419.86   11.30
  -1  -4   1  429.86   13.60
   1   4  -1  435.86   12.20
   0  -4  -1  496.55   14.50
   0  -4   1  474.65   13.20
   0   4  -1  492.95   13.70
   0   4   1  535.95   12.30
   1  -4   1   17.90    2.00
  -1  -4  -1   22.50    2.90
  -1   4  -1   18.00    1.90
   2  -4   1    5.30    1.50
  -2  -4  -1    8.00    2.30
  -2   4  -1    4.40    1.30
  -3  -4  -1  197.28    8.00
   3  -4   1  191.88    6.80
   3  -4   1  191.38    5.80
  -3   4  -1  199.68    6.40
   4  -4   1   34.70    3.40
   4  -4   1   32.20    2.60
  -4  -4  -1   31.30    3.90
  -4   4  -1   32.80    3.00
  -4   4  -1   33.70    3.80
   4   4   1   34.90    3.20
   4   4   1   29.40    1.70
   5  -4   1  214.08    8.10
  -5  -4  -1  228.08    9.80
  -5  -4  -1  209.68    8.60
   5  -4   1  197.38    8.90
   5  -4   1  213.38    7.30
  -5   4  -1  223.18    8.60
   5   4   1  228.18    8.00
   5   4   1  209.18    6.30
  -5   4  -1  208.68    7.80
   6  -4   1    2.80    2.20
   6  -4   1   -0.40    2.70
  -6  -4  -1   -0.50    2.20
  -6  -4  -1    0.00    2.30
   6  -4   1   -0.90    2.30
  -6  -4  -1    4.80    3.70
   6  -4   1    2.10    2.00
  -6   4  -1    1.20    3.00
   6   4   1    0.60    2.10
   6   4   1    2.20    2.40
  -6   4  -1    5.60    2.30
   7  -4   1    3.20    2.70
   7  -4   1   -2.10    2.70
   7  -4   1    2.20    2.20
   7  -4   1    4.30    3.10
  -7  -4  -1    1.20    4.20
  -7  -4  -1    1.80    3.20
  -7  -4  -1   -1.70    2.70
  -7  -4  -1    2.20    2.60
  -7   4  -1    0.20    3.30
   7   4   1   -2.20    2.70
   7   4   1    0.60    2.50
  -7   4  -1    1.50    2.70
  -8  -4  -1   15.80    4.10
  -8  -4  -1   22.00    3.80
  -8  -4  -1   22.80    4.20
   8  -4   1   24.40    4.10
   8  -4   1   19.90    4.30
   8  -4   1   19.30    4.00
   8  -4   1   21.90    3.50
  -8  -4  -1   14.20    5.70
   8   4   1   17.80    3.50
  -8   4  -1   26.10    5.20
   8   4   1   17.70    3.90
  -8   4  -1   22.70    4.10
   9  -4   1   35.50    5.30
   9  -4   1   30.50    5.30
   9  -4   1   36.00    5.20
  -9  -4  -1   31.70    6.80
  -9  -4  -1   30.90    4.60
  -9  -4  -1   41.60    5.50
  -9  -4  -1   31.10    5.30
   9   4   1   33.10    4.50
   9   4   1   39.30    5.60
  -9   4  -1   40.30    7.00
 -10  -4  -1    0.40    3.60
  10  -4   1    4.40    4.80
  10  -4   1    2.60    4.40
 -10  -4  -1   -4.60    4.30
 -10  -4  -1    0.00    6.70
  10  -4   1    7.20    5.20
  10  -4   1   -4.30    3.40
 -10  -4  -1   -0.80    4.30
 -10   4  -1   -1.80    5.80
  10   4   1    2.60    3.80
  10   4   1    7.30    4.80
  10   4   1    5.20    4.00
 -10   4  -1    1.60    3.80
 -11  -4  -1    8.60    5.80
  11  -4   1   12.20    4.90
  11  -4   1    8.20    6.00
 -11  -4  -1   17.00    8.30
 -11  -4  -1   11.20    5.30
  11  -4   1   12.00    5.60
  11  -4   1    6.10    6.20
 -11  -4  -1    6.10    4.40
 -11   4  -1   12.00    4.90
  11   4   1    9.20    5.50
 -11   4  -1    6.40    7.10
  11   4   1   10.30    4.50
  11   4   1   16.50    5.10
  12  -4   1   13.70    7.20
 -12  -4  -1    7.60    4.80
  12  -4   1   13.70    7.10
 -12  -4  -1    0.10    6.30
  12  -4   1    9.40    5.80
  12  -4   1    0.00    5.50
 -12  -4  -1   13.30    6.40
  12   4   1   13.00    5.90
  12   4   1   12.30    5.30
  12   4   1   23.40    7.20
 -12   4  -1    9.90    5.40
 -12   4  -1   16.60    8.10
  13  -4   1  -11.40    7.80
  13  -4   1   -9.70    6.80
 -13  -4  -1    2.10    6.90
 -13  -4  -1   12.10    7.60
 -13  -4  -1   -3.10    4.90
  13   4   1    0.00    5.50
 -13   4  -1    5.40    6.10
  14  -5  -1   33.40   11.20
  14  -5  -1   41.30   10.00
 -14  -5   1   20.00    9.10
 -14  -5   1   34.80   10.10
  14   5  -1   37.50    7.90
 -14   5   1   35.30    8.50
 -13  -5   1    7.30    8.00
 -13  -5   1    6.00    7.30
  13  -5  -1   17.30    7.60
  13  -5  -1   14.50    7.60
  13  -5  -1    7.70    9.40
 -13  -5   1   29.20    8.50
  13   5  -1   18.80    6.30
 -13   5   1   17.30    7.90
 -13   5   1   26.60    7.00
  12  -5  -1   36.60    8.70
 -12  -5   1   29.70    5.80
  12  -5  -1   37.40    8.10
 -12  -5   1   20.20    9.50
  12  -5  -1   22.50    6.50
 -12  -5   1   19.10    7.10
 -12  -5   1   26.70    7.80
  12   5  -1   29.20    8.70
  12   5  -1   26.60    5.70
 -12   5   1   24.50    6.80
 -12   5   1   31.00    6.50
  12   5  -1   31.20    6.00
 -11  -5   1   73.69    8.20
  11  -5  -1   96.49    9.00
 -11  -5   1   79.99    9.10
  11  -5  -1   98.99   11.40
 -11  -5   1   92.29    8.40
 -11  -5   1   71.39   11.40
  11  -5  -1   70.49    8.70
 -11   5   1   95.99   10.10
 -11   5   1  100.39    9.30
  11   5  -1   89.19    8.30
  11   5  -1   91.29    8.50
  11   5  -1   72.29    8.90
 -10  -5   1  330.57   15.60
  10  -5  -1  351.26   15.30
  10  -5  -1  366.06   13.80
 -10  -5   1  344.37   17.90
 -10  -5   1  339.37   16.40
  10  -5  -1  300.47   15.90
 -10  -5   1  345.27   13.70
 -10   5   1  374.86   14.20
  10   5  -1  341.47   13.10
  10   5  -1  334.57   16.00
  10   5  -1  343.17   13.60
 -10   5   1  353.96   14.80
   9  -5  -1  107.09    9.80
  -9  -5   1   87.09   10.90
  -9  -5   1  120.59    7.90
  -9  -5   1  113.59    9.60
   9  -5  -1  117.99    9.10
   9  -5  -1  129.59    7.60
  -9  -5   1  124.29    9.60
   9   5  -1   91.19    9.30
  -9   5   1  118.19    8.80
  -9   5   1  117.39    7.90
   9   5  -1  120.39    7.50
   9   5  -1  120.99    7.20
   8  -5  -1   16.30    4.50
  -8  -5   1   12.40    4.10
   8  -5  -1    8.30    3.90
   8  -5  -1   12.10    3.30
  -8  -5   1   18.20    6.10
   8  -5  -1   18.60    4.20
  -8  -5   1   13.10    3.50
  -8  -5   1    6.10    3.80
   8   5  -1    9.80    2.90
  -8   5   1   20.30    4.00
   8   5  -1   11.00    4.60
   8   5  -1   12.50    3.10
  -8   5   1   13.80    3.40
   7  -5  -1  602.64   18.50
   7  -5  -1  588.34   18.60
  -7  -5   1  600.04   18.80
  -7  -5   1  631.14   20.60
   7  -5  -1  611.14   17.90
  -7  -5   1  612.54   19.70
   7  -5  -1  580.64   19.90
  -7  -5   1  614.24   21.10
   7   5  -1  582.04   19.60
  -7   5   1  638.44   18.30
  -7   5   1  623.44   18.30
   7   5  -1  630.34   18.10
  -6  -5   1  594.54   20.20
   6  -5  -1  593.04   17.10
   6  -5  -1  623.54   18.20
   6  -5  -1  617.54   19.70
  -6  -5   1  591.84   18.40
   6  -5  -1  588.84   18.00
  -6  -5   1  640.44   19.20
  -6   5   1  610.54   17.50
   6   5  -1  605.64   18.90
  -5  -5   1   80.09    5.70
   5  -5  -1   83.69    4.20
  -5  -5   1   78.49    3.50
   5  -5  -1   82.99    5.00
   5  -5  -1   83.69    5.20
  -5  -5   1   89.59    6.70
   5   5  -1   85.29    5.70
  -5   5   1   80.59    4.70
  -4  -5   1  268.77    7.50
   4  -5  -1  263.37    9.20
   4  -5  -1  284.97    9.40
  -4  -5   1  270.27   11.10
   4  -5  -1  285.37    8.30
   4   5  -1  278.17    9.70
  -3  -5   1 1083.19   30.50
   3  -5  -1 1058.59   28.20
   3  -5  -1 1139.79   27.10
   3  -5  -1 1114.29   28.60
  -3  -5   1 1047.20   26.70
   3   5  -1 1078.19   28.70
   2  -5  -1  802.02   21.90
   2  -5  -1  844.82   20.30
   2  -5  -1  842.82   21.60
  -2  -5   1  799.62   20.60
  -2  -5   1  824.92   24.00
   2   5  -1  818.62   22.20
  -1  -5   1 1027.80   25.80
   1  -5  -1 1025.60   26.80
   1   5  -1 1036.70   26.80
   0  -5  -1  393.76   12.90
   0  -5   1  410.76   11.30
   0   5  -1  401.26   11.80
   0   5   1  434.36   10.40
  -1  -5  -1  264.67    9.60
   1  -5   1  256.77    8.00
  -1   5  -1  243.58    7.80
   1   5   1  275.07    7.20
  -2  -5  -1  781.02   22.40
   2  -5   1  764.62   20.70
   2   5   1  811.92   20.10
  -2   5  -1  756.52   20.10
  -3  -5  -1  193.38    8.50
   3  -5   1  184.08    5.80
   3  -5   1  199.68    7.20
   3   5   1  193.08    6.60
  -3   5  -1  192.38    6.40
   4  -5   1  302.97   10.00
  -4  -5  -1  256.07   11.70
  -4  -5  -1  290.57   11.40
   4  -5   1  300.47    8.70
  -4   5  -1  303.57    9.20
   4   5   1  298.17    9.50
   5  -5   1   12.00    2.30
  -5  -5  -1    7.70    2.50
   5  -5   1   18.20    3.60
   5  -5   1   14.40    3.10
  -5  -5  -1   10.30    3.90
  -5   5  -1   15.40    2.50
   5   5   1   12.40    2.70
  -5   5  -1    8.80    3.00
   6  -5   1   67.89    4.70
   6  -5   1   58.69    5.10
   6  -5   1   57.29    4.60
  -6  -5  -1   65.89    5.40
  -6  -5  -1   66.69    5.60
  -6  -5  -1   68.49    7.20
   6  -5   1   66.89    6.00
   6   5   1   62.69    5.30
  -6   5  -1   62.69    5.80
  -6   5  -1   60.29    4.80
   6   5   1   68.19    5.00
  -7  -5  -1  182.88    9.90
  -7  -5  -1  163.98   10.80
  -7  -5  -1  166.78    8.70
   7  -5   1  164.78    7.30
   7  -5   1  167.98    7.90
   7  -5   1  151.58    7.60
  -7  -5  -1  174.18    8.10
   7  -5   1  147.69    9.00
  -7   5  -1  169.48    7.90
   7   5   1  172.18    8.40
  -7   5  -1  175.68    8.80
   7   5   1  164.68    7.70
  -8  -5  -1   75.99    8.60
   8  -5   1   91.69    6.60
   8  -5   1   76.69    6.70
   8  -5   1   78.99    5.90
  -8  -5  -1   84.49    6.90
  -8  -5  -1   81.09    7.20
   8  -5   1   95.39    8.30
  -8  -5  -1   89.09    8.10
   8   5   1   88.59    7.20
  -8   5  -1   85.89    6.90
  -8   5  -1   89.59    7.80
   8   5   1   73.19    6.40
   9  -5   1  124.49    8.90
   9  -5   1  145.39   10.40
   9  -5   1  135.79    8.40
  -9  -5  -1  115.79   12.00
  -9  -5  -1  127.99   10.00
  -9  -5  -1  137.79    8.30
  -9  -5  -1  127.29    9.10
  -9   5  -1  138.79   10.10
   9   5   1  143.79    8.40
   9   5   1  137.69    9.20
 -10  -5  -1   16.00    5.50
 -10  -5  -1    8.00    4.10
  10  -5   1   10.10    5.60
  10  -5   1   13.50    4.30
  10  -5   1   17.20    6.10
 -10  -5  -1   28.10    9.00
  10  -5   1   18.70    5.20
 -10  -5  -1   18.00    5.30
  10   5   1   12.70    4.20
 -10   5  -1   11.80    6.70
  10   5   1   12.50    5.20
  10   5   1   19.10    4.80
 -10   5  -1    6.60    4.00
  11  -5   1   26.60    6.80
 -11  -5  -1   31.80    6.80
 -11  -5  -1   22.40    5.40
 -11  -5  -1   34.80   10.60
 -11  -5  -1   26.90    6.90
  11  -5   1   43.70    6.70
  11  -5   1   21.20    5.40
  11  -5   1   43.10    7.50
  11   5   1   27.90    6.90
 -11   5  -1   25.20    5.50
  11   5   1   20.70    5.00
 -11   5  -1   23.30    7.90
  11   5   1   35.60    6.20
  12  -5   1   18.30    6.60
 -12  -5  -1   26.90    7.80
 -12  -5  -1   40.60    6.40
  12  -5   1   29.00    8.20
 -12  -5  -1   22.30    7.20
  12  -5   1   39.10    8.60
  12  -5   1   25.70    6.50
 -12   5  -1   29.60    6.20
  12   5   1   39.30    6.50
 -12   5  -1   46.40    9.60
 -13  -5  -1   15.20    7.50
 -13  -5  -1   10.00    8.50
  13  -5   1   -4.30    8.90
 -13  -5  -1    6.30    5.70
  13  -5   1    0.50    7.70
  13   5   1   12.70    6.40
 -13   5  -1    6.30    6.40
 -13   5  -1    0.30    6.10
 -13  -6   1    5.00    8.80
  13  -6  -1  -14.00    9.00
  13  -6  -1  -18.70    6.40
  13  -6  -1    6.10    7.60
 -13  -6   1   -6.10    7.10
 -13   6   1   -5.90    6.00
 -13   6   1   -3.90    7.40
  13   6  -1    9.70    5.80
  12  -6  -1   19.30    7.90
 -12  -6   1   19.60    5.70
  12  -6  -1   16.40    6.60
  12  -6  -1   15.60    8.80
 -12  -6   1   21.60    8.20
 -12  -6   1   13.20   10.30
 -12  -6   1    8.30    7.20
 -12   6   1   20.50    7.40
  12   6  -1   10.40    5.10
  12   6  -1   11.70    6.00
  12   6  -1   16.60    8.20
 -12   6   1   21.50    6.30
  11  -6  -1    1.40    5.20
 -11  -6   1    1.70    4.40
 -11  -6   1   -7.40    5.80
  11  -6  -1    0.70    6.80
 -11  -6   1    3.10    6.30
 -11  -6   1    5.30    8.10
  11  -6  -1    1.80    6.10
  11   6  -1    6.40    6.80
  11   6  -1    0.20    4.10
  11   6  -1    3.20    3.90
 -11   6   1    2.40    4.60
 -11   6   1   -5.10    5.80
  10  -6  -1    6.30    5.70
 -10  -6   1    0.10    3.90
  10  -6  -1    9.90    5.90
  10  -6  -1   -5.00    4.00
 -10  -6   1  -11.10    6.90
 -10  -6   1    1.60    5.40
 -10  -6   1    5.60    5.60
  10   6  -1    3.20    6.00
  10   6  -1   -1.90    3.30
  10   6  -1   -1.00    4.00
 -10   6   1   -1.30    5.30
 -10   6   1   -2.30    3.80
  -9  -6   1   19.80    7.10
  -9  -6   1   19.30    4.30
  -9  -6   1   12.40    5.10
   9  -6  -1   15.90    4.10
   9  -6  -1   11.10    4.80
   9  -6  -1   20.80    5.40
  -9  -6   1    9.30    5.20
   9   6  -1   16.80    5.50
   9   6  -1    8.30    3.50
   9   6  -1   16.70    3.50
  -9   6   1   18.70    4.10
  -9   6   1   12.00    4.70
   8  -6  -1    0.70    3.40
  -8  -6   1   -4.20    3.70
   8  -6  -1    1.70    4.30
   8  -6  -1    6.20    4.30
  -8  -6   1   -3.60    3.90
  -8  -6   1    0.80    3.20
  -8  -6   1   -4.60    5.40
   8  -6  -1    1.10    2.90
  -8   6   1    2.70    3.50
  -8   6   1    1.20    2.80
   8   6  -1   -1.40    2.40
   8   6  -1    2.20    4.20
   8   6  -1    2.90    3.10
  -7  -6   1    2.20    2.90
  -7  -6   1    0.90    4.30
  -7  -6   1    6.20    3.80
   7  -6  -1   -0.10    3.30
   7  -6  -1    3.50    2.60
   7  -6  -1    0.90    3.10
  -7  -6   1   -7.40    3.20
   7  -6  -1   -0.50    3.50
  -7   6   1    9.10    3.10
   7   6  -1    2.30    3.60
  -7   6   1    0.50    2.90
  -6  -6   1    8.90    3.10
   6  -6  -1    7.40    3.30
  -6  -6   1   10.90    4.60
   6  -6  -1    9.60    3.90
  -6  -6   1    8.40    3.80
   6  -6  -1    4.20    2.20
  -6  -6   1    7.70    3.80
  -6  -6   1    8.10    1.80
   6  -6  -1   13.50    3.50
  -6   6   1   11.10    3.00
   6   6  -1    1.40    3.20
   5  -6  -1   43.50    4.30
   5  -6  -1   36.90    3.20
  -5  -6   1   30.40    3.80
   5  -6  -1   38.60    4.70
   5  -6  -1   34.30    3.90
  -5  -6   1   50.39    6.30
   5   6  -1   45.60    4.90
   4  -6  -1   39.30    2.70
  -4  -6   1   40.30    1.90
   4  -6  -1   39.70    3.90
  -4  -6   1   42.60    4.80
   4  -6  -1   39.60    4.00
  -4  -6   1   39.60    5.50
   4   6  -1   33.00    4.00
   3  -6  -1    0.00    0.90
  -3  -6   1    0.30    0.90
   3  -6  -1    2.10    1.90
  -3  -6   1    2.90    3.60
   3  -6  -1   -0.20    2.10
   3   6  -1   -0.10    1.90
   2  -6  -1    0.60    0.80
   2  -6  -1   -0.50    1.80
  -2  -6   1   -1.30    3.00
  -2  -6   1    0.10    1.00
   2  -6  -1    1.00    1.60
   2   6  -1   -1.90    1.80
  -1  -6   1  116.69    4.20
   1  -6  -1  116.59    4.50
  -1  -6   1  108.69    6.90
   1   6  -1  103.99    5.10
   0  -6  -1    7.50    2.90
   0  -6   1   14.40    2.00
   0   6  -1   12.70    2.10
  -1  -6  -1   15.60    3.40
   1  -6   1   17.10    2.30
  -1   6  -1   15.40    2.00
   1   6   1   14.70    1.80
   2  -6   1  132.09    5.70
  -2  -6  -1  132.29    7.50
  -2   6  -1  131.89    4.90
   2   6   1  145.89    5.00
   3  -6   1   60.19    4.10
  -3  -6  -1   54.49    5.60
  -3  -6  -1   46.30    4.90
   3  -6   1   45.30    2.50
  -3   6  -1   57.69    3.30
   3   6   1   59.29    3.60
   4  -6   1   -1.90    2.20
  -4  -6  -1   -1.80    2.20
   4  -6   1   -0.80    1.60
  -4  -6  -1    0.60    3.40
   4  -6   1    0.50    2.40
   4   6   1   -2.40    1.60
  -4   6  -1   -1.60    1.50
  -5  -6  -1   -1.20    2.40
  -5  -6  -1    1.90    3.90
   5  -6   1    1.20    2.60
  -5  -6  -1   -1.20    2.90
   5  -6   1   -5.10    1.90
   5  -6   1    4.00    3.10
   5   6   1   -2.40    2.00
  -5   6  -1   -0.10    2.00
   6  -6   1   26.60    3.10
   6  -6   1   29.90    4.40
  -6  -6  -1   14.20    5.30
  -6  -6  -1   25.70    3.90
   6  -6   1   19.80    4.10
   6  -6   1   24.00    3.30
  -6  -6  -1   22.10    3.70
  -6   6  -1   19.70    3.30
   6   6   1   23.90    3.80
  -6   6  -1   27.10    4.50
   6   6   1   23.20    3.30
   7  -6   1    3.40    3.80
  -7  -6  -1    3.80    4.90
   7  -6   1    1.20    3.00
  -7  -6  -1   10.30    4.40
  -7  -6  -1    6.20    3.20
  -7  -6  -1    8.40    3.50
   7  -6   1    2.10    3.30
   7  -6   1    6.70    2.50
  -7   6  -1    0.90    3.60
   7   6   1    5.20    2.80
  -7   6  -1    9.60    3.30
   7   6   1    6.00    3.40
   8  -6   1    0.20    4.00
  -8  -6  -1   -2.90    4.00
  -8  -6  -1    2.20    3.70
  -8  -6  -1   -0.40    3.30
   8  -6   1   -2.00    3.70
   8  -6   1   -1.50    3.30
  -8  -6  -1   -2.30    5.80
   8  -6   1   -1.90    2.50
   8   6   1    0.40    3.70
  -8   6  -1    4.60    3.60
   8   6   1   -1.30    2.80
  -8   6  -1    1.70    4.40
   9  -6   1    5.20    4.50
  -9  -6  -1   -3.50    3.40
   9  -6   1   12.70    5.00
  -9  -6  -1    0.70    4.20
  -9  -6  -1    5.70    4.90
  -9  -6  -1   -9.70    6.60
   9  -6   1    2.70    4.90
   9   6   1    3.00    4.60
  -9   6  -1   14.80    5.70
   9   6   1    3.90    3.40
  10  -6   1    7.60    5.10
  10  -6   1    2.80    4.10
 -10  -6  -1   -4.00    8.10
  10  -6   1   -3.10    5.60
  10  -6   1    9.00    5.90
 -10  -6  -1   -2.00    4.80
 -10  -6  -1    2.90    4.30
 -10  -6  -1    3.50    5.30
 -10   6  -1    4.20    4.10
  10   6   1   -0.70    3.70
  10   6   1   -1.10    5.10
 -10   6  -1    4.60    6.30
 -11  -6  -1    4.90    4.80
  11  -6   1    2.30    6.10
 -11  -6  -1    1.10    6.30
  11  -6   1   -5.80    6.60
  11  -6   1    7.70    5.70
 -11  -6  -1  -21.30    9.10
  11  -6   1    3.90    4.90
 -11  -6  -1    5.60    5.70
 -11   6  -1   -5.20    4.40
 -11   6  -1    1.30    7.60
  11   6   1    5.10    5.10
  11   6   1    1.00    6.20
  11   6   1    5.80    4.50
 -12  -6  -1    6.20    5.50
  12  -6   1   10.10    6.20
  12  -6   1    5.40    7.40
  12  -6   1    3.50    8.00
 -12  -6  -1    4.50    7.50
 -12  -6  -1   15.50    6.70
  12   6   1   -0.30    3.30
 -12   6  -1   12.30    6.00
  12   6   1    4.80    5.30
 -12   6  -1   -1.10    8.50
  13  -6   1   -9.00    8.20
 -13  -6  -1    3.70    6.10
 -13  -6  -1    3.60    8.80
 -13  -6  -1    1.40    7.30
 -13   6  -1    4.60    6.20
  13   6   1   -0.50    5.70
 -13  -7   1   19.30    9.80
 -13  -7   1   19.70    8.50
  13  -7  -1   34.10   11.10
  13  -7  -1   20.80    9.70
  13  -7  -1   22.40    8.00
 -13   7   1   30.20    7.40
  13   7  -1   37.40    7.10
 -13   7   1   24.60    9.00
  12  -7  -1   -2.50    7.20
  12  -7  -1    5.60    9.20
 -12  -7   1    3.60    5.50
  12  -7  -1   -5.10    6.10
 -12  -7   1    4.50    8.00
 -12  -7   1   -3.70    7.00
 -12   7   1   -6.00    5.40
  12   7  -1    3.10    4.80
 -12   7   1    9.10    7.50
  12   7  -1    0.40    4.70
  12   7  -1   -6.80    8.80
 -11  -7   1    0.80    4.90
  11  -7  -1   11.80    5.50
  11  -7  -1    6.20    6.80
 -11  -7   1   -3.60    6.20
 -11  -7   1   -8.10    9.80
  11  -7  -1   -1.80    7.60
 -11  -7   1    8.70    6.60
 -11   7   1    8.30    5.00
 -11   7   1   -7.60    6.30
  11   7  -1   13.70    7.80
  11   7  -1    7.20    4.50
  11   7  -1    1.30    4.10
 -10  -7   1  134.29   14.30
 -10  -7   1  130.59    9.90
  10  -7  -1  124.59   12.10
 -10  -7   1  133.29   12.00
  10  -7  -1  130.39    9.50
  10  -7  -1  101.99   11.30
 -10  -7   1  163.18   12.90
  10   7  -1  141.19    9.10
  10   7  -1  135.69    8.40
 -10   7   1  143.19    9.50
 -10   7   1  119.99   10.40
  10   7  -1  116.09   12.00
   9  -7  -1  397.76   18.50
  -9  -7   1  415.06   20.10
  -9  -7   1  435.26   18.50
  -9  -7   1  429.56   17.90
   9  -7  -1  459.95   15.40
  -9  -7   1  433.76   16.30
   9  -7  -1  429.36   16.60
   9   7  -1  404.46   17.80
   9   7  -1  420.16   14.40
   9   7  -1  435.86   15.30
  -9   7   1  461.35   15.50
  -9   7   1  439.16   15.80
   8  -7  -1   49.60    6.20
   8  -7  -1   53.69    6.40
  -8  -7   1   40.20    5.30
  -8  -7   1   46.20    3.50
   8  -7  -1   49.30    7.20
  -8  -7   1   40.90    6.30
  -8  -7   1   57.29    6.60
  -8  -7   1   49.80    8.00
   8  -7  -1   49.99    4.90
   8   7  -1   49.99    7.10
  -8   7   1   54.49    6.00
   8   7  -1   45.10    5.10
  -8   7   1   49.60    5.60
   8   7  -1   49.20    5.50
  -7  -7   1    9.60    4.40
  -7  -7   1    4.00    3.30
   7  -7  -1    8.30    4.50
  -7  -7   1    6.00    4.10
   7  -7  -1   10.50    3.90
  -7  -7   1   13.50    5.40
   7  -7  -1    7.10    3.60
   7  -7  -1    8.50    2.90
   7   7  -1   11.80    4.60
  -7   7   1   11.90    3.70
  -7   7   1   12.80    3.30
   6  -7  -1  489.05   17.40
   6  -7  -1  461.45   15.20
  -6  -7   1  488.55   17.70
   6  -7  -1  456.65   14.00
  -6  -7   1  474.75   16.40
  -6  -7   1  459.85   16.00
  -6   7   1  491.75   15.30
   6   7  -1  481.55   16.50
  -5  -7   1  202.08   10.90
   5  -7  -1  202.18    8.70
  -5  -7   1  223.58    9.50
  -5  -7   1  186.88   11.90
   5  -7  -1  202.68    7.20
   5  -7  -1  222.88   10.90
   5  -7  -1  212.48    8.70
   5   7  -1  213.28    9.30
  -4  -7   1  137.99    7.00
   4  -7  -1  130.19    6.70
   4  -7  -1  143.09    6.60
   4  -7  -1  140.59    5.00
  -4  -7   1  148.69    9.60
   4   7  -1  130.59    6.90
   3  -7  -1   97.29    5.60
   3  -7  -1  121.19    4.00
  -3  -7   1  112.09    8.10
   3  -7  -1  114.59    5.60
  -3  -7   1  113.09    3.80
  -3  -7   1  128.69    6.60
   3   7  -1  107.99    6.10
  -2  -7   1  790.32   24.70
  -2  -7   1  755.72   20.00
   2  -7  -1  784.22   21.20
   2   7  -1  807.42   22.00
  -1  -7   1 1800.32   48.50
   1  -7  -1 1786.52   44.60
  -1  -7   1 1774.82   44.20
   1   7  -1 1774.92   45.20
   0  -7  -1  936.01   27.20
   0  -7   1  940.61   24.40
   0   7  -1  933.61   24.60
  -1  -7  -1  139.29    8.30
   1  -7   1  128.99    5.60
   1   7   1  129.79    4.80
  -1   7  -1  129.79    5.10
   2  -7   1    8.70    2.40
  -2  -7  -1    3.40    3.60
  -2  -7  -1    0.00    2.60
  -2   7  -1    8.00    1.70
   2   7   1    6.90    1.70
  -3  -7  -1  114.69    6.50
   3  -7   1  115.99    7.20
  -3  -7  -1  121.39    8.20
   3  -7   1  113.79    6.10
   3   7   1  122.59    5.50
  -3   7  -1  118.29    4.70
  -4  -7  -1   39.50    5.80
   4  -7   1   42.40    4.60
   4  -7   1   35.30    2.80
   4  -7   1   31.90    4.00
  -4  -7  -1   38.00    4.00
   4   7   1   38.90    4.10
  -4   7  -1   38.30    3.40
   5  -7   1   96.09    4.80
  -5  -7  -1   87.89    8.50
  -5  -7  -1  100.79    6.70
  -5  -7  -1   89.89    6.70
   5  -7   1  103.49    7.60
   5  -7   1   99.99    6.20
  -5   7  -1   92.89    5.10
   5   7   1  100.79    6.30
  -6  -7  -1   77.69    8.70
   6  -7   1   83.19    7.60
   6  -7   1   73.29    5.00
  -6  -7  -1   65.29    6.20
   6  -7   1   79.59    5.10
   6  -7   1   72.89    6.00
  -6  -7  -1   77.19    6.60
  -6   7  -1   81.29    7.10
   6   7   1   79.79    5.50
   6   7   1   69.49    6.20
  -6   7  -1   63.39    5.10
  -7  -7  -1  190.38   13.20
  -7  -7  -1  216.08   10.20
   7  -7   1  217.98    8.60
   7  -7   1  232.88    9.90
  -7  -7  -1  210.28   10.30
   7  -7   1  194.88   11.30
  -7  -7  -1  204.08   11.50
   7  -7   1  194.58    8.80
   7   7   1  215.28    9.00
  -7   7  -1  218.58    9.20
  -7   7  -1  231.48   10.70
   7   7   1  228.38   10.40
  -8  -7  -1  607.44   19.70
   8  -7   1  565.84   18.80
  -8  -7  -1  613.04   20.20
  -8  -7  -1  598.04   23.90
  -8  -7  -1  579.44   20.90
   8  -7   1  559.44   21.30
   8  -7   1  560.14   18.30
   8   7   1  575.24   18.40
  -8   7  -1  588.24   18.50
   8   7   1  610.94   20.20
  -8   7  -1  611.34   20.10
   9  -7   1   96.59    8.80
  -9  -7  -1  114.39    8.90
  -9  -7  -1  119.59   10.90
   9  -7   1   99.09    8.30
   9  -7   1  110.99   10.90
  -9  -7  -1  112.59   13.60
  -9  -7  -1  124.29    9.90
   9  -7   1  112.79    7.70
  -9   7  -1  112.69    9.90
   9   7   1  111.29    8.10
  -9   7  -1  117.39    8.20
   9   7   1  114.19    9.90
 -10  -7  -1  -14.20    8.50
 -10  -7  -1   -2.30    5.80
  10  -7   1    2.30    4.30
  10  -7   1   11.00    5.10
 -10  -7  -1    1.60    5.30
  10  -7   1   -2.40    5.70
 -10  -7  -1    4.50    4.70
  10  -7   1    8.90    6.50
  10   7   1    2.70    6.30
 -10   7  -1    4.50    6.70
  10   7   1    4.00    4.10
 -10   7  -1    0.40    4.00
  11  -7   1    4.70    5.30
  11  -7   1    0.80    7.10
 -11  -7  -1   26.00   10.70
 -11  -7  -1    7.50    7.20
 -11  -7  -1    7.40    6.20
  11  -7   1    8.10    6.50
  11  -7   1   -0.80    6.90
 -11  -7  -1    4.20    5.10
 -11   7  -1    4.10    4.70
  11   7   1    9.20    7.10
  11   7   1   15.30    5.80
  11   7   1    9.50    4.90
 -11   7  -1    7.60    7.90
  12  -7   1   31.10    7.20
 -12  -7  -1   24.30    7.90
 -12  -7  -1   25.30    8.90
 -12  -7  -1   18.30    6.00
  12  -7   1    3.10    7.40
  12  -7   1    8.80    6.70
 -12   7  -1   16.20    6.20
  12   7   1   22.60    6.20
 -12   7  -1   21.10   10.30
 -13  -8   1   -3.70    8.60
  13  -8  -1  -13.10    8.60
  13  -8  -1    0.50    8.10
 -13  -8   1    8.70   10.00
 -13   8   1  -10.90    6.40
  13   8  -1    6.80    6.20
 -13   8   1   14.20    9.30
 -12  -8   1    0.10    8.00
 -12  -8   1    4.20    8.40
  12  -8  -1    1.90    9.20
  12  -8  -1    3.70    6.50
  12  -8  -1    6.30    8.10
 -12  -8   1    2.40    5.90
  12   8  -1   11.10    9.70
 -12   8   1    1.60    5.70
 -12   8   1    5.70    8.00
  12   8  -1   -1.30    4.80
 -11  -8   1    4.60    7.40
  11  -8  -1   10.50    5.90
 -11  -8   1    9.60    5.50
  11  -8  -1    6.90    7.60
 -11  -8   1    8.00   10.50
  11  -8  -1   14.00    8.20
 -11  -8   1   11.40    7.40
  11   8  -1    5.50    4.30
 -11   8   1    3.60    5.30
 -11   8   1    4.00    6.80
  11   8  -1    0.20    5.40
  11   8  -1   17.80    9.00
 -10  -8   1  -11.60    5.90
 -10  -8   1    5.70    6.10
  10  -8  -1   -1.80    6.70
 -10  -8   1   17.30    8.80
  10  -8  -1    2.80    4.80
  10  -8  -1   -1.20    6.40
 -10  -8   1   -5.40    4.30
  10   8  -1   -1.90    6.70
  10   8  -1    2.70    4.10
 -10   8   1   -2.70    5.30
 -10   8   1    0.30    4.30
  10   8  -1    3.10    3.60
   9  -8  -1   29.30    5.30
  -9  -8   1   23.90    6.10
   9  -8  -1   20.10    6.10
   9  -8  -1   23.00    6.80
  -9  -8   1   24.20    9.00
  -9  -8   1   25.10    5.40
  -9  -8   1   24.30    6.50
  -9   8   1   35.40    6.00
   9   8  -1   29.50    4.20
   9   8  -1   26.20    5.10
   9   8  -1   34.00    7.30
  -9   8   1   33.80    4.90
   8  -8  -1    3.50    3.30
   8  -8  -1    4.80    3.80
  -8  -8   1    4.60    4.80
  -8  -8   1    2.50    4.10
  -8  -8   1   10.20    6.90
   8  -8  -1    5.00    5.10
   8  -8  -1    3.60    4.70
  -8  -8   1    7.70    4.90
  -8   8   1    1.10    3.90
  -8   8   1    2.50    3.30
   8   8  -1    6.20    5.30
   8   8  -1    3.00    2.70
   7  -8  -1   32.60    3.90
  -7  -8   1   27.00    5.20
   7  -8  -1   31.20    5.90
   7  -8  -1   34.00    5.10
   7  -8  -1   24.40    4.90
  -7  -8   1   40.10    8.30
  -7  -8   1   24.70    5.60
  -7  -8   1   29.90    4.90
  -7   8   1   29.50    4.10
  -7   8   1   32.80    4.90
   7   8  -1   30.20    5.80
  -6  -8   1    4.30    3.30
  -6  -8   1    1.30    4.10
   6  -8  -1   -0.50    3.50
  -6  -8   1   -1.90    3.40
   6  -8  -1    0.00    4.00
  -6  -8   1   -5.50    4.80
   6  -8  -1    0.40    3.40
   6  -8  -1    2.50    2.20
   6   8  -1    3.10    3.70
  -5  -8   1   14.10    4.90
   5  -8  -1   20.10    3.90
  -5  -8   1    9.50    5.70
   5  -8  -1   17.60    3.90
  -5  -8   1   25.00    4.10
   5  -8  -1   20.20    2.50
   5  -8  -1   16.60    4.60
   5   8  -1   17.30    3.90
  -4  -8   1   40.90    4.60
   4  -8  -1   41.90    4.70
   4  -8  -1   41.40    5.70
  -4  -8   1   40.80    6.40
  -4  -8   1   39.70    6.00
   4  -8  -1   44.20    4.40
   4  -8  -1   40.80    2.90
   4   8  -1   47.80    5.30
   3  -8  -1   13.00    2.90
  -3  -8   1    5.60    5.40
   3  -8  -1    8.20    2.60
   3  -8  -1   11.80    3.00
   3  -8  -1   15.50    1.50
  -3  -8   1   10.80    3.10
  -3  -8   1   17.40    1.80
   3   8  -1   14.00    3.30
  -2  -8   1    3.00    1.50
   2  -8  -1    2.90    2.30
  -2  -8   1    1.40    4.00
   2   8  -1   -0.10    2.60
  -1  -8   1  252.57    8.20
   1   8  -1  272.07    9.30
   0  -8  -1  236.08   11.10
   0  -8   1  239.88    8.00
   0   8  -1  229.48    8.00
  -1  -8  -1    3.30    3.00
  -1  -8  -1   -2.20    3.80
   1  -8   1    5.30    3.60
   1  -8   1    2.20    2.10
  -1   8  -1    5.10    1.70
   1   8   1    4.40    1.80
   2  -8   1  108.79    7.70
  -2  -8  -1  111.39    6.40
  -2  -8  -1   94.69    8.30
   2  -8   1  104.29    5.80
   2   8   1  102.59    4.90
  -2   8  -1  107.09    4.30
   3  -8   1  100.19    6.00
  -3  -8  -1   95.29    8.40
   3  -8   1   94.19    7.10
  -3   8  -1   99.79    4.40
   3   8   1  103.59    5.20
  -4  -8  -1   45.60    6.80
   4  -8   1   51.59    5.70
   4  -8   1   37.90    4.40
   4  -8   1   51.09    5.10
  -4  -8  -1   48.40    5.40
  -4   8  -1   48.30    3.60
   4   8   1   52.39    4.80
  -5  -8  -1    0.90    3.20
   5  -8   1    0.60    3.40
   5  -8   1    2.40    3.30
  -5  -8  -1    1.70    3.00
   5  -8   1   -1.40    1.90
  -5  -8  -1   -2.00    4.10
   5   8   1    0.80    2.80
  -5   8  -1    1.20    2.10
   6  -8   1   -6.10    3.20
  -6  -8  -1    3.50    5.80
  -6  -8  -1    2.90    4.50
   6  -8   1   -0.90    3.60
  -6  -8  -1    1.90    3.50
   6  -8   1    8.30    2.70
   6  -8   1    5.80    2.40
  -6  -8  -1    8.20    3.70
  -6   8  -1    4.60    2.70
   6   8   1    3.30    3.70
  -6   8  -1    1.60    4.30
   6   8   1    1.40    2.60
  -7  -8  -1   -0.60    3.90
   7  -8   1   -3.80    2.30
  -7  -8  -1    0.40    4.30
   7  -8   1    1.40    3.90
  -7  -8  -1   -4.80    6.10
   7  -8   1   -1.40    4.10
  -7  -8  -1   -0.10    3.40
   7  -8   1    1.90    3.30
  -7   8  -1    6.30    4.70
   7   8   1   -0.80    2.60
   7   8   1    3.30    4.20
  -7   8  -1    0.50    3.00
   8  -8   1   37.90    5.10
   8  -8   1   23.40    6.10
   8  -8   1   49.80    6.30
  -8  -8  -1   26.80    5.10
  -8  -8  -1   31.10    6.20
  -8  -8  -1   41.80    9.20
  -8  -8  -1   38.70    6.20
  -8   8  -1   29.40    6.20
   8   8   1   33.80    4.60
   8   8   1   42.80    6.60
   9  -8   1    3.10    4.80
   9  -8   1   -0.20    5.00
  -9  -8  -1   -0.30    5.00
  -9  -8  -1   -2.20    5.30
  -9  -8  -1   24.00   10.00
  -9  -8  -1   -3.10    4.20
   9  -8   1   -1.60    3.60
   9  -8   1    1.60    5.20
  -9   8  -1   -0.90    5.70
   9   8   1    5.10    3.80
   9   8   1   -0.70    5.50
  -9   8  -1   -0.30    3.70
 -10  -8  -1   -3.30    6.20
 -10  -8  -1    6.60    5.20
  10  -8   1   10.10    6.50
  10  -8   1    7.80    5.40
 -10  -8  -1  -15.60    9.70
  10  -8   1    6.40    4.50
 -10  -8  -1    2.80    5.80
  10  -8   1    1.80    6.30
 -10   8  -1    1.50    6.40
  10   8   1    3.90    4.00
  10   8   1    0.90    6.30
 -10   8  -1   -0.50    4.20
  11  -8   1    3.20    5.30
 -11  -8  -1    0.80    6.80
 -11  -8  -1   -5.90    7.40
 -11  -8  -1    4.10    5.60
 -11  -8  -1   -0.50    7.70
  11  -8   1    1.70    7.20
  11   8   1    4.50    7.80
 -11   8  -1   -2.20    8.10
 -11   8  -1    1.20    4.80
  11   8   1    0.00    3.50
  11   8   1   -7.90    4.60
 -12  -8  -1    5.00    6.10
 -12  -8  -1   -9.00    6.80
 -12  -8  -1    8.80    9.30
  12  -8   1   -2.70    6.40
  12  -8   1    1.50    7.70
 -12   8  -1    9.70    6.00
  12   8   1    8.60    5.60
 -12  -9   1   12.30    8.70
  12  -9  -1    2.60    8.80
  12  -9  -1    8.80    7.20
 -12  -9   1   12.00    9.60
  12  -9  -1   -0.30    6.10
 -12   9   1   21.70    9.00
 -12   9   1   19.70    6.80
  12   9  -1   21.00    5.90
 -11  -9   1   60.69    9.90
  11  -9  -1   57.29    9.30
 -11  -9   1   52.69    9.70
  11  -9  -1   66.79    8.20
 -11  -9   1   46.80    7.50
  11  -9  -1   45.00    9.90
 -11   9   1   73.79    9.30
  11   9  -1   73.59    8.20
  11   9  -1   43.00   10.50
 -11   9   1   52.99    7.20
 -10  -9   1   71.99    8.00
  10  -9  -1   99.69    9.20
 -10  -9   1   85.69   13.60
  10  -9  -1   58.09    9.60
  10  -9  -1   89.99    9.20
 -10  -9   1   57.69    9.10
 -10  -9   1   72.39    9.50
 -10   9   1   85.19    9.30
  10   9  -1   81.29   10.80
  10   9  -1   76.79    8.60
 -10   9   1   78.79    9.60
  10   9  -1   72.79    7.30
  -9  -9   1   24.80    9.30
   9  -9  -1   23.70    5.10
  -9  -9   1   18.30    6.30
  -9  -9   1   10.10    6.20
  -9  -9   1   17.80    5.50
   9  -9  -1   26.00    7.40
   9  -9  -1   23.40    6.30
   9   9  -1   13.90    3.70
   9   9  -1   19.50    7.50
  -9   9   1   18.10    5.50
   9   9  -1   10.00    4.70
  -9   9   1   21.80    4.60
   8  -9  -1   70.19    6.90
  -8  -9   1   80.59    8.70
   8  -9  -1   86.19    9.30
  -8  -9   1   82.09   10.90
  -8  -9   1   87.69   10.30
   8  -9  -1   70.59    8.50
  -8  -9   1   84.49    9.70
   8   9  -1   77.19    8.90
  -8   9   1   80.39    7.90
   8   9  -1   77.59    6.10
  -8   9   1   85.29    7.20
  -7  -9   1  234.68   14.90
  -7  -9   1  219.78   11.50
  -7  -9   1  213.68   12.90
  -7  -9   1  212.18   11.70
   7  -9  -1  228.28    9.20
   7  -9  -1  231.38   13.10
   7  -9  -1  219.78   10.50
   7  -9  -1  220.68   10.60
   7   9  -1  230.88   12.30
  -7   9   1  234.68   10.80
   6  -9  -1  136.49   10.40
  -6  -9   1  113.69   10.00
  -6  -9   1  128.49    8.20
   6  -9  -1  121.59    7.70
  -6  -9   1  111.09   11.50
   6  -9  -1  115.29    7.90
  -6  -9   1  114.49    8.70
   6  -9  -1  115.29    6.00
   6   9  -1  130.69    8.80
  -5  -9   1   78.59    8.40
   5  -9  -1   87.09    4.60
   5  -9  -1   82.59    6.40
  -5  -9   1   78.49    7.20
   5  -9  -1   83.39    8.80
  -5  -9   1   74.89    7.70
   5  -9  -1   93.39    6.70
  -5  -9   1   96.99   10.10
   5   9  -1   90.09    7.40
   4  -9  -1   82.59    6.00
  -4  -9   1   73.19    8.70
   4  -9  -1   74.89    5.70
  -4  -9   1   81.79    6.70
  -4  -9   1   54.39    8.40
   4  -9  -1   83.79    3.80
   4  -9  -1  102.39    9.00
   4   9  -1   72.19    6.70
   3  -9  -1   40.40    4.80
  -3  -9   1   66.39    7.80
  -3  -9   1   38.40    6.80
   3  -9  -1   49.70    5.20
  -3  -9   1   50.29    2.80
   3   9  -1   40.70    4.90
   2  -9  -1  256.27    9.10
  -2  -9   1  236.28   12.90
   2  -9  -1  254.17   10.50
  -2  -9   1  254.37    8.00
  -2  -9   1  257.27   12.80
   2   9  -1  245.38    9.80
  -1  -9   1  734.93   20.60
  -1  -9   1  816.62   24.80
   1   9  -1  766.42   21.30
   0  -9   1  283.97   10.00
   0  -9  -1  321.37   11.30
   0  -9   1  322.37   13.40
   0  -9  -1  302.97   13.80
   0   9  -1  303.27    9.60
   1  -9   1  150.28    9.30
   1  -9   1  143.79    6.60
  -1  -9  -1  166.88    7.70
  -1  -9  -1  130.29    9.60
   1   9   1  151.48    5.80
  -1   9  -1  136.29    5.40
   2  -9   1   44.40    4.60
  -2  -9  -1   52.19    5.40
   2  -9   1   41.80    5.10
  -2  -9  -1   50.69    7.30
  -2   9  -1   42.50    3.10
   2   9   1   37.70    3.90
   3  -9   1  143.69    7.20
  -3  -9  -1  148.29   10.60
  -3  -9  -1  126.19    7.60
   3  -9   1  137.49    8.40
  -3   9  -1  137.29    5.10
   3   9   1  122.59    6.50
   4  -9   1  338.57   13.40
  -4  -9  -1  276.87   11.90
   4  -9   1  312.77   11.50
  -4  -9  -1  275.47   14.40
   4  -9   1  322.97   12.80
   4   9   1  303.07   11.10
  -4   9  -1  291.17    9.40
   5  -9   1   17.70    4.20
  -5  -9  -1    8.10    3.50
  -5  -9  -1   10.00    6.50
  -5  -9  -1   19.10    4.30
   5  -9   1   12.90    4.60
   5   9   1   18.70    4.20
  -5   9  -1   17.90    2.90
  -6  -9  -1   24.80    7.20
  -6  -9  -1   37.80    6.10
   6  -9   1   32.90    3.60
   6  -9   1   32.30    5.10
   6  -9   1   32.40    5.70
   6  -9   1   29.30    3.40
  -6  -9  -1   34.40    5.10
  -6  -9  -1   31.30    5.20
   6   9   1   34.30    4.00
   6   9   1   31.90    5.20
  -6   9  -1   38.70    4.10
   7  -9   1  262.27    9.80
  -7  -9  -1  290.77   17.00
  -7  -9  -1  296.07   13.30
   7  -9   1  284.47   12.40
   7  -9   1  310.97   10.50
   7  -9   1  293.57   14.80
  -7  -9  -1  291.07   13.50
  -7  -9  -1  281.97   13.90
   7   9   1  289.97   11.00
  -7   9  -1  326.57   13.90
  -7   9  -1  306.37   11.20
   7   9   1  274.57   13.10
   8  -9   1  173.48    8.60
  -8  -9  -1  157.28   15.20
   8  -9   1  166.68   10.10
   8  -9   1  167.68   12.70
  -8  -9  -1  176.18   11.80
  -8  -9  -1  184.48   11.20
  -8  -9  -1  181.28   12.40
   8   9   1  183.88    9.20
   8   9   1  184.58   11.90
  -8   9  -1  198.88   11.60
   9  -9   1   24.10    4.80
   9  -9   1   19.80    7.10
  -9  -9  -1   27.90    7.00
   9  -9   1    7.80    5.40
  -9  -9  -1   21.70    5.60
  -9  -9  -1   32.40    6.70
   9  -9   1   23.20    5.40
  -9  -9  -1   32.60   10.90
   9   9   1   17.80    4.30
  -9   9  -1    9.80    6.20
  -9   9  -1   18.90    4.50
   9   9   1   22.00    7.00
  10  -9   1    9.90    5.00
  10  -9   1    8.20    6.00
  10  -9   1    4.70    6.00
  10  -9   1    6.70    7.70
 -10  -9  -1   11.60    6.10
 -10  -9  -1   -6.00    6.90
 -10  -9  -1   17.00   12.00
 -10  -9  -1   14.50    6.70
  10   9   1   13.60    7.40
 -10   9  -1    5.40    7.10
 -10   9  -1   13.60    4.90
  10   9   1    6.40    4.20
 -11  -9  -1   36.50    8.60
 -11  -9  -1   17.40    9.20
 -11  -9  -1   37.70    7.40
  11  -9   1   38.40    7.10
  11  -9   1   30.30    9.10
 -11   9  -1   28.80    6.20
  11   9   1   33.40    6.40
 -11   9  -1   51.69   10.10
  11   9   1   23.10    9.30
 -12  -9  -1   28.10    9.50
 -12  -9  -1   33.00    7.80
 -12   9  -1   27.70    7.00
  12 -10  -1   -9.80    9.20
  12 -10  -1    8.50    7.70
 -12 -10   1    0.60    8.80
 -12 -10   1   -0.90    9.70
  12  10  -1   -8.50    5.10
 -12  10   1    4.90    6.60
 -12  10   1    6.20    9.50
  12  10  -1    1.70    8.00
  11 -10  -1   -4.50    9.00
 -11 -10   1   -2.60    8.10
 -11 -10   1  -13.80    7.20
  11 -10  -1    0.90    6.30
  11 -10  -1   -4.00    6.30
 -11  10   1    3.10    7.20
 -11  10   1   -3.70    5.30
  11  10  -1    1.10    4.40
  11  10  -1   11.80   10.30
  10 -10  -1    2.30    8.10
 -10 -10   1   -5.50    6.50
 -10 -10   1  -10.20   11.00
 -10 -10   1    5.00    7.40
  10 -10  -1   -4.40    6.90
 -10 -10   1   -7.90    5.70
  10 -10  -1   -3.80    5.30
  10  10  -1    0.20    3.70
  10  10  -1   -1.20    5.10
 -10  10   1   -4.00    4.80
  10  10  -1    3.80    8.30
 -10  10   1    2.20    6.20
  -9 -10   1   13.90    5.70
   9 -10  -1    7.10    5.90
   9 -10  -1   10.80    4.80
  -9 -10   1    3.70    5.90
  -9 -10   1    8.40    9.80
   9 -10  -1    3.00    6.90
  -9 -10   1    9.60    6.70
  -9  10   1    7.20    5.50
   9  10  -1   10.50    4.60
   9  10  -1   11.60    3.60
   9  10  -1    3.40    7.50
  -9  10   1    7.80    4.50
  -8 -10   1    3.80    4.90
   8 -10  -1    4.80    5.10
  -8 -10   1    0.30    5.00
  -8 -10   1    3.80    8.40
  -8 -10   1    6.70    6.20
   8 -10  -1    6.30    3.90
   8 -10  -1   15.80    6.80
   8  10  -1    5.20    3.00
   8  10  -1    6.80    6.40
  -8  10   1    7.70    5.10
  -8  10   1   11.80    4.20
   7 -10  -1   31.10    5.50
  -7 -10   1   27.60    5.70
   7 -10  -1   39.70    7.40
  -7 -10   1   30.80    5.80
   7 -10  -1   37.20    4.40
   7 -10  -1   33.90    5.90
  -7 -10   1   15.30    6.30
  -7 -10   1   34.50    9.20
   7  10  -1   32.40    6.50
  -7  10   1   19.40    5.30
  -6 -10   1   -2.10    4.80
   6 -10  -1   -3.20    3.70
   6 -10  -1   -0.10    2.40
  -6 -10   1    0.30    4.10
  -6 -10   1   -1.00    3.40
   6 -10  -1    1.50    5.20
   6 -10  -1   -2.10    3.80
  -6 -10   1    0.50    6.50
   6  10  -1   -3.40    4.40
   5 -10  -1   23.70    5.80
   5 -10  -1   20.10    2.70
  -5 -10   1   14.10    5.40
   5 -10  -1   25.00    4.10
  -5 -10   1   18.20    7.70
  -5 -10   1   23.30    4.80
   5 -10  -1   26.10    4.90
  -5 -10   1   22.20    5.00
   5  10  -1   27.40    5.10
   4 -10  -1    9.40    1.90
  -4 -10   1   12.20    4.90
  -4 -10   1   11.90    6.40
   4 -10  -1   10.50    4.90
   4 -10  -1   10.30    3.80
   4  10  -1   15.00    4.40
   3 -10  -1   33.50    4.20
  -3 -10   1   40.60    2.80
   3 -10  -1   39.30    6.50
  -3 -10   1   37.30    6.20
  -3 -10   1   55.79    8.70
   3 -10  -1   39.20    4.80
   3  10  -1   49.50    5.50
  -2 -10   1   40.10    7.70
  -2 -10   1   37.10    3.30
  -2 -10   1   40.90    6.10
   2 -10  -1   29.30    4.30
   2  10  -1   37.80    4.60
  -1 -10   1   -0.40    2.10
   1 -10  -1    2.20    3.50
   1 -10  -1    7.80    3.00
  -1 -10   1    1.20    4.00
   1  10  -1    2.90    2.80
   0 -10  -1    0.20    4.00
   0 -10   1    5.70    3.90
   0 -10   1    0.40    2.40
   0 -10  -1   -5.20    2.60
   0  10  -1    0.20    2.10
  -1 -10  -1   22.00    4.00
   1 -10   1   22.80    3.60
  -1 -10  -1   13.90    5.70
   1 -10   1   23.00    4.70
  -1  10  -1   23.10    2.80
   1  10   1   22.10    2.70
  -2 -10  -1   39.30    7.50
   2 -10   1   30.20    4.30
  -2 -10  -1   37.20    4.60
   2 -10   1   23.30    4.70
  -2  10  -1   30.50    2.70
   2  10   1   29.60    3.70
   3 -10   1  217.68   10.90
  -3 -10  -1  208.18   13.70
  -3 -10  -1  219.08   10.20
   3 -10   1  228.18    9.40
   3  10   1  213.68    8.80
  -3  10  -1  221.58    7.10
  -4 -10  -1    5.70    3.40
  -4 -10  -1    6.90    4.90
   4 -10   1    9.60    3.80
  -4 -10  -1    2.10    6.40
   4 -10   1    1.50    3.30
   4 -10   1    0.20    4.50
  -4  10  -1    4.40    2.10
   4  10   1    6.30    3.40
   5 -10   1   52.99    6.40
  -5 -10  -1   56.89    6.00
   5 -10   1   42.70    6.40
  -5 -10  -1   50.99    6.90
  -5 -10  -1   56.29    9.40
  -5 -10  -1   52.89    6.10
   5  10   1   46.50    5.60
  -5  10  -1   53.19    4.60
  -6 -10  -1   15.30    8.20
  -6 -10  -1   10.30    4.80
   6 -10   1   11.00    4.60
  -6 -10  -1    9.60    5.30
  -6 -10  -1    9.80    4.30
   6 -10   1   10.80    5.30
  -6  10  -1    9.90    3.20
   6  10   1   15.70    5.10
   6  10   1    9.60    3.20
  -7 -10  -1  116.99   11.10
  -7 -10  -1  130.29   10.40
   7 -10   1  126.49   11.80
  -7 -10  -1  116.79   14.10
   7 -10   1  144.79    9.20
  -7 -10  -1  112.39    9.70
   7  10   1  116.59   10.60
   7  10   1  130.09    7.30
  -7  10  -1  127.09   10.90
  -8 -10  -1   17.00    6.40
   8 -10   1   31.20    7.80
   8 -10   1   27.40    4.40
   8 -10   1   29.00    6.10
   8 -10   1   13.30    3.50
  -8 -10  -1   15.70    9.30
  -8 -10  -1   18.50    5.60
  -8 -10  -1    8.90    5.90
  -8  10  -1   20.40    4.20
   8  10   1   28.80    6.90
   8  10   1   20.40    4.30
  -8  10  -1   27.20    6.80
  -9 -10  -1   57.29    8.80
  -9 -10  -1   49.99    6.80
  -9 -10  -1   71.09    8.70
   9 -10   1   65.29    7.80
  -9 -10  -1   63.89   13.10
   9 -10   1   61.19    9.60
   9 -10   1   61.89    6.80
   9 -10   1   63.79    7.50
  -9  10  -1   75.39    7.70
  -9  10  -1   71.19    8.60
   9  10   1   73.79    7.70
   9  10   1   51.49    8.90
 -10 -10  -1    6.30    7.90
 -10 -10  -1    0.20    7.30
 -10 -10  -1    0.60    7.40
  10 -10   1    0.00    3.60
  10 -10   1    8.10    5.30
 -10 -10  -1    8.80    5.90
  10 -10   1    4.00    8.40
 -10  10  -1    9.00    4.80
  10  10   1    1.90    4.50
  10  10   1    7.70    8.50
 -10  10  -1   -4.10    7.20
 -11 -10  -1   26.90    9.70
  11 -10   1    8.60    9.60
  11 -10   1   16.30    6.40
 -11 -10  -1   14.70    6.70
 -11 -10  -1   26.10    9.00
 -11  10  -1   18.80    6.10
  11  10   1   19.30    5.90
  11  10   1    2.40    9.70
 -11  10  -1   -2.00    9.00
  11 -11  -1   52.89   11.70
 -11 -11   1   20.70   10.20
  11 -11  -1   51.09    8.30
 -11 -11   1   22.10    9.10
  11  11  -1   11.80   11.70
 -11  11   1   26.90    7.00
  11  11  -1   28.00    5.90
 -11  11   1   52.09    9.30
 -10 -11   1   49.60   10.10
 -10 -11   1   47.70    9.10
  10 -11  -1   42.80    7.30
  10 -11  -1   58.39   11.20
 -10  11   1   23.50    7.30
 -10  11   1   44.90    6.80
  10  11  -1   49.40   10.80
  10  11  -1   42.80    5.40
   9 -11  -1   30.70    6.80
  -9 -11   1   10.90   11.40
   9 -11  -1   14.30    8.40
  -9 -11   1   39.40    8.10
   9 -11  -1   25.20    5.50
  -9 -11   1   14.60    7.90
  -9  11   1   19.80    5.20
  -9  11   1   19.70    6.50
   9  11  -1   27.20    4.30
   9  11  -1   35.80    9.20
   9  11  -1   17.30    5.10
  -8 -11   1    1.40    5.80
   8 -11  -1    9.60    5.30
  -8 -11   1    1.10    9.30
  -8 -11   1    5.20    6.80
   8 -11  -1    5.20    4.20
   8 -11  -1    1.30    6.80
  -8  11   1   -3.00    5.50
   8  11  -1   11.10    7.10
  -8  11   1   -0.70    4.10
   8  11  -1   -3.50    3.00
  -7 -11   1   59.49   11.10
   7 -11  -1   51.09    8.40
   7 -11  -1   71.19    6.60
   7 -11  -1   69.19    6.30
  -7 -11   1   52.59    8.20
  -7 -11   1   53.39    7.20
   7  11  -1   65.19    8.30
   6 -11  -1  114.39    6.20
   6 -11  -1  103.89   11.50
  -6 -11   1   99.09   11.10
  -6 -11   1  119.89    9.40
  -6 -11   1  112.19   13.20
   6 -11  -1   97.19    7.50
   6  11  -1  105.79   10.20
   5 -11  -1   45.00    7.10
  -5 -11   1   80.19   11.50
  -5 -11   1   52.79    7.50
   5 -11  -1   51.69    6.10
  -5 -11   1   79.29    9.20
   5 -11  -1   53.19    4.20
   5  11  -1   53.59    6.90
  -4 -11   1   -4.30    6.60
  -4 -11   1   16.30    5.60
   4 -11  -1    6.00    5.20
   4  11  -1    8.10    4.60
   3 -11  -1  282.27   11.50
  -3 -11   1  285.47    8.20
   3 -11  -1  279.87   14.20
  -3 -11   1  265.87   14.40
  -3 -11   1  254.17   15.80
   3  11  -1  260.17   11.70
  -2 -11   1  252.47    8.00
   2 -11  -1  205.78   15.50
   2 -11  -1  230.38   10.60
  -2 -11   1  233.18   13.10
  -2 -11   1  229.28   14.90
   2  11  -1  227.18    9.90
  -1 -11   1    3.20    2.50
  -1 -11   1    6.90    4.40
   1 -11  -1   -2.60    3.40
   1  11  -1    5.50    3.10
   0 -11  -1    5.20    3.20
   0 -11   1    4.10    4.40
   0 -11   1    3.30    2.70
   0 -11  -1    2.80    4.00
   0  11  -1    5.50    2.30
  -1 -11  -1   50.69    6.20
   1 -11   1   49.40    6.40
  -1 -11  -1   74.89    9.50
  -1 -11  -1   53.29    5.60
   1 -11   1   49.90    5.20
  -1  11  -1   52.39    3.10
  -2 -11  -1  308.37   12.60
  -2 -11  -1  301.37   14.10
  -2 -11  -1  321.37   16.50
   2 -11   1  322.67   14.00
   2 -11   1  288.97   11.30
   2  11   1  310.07   10.70
  -2  11  -1  292.07    8.60
  -3 -11  -1  151.78   11.10
   3 -11   1  129.59    9.50
   3 -11   1  167.48   11.30
   3 -11   1  154.88    8.10
  -3 -11  -1  135.49    8.80
  -3 -11  -1  129.69   12.70
   3  11   1  151.58    8.00
  -3  11  -1  153.08    5.50
  -4 -11  -1   17.90    6.00
  -4 -11  -1   23.30    8.20
   4 -11   1   19.90    4.80
   4 -11   1   27.10    4.90
  -4 -11  -1   28.40    5.00
   4 -11   1   17.60    5.40
  -4  11  -1   23.40    2.90
   4  11   1   17.80    4.40
   5 -11   1   64.19    7.10
  -5 -11  -1   76.99    8.40
  -5 -11  -1   71.89    8.20
  -5 -11  -1   65.09   10.30
  -5 -11  -1   50.79    6.80
   5 -11   1   55.89    7.30
   5  11   1   66.39    6.70
  -5  11  -1   59.39    5.10
   6 -11   1   98.59   11.10
  -6 -11  -1   99.69   10.60
  -6 -11  -1  101.19    9.40
  -6 -11  -1  109.59   13.30
  -6 -11  -1  120.59    9.80
   6 -11   1  110.19    8.70
   6  11   1  110.39    6.90
   6  11   1  116.39   10.00
  -7 -11  -1   38.80    7.50
  -7 -11  -1   40.60    6.80
  -7 -11  -1   28.30    6.00
   7 -11   1   41.80    7.80
  -7 -11  -1   47.60   10.60
   7 -11   1   33.00    6.30
   7 -11   1   34.10    4.30
   7  11   1   26.20    6.90
   7  11   1   29.50    4.10
  -7  11  -1   40.20    7.60
  -7  11  -1   40.40    4.60
  -8 -11  -1   12.40    5.60
  -8 -11  -1   26.10    7.20
  -8 -11  -1   42.60   12.00
  -8 -11  -1   37.30    7.50
   8 -11   1   22.40    6.70
   8 -11   1   24.30    4.60
   8 -11   1   26.70    7.90
  -8  11  -1   21.80    7.20
  -8  11  -1   40.30    4.90
   8  11   1   25.10    7.70
   8  11   1   29.20    4.70
  -9 -11  -1   42.20    8.50
   9 -11   1   51.39    6.20
   9 -11   1   53.89    9.90
  -9 -11  -1   42.80    7.80
  -9 -11  -1   35.30    8.50
  -9  11  -1   32.70    5.40
  -9  11  -1   39.00    8.60
   9  11   1   52.09    6.00
   9  11   1   32.60    9.10
  10 -11   1   45.80    6.70
 -10 -11  -1   32.80    9.60
 -10 -11  -1   38.50    9.40
 -10 -11  -1   29.20    7.50
  10 -11   1   35.50   10.20
  10  11   1   17.80    9.60
 -10  11  -1   20.30    8.70
 -10  11  -1   46.20    6.30
  10  11   1   38.00    5.90
 -11 -12   1   21.80   11.20
  11 -12  -1   -2.10   11.40
 -11 -12   1   11.90   10.00
 -11  12   1   26.80    9.40
 -11  12   1   26.40    7.70
 -10 -12   1  -10.40    8.80
  10 -12  -1   -7.20    6.40
  10 -12  -1   -4.40    9.60
 -10 -12   1    0.40    8.60
 -10  12   1    4.30    7.60
  10  12  -1   14.80   10.20
 -10  12   1    3.30    5.90
  10  12  -1    3.60    4.40
  -9 -12   1   12.40    8.40
  -9 -12   1   21.90    7.80
   9 -12  -1   28.80    6.20
   9 -12  -1   32.40    9.80
   9  12  -1   34.80    9.90
   9  12  -1   28.20    4.60
  -9  12   1   38.00    7.70
   9  12  -1   36.80    6.50
  -9  12   1   24.30    5.70
   8 -12  -1    2.40    5.00
  -8 -12   1   -4.80    7.30
   8 -12  -1   -3.50    7.20
  -8 -12   1   -0.60   11.00
   8 -12  -1    1.50    4.50
  -8 -12   1   -7.30    5.70
  -8  12   1    7.30    4.90
   8  12  -1   -2.20    3.50
   8  12  -1    4.40    7.80
  -8  12   1   -6.80    5.90
  -7 -12   1    2.50    5.50
   7 -12  -1   17.00    4.20
   7 -12  -1   15.70    7.50
  -7 -12   1    7.80    6.80
  -7 -12   1   17.80    9.80
   7  12  -1   14.80    6.90
   6 -12  -1    3.60    5.70
  -6 -12   1    1.10    6.20
  -6 -12   1   -1.60    4.90
  -6 -12   1    7.50   10.00
   6  12  -1   11.30    6.60
   5 -12  -1    2.10    5.90
  -5 -12   1    4.30    5.70
  -5 -12   1   12.80    5.60
  -5 -12   1    7.60    9.10
   5 -12  -1    3.10    2.30
   5  12  -1   14.30    5.70
  -4 -12   1   16.00    8.90
  -4 -12   1   12.80    6.30
   4 -12  -1    7.40    5.80
   4  12  -1   20.40    5.70
  -3 -12   1   31.50    6.40
  -3 -12   1   33.00    8.30
   3 -12  -1   23.30    6.50
   3 -12  -1   29.20    4.50
   3  12  -1   27.00    5.10
   2 -12  -1   15.70    6.40
   2 -12  -1    3.80    3.70
  -2 -12   1    2.50    5.10
   2  12  -1    7.70    3.80
   1 -12  -1    3.60    3.90
  -1 -12   1   -3.90    4.40
  -1 -12   1    0.10    2.50
   1  12  -1    0.80    3.00
   0 -12   1   52.29    5.30
   0 -12  -1   49.80    6.00
   0 -12   1   48.40    6.50
   0  12  -1   53.99    3.60
   1 -12   1   28.80    6.00
  -1 -12  -1   36.80    5.90
  -1 -12  -1   35.40    5.10
  -1 -12  -1   28.20    8.40
   1 -12   1   45.90    5.00
  -1  12  -1   38.20    2.40
   2 -12   1   -1.30    3.50
  -2 -12  -1   -1.60    6.80
  -2 -12  -1    4.10    4.00
   2 -12   1   -3.50    4.20
  -2 -12  -1    0.60    4.40
  -2  12  -1   -0.40    1.40
   2  12   1   -2.10    3.10
  -3 -12  -1   -4.70    4.50
   3 -12   1   -3.00    4.20
   3 -12   1    1.60    5.60
   3 -12   1    1.50    3.90
  -3 -12  -1   -0.40    3.90
  -3 -12  -1   -8.80    7.10
  -3  12  -1    1.40    1.80
   3  12   1    5.00    3.90
  -4 -12  -1   -6.90    4.90
   4 -12   1    4.50    4.10
   4 -12   1    2.00    5.20
  -4 -12  -1   -7.00    3.60
  -4 -12  -1    0.10    8.40
   4 -12   1   -0.80    4.10
  -4  12  -1   -3.30    2.10
   4  12   1    2.30    4.30
   5 -12   1   -4.70    5.50
   5 -12   1    2.40    4.40
  -5 -12  -1  -14.90    7.90
  -5 -12  -1    0.20    5.30
  -5 -12  -1    5.70    4.60
  -5 -12  -1   15.40    5.50
   5  12   1   -5.10    4.60
  -6 -12  -1   -3.10    4.50
   6 -12   1   -2.10    5.90
   6 -12   1   10.00    5.40
  -6 -12  -1    8.40    5.60
  -6 -12  -1    3.60    4.90
  -6 -12  -1   -2.90    8.60
   6  12   1    5.70    3.20
   6  12   1    8.50    5.80
  -7 -12  -1    1.30    5.70
  -7 -12  -1   -4.00    5.10
   7 -12   1   -0.40    5.30
  -7 -12  -1   -7.60    6.20
   7 -12   1   -3.80    3.30
   7 -12   1    4.60    7.10
  -7 -12  -1   -6.90   10.00
   7  12   1   -6.50    6.50
   7  12   1    1.40    3.10
  -7  12  -1   -3.80    3.30
   8 -12   1    2.90    4.30
  -8 -12  -1    2.20    6.10
  -8 -12  -1   -2.70   11.70
  -8 -12  -1   -4.70    6.40
  -8 -12  -1   -1.60    7.10
   8 -12   1    4.30    5.90
   8 -12   1    5.50    7.90
  -8  12  -1    5.20    4.00
   8  12   1   -1.20    3.90
   8  12   1   -8.60    7.50
  -8  12  -1   -2.70    7.10
  -9 -12  -1   -3.10    5.60
   9 -12   1   -6.50    8.70
  -9 -12  -1    8.80    7.80
  -9 -12  -1  -12.00    7.70
   9 -12   1   -6.50    4.80
   9  12   1    6.60    4.40
  -9  12  -1   -1.60    7.60
   9  12   1    7.30    9.00
  -9  12  -1   -3.10    4.30
 -10 -12  -1   -2.00    9.10
 -10 -12  -1    7.10    7.00
  10 -12   1   29.20   11.00
  10 -12   1    6.80    5.80
 -10 -12  -1    4.30    8.70
  10  12   1   10.20    5.20
 -10  12  -1    8.90    5.60
 -10  12  -1    1.10    8.60
  10  12   1   10.80   10.90
 -10 -13   1   42.70   11.70
 -10 -13   1   36.30   10.20
  10 -13  -1   64.09   12.70
 -10  13   1   49.40    9.20
 -10  13   1   32.30    7.80
  10  13  -1   56.69    6.20
  10  13  -1   28.50   13.00
   9 -13  -1   28.10   10.40
  -9 -13   1   10.00    7.90
  -9 -13   1    5.30    9.10
   9  13  -1   14.40   10.70
   9  13  -1   22.60    4.70
  -9  13   1   21.10    7.80
  -9  13   1   18.00    6.50
  -8 -13   1   81.59    9.70
  -8 -13   1   57.69   10.10
   8 -13  -1   54.99   10.20
   8 -13  -1   73.59    8.40
  -8  13   1   78.99    9.30
   8  13  -1   74.49    7.20
  -8  13   1   78.49    7.60
   8  13  -1   71.29   11.10
   7 -13  -1  109.79    7.70
  -7 -13   1   89.99   15.50
  -7 -13   1  118.89   11.60
  -7 -13   1   83.39    9.40
   7 -13  -1  104.79   11.60
   7  13  -1   96.89   11.10
  -6 -13   1   44.10   12.40
  -6 -13   1   36.30    7.90
   6 -13  -1   40.20    8.60
   6 -13  -1   35.90    3.90
  -6 -13   1   36.00    6.90
   6  13  -1   28.10    7.60
  -5 -13   1   15.60    9.80
   5 -13  -1   12.30    7.00
  -5 -13   1   12.40    6.90
  -5 -13   1   17.80    6.50
   5  13  -1   20.70    7.00
  -4 -13   1  156.78   16.30
  -4 -13   1  139.19   13.20
   4 -13  -1  133.99   12.40
   4  13  -1  146.29   11.10
   3 -13  -1  146.19    9.60
  -3 -13   1  150.68   12.60
  -3 -13   1  146.99   16.10
   3 -13  -1  153.38   12.40
   3  13  -1  142.69    9.70
   2 -13  -1   69.19    8.60
  -2 -13   1   73.39    5.10
  -2 -13   1   73.99    8.70
   2 -13  -1   69.29    8.00
   2  13  -1   71.89    6.70
   1 -13  -1   72.59    8.70
  -1 -13   1   94.29   10.90
  -1 -13   1  101.79    6.10
   1  13  -1   91.99    5.40
   0 -13  -1  223.28   11.80
   0 -13   1  209.58   13.10
   0 -13   1  218.98    9.20
  -1 -13  -1  264.07   13.50
   1 -13   1  266.27   14.60
   1 -13   1  245.48   10.50
  -2 -13  -1    2.50    8.00
   2 -13   1   12.70    4.60
  -2 -13  -1    9.90    5.30
  -2 -13  -1    8.80    4.50
   2 -13   1    5.80    5.10
   2  13   1    7.20    3.20
   3 -13   1   13.70    6.30
  -3 -13  -1   15.90    9.10
   3 -13   1    9.00    5.10
   3 -13   1   15.00    5.00
  -3 -13  -1   23.40    5.50
  -3 -13  -1   24.50    6.20
   3  13   1   20.30    5.00
   4 -13   1   86.99    8.50
   4 -13   1   91.19    9.20
  -4 -13  -1   79.69    8.50
   4 -13   1   77.89    9.30
  -4 -13  -1  112.09   13.70
  -4 -13  -1   89.29    9.40
   4  13   1   74.69    8.90
  -5 -13  -1   46.00    6.70
  -5 -13  -1   51.89    7.50
   5 -13   1   51.89    7.20
  -5 -13  -1   39.00    7.40
  -5 -13  -1   25.90   12.00
   5 -13   1   44.20    7.90
   5 -13   1   50.79    4.50
   5  13   1   39.10    7.00
   6 -13   1   20.70    6.70
  -6 -13  -1   28.70    6.50
  -6 -13  -1   29.40    6.70
  -6 -13  -1   29.30    7.30
  -6 -13  -1   33.20   12.10
   6 -13   1   26.70    4.00
   6 -13   1   35.60    8.40
   6  13   1   39.60    4.60
   6  13   1   34.50    7.50
  -7 -13  -1   54.39    8.90
  -7 -13  -1   41.00   13.10
   7 -13   1   76.19   10.40
   7 -13   1   65.59    6.90
  -7 -13  -1   55.49    8.10
  -7 -13  -1   61.49    8.80
   7 -13   1   44.40    7.60
  -7  13  -1   66.19    5.80
   7  13   1   60.99    6.90
   7  13   1   60.99    9.40
   8 -13   1   52.49    5.90
   8 -13   1   61.49   10.90
  -8 -13  -1   48.30    8.50
  -8 -13  -1   29.80    7.40
  -8 -13  -1   36.10    9.30
  -8  13  -1   52.89    9.90
  -8  13  -1   47.00    5.60
   8  13   1   45.70    5.60
   8  13   1   40.20   10.10
   9 -13   1   23.90   11.10
  -9 -13  -1    9.60    9.20
  -9 -13  -1   28.30    9.00
  -9 -13  -1   21.30    7.90
  -9  13  -1   16.90    9.30
   9  13   1   35.00    5.80
  -9  13  -1    7.90    5.30
  -9 -14   1   -4.70    8.50
   9 -14  -1   -0.80   10.20
  -9 -14   1   -3.70   10.20
   9  14  -1    2.60    4.10
  -9  14   1    3.00    7.90
   9  14  -1   10.90   11.70
   8 -14  -1   -5.10    8.70
  -8 -14   1   14.60    7.80
  -8 -14   1    1.80    8.40
  -8  14   1    9.10    8.10
   8  14  -1   -1.20    9.90
   8  14  -1   -0.70    4.00
  -7 -14   1   -2.40    7.60
  -7 -14   1   -1.90    6.80
   7 -14  -1   -3.10    7.90
   7  14  -1   -8.90    8.30
  -6 -14   1   -6.70   10.70
  -6 -14   1    5.30    7.90
  -6 -14   1   -1.20    6.40
   6 -14  -1   -6.40    8.00
   6  14  -1    2.20    8.10
  -5 -14   1   22.90    7.20
   5 -14  -1   -9.00    6.60
  -5 -14   1   20.20   11.90
  -5 -14   1    0.50    6.90
   5  14  -1   -6.10    6.80
   4 -14  -1   -0.10    6.90
  -4 -14   1   -6.60    9.00
  -4 -14   1   -3.70    6.50
   4  14  -1    8.00    6.20
  -3 -14   1    2.60    6.80
   3 -14  -1    8.80    4.60
   3 -14  -1    5.60    6.50
   3  14  -1   -4.70    4.80
   2 -14  -1   23.60    7.10
   2 -14  -1    7.40    4.70
  -2 -14   1    7.70    6.30
   2  14  -1   16.50    4.40
  -1 -14   1   25.20    4.30
   1 -14  -1   23.00    5.50
  -1 -14   1   23.30    7.00
   0 -14   1   -0.40    5.70
   0 -14  -1   -1.60    4.60
   0 -14   1   -1.90    3.70
   1 -14   1    7.90    5.90
  -1 -14  -1    4.90    5.10
   1 -14   1    3.90    4.30
  -2 -14  -1   -1.90    9.70
   2 -14   1    4.40    4.80
   2 -14   1   -4.40    6.50
   2 -14   1   -3.30    5.10
  -2 -14  -1   11.70    5.80
  -3 -14  -1   -1.90    9.50
  -3 -14  -1   -0.20    5.40
   3 -14   1   -1.50    4.80
   3 -14   1  -14.60    5.70
   3 -14   1   -0.20    5.00
  -3 -14  -1    1.60    5.00
   3  14   1    7.50    4.60
   4 -14   1   -3.60    4.90
   4 -14   1    6.70    2.10
  -4 -14  -1    7.60   10.50
   4 -14   1    1.10    5.30
  -4 -14  -1    2.70    5.20
   4 -14   1    2.70    6.90
  -4 -14  -1   14.00    6.40
   4  14   1   11.40    6.10
  -5 -14  -1    3.10    6.40
   5 -14   1   -1.50    2.60
  -5 -14  -1    0.60    5.60
  -5 -14  -1   11.10    6.30
  -5 -14  -1   -2.10   10.90
   5 -14   1   -1.30    5.60
   5 -14   1    5.40    6.80
   5  14   1    3.20    6.50
  -6 -14  -1   -3.80   12.80
   6 -14   1   11.60    8.10
  -6 -14  -1   -0.90    7.10
   6 -14   1    6.00    6.30
  -6 -14  -1  -10.30    5.80
  -6 -14  -1   -4.00    5.80
   6  14   1    2.20    3.80
   6  14   1    6.60    7.50
   7 -14   1   -0.80    8.40
  -7 -14  -1    7.40    9.50
  -7 -14  -1  -15.80    6.20
  -7 -14  -1    1.60    6.40
  -7 -14  -1   -1.00    7.50
  -7  14  -1   -0.20    4.50
   7  14   1   -6.10    3.60
   7  14   1    0.50    8.80
  -8 -14  -1   17.90    8.30
   8 -14   1    3.60    9.50
  -8 -14  -1   13.30    8.50
  -8 -14  -1    3.50    6.90
   8  14   1   -5.80    4.40
  -8  14  -1    9.60    5.00
   8  14   1    2.30   10.00
  -8  14  -1  -11.60    9.30
  -8 -15   1   34.20    9.80
  -8 -15   1   22.60   10.00
   8 -15  -1   -0.30   10.40
  -8  15   1   24.20    9.30
   8  15  -1   25.80   11.10
  -7 -15   1   20.10    9.80
  -7 -15   1   16.40    8.10
   7 -15  -1   23.30   10.40
   7  15  -1   49.70   11.00
  -6 -15   1   22.30    7.60
  -6 -15   1   29.00    9.10
   6 -15  -1   26.20    9.20
   6  15  -1   19.90    9.10
  -5 -15   1    3.90    8.00
   5 -15  -1    4.20    8.10
  -5 -15   1   11.80   12.30
   5  15  -1   16.40    7.70
  -4 -15   1    1.70    7.40
   4 -15  -1   -9.50    7.50
  -4 -15   1   -0.70   11.80
   4  15  -1   -4.10    6.40
   3 -15  -1   27.10    8.20
  -3 -15   1   45.20    8.70
   3 -15  -1   37.80    6.30
   3  15  -1   49.99    6.00
   2 -15  -1   96.29    9.90
  -2 -15   1   77.89    9.90
   2 -15  -1  104.09   10.40
   2  15  -1   94.29    5.80
  -1 -15   1   60.59    9.00
   1 -15  -1   72.99    7.80
   0 -15   1   82.39    7.80
   0 -15   1   81.79    9.50
   0 -15  -1   81.99    8.30
  -1 -15  -1   56.49    7.90
   1 -15   1   66.19    8.70
   1 -15   1   59.29    7.00
  -2 -15  -1   78.39    8.70
   2 -15   1   81.89    9.00
   2 -15   1  120.69   13.50
   2 -15   1   72.69    9.00
   3 -15   1   15.10    7.40
  -3 -15  -1   20.20    6.80
   3 -15   1   12.70    5.90
   3 -15   1   14.00    6.20
  -3 -15  -1    3.00   12.30
   3  15   1    7.80    4.20
   4 -15   1   12.30    7.50
  -4 -15  -1    2.00    6.70
   4 -15   1   14.30    6.20
  -4 -15  -1   -7.90   11.40
   4 -15   1    9.10    6.20
   4  15   1    8.10    6.00
  -5 -15  -1   33.60   14.00
   5 -15   1   25.10    7.70
  -5 -15  -1   36.00    7.50
   5 -15   1   38.10    9.50
  -5 -15  -1   36.00    8.00
  -5 -15  -1   30.40    8.10
   5  15   1   31.70    7.70
   6 -15   1   55.69   10.50
  -6 -15  -1   61.19   10.20
  -6 -15  -1   67.69    8.30
  -6 -15  -1   60.29    8.90
   6  15   1   75.39   10.00
   6  15   1   62.89    7.10
  -7 -15  -1   61.59   10.60
   7 -15   1   83.49   12.20
  -7 -15  -1   74.89    9.90
  -7 -15  -1   75.99    9.50
   7  15   1   92.69    8.00
   6 -16  -1    3.30    9.50
  -6 -16   1    5.50    6.80
  -6 -16   1    8.50    9.20
  -5 -16   1   15.50    9.30
   5 -16  -1    2.10    9.30
  -5 -16   1    4.90    5.70
   4 -16  -1   -0.90    8.70
  -4 -16   1   10.00    8.40
   3 -16  -1   -3.70    4.90
  -3 -16   1    9.70    8.10
   3 -16  -1    8.70    8.30
   2 -16  -1   -1.40    5.20
  -2 -16   1   12.00    7.50
  -1 -16   1    1.20    7.20
   1 -16  -1   12.60    6.00
   0 -16   1    5.40    7.20
   0 -16  -1    2.60    6.00
   1 -16   1    3.40    7.10
  -1 -16  -1   12.70    6.40
   2 -16   1    6.70    6.10
   2 -16   1   13.90    7.10
  -2 -16  -1    8.00    6.70
   2 -16   1   -1.40    7.70
   3 -16   1   -2.50    6.20
   3 -16   1  -12.90    7.40
   3 -16   1   -6.00    6.30
  -3 -16  -1   18.60    7.30
   4 -16   1   -3.70    6.30
  -4 -16  -1   -8.30    7.10
  -4 -16  -1   -9.20   13.30
   4 -16   1    1.10    7.10
   4 -16   1   -1.20    8.10
  -5 -16  -1   15.10    8.30
   5 -16   1   -0.80    7.40
   5 -16   1    7.60    8.90
   5  16   1    5.90    4.10
   6 -16   1    1.50   10.00
  -6 -16  -1   13.80    8.70
   6  16   1   -3.40    2.70
   4 -17  -1   51.39   11.40
  -4 -17   1   23.20    9.60
   3 -17  -1   43.90    7.70
  -3 -17   1   65.29   11.10
   3 -17  -1   41.20   10.20
   2 -17  -1   15.10    6.50
  -2 -17   1   12.50    9.10
  -1 -17   1   21.50    9.00
   1 -17  -1   21.80    6.90
   0 -17  -1   31.90    7.50
   0 -17   1   56.19    9.80
  -1 -17  -1   21.80    7.50
   1 -17   1   23.60    8.20
   2 -17   1   11.60    7.40
  -2 -17  -1    2.50    7.00
   3 -17   1   44.80    9.40
   3 -17   1   54.79    9.40
  -3 -17  -1   46.00    9.20
   4 -17   1   15.00    9.50
   4 -17   1   23.70    8.30
  -4 -17  -1   27.20    8.90
 -14   0   2   27.20    8.30
  14   0  -2   42.20    9.20
 -14   0   2   46.70   10.40
  14   0  -2   65.39    9.70
  13   0  -2    9.00    7.30
  13   0  -2   19.40    7.50
 -13   0   2   13.60    6.70
 -13   0   2   18.20    8.10
  13   0  -2   39.60    7.70
 -12   0   2   88.39   10.60
  12   0  -2   54.09    8.00
 -12   0   2   59.69    7.90
  12   0  -2   72.69    9.20
  12   0  -2   67.99    7.90
  11   0  -2  156.68   10.30
 -11   0   2  162.38   11.10
  11   0  -2  169.58   11.50
  11   0  -2  151.38   10.90
 -11   0   2  156.58   11.20
  10   0  -2  176.08   10.90
 -10   0   2  177.58   10.70
  10   0  -2  185.18   10.10
  10   0  -2  184.68   10.60
 -10   0   2  190.18   10.50
   9   0  -2   58.49    6.70
   9   0  -2   63.99    7.10
   9   0  -2   55.99    6.20
  -9   0   2   61.89    6.70
  -9   0   2   58.69    7.00
  -8   0   2  159.08    8.40
  -8   0   2  162.08    8.80
   8   0  -2  172.68    8.20
   8   0  -2  144.59    8.40
   8   0  -2  161.28    8.50
  -7   0   2 1330.37   34.70
   7   0  -2 1219.58   33.70
   7   0  -2 1214.08   34.20
   7   0  -2 1308.67   34.40
  -7   0   2 1239.98   33.80
   6   0  -2   76.09    5.30
   6   0  -2   69.19    4.80
  -6   0   2   81.69    4.90
   5   0  -2   10.20    2.20
  -5   0   2    7.40    2.00
   5   0  -2    2.70    1.90
  -4   0   2   50.79    3.00
   4   0  -2   47.60    3.20
   4   0  -2   55.19    3.60
   3   0  -2  140.49    5.20
   3   0  -2  138.39    5.40
  -3   0   2  140.09    4.70
  -2   0   2   61.99    2.70
   2   0  -2   57.39    3.00
   2   0  -2   54.29    3.30
   1   0  -2    7.80    1.30
  -1   0   2    5.80    1.30
   1   0  -2    6.20    1.50
   0   0   2  223.08    6.80
   0   0  -2  216.88    6.70
  -1   0  -2    5.00    1.30
   1   0   2    7.00    1.40
  -1   0  -2    6.30    1.20
  -2   0  -2  364.56   10.40
  -2   0  -2  356.06   10.40
   2   0   2  346.67   10.10
  -3   0  -2  302.37    9.80
  -3   0  -2  306.07    9.40
   3   0   2  304.47    9.00
   4   0   2    7.20    1.70
  -4   0  -2    5.30    2.00
  -4   0  -2    6.20    2.40
  -5   0  -2  111.09    6.70
   5   0   2  111.39    4.90
  -5   0  -2  113.99    5.70
   5   0   2  106.19    5.70
   5   0   2  106.99    5.30
   6   0   2   21.20    3.40
   6   0   2   21.00    2.90
  -6   0  -2   19.80    4.10
  -6   0  -2   22.00    3.60
   6   0   2   23.00    2.90
   7   0   2   -0.50    2.50
  -7   0  -2    0.20    3.70
   7   0   2    3.30    2.20
  -7   0  -2    2.70    3.20
   7   0   2    2.40    2.70
   8   0   2  519.75   17.40
   8   0   2  541.05   16.30
   8   0   2  530.75   16.10
  -8   0  -2  536.35   17.70
  -8   0  -2  551.34   16.40
  -8   0  -2  544.75   18.90
   8   0   2  520.75   16.60
   9   0   2    2.60    3.20
   9   0   2   -0.40    3.10
  -9   0  -2    1.70    4.80
  -9   0  -2   -2.40    2.60
   9   0   2   -2.80    3.30
  10   0   2    5.00    3.80
 -10   0  -2   -2.40    3.70
 -10   0  -2    5.00    3.30
  10   0   2    5.20    3.80
 -10   0  -2   -0.10    5.60
  10   0   2   13.90    4.30
  10   0   2    1.60    3.80
  11   0   2   66.59    7.70
  11   0   2   82.89    8.00
  11   0   2   72.09    8.20
 -11   0  -2   88.39    9.10
 -11   0  -2   85.79   10.40
 -11   0  -2   87.99    7.20
  11   0   2   80.69    8.80
  12   0   2   67.79    8.40
 -12   0  -2   66.99    8.00
  12   0   2   66.49    7.90
  12   0   2   83.79    9.80
 -12   0  -2   78.89   10.20
 -12   0  -2   72.59    7.70
 -13   0  -2   18.80    5.50
  13   0   2   17.50    7.30
  13   0   2   30.50    7.60
 -13   0  -2    5.10    6.40
 -14  -1   2   -6.60    9.10
  14  -1  -2    1.10    8.30
  14  -1  -2   -6.10    6.10
 -14  -1   2    5.80    7.60
 -14   1   2   18.50    9.10
  14   1  -2    6.30    7.80
  14   1  -2   -2.60    6.10
 -14   1   2  -14.40    6.40
  13  -1  -2    6.10    6.90
 -13  -1   2    0.70    6.10
 -13  -1   2    6.50    8.00
  13  -1  -2    4.10    6.80
  13  -1  -2    5.10    7.30
  13   1  -2    7.10    7.00
  13   1  -2    1.50    6.60
 -13   1   2    8.20    6.20
  13   1  -2   -3.40    5.40
 -13   1   2   -8.60    6.80
 -12  -1   2    1.70    5.20
  12  -1  -2   11.80    6.50
 -12  -1   2   -3.50    6.20
  12  -1  -2   12.80    6.40
  12  -1  -2   -4.20    5.40
  12   1  -2    5.00    6.00
  12   1  -2    9.60    5.90
 -12   1   2    3.10    5.40
  12   1  -2    0.90    5.30
 -12   1   2    0.30    5.80
 -11  -1   2    8.30    5.50
  11  -1  -2    1.30    4.80
  11  -1  -2   -5.90    4.80
 -11  -1   2   -0.60    4.60
  11  -1  -2    8.00    4.80
 -11   1   2    2.70    4.90
  11   1  -2    0.70    4.30
 -11   1   2    6.20    4.80
  11   1  -2   14.10    5.80
  11   1  -2   -2.00    4.60
  10  -1  -2   21.70    5.30
  10  -1  -2   26.10    5.60
 -10  -1   2   31.00    6.10
 -10  -1   2   24.60    5.30
  10  -1  -2   28.90    5.60
 -10   1   2   16.60    4.50
  10   1  -2   22.80    4.80
 -10   1   2   21.60    5.10
  10   1  -2   25.80    5.00
  10   1  -2   19.00    5.20
   9  -1  -2    7.30    3.90
  -9  -1   2   10.50    4.20
   9  -1  -2    6.70    4.10
  -9  -1   2   16.50    4.90
   9  -1  -2   11.50    3.90
  -9   1   2    6.20    3.60
  -9   1   2   10.90    3.90
   9   1  -2    5.50    4.20
   9   1  -2    0.30    3.40
   9   1  -2    9.90    3.80
   8  -1  -2  404.66   14.80
   8  -1  -2  387.36   14.30
  -8  -1   2  419.06   14.90
  -8  -1   2  403.56   14.60
   8  -1  -2  401.36   14.20
  -8   1   2  397.06   14.40
   8   1  -2  397.46   14.10
   8   1  -2  413.56   14.90
   8   1  -2  414.26   14.00
  -8   1   2  415.16   13.80
   7  -1  -2    3.60    2.60
  -7  -1   2    5.20    3.20
   7  -1  -2    9.10    2.90
  -7  -1   2    3.90    3.00
   7  -1  -2   12.60    3.60
  -7   1   2    8.60    3.10
   7   1  -2    7.50    2.60
  -7   1   2    6.10    2.60
   7   1  -2    6.30    3.00
   7   1  -2    9.00    3.30
   6  -1  -2  250.07    9.30
  -6  -1   2  252.97    9.30
   6  -1  -2  249.28    9.20
   6   1  -2  257.77    9.70
   6   1  -2  243.08    8.90
  -6   1   2  235.28    8.60
   5  -1  -2  179.68    7.10
  -5  -1   2  183.08    7.10
   5  -1  -2  185.88    7.20
   5   1  -2  181.28    6.90
  -5   1   2  170.68    6.40
   5   1  -2  190.98    7.50
  -4  -1   2  252.87    8.30
   4  -1  -2  258.57    8.50
   4  -1  -2  252.87    8.40
   4   1  -2  246.48    8.50
  -4   1   2  247.78    7.50
   4   1  -2  254.77    8.10
   3  -1  -2  494.75   13.70
   3  -1  -2  487.15   13.80
  -3  -1   2  479.15   13.60
  -3   1   2  486.45   12.60
   3   1  -2  485.15   14.00
   3   1  -2  488.45   13.40
   2  -1  -2  321.97    9.50
  -2  -1   2  315.77    9.40
   2  -1  -2  304.57    9.50
  -2   1   2  316.57    8.10
   2   1  -2  323.57    9.90
   1  -1  -2  225.68    7.10
  -1  -1   2  221.28    7.00
   1  -1  -2  226.68    7.20
   1   1  -2  216.78    7.40
   1   1  -2  232.98    6.80
   0  -1   2  112.59    4.30
   0  -1  -2  105.39    4.40
   0  -1  -2  113.89    4.30
   0  -1  -2  116.09    3.60
   0   1  -2  115.69    4.00
   0   1  -2  103.99    4.60
   0   1   2  115.49    4.20
   1  -1   2  412.86   11.90
  -1  -1  -2  440.26   11.90
  -1  -1  -2  422.66   11.90
  -1   1  -2  425.26   12.30
   1   1   2  440.46   11.80
   2  -1   2   96.29    4.00
  -2  -1  -2   97.19    4.00
  -2  -1  -2   99.09    4.60
   2   1   2   97.89    3.80
  -2   1  -2   95.69    4.20
  -2   1  -2   94.49    4.20
  -3  -1  -2  262.27    8.40
  -3  -1  -2  281.37    9.40
   3   1   2  262.87    8.00
  -3   1  -2  269.37    8.60
  -3   1  -2  273.67    8.90
  -4  -1  -2   70.69    4.10
  -4  -1  -2   68.79    4.90
   4  -1   2   73.69    3.80
  -4   1  -2   69.79    4.40
   4   1   2   68.59    3.40
  -4   1  -2   76.29    4.30
   5  -1   2   14.70    2.80
   5  -1   2   18.40    2.70
   5  -1   2   15.20    2.40
  -5  -1  -2   16.10    2.80
  -5  -1  -2   20.40    3.40
   5   1   2   15.70    2.30
   5   1   2   15.20    2.70
  -5   1  -2   12.80    2.40
   5   1   2   16.10    2.60
  -5   1  -2   14.00    3.20
   6  -1   2  100.29    5.50
  -6  -1  -2  100.59    6.10
  -6  -1  -2  114.99    7.00
   6  -1   2  110.79    5.60
   6  -1   2  110.49    6.20
  -6   1  -2  114.49    7.50
   6   1   2  108.79    5.10
  -6   1  -2  111.79    6.20
   6   1   2  111.89    6.20
   6   1   2  110.99    5.70
   7  -1   2    1.50    2.70
   7  -1   2    0.10    2.20
   7  -1   2    1.10    2.40
   7  -1   2    0.30    2.00
  -7  -1  -2    0.40    3.40
  -7  -1  -2    4.00    2.50
  -7  -1  -2    0.90    2.90
   7   1   2    0.90    2.40
  -7   1  -2    0.80    2.60
   7   1   2    3.90    2.60
  -7   1  -2    0.60    3.90
   7   1   2   -1.50    2.10
  -8  -1  -2   14.40    4.30
   8  -1   2   16.30    3.90
   8  -1   2   11.50    3.50
  -8  -1  -2   13.30    3.20
   8  -1   2   15.90    3.10
  -8  -1  -2   14.10    4.80
   8  -1   2   21.50    3.50
   8   1   2   14.90    3.80
   8   1   2   15.10    3.30
  -8   1  -2   13.40    3.30
   8   1   2   14.80    3.40
  -8   1  -2   21.30    5.50
   9  -1   2   39.40    5.40
   9  -1   2   41.10    4.60
   9  -1   2   51.19    5.20
  -9  -1  -2   47.60    4.70
  -9  -1  -2   44.50    6.50
  -9   1  -2   45.80    4.50
  -9   1  -2   50.09    6.30
   9   1   2   46.60    5.60
  -9   1  -2   46.40    7.30
   9   1   2   48.80    5.20
   9   1   2   56.89    6.00
 -10  -1  -2   34.10    5.20
  10  -1   2   37.10    5.30
  10  -1   2   46.40    5.40
 -10  -1  -2   44.00    7.20
  10  -1   2   40.40    5.40
  10  -1   2   48.90    5.80
 -10  -1  -2   46.70    4.80
  10   1   2   49.99    5.80
  10   1   2   33.20    5.10
  10   1   2   44.30    5.20
  10   1   2   50.59    6.00
 -10   1  -2   40.90    7.30
 -10   1  -2   45.00    4.50
 -10   1  -2   50.89    6.10
  11  -1   2   31.30    6.20
  11  -1   2   21.10    5.60
 -11  -1  -2   21.50    4.40
  11  -1   2   26.90    5.70
 -11  -1  -2   17.20    7.30
  11  -1   2   16.00    5.60
 -11  -1  -2   19.70    5.40
 -11   1  -2   26.40    4.40
 -11   1  -2   42.40    6.40
  11   1   2   24.60    5.20
  11   1   2   23.70    5.70
  11   1   2   26.00    5.40
 -11   1  -2   30.30    7.80
  11   1   2   29.10    5.80
  12  -1   2   -1.50    5.50
 -12  -1  -2    7.10    5.50
  12  -1   2   -5.30    5.60
  12  -1   2   -5.60    5.40
 -12  -1  -2   -1.50    4.20
  12   1   2   -1.60    5.00
 -12   1  -2    3.70    7.80
 -12   1  -2   -2.00    3.80
  12   1   2    1.40    5.30
 -12   1  -2   -1.50    5.40
 -13  -1  -2   12.50    6.90
  13  -1   2   10.90    7.50
 -13  -1  -2   13.10    5.50
  13  -1   2   14.00    7.30
 -13   1  -2   12.50    6.60
  13   1   2    3.20    7.10
 -13   1  -2   11.10    4.90
  13   1   2    9.00    6.30
 -14  -2   2   14.90    7.60
 -14  -2   2   30.10    8.50
  14  -2  -2   14.60    7.80
  14  -2  -2   17.80    9.60
  14   2  -2   16.10    7.20
 -14   2   2    9.30    7.30
 -14   2   2   19.00    8.60
 -13  -2   2   73.49    9.20
  13  -2  -2   83.69   10.90
 -13  -2   2   72.59    9.50
 -13  -2   2   68.59   11.10
  13  -2  -2   68.39    9.40
  13  -2  -2   74.99    9.40
  13   2  -2   78.49    9.20
  13   2  -2   72.89    8.80
  13   2  -2   83.89   10.70
 -13   2   2   67.89    8.50
 -13   2   2   94.79   11.20
 -12  -2   2  144.59   12.90
  12  -2  -2  144.29   12.30
 -12  -2   2  133.99   12.40
  12  -2  -2  130.49   11.90
 -12  -2   2  146.59   13.20
  12  -2  -2  156.08   12.10
 -12   2   2  162.28   11.60
  12   2  -2  153.08   11.20
  12   2  -2  151.38   11.00
  12   2  -2  136.29   12.30
 -12   2   2  137.09   10.80
 -11  -2   2    0.80    4.90
  11  -2  -2    8.30    5.40
 -11  -2   2    3.40    6.00
  11  -2  -2    1.20    5.10
  11  -2  -2   10.90    5.90
  11   2  -2   12.20    5.00
 -11   2   2   -1.20    4.40
  11   2  -2    1.70    4.40
 -11   2   2   -0.80    4.50
  11   2  -2    4.20    5.40
 -10  -2   2   46.00    6.40
  10  -2  -2   49.00    6.40
  10  -2  -2   45.70    6.40
  10  -2  -2   47.60    6.50
 -10  -2   2   54.39    7.40
 -10   2   2   49.99    6.00
  10   2  -2   52.59    6.00
 -10   2   2   50.09    5.80
  10   2  -2   47.30    5.60
  10   2  -2   44.90    6.90
  -9  -2   2   68.99    7.30
   9  -2  -2   90.49    8.10
   9  -2  -2   78.59    7.40
  -9  -2   2   69.49    7.30
   9  -2  -2   84.69    7.70
   9   2  -2   90.09    6.80
   9   2  -2   78.59    7.90
   9   2  -2   87.49    7.10
  -9   2   2   83.19    6.70
  -9   2   2   88.59    7.50
  -8  -2   2   10.00    3.70
   8  -2  -2    3.70    3.00
  -8  -2   2    9.40    4.10
   8  -2  -2    5.80    3.40
   8  -2  -2    8.00    3.70
  -8   2   2    7.80    3.30
   8   2  -2    7.70    3.00
   8   2  -2    4.70    3.20
  -8   2   2    8.40    3.10
   8   2  -2    5.40    3.60
  -7  -2   2  606.84   18.70
   7  -2  -2  544.35   17.60
  -7  -2   2  578.64   18.50
   7  -2  -2  596.64   18.80
   7  -2  -2  573.74   17.80
  -7  -2   2  574.74   18.50
  -7   2   2  589.04   18.10
   7   2  -2  553.74   18.40
   7   2  -2  590.14   17.40
  -7   2   2  589.24   17.10
   6  -2  -2  927.81   25.40
   6  -2  -2  912.71   25.50
  -6  -2   2  923.31   26.00
  -6   2   2  938.21   24.70
   6   2  -2  908.81   25.00
   6   2  -2  918.71   26.00
   5  -2  -2  152.48    6.60
   5  -2  -2  151.88    6.30
  -5  -2   2  154.48    6.90
  -5   2   2  156.68    5.80
   5   2  -2  153.38    6.90
   5   2  -2  150.18    6.10
   4  -2  -2  673.03   19.00
   4  -2  -2  705.63   18.70
  -4  -2   2  704.03   19.40
   4   2  -2  659.83   18.40
  -4   2   2  684.53   17.90
   4   2  -2  696.03   19.40
  -3  -2   2  978.10   25.90
   3  -2  -2  957.80   25.00
   3  -2  -2  971.70   25.60
   3   2  -2  981.90   24.80
   3   2  -2  983.30   25.80
  -3   2   2  932.31   24.00
   2  -2  -2 7896.21  189.38
  -2  -2   2 7664.13  189.68
   2  -2  -2 7878.41  188.78
   2   2  -2 7917.71  189.68
   1  -2  -2  160.28    5.50
   1  -2  -2  159.98    6.00
  -1  -2   2  159.68    5.60
   1  -2  -2  178.98    4.60
   1   2  -2  160.28    6.20
   1   2  -2  169.08    5.10
   0  -2  -2  426.76   12.40
   0  -2   2  412.36   11.90
   0  -2  -2  424.76   11.70
   0  -2  -2  437.56   11.30
   0   2  -2  447.86   11.30
   0   2  -2  432.06   12.60
  -1   2  -2 9999.00  240.88
  -2  -2  -2 1467.55   37.50
   2  -2   2 1454.25   37.20
  -2  -2  -2 1480.35   36.90
   2   2   2 1494.65   36.60
  -2   2  -2 1486.65   37.50
  -3  -2  -2 1945.71   49.70
   3  -2   2 1918.21   48.90
  -3  -2  -2 1972.50   48.80
  -3   2  -2 2001.80   49.20
  -3   2  -2 1995.60   49.50
   3   2   2 1940.91   48.20
  -4  -2  -2  433.56   12.70
  -4  -2  -2  436.76   13.80
   4  -2   2  405.76   12.50
  -4   2  -2  417.86   13.20
   4   2   2  435.16   11.80
  -4   2  -2  440.96   12.80
  -5  -2  -2 1005.60   27.50
   5  -2   2 1019.60   27.70
   5  -2   2 1037.20   27.10
   5  -2   2 1005.70   27.20
  -5  -2  -2 1026.80   28.70
   5   2   2 1023.40   27.50
   5   2   2 1033.10   27.10
  -5   2  -2 1047.60   27.50
   5   2   2 1014.70   26.20
  -5   2  -2 1041.50   28.20
   6  -2   2  840.82   23.00
  -6  -2  -2  864.71   25.10
  -6  -2  -2  812.52   23.70
  -6  -2  -2  849.61   23.30
   6  -2   2  855.71   23.90
   6  -2   2  813.72   23.10
   6  -2   2  848.72   22.30
   6   2   2  798.72   23.00
   6   2   2  846.72   22.30
  -6   2  -2  845.72   23.60
  -6   2  -2  862.21   24.70
   6   2   2  848.72   23.60
  -7  -2  -2  165.88    9.20
  -7  -2  -2  173.58    8.30
   7  -2   2  172.68    7.80
   7  -2   2  164.68    7.40
   7  -2   2  170.38    6.90
   7  -2   2  164.28    8.10
  -7  -2  -2  164.98    7.70
   7   2   2  169.98    7.60
   7   2   2  178.48    8.20
   7   2   2  158.98    6.60
  -7   2  -2  154.18    9.30
  -8  -2  -2  135.29    9.50
   8  -2   2  136.29    7.10
   8  -2   2  129.69    7.40
  -8  -2  -2  128.09    7.10
   8  -2   2  139.89    8.10
   8  -2   2  144.99    6.90
   8   2   2  141.39    7.90
  -8   2  -2  138.99   10.10
  -8   2  -2  128.59    8.10
   8   2   2  127.29    6.30
   9  -2   2   95.59    6.80
  -9  -2  -2  101.49    7.00
  -9  -2  -2   86.89    9.50
  -9  -2  -2   94.89    8.00
   9  -2   2   97.49    7.10
   9  -2   2  102.49    7.20
   9  -2   2   94.89    7.80
  -9   2  -2   99.39    9.60
  -9   2  -2  110.09    6.70
   9   2   2   91.39    6.00
  -9   2  -2  106.99    8.20
   9   2   2  103.89    7.60
   9   2   2   98.69    7.80
 -10  -2  -2  113.29    7.70
 -10  -2  -2   84.59    9.80
  10  -2   2  100.39    8.00
  10  -2   2  102.89    9.00
 -10  -2  -2  109.99    9.10
  10  -2   2  102.89    7.70
  10   2   2  116.89    8.70
 -10   2  -2  118.59   10.90
  10   2   2  122.49    8.60
  10   2   2   97.59    8.70
  10   2   2  110.09    7.30
 -10   2  -2  106.59    6.90
  11  -2   2  124.09   10.60
 -11  -2  -2  126.49   13.30
 -11  -2  -2  117.89   10.50
  11  -2   2  127.99    9.60
  11  -2   2  139.89   10.00
 -11  -2  -2  134.29    8.80
  11  -2   2  130.79    9.00
  11   2   2  144.29    9.70
 -11   2  -2  132.39   10.50
 -11   2  -2  125.69   12.10
  11   2   2  131.09   10.30
 -11   2  -2  130.59    7.90
  11   2   2  132.29   10.00
 -12  -2  -2   36.50    6.00
  12  -2   2   31.70    6.90
  12  -2   2   37.20    7.10
 -12  -2  -2   37.80    6.90
  12  -2   2   48.40    7.70
 -12   2  -2   36.10    4.90
  12   2   2   46.10    7.30
 -12   2  -2   47.10    7.50
  12   2   2   37.80    6.80
 -12   2  -2   32.50    9.60
 -13  -2  -2   23.10    7.20
  13  -2   2   16.20    7.10
 -13  -2  -2   28.10    6.30
  13  -2   2   20.20    7.80
 -13   2  -2   33.20    5.40
  13   2   2   25.70    7.10
 -13   2  -2   18.90    7.00
 -14  -3   2    6.20    7.50
 -14  -3   2    4.80    7.60
  14  -3  -2    3.80    9.30
 -14  -3   2    3.10    7.80
  14  -3  -2    4.80    7.10
 -14   3   2    8.50    7.10
  14   3  -2    0.50    6.50
 -14   3   2   -8.40    7.70
  13  -3  -2    7.40    8.00
 -13  -3   2    6.30    7.00
  13  -3  -2   16.30    7.70
 -13  -3   2    5.40    6.70
 -13  -3   2  -11.00    8.70
  13  -3  -2   -7.30    5.40
  13   3  -2   -0.80    8.40
 -13   3   2    3.20    5.90
  13   3  -2    1.10    6.30
 -13   3   2    2.10    6.50
  13   3  -2   -0.20    5.70
  12  -3  -2    6.70    6.00
  12  -3  -2    0.30    6.80
 -12  -3   2    2.30    5.20
 -12  -3   2    1.10    7.70
 -12  -3   2   -1.30    5.80
  12  -3  -2    4.90    6.00
  12   3  -2   -4.80    5.10
 -12   3   2    5.20    5.60
  12   3  -2    4.50    6.30
 -12   3   2   -5.10    4.90
  12   3  -2   -0.10    5.00
  11  -3  -2   17.80    6.40
  11  -3  -2    7.60    4.90
 -11  -3   2    3.30    4.70
 -11  -3   2    4.80    5.40
 -11  -3   2   11.50    6.80
  11  -3  -2   10.40    5.50
 -11   3   2    5.20    4.70
  11   3  -2    7.90    4.40
  11   3  -2    6.50    4.80
 -11   3   2   10.90    5.10
  11   3  -2    8.70    6.20
  10  -3  -2   -0.50    4.00
 -10  -3   2    5.00    4.00
 -10  -3   2    9.00    6.10
 -10  -3   2    1.10    4.60
  10  -3  -2   -0.90    4.80
  10  -3  -2    1.30    4.30
 -10   3   2    7.30    4.20
  10   3  -2   -4.80    3.10
  10   3  -2   -2.10    4.40
  10   3  -2   -0.10    3.70
 -10   3   2   -0.20    3.90
   9  -3  -2   35.90    5.80
  -9  -3   2   44.90    5.90
  -9  -3   2   43.80    4.80
  -9  -3   2   47.00    7.10
  -9  -3   2   42.40    5.70
   9  -3  -2   44.70    6.10
   9   3  -2   41.90    6.10
   9   3  -2   52.59    5.50
  -9   3   2   38.50    4.90
  -9   3   2   38.10    5.10
   9   3  -2   48.40    5.10
   8  -3  -2  113.49    7.80
   8  -3  -2  115.59    8.20
  -8  -3   2  121.89    7.90
  -8  -3   2  119.19    8.40
   8  -3  -2  112.69    7.30
  -8  -3   2  114.29    7.00
  -8  -3   2  117.29    8.60
   8   3  -2  122.29    8.40
  -8   3   2  126.79    6.90
   8   3  -2  102.39    6.70
   8   3  -2  119.19    6.80
  -8   3   2  107.49    7.40
   7  -3  -2   44.60    5.20
  -7  -3   2   42.00    5.00
  -7  -3   2   52.29    6.00
  -7  -3   2   44.00    4.90
   7  -3  -2   34.70    4.40
   7  -3  -2   39.10    4.80
   7   3  -2   55.59    6.00
  -7   3   2   41.70    4.40
  -7   3   2   41.20    4.40
   7   3  -2   40.30    4.20
   6  -3  -2  255.77    9.40
  -6  -3   2  234.88   15.20
   6  -3  -2  270.37   10.00
   6  -3  -2  265.17   10.90
  -6  -3   2  261.47   10.70
  -6   3   2  261.37    9.00
   6   3  -2  262.67    9.20
   6   3  -2  269.87   10.30
  -5  -3   2  428.06   14.10
   5  -3  -2  432.56   13.40
   5  -3  -2  434.76   12.90
   5   3  -2  419.86   13.70
   5   3  -2  415.86   12.70
  -5   3   2  422.06   12.20
   4  -3  -2  130.89    5.10
  -4  -3   2  116.29    6.10
   4  -3  -2  120.99    5.70
   4   3  -2  128.79    6.00
  -4   3   2  126.49    4.30
   4   3  -2  118.69    5.00
   3  -3  -2   52.39    3.00
   3  -3  -2   57.49    3.80
  -3  -3   2   54.39    3.00
  -3  -3   2   48.70    4.20
   3   3  -2   55.19    3.90
   3   3  -2   52.39    2.90
  -3   3   2   51.39    2.30
   2  -3  -2 3713.03   89.89
  -2  -3   2 3555.04   90.09
   2  -3  -2 3791.82   91.09
   2   3  -2 3688.33   89.69
   2   3  -2 3768.02   91.29
   1  -3  -2 2058.99   51.99
   1  -3  -2 2151.38   50.89
   1  -3  -2 2043.20   50.79
  -1  -3   2 1994.20   51.19
   1   3  -2 2073.99   50.49
   1   3  -2 2128.99   52.19
   0  -3   2 2448.85   63.79
   0  -3  -2 2496.55   63.19
   0  -3  -2 2621.14   64.59
   0  -3  -2 2647.54   63.69
   0   3  -2 2651.63   64.69
   0   3  -2 2742.53   62.89
  -1  -3  -2 2669.53   67.29
  -1  -3  -2 2793.92   67.99
   1  -3   2 2733.73   67.99
   1   3   2 2877.21   67.49
  -1   3  -2 2766.12   68.49
  -2  -3  -2 1376.76   34.50
   2  -3   2 1377.76   35.10
  -2  -3  -2 1419.46   35.60
  -2   3  -2 1361.96   35.30
   2   3   2 1372.06   34.20
  -3  -3  -2 1249.57   31.40
  -3  -3  -2 1237.28   32.50
   3  -3   2 1227.18   31.70
   3   3   2 1215.78   30.50
  -3   3  -2 1209.88   31.70
  -4  -3  -2   25.00    3.70
  -4  -3  -2   24.30    2.80
   4  -3   2   18.40    1.90
   4  -3   2   22.60    2.90
  -4   3  -2   19.50    2.70
  -4   3  -2   18.60    3.00
   4   3   2   20.80    2.00
   5  -3   2  420.56   13.10
  -5  -3  -2  426.16   13.50
  -5  -3  -2  394.56   14.20
   5  -3   2  430.96   12.80
   5  -3   2  442.56   13.50
  -5  -3  -2  401.66   13.20
   5  -3   2  423.16   11.80
  -5   3  -2  428.06   13.00
   5   3   2  425.86   11.60
   5   3   2  413.06   12.80
  -5   3  -2  419.06   13.80
   5   3   2  419.16   13.10
   6  -3   2   98.39    4.70
   6  -3   2   98.79    5.50
   6  -3   2  104.19    6.00
  -6  -3  -2  110.69    6.40
   6  -3   2  102.59    6.30
  -6  -3  -2   96.89    6.00
  -6  -3  -2  102.79    7.50
   6   3   2   94.79    4.60
   6   3   2  104.89    5.70
   6   3   2   93.69    5.80
  -6   3  -2   93.99    6.00
  -6   3  -2  107.49    7.10
   7  -3   2   63.59    5.00
   7  -3   2   62.29    5.90
  -7  -3  -2   67.59    5.30
   7  -3   2   58.59    4.40
  -7  -3  -2   69.99    6.10
   7  -3   2   58.59    5.40
  -7  -3  -2   58.29    7.20
   7   3   2   65.99    4.20
  -7   3  -2   69.29    7.00
   7   3   2   61.89    5.10
  -7   3  -2   49.90    5.50
   7   3   2   56.69    5.50
  -8  -3  -2   30.30    3.90
   8  -3   2   34.50    4.00
   8  -3   2   22.50    3.40
   8  -3   2   34.20    4.90
   8  -3   2   34.40    4.90
  -8  -3  -2   37.10    6.50
  -8   3  -2   32.50    6.40
   8   3   2   28.40    4.20
   8   3   2   35.90    3.70
  -8   3  -2   35.40    5.00
   9  -3   2   74.49    6.60
   9  -3   2   81.59    7.80
   9  -3   2   77.79    6.70
  -9  -3  -2   62.89    8.20
   9  -3   2   87.19    6.80
  -9  -3  -2   64.19    7.30
  -9  -3  -2   87.09    6.60
  -9   3  -2   56.09    7.70
   9   3   2   72.79    7.10
   9   3   2   83.69    5.60
   9   3   2   76.39    7.10
  -9   3  -2   68.19    7.40
  10  -3   2    4.70    4.30
 -10  -3  -2   -7.10    6.80
 -10  -3  -2    4.40    4.50
  10  -3   2   -6.30    4.00
  10  -3   2    0.30    4.20
 -10  -3  -2   -1.10    3.40
  10   3   2   -2.20    3.70
  10   3   2   -0.60    3.80
 -10   3  -2    7.20    3.40
 -10   3  -2   -1.20    6.20
  10   3   2   -2.90    4.10
  11  -3   2   -8.00    4.40
 -11  -3  -2   -0.10    4.70
  11  -3   2   -7.50    5.10
  11  -3   2    2.70    5.10
 -11  -3  -2   -3.40    7.50
 -11  -3  -2    5.50    4.20
  11  -3   2   -6.20    4.80
  11   3   2    0.10    4.50
  11   3   2   -5.50    5.00
  11   3   2   -2.10    4.50
 -11   3  -2   -5.80    3.40
 -11   3  -2  -10.50    6.70
 -11   3  -2   -1.40    4.60
  12  -3   2   11.00    6.60
 -12  -3  -2    6.70    5.40
 -12  -3  -2    4.50    6.20
  12  -3   2    2.40    6.10
  12  -3   2    7.20    6.30
 -12  -3  -2    8.70    4.80
  12   3   2   -5.00    5.50
 -12   3  -2    5.50    5.60
  12   3   2    3.50    5.60
 -12   3  -2   13.80    4.10
  12   3   2    0.00    3.50
 -12   3  -2   10.00    8.40
 -13  -3  -2   -2.60    6.40
  13  -3   2   -5.20    7.50
  13  -3   2   -0.20    7.10
  13   3   2   -2.00    5.60
  14  -4  -2   33.30   11.10
 -14  -4   2   32.70    9.20
 -14  -4   2   28.60    9.40
  14  -4  -2   16.90    9.00
 -14   4   2   33.30    8.60
  14   4  -2   29.10    7.80
 -14   4   2   28.20    8.30
 -13  -4   2   72.29    9.80
  13  -4  -2   66.49    9.30
  13  -4  -2   54.69    9.60
  13  -4  -2   69.59   11.00
 -13  -4   2   61.89   12.10
 -13  -4   2   52.69    9.10
 -13   4   2   71.79    8.60
  13   4  -2   83.69    9.00
 -13   4   2   70.69    8.90
  13   4  -2   49.00    8.70
  12  -4  -2  193.38   14.70
 -12  -4   2  191.28   16.00
 -12  -4   2  221.68   15.20
  12  -4  -2  226.18   13.70
 -12  -4   2  207.88   14.70
  12  -4  -2  214.78   15.10
  12   4  -2  216.68   12.30
 -12   4   2  212.08   12.20
 -12   4   2  203.38   13.10
  12   4  -2  173.48   15.00
  12   4  -2  203.08   12.20
 -11  -4   2  198.88   14.70
  11  -4  -2  218.78   12.00
  11  -4  -2  193.68   13.20
 -11  -4   2  179.78   13.10
  11  -4  -2  191.98   13.20
 -11  -4   2  220.18   13.80
  11   4  -2  198.08   10.90
  11   4  -2  184.68   13.70
 -11   4   2  195.98   11.70
  11   4  -2  207.18   11.00
 -11   4   2  201.48   11.30
 -10  -4   2    6.60    6.30
  10  -4  -2    2.90    4.70
  10  -4  -2    6.60    4.60
  10  -4  -2   14.90    5.80
 -10  -4   2   11.50    5.10
 -10  -4   2    0.70    4.90
  10   4  -2   -0.60    4.90
 -10   4   2    8.00    4.10
 -10   4   2    6.60    4.30
  10   4  -2   13.50    4.20
  10   4  -2    7.90    4.20
   9  -4  -2   11.80    4.50
  -9  -4   2    4.00    4.60
   9  -4  -2   12.10    4.70
  -9  -4   2   11.20    3.60
   9  -4  -2   10.00    4.00
  -9  -4   2    2.20    3.90
  -9  -4   2   16.30    6.10
   9   4  -2    5.90    3.10
   9   4  -2   14.50    3.60
   9   4  -2    8.90    4.70
  -9   4   2   11.80    3.90
  -9   4   2    8.70    3.80
  -8  -4   2  100.39    8.00
  -8  -4   2   92.29    8.80
   8  -4  -2   87.49    6.80
  -8  -4   2   97.79    8.20
   8  -4  -2  105.99    7.70
   8  -4  -2   95.49    7.70
  -8  -4   2   86.69    6.50
   8   4  -2   98.99    6.30
   8   4  -2  115.49    6.70
  -8   4   2   90.69    6.90
  -8   4   2   97.69    6.50
  -7  -4   2  405.16   15.50
  -7  -4   2  403.46   13.80
   7  -4  -2  377.86   13.40
   7  -4  -2  394.46   14.90
  -7  -4   2  426.26   15.00
   7  -4  -2  429.76   14.30
  -7  -4   2  420.36   15.20
   7   4  -2  408.16   13.30
  -7   4   2  409.66   14.20
   7   4  -2  421.76   15.10
  -7   4   2  397.96   13.10
   6  -4  -2  222.48    8.60
  -6  -4   2  223.88   10.20
  -6  -4   2  222.18   10.30
   6  -4  -2  234.88   10.50
   6  -4  -2  224.28    9.30
   6   4  -2  243.28    8.70
   6   4  -2  237.88    9.90
  -6   4   2  220.88    7.90
   5  -4  -2  825.32   23.30
  -5  -4   2  814.12   24.50
   5  -4  -2  858.51   22.50
   5   4  -2  846.12   22.60
   5   4  -2  818.72   23.70
  -5   4   2  831.42   21.70
  -4  -4   2 1787.82   45.30
   4  -4  -2 1873.21   46.80
   4  -4  -2 1865.31   45.50
  -4  -4   2 1808.02   47.80
  -4   4   2 1857.71   45.00
   4   4  -2 1769.12   45.60
   4   4  -2 1775.32   46.80
  -3  -4   2 1178.68   30.10
   3  -4  -2 1237.78   31.50
   3  -4  -2 1192.18   30.00
  -3  -4   2 1177.38   32.50
   3   4  -2 1140.29   30.10
   3   4  -2 1199.78   31.70
   2  -4  -2    8.70    1.50
  -2  -4   2    9.70    1.70
   2  -4  -2    9.80    2.20
  -2  -4   2    6.60    2.70
   2   4  -2    9.60    1.40
   2   4  -2   13.60    2.60
  -1  -4   2 1002.90   26.20
   1  -4  -2 1008.00   25.30
   1  -4  -2 1063.19   26.50
   1  -4  -2 1006.70   27.20
   1   4  -2 1026.00   27.30
   1   4  -2 1029.80   25.40
   0  -4  -2  146.59    4.50
   0  -4   2  144.79    5.40
   0  -4  -2  158.08    5.90
   0   4  -2  151.28    4.30
   0   4  -2  151.68    6.20
  -1  -4  -2  200.48    5.80
  -1  -4  -2  192.38    7.10
   1  -4   2  192.58    6.70
  -1   4  -2  187.08    7.00
   2  -4   2  325.77   10.20
  -2  -4  -2  345.67   10.90
  -2  -4  -2  339.47    9.60
  -2   4  -2  331.87   10.40
   2   4   2  329.17    9.10
   3  -4   2  789.72   19.20
  -3  -4  -2  780.32   22.00
   3  -4   2  745.83   20.90
  -3  -4  -2  756.02   20.60
  -3   4  -2  786.52   21.00
   3   4   2  787.72   19.40
   4  -4   2  316.57    8.80
  -4  -4  -2  309.57   10.10
  -4  -4  -2  323.07   11.70
   4  -4   2  311.57   10.30
  -4   4  -2  307.07   10.10
   4   4   2  307.97    8.40
  -4   4  -2  304.67   11.00
   5  -4   2  142.39    6.30
   5  -4   2  145.99    7.20
  -5  -4  -2  134.89    8.10
   5  -4   2  142.29    6.70
  -5  -4  -2  140.09    6.80
   5  -4   2  143.09    5.40
  -5  -4  -2  141.89    6.70
   5   4   2  140.09    4.90
  -5   4  -2  137.19    7.40
   5   4   2  146.69    6.90
   5   4   2  158.98    6.60
  -5   4  -2  137.09    6.50
   6  -4   2    8.10    3.00
  -6  -4  -2   11.90    3.40
   6  -4   2   13.00    2.50
   6  -4   2   15.50    3.30
  -6  -4  -2   15.40    4.70
   6  -4   2   11.80    2.50
  -6  -4  -2   12.80    3.00
   6   4   2    5.20    2.50
  -6   4  -2   10.00    3.70
   6   4   2    8.30    2.50
   6   4   2   15.00    2.10
  -6   4  -2   10.00    3.00
   7  -4   2    9.10    2.90
  -7  -4  -2    2.50    4.80
   7  -4   2    7.50    2.50
  -7  -4  -2    9.80    3.00
   7  -4   2   11.80    3.60
   7  -4   2   16.50    4.00
   7   4   2    9.10    3.10
   7   4   2   13.40    2.30
  -7   4  -2    7.60    3.20
  -7   4  -2   17.90    4.60
  -8  -4  -2  113.79    7.90
   8  -4   2  110.69    6.70
  -8  -4  -2  102.99   10.30
   8  -4   2  111.29    7.90
   8  -4   2  108.39    6.60
   8  -4   2   99.79    7.30
  -8  -4  -2  104.39    6.90
   8   4   2  101.59    7.10
  -8   4  -2  100.99    7.40
  -8   4  -2  104.29    8.80
   8   4   2  106.99    5.40
   8   4   2  100.79    7.30
   9  -4   2   -0.80    3.90
  -9  -4  -2    3.30    3.90
   9  -4   2    7.20    4.00
   9  -4   2    6.10    3.20
   9  -4   2   12.00    4.00
  -9  -4  -2   14.30    6.80
  -9  -4  -2    4.50    3.30
  -9   4  -2    4.00    4.30
   9   4   2    2.20    3.60
  -9   4  -2    5.20    5.90
   9   4   2    2.60    3.50
  10  -4   2   86.49    8.30
 -10  -4  -2   95.69   10.00
 -10  -4  -2  100.79    9.40
 -10  -4  -2  100.09    7.90
  10  -4   2   98.19    9.70
  10  -4   2   98.39    8.70
 -10  -4  -2  109.19   11.50
  10   4   2   99.99    8.60
 -10   4  -2   91.99   10.60
  10   4   2   92.09    8.80
 -11  -4  -2  136.49   12.30
  11  -4   2  141.99    9.70
  11  -4   2  124.79   10.20
 -11  -4  -2  127.89   10.70
  11  -4   2  150.98   11.90
 -11  -4  -2  130.59    9.80
  11  -4   2  132.09   11.00
 -11  -4  -2  137.49   14.90
  11   4   2  122.09   10.70
 -11   4  -2  133.19   10.50
 -11   4  -2  118.09    8.40
  11   4   2  119.79    9.80
  11   4   2  123.49   10.20
 -11   4  -2  131.89   13.70
  12  -4   2   39.10    7.90
  12  -4   2   18.30    6.80
 -12  -4  -2   45.80    6.60
 -12  -4  -2   29.00    6.90
  12  -4   2   17.50    6.80
 -12  -4  -2   42.30    8.10
  12   4   2   39.90    6.90
 -12   4  -2   38.00    4.70
  12   4   2   30.70    6.80
 -12   4  -2   31.70    6.80
 -12   4  -2   37.40    9.20
  13  -4   2    4.70    8.20
  13  -4   2    0.30    8.00
 -13  -4  -2    5.30    6.80
 -13  -4  -2   11.00    6.20
 -13  -4  -2   13.20    7.90
 -13   4  -2   10.10    6.30
  13   4   2   14.30    6.60
 -14  -5   2   15.30    8.80
  14  -5  -2   22.60   11.10
  14  -5  -2   28.70    9.30
 -14  -5   2    7.90    8.60
  14   5  -2   24.50    7.70
 -14   5   2   10.40    7.90
 -14   5   2    7.90    7.60
  13  -5  -2   -4.60    7.00
 -13  -5   2    0.90    7.20
 -13  -5   2   -2.70    7.00
  13  -5  -2    8.60    9.00
 -13  -5   2    7.40   11.10
  13  -5  -2    5.60    7.20
 -13   5   2    4.20    6.20
 -13   5   2    0.30    6.50
  13   5  -2   -1.90    5.60
  12  -5  -2   22.90    6.80
 -12  -5   2   20.70    7.30
 -12  -5   2   31.60   10.10
  12  -5  -2   32.70    8.90
 -12  -5   2   32.30    8.00
  12  -5  -2   29.00    8.30
  12   5  -2   25.00    6.40
 -12   5   2   36.70    7.10
  12   5  -2   24.60    9.10
  12   5  -2   31.00    6.00
 -12   5   2   17.20    6.10
  11  -5  -2    4.00    5.60
  11  -5  -2    5.20    5.50
 -11  -5   2   -3.40    7.60
 -11  -5   2    4.40    5.60
 -11  -5   2    5.10    5.40
  11  -5  -2    2.10    6.60
 -11   5   2   11.30    5.30
 -11   5   2    6.70    4.70
  11   5  -2    0.20    4.10
  11   5  -2    9.40    7.20
  11   5  -2   -2.80    4.40
 -10  -5   2  118.29   10.90
  10  -5  -2  158.68   11.20
 -10  -5   2  156.98   13.00
  10  -5  -2  141.09    9.90
 -10  -5   2  128.49   10.80
  10  -5  -2  140.89   11.60
  10   5  -2  149.09    8.80
  10   5  -2  126.79   11.90
 -10   5   2  146.79    9.20
 -10   5   2  136.99    9.70
  10   5  -2  146.49    8.70
  -9  -5   2    7.60    4.90
   9  -5  -2   10.20    4.90
  -9  -5   2   13.80    6.10
  -9  -5   2    7.20    4.50
  -9  -5   2   10.10    3.50
   9  -5  -2    8.00    4.90
   9  -5  -2    5.10    3.90
   9   5  -2    9.10    5.40
  -9   5   2    9.20    4.20
   9   5  -2    9.60    3.40
  -9   5   2    8.10    3.80
   9   5  -2   14.60    4.10
   8  -5  -2   62.59    6.20
  -8  -5   2   64.99    7.60
  -8  -5   2   61.59    7.70
   8  -5  -2   70.99    7.10
  -8  -5   2   76.39    7.70
  -8  -5   2   53.49    5.90
   8  -5  -2   67.19    7.30
   8   5  -2   66.59    5.70
   8   5  -2   77.99    5.90
  -8   5   2   57.89    6.40
  -8   5   2   76.79    6.00
   8   5  -2   67.49    7.80
  -7  -5   2   13.20    4.00
  -7  -5   2   11.80    5.00
   7  -5  -2    5.90    3.70
  -7  -5   2   20.30    4.30
   7  -5  -2   13.40    3.20
   7  -5  -2   17.50    4.20
  -7  -5   2   15.40    3.40
  -7   5   2   18.80    4.20
   7   5  -2    6.90    3.70
  -7   5   2   15.30    3.00
   7   5  -2   11.00    2.90
   6  -5  -2  140.79    8.70
  -6  -5   2  148.99    8.60
  -6  -5   2  161.38    9.10
   6  -5  -2  147.99    7.70
   6  -5  -2  139.89    6.60
  -6  -5   2  153.18    9.10
   6   5  -2  150.38    6.80
   6   5  -2  143.19    8.00
  -6   5   2  147.49    6.10
  -5  -5   2    4.40    1.90
   5  -5  -2    2.90    1.80
   5  -5  -2    3.60    2.60
  -5  -5   2    2.80    3.80
   5   5  -2    2.80    1.90
  -5   5   2    1.80    1.70
   5   5  -2   -1.10    2.40
   4  -5  -2  112.59    4.70
  -4  -5   2  106.09    7.30
   4  -5  -2  112.69    6.10
  -4  -5   2  108.39    4.50
   4   5  -2  101.29    4.80
   4   5  -2  106.89    6.10
  -3  -5   2  105.99    4.40
  -3  -5   2  115.59    7.30
   3  -5  -2  110.79    4.30
   3  -5  -2  115.49    5.90
   3   5  -2  107.49    4.50
   3   5  -2  108.09    6.00
   2  -5  -2  114.89    4.10
   2  -5  -2  115.79    5.80
  -2  -5   2  113.29    6.70
  -2  -5   2  117.59    4.60
   2   5  -2  116.89    4.30
   2   5  -2  123.79    6.10
  -1  -5   2   11.10    1.90
   1  -5  -2   11.70    2.50
   1  -5  -2   11.10    2.40
   1  -5  -2   16.20    1.10
   1   5  -2   10.40    2.50
   1   5  -2   12.90    1.40
   0  -5   2   15.20    2.20
   0  -5  -2   12.20    2.60
   0  -5  -2   13.70    1.30
   0   5  -2   12.90    1.20
   0   5  -2    8.50    2.30
   1  -5   2   35.60    3.00
  -1  -5  -2   39.50    3.90
  -1  -5  -2   37.00    2.20
  -1   5  -2   36.50    3.40
  -2  -5  -2  152.98    5.60
   2  -5   2  164.98    6.30
  -2  -5  -2  166.08    7.40
   2   5   2  155.28    5.00
  -2   5  -2  156.58    6.30
  -3  -5  -2  103.89    4.80
   3  -5   2  100.59    5.20
  -3  -5  -2  100.79    6.30
   3   5   2  102.19    3.30
  -3   5  -2  105.79    5.10
   4  -5   2   29.80    3.50
   4  -5   2   31.40    3.90
  -4  -5  -2   26.90    3.30
  -4  -5  -2   38.10    5.00
   4  -5   2   28.40    2.40
  -4  -5  -2   32.70    3.60
  -4   5  -2   29.40    3.50
   4   5   2   31.20    1.80
   5  -5   2  182.08    8.50
   5  -5   2  195.08    6.70
   5  -5   2  208.88    7.80
  -5  -5  -2  201.48   10.10
  -5  -5  -2  205.88    8.50
   5  -5   2  194.68    8.10
  -5   5  -2  195.48    7.80
   5   5   2  206.68    5.90
  -5   5  -2  194.68    9.10
  -6  -5  -2    3.00    2.90
   6  -5   2   -1.50    3.00
  -6  -5  -2    1.70    2.40
   6  -5   2    3.70    2.80
   6  -5   2   -1.10    2.10
   6  -5   2    2.70    2.20
  -6  -5  -2   -1.10    3.90
  -6   5  -2    2.10    3.30
   6   5   2    1.00    2.60
  -6   5  -2    1.20    2.60
   6   5   2   -0.70    1.40
   6   5   2    2.30    2.50
   7  -5   2   19.40    3.10
  -7  -5  -2   22.50    3.80
  -7  -5  -2   19.70    3.90
  -7  -5  -2   23.20    5.60
   7  -5   2   24.60    3.60
   7  -5   2   23.70    4.40
  -7  -5  -2   22.70    4.60
   7  -5   2   28.10    4.60
  -7   5  -2   19.00    4.70
  -7   5  -2   16.10    3.70
   7   5   2   25.30    3.00
   7   5   2   22.70    3.60
   7   5   2   23.80    3.90
   8  -5   2    4.20    3.90
  -8  -5  -2    9.10    5.60
  -8  -5  -2    9.00    3.80
  -8  -5  -2    9.50    3.60
   8  -5   2    5.60    2.80
  -8  -5  -2    8.70    4.10
   8  -5   2    9.80    3.80
   8  -5   2    8.20    4.10
   8   5   2   16.80    4.00
   8   5   2    7.00    3.80
  -8   5  -2   16.00    5.50
  -8   5  -2    4.10    3.70
  -9  -5  -2   72.49    7.20
  -9  -5  -2   72.09    7.90
  -9  -5  -2   67.69    9.90
   9  -5   2   75.49    8.80
   9  -5   2   61.49    7.40
   9  -5   2   59.89    7.20
  -9  -5  -2   57.99    6.80
   9  -5   2   64.89    6.40
   9   5   2   71.89    7.30
  -9   5  -2   72.69    7.80
   9   5   2   86.49    7.60
  -9   5  -2   49.50    7.40
 -10  -5  -2    1.70    7.60
 -10  -5  -2    0.70    5.00
  10  -5   2    2.20    4.80
  10  -5   2    6.30    5.40
  10  -5   2    2.20    5.00
 -10  -5  -2    7.20    4.60
 -10  -5  -2    4.60    4.30
 -10   5  -2    8.00    7.30
  10   5   2    2.90    4.80
  10   5   2    0.40    4.20
 -11  -5  -2   -1.50    5.20
 -11  -5  -2    6.00    5.90
 -11  -5  -2   -0.50    9.80
  11  -5   2    6.00    6.20
  11  -5   2    9.20    5.90
  11  -5   2   -0.70    4.90
 -11  -5  -2    2.40    4.50
  11  -5   2    7.70    6.50
 -11   5  -2    6.70    5.00
 -11   5  -2   -2.60    8.00
  11   5   2    0.90    4.90
  11   5   2   -3.80    4.40
  11   5   2    1.50    5.60
 -12  -5  -2    1.60    7.30
 -12  -5  -2    8.90    5.60
  12  -5   2    5.40    7.60
  12  -5   2    5.00    7.30
 -12  -5  -2   -0.70    6.10
  12   5   2   -2.60    5.20
  12   5   2   -0.20    3.80
 -12   5  -2    3.60    5.90
  14  -6  -2   56.89   12.40
 -14  -6   2   46.40   10.90
 -14  -6   2   31.90   10.90
  14  -6  -2   54.79   12.30
  14   6  -2   51.29    8.70
 -14   6   2   52.69    9.90
 -14   6   2   53.89    9.50
 -13  -6   2   47.30    9.40
  13  -6  -2   67.49   12.00
  13  -6  -2   67.19    9.80
  13  -6  -2   42.40   10.40
 -13  -6   2   61.79   11.10
 -13   6   2   65.49    9.00
 -13   6   2   65.89    8.60
  13   6  -2   64.69    8.30
 -12  -6   2   27.60   10.40
  12  -6  -2   21.60    8.80
 -12  -6   2   18.90    8.00
  12  -6  -2    8.70    7.90
  12  -6  -2    9.70    6.70
 -12  -6   2   23.10    7.70
  12   6  -2   12.60    6.10
  12   6  -2   10.80    5.20
 -12   6   2   15.30    6.00
 -12   6   2   22.70    6.80
  12   6  -2   40.50    9.50
  11  -6  -2   12.00    7.40
 -11  -6   2    7.50    6.30
  11  -6  -2   11.10    6.80
  11  -6  -2   18.40    6.10
 -11  -6   2    5.40    6.40
 -11  -6   2    9.60    8.90
  11   6  -2    5.80    4.30
  11   6  -2    2.40    7.10
 -11   6   2   16.30    5.10
  11   6  -2    8.20    4.40
 -11   6   2   11.10    5.70
  10  -6  -2  194.78   11.40
 -10  -6   2  198.08   14.90
  10  -6  -2  214.98   13.40
  10  -6  -2  204.68   14.10
 -10  -6   2  224.38   14.20
 -10  -6   2  192.58   13.30
 -10   6   2  209.18   11.10
 -10   6   2  210.88   11.40
  10   6  -2  239.68   10.40
  10   6  -2  218.28   10.70
  10   6  -2  193.18   13.60
  -9  -6   2  154.38   11.40
   9  -6  -2  147.89   10.70
  -9  -6   2  149.39   12.50
  -9  -6   2  143.49   10.70
   9  -6  -2  121.49    8.80
   9  -6  -2  151.78   11.40
  -9   6   2  154.98    8.90
   9   6  -2  159.48    8.10
   9   6  -2  160.68   11.80
  -9   6   2  154.18    9.20
   9   6  -2  157.98    8.60
   8  -6  -2    7.30    4.60
  -8  -6   2   10.20    6.00
   8  -6  -2    4.40    4.50
  -8  -6   2    0.50    3.90
   8  -6  -2    9.10    3.60
  -8  -6   2    4.30    4.10
  -8   6   2   10.60    3.50
   8   6  -2    8.40    3.10
   8   6  -2   14.70    3.30
   8   6  -2    9.30    4.70
  -8   6   2   10.80    3.50
  -7  -6   2   31.50    3.80
   7  -6  -2   33.40    5.00
   7  -6  -2   34.10    4.10
  -7  -6   2   24.40    4.90
  -7  -6   2   26.30    4.90
  -7  -6   2   41.80    6.80
   7  -6  -2   25.00    5.00
  -7   6   2   27.40    3.60
   7   6  -2   26.40    5.10
   7   6  -2   37.70    4.30
   6  -6  -2  151.48    6.80
   6  -6  -2  147.19    9.30
  -6  -6   2  138.49    5.70
  -6  -6   2  159.68    8.80
   6  -6  -2  150.68    8.00
  -6  -6   2  153.18    9.80
  -6  -6   2  155.08    9.60
   6   6  -2  154.08    7.00
   6   6  -2  148.39    8.50
  -6   6   2  151.88    6.50
   5  -6  -2  261.87   11.50
  -5  -6   2  242.08    7.50
  -5  -6   2  207.38   13.20
   5  -6  -2  242.68    8.20
  -5  -6   2  229.88   11.40
   5  -6  -2  229.18    9.60
   5   6  -2  243.38    8.60
   5   6  -2  213.38    9.70
   4  -6  -2   75.19    5.80
  -4  -6   2   76.19    3.60
   4  -6  -2   78.39    3.90
  -4  -6   2   81.49    6.90
   4   6  -2   77.19    5.60
   4   6  -2   74.89    4.20
   3  -6  -2   27.40    3.80
  -3  -6   2   19.60    2.40
  -3  -6   2   25.10    4.90
   3  -6  -2   20.80    2.40
   3   6  -2   26.30    3.60
   2  -6  -2   56.59    4.70
  -2  -6   2   63.99    5.90
  -2  -6   2   59.79    3.30
   2   6  -2   50.19    4.80
   1  -6  -2   15.40    2.90
  -1  -6   2   20.50    2.50
   1   6  -2   19.40    3.10
   0  -6   2  547.15   15.30
   0  -6  -2  548.55   16.90
   0   6  -2  548.65   14.00
   0   6  -2  547.75   16.10
  -1  -6  -2  885.01   25.40
  -1  -6  -2  854.81   22.50
   1  -6   2  886.41   23.70
  -1   6  -2  927.61   21.70
  -1   6  -2  894.61   24.00
   2  -6   2   93.19    4.80
  -2  -6  -2   80.79    6.00
  -2   6  -2   87.49    4.70
   2   6   2   85.29    3.60
  -3  -6  -2  242.28    9.10
  -3  -6  -2  223.68   10.10
   3  -6   2  251.17   10.30
   3  -6   2  228.48    8.60
  -3   6  -2  228.28    8.20
   4  -6   2  336.97   12.30
   4  -6   2  325.07   11.30
  -4  -6  -2  325.07   13.10
  -4  -6  -2  328.27   11.40
  -4   6  -2  327.07   10.60
   5  -6   2  376.26   11.80
   5  -6   2  347.17   10.50
   5  -6   2  353.16   12.60
  -5  -6  -2  396.36   12.60
   5  -6   2  366.16   13.30
  -5  -6  -2  342.27   14.70
  -5  -6  -2  387.66   13.00
  -5   6  -2  384.96   13.90
  -5   6  -2  361.66   11.90
   5   6   2  397.26   12.20
   6  -6   2  229.78   10.10
  -6  -6  -2  240.48   12.60
   6  -6   2  228.08    8.20
   6  -6   2  227.98   10.80
   6  -6   2  245.68    8.90
  -6  -6  -2  238.58   10.00
  -6  -6  -2  245.28    9.90
  -6   6  -2  228.18   10.80
   6   6   2  242.68    9.50
   6   6   2  247.98    9.60
  -6   6  -2  248.28    9.40
   7  -6   2   15.50    4.40
  -7  -6  -2   16.00    6.30
   7  -6   2   13.60    3.50
   7  -6   2    7.80    2.80
   7  -6   2   12.80    4.20
  -7  -6  -2   20.00    4.90
  -7  -6  -2   17.40    4.00
  -7  -6  -2   14.00    3.60
   7   6   2   12.20    3.80
   7   6   2    7.10    3.00
  -7   6  -2   10.70    4.40
  -7   6  -2    8.70    3.50
  -8  -6  -2   92.59   10.80
   8  -6   2   82.89    8.60
   8  -6   2   71.49    6.90
   8  -6   2   79.89    6.00
  -8  -6  -2   87.19    7.90
   8  -6   2   85.49    7.20
  -8  -6  -2   71.69    7.10
  -8  -6  -2   75.99    8.40
   8   6   2   77.39    7.50
   8   6   2   91.99    7.20
  -8   6  -2   83.69    8.90
  -8   6  -2   76.59    7.30
   9  -6   2  168.68   11.90
   9  -6   2  182.18   10.20
   9  -6   2  163.38   10.00
  -9  -6  -2  186.08   10.20
   9  -6   2  196.78    9.50
  -9  -6  -2  160.98   15.00
  -9  -6  -2  203.68   11.00
  -9  -6  -2  183.28   11.80
   9   6   2  198.78   10.60
  -9   6  -2  182.28   10.60
   9   6   2  178.58   10.30
  -9   6  -2  191.68   12.20
  10  -6   2   46.60    6.90
 -10  -6  -2   45.10    7.20
  10  -6   2   43.10    6.70
  10  -6   2   50.59    8.10
 -10  -6  -2   40.90    5.90
 -10  -6  -2   43.00    6.20
 -10  -6  -2   35.70    9.80
  10   6   2   53.59    6.80
 -10   6  -2   41.00    8.80
  10   6   2   60.39    6.70
  11  -6   2   29.90    7.70
  11  -6   2   33.20    7.80
 -11  -6  -2   47.30    7.50
  11  -6   2   32.20    6.20
 -11  -6  -2   32.40    7.60
  11  -6   2   17.40    6.60
 -11  -6  -2   30.20    6.10
  11   6   2   36.50    6.60
  11   6   2   32.00    7.40
 -11   6  -2   25.70    6.10
 -11   6  -2   24.90    9.50
  11   6   2   37.40    6.30
 -12  -6  -2   15.90    6.90
  12  -6   2    4.20    6.10
 -12  -6  -2    0.30    5.60
  12  -6   2    7.90    7.50
 -12  -6  -2   11.50    8.00
  12   6   2    9.10    5.80
 -12   6  -2   -2.10    5.70
  13  -7  -2   12.60    8.10
 -13  -7   2    2.20    7.80
  13  -7  -2    3.60   10.40
  13  -7  -2   -6.00    8.30
 -13  -7   2   -5.00    8.50
 -13   7   2   -2.70    6.50
  13   7  -2   10.20    6.30
 -13   7   2    3.10    7.40
 -12  -7   2    1.10    7.40
  12  -7  -2    9.10    7.00
  12  -7  -2   15.40    9.50
 -12  -7   2   -6.20    9.90
 -12  -7   2    2.20    7.20
  12  -7  -2   22.80    8.40
 -12   7   2   17.20    6.10
  12   7  -2   19.80    6.00
 -12   7   2    5.40    6.50
  12   7  -2    7.40    5.20
  12   7  -2   16.60    9.90
 -11  -7   2    3.60    6.40
  11  -7  -2   11.00    7.30
  11  -7  -2    0.20    5.40
 -11  -7   2   -1.10    6.30
  11  -7  -2    3.80    6.90
 -11  -7   2   11.10    9.10
  11   7  -2    0.50    4.40
 -11   7   2   -4.20    4.80
  11   7  -2    3.30    4.30
  11   7  -2   -0.40    7.40
 -11   7   2    4.10    6.00
  10  -7  -2    7.60    6.60
 -10  -7   2   13.10    6.10
 -10  -7   2   22.30    6.60
  10  -7  -2    6.10    5.00
  10  -7  -2    2.90    6.60
 -10  -7   2   19.60    8.90
  10   7  -2   10.00    4.30
 -10   7   2   20.90    5.70
 -10   7   2   18.20    4.90
  10   7  -2   15.80    4.10
  10   7  -2   -2.20    6.70
   9  -7  -2   -1.50    3.70
  -9  -7   2    3.80    3.30
  -9  -7   2    7.10    5.20
   9  -7  -2    2.70    5.20
  -9  -7   2    0.20    6.30
  -9  -7   2    2.10    5.00
   9  -7  -2   11.20    5.60
  -9   7   2   -0.70    3.60
   9   7  -2    1.80    5.70
   9   7  -2    4.00    3.20
  -9   7   2    6.20    4.20
   9   7  -2    5.80    3.60
  -8  -7   2   -1.00    5.90
  -8  -7   2    5.30    4.30
  -8  -7   2    5.00    2.60
   8  -7  -2   -2.70    4.00
   8  -7  -2    4.90    3.30
  -8  -7   2    0.20    4.40
   8  -7  -2   -4.60    4.30
   8   7  -2    8.50    3.60
   8   7  -2    6.10    3.10
   8   7  -2    3.60    4.70
  -8   7   2   -0.20    3.20
  -8   7   2    1.10    3.40
  -7  -7   2    1.00    3.70
   7  -7  -2    3.90    4.30
  -7  -7   2   -2.00    5.40
   7  -7  -2    0.40    2.80
   7  -7  -2    8.90    3.90
  -7  -7   2   10.80    4.30
  -7  -7   2    0.80    2.10
   7   7  -2   -9.00    3.70
   7   7  -2    3.20    2.70
  -7   7   2   -0.20    2.60
   6  -7  -2   15.40    2.90
  -6  -7   2   11.70    4.10
   6  -7  -2   13.10    4.60
   6  -7  -2   19.10    4.10
  -6  -7   2   11.50    5.40
  -6  -7   2   12.60    4.30
  -6  -7   2   19.50    2.30
  -6   7   2   19.60    3.30
   6   7  -2   14.20    2.90
   6   7  -2   18.10    4.30
  -5  -7   2  147.29    9.70
   5  -7  -2  157.18    9.80
   5  -7  -2  149.29    6.10
  -5  -7   2  141.39    9.90
  -5  -7   2  144.19    5.10
   5  -7  -2  134.79    7.90
   5   7  -2  142.99    8.20
   5   7  -2  145.29    6.50
   4  -7  -2  252.47   10.00
  -4  -7   2  239.78    7.40
  -4  -7   2  255.97   12.40
  -4  -7   2  230.18   13.90
   4  -7  -2  244.18    7.80
   4   7  -2  241.28   10.30
  -3  -7   2    9.60    1.90
  -3  -7   2   10.40    4.30
   3  -7  -2    5.10    3.00
   3   7  -2    7.60    3.20
  -2  -7   2   25.30    2.70
   2  -7  -2   32.70    3.80
  -2  -7   2   25.70    4.90
   2   7  -2   29.30    3.90
   1  -7  -2  105.89    6.70
  -1  -7   2  100.39    4.70
   1   7  -2  104.09    5.90
   0  -7   2  156.18    6.20
   0  -7  -2  152.88    8.10
   0   7  -2  157.08    7.00
   0   7   2  159.28    4.50
  -1  -7  -2  378.36   13.90
   1  -7   2  365.56   11.60
   1  -7   2  347.97   14.80
   1   7   2  400.36   10.30
  -1   7  -2  380.76    9.70
  -1   7  -2  380.56   12.00
   2  -7   2  114.49    8.00
   2  -7   2  122.59    5.90
  -2  -7  -2  110.29    7.60
  -2   7  -2  114.29    5.50
   2   7   2  113.69    4.60
  -3  -7  -2  206.78   10.40
   3  -7   2  225.48    8.70
   3  -7   2  224.68   10.10
  -3  -7  -2  208.78    8.80
  -3   7  -2  219.48    7.90
   3   7   2  204.68    7.40
  -4  -7  -2    5.00    2.80
   4  -7   2    3.70    2.70
  -4  -7  -2    3.90    4.30
   4  -7   2    7.40    3.50
   4  -7   2    5.80    2.80
   4   7   2    3.40    2.20
  -4   7  -2    6.20    2.40
   5  -7   2   68.79    6.50
  -5  -7  -2   74.09    6.20
  -5  -7  -2   80.39    6.20
   5  -7   2   70.09    6.00
   5  -7   2   79.19    5.20
  -5  -7  -2   65.99    8.00
  -5   7  -2   78.39    5.30
   5   7   2   84.09    5.70
   6  -7   2   13.50    2.80
   6  -7   2    8.00    3.70
  -6  -7  -2   11.90    3.60
   6  -7   2   14.30    4.30
  -6  -7  -2   24.10    6.40
  -6  -7  -2   19.30    3.70
   6  -7   2    8.60    2.70
  -6   7  -2   17.70    4.90
   6   7   2   17.10    3.60
   6   7   2   15.20    3.60
  -6   7  -2   13.40    3.40
   7  -7   2    8.30    2.90
  -7  -7  -2   16.20    5.00
  -7  -7  -2   13.00    6.60
  -7  -7  -2   16.10    4.10
   7  -7   2   14.40    4.50
   7  -7   2   23.90    3.70
  -7  -7  -2   14.10    4.10
   7  -7   2    8.30    4.70
  -7   7  -2   10.90    3.60
  -7   7  -2   12.20    4.90
   7   7   2   17.00    4.30
   7   7   2   19.70    3.70
   8  -7   2    2.50    4.90
  -8  -7  -2   -9.90    4.20
  -8  -7  -2   -0.20    3.70
   8  -7   2    0.90    4.30
  -8  -7  -2    6.50    7.30
  -8  -7  -2    1.60    4.00
   8  -7   2    0.50    2.90
   8  -7   2   -1.90    3.80
   8   7   2    1.80    4.10
  -8   7  -2   -1.40    5.20
   8   7   2   -1.20    3.20
  -8   7  -2    0.30    4.10
  -9  -7  -2   10.30    4.80
  -9  -7  -2   15.60    4.80
   9  -7   2   13.60    6.10
   9  -7   2    9.50    5.30
  -9  -7  -2   21.00    5.80
   9  -7   2    9.30    5.00
  -9  -7  -2   19.70    8.20
   9  -7   2   12.40    3.90
   9   7   2   11.90    5.00
  -9   7  -2   15.60    5.00
  -9   7  -2   17.30    6.50
   9   7   2    7.00    4.30
 -10  -7  -2    5.30    5.30
 -10  -7  -2    4.20    4.70
  10  -7   2   12.30    6.60
 -10  -7  -2   -1.80    9.10
  10  -7   2    2.40    5.70
 -10  -7  -2    2.60    6.20
  10  -7   2   -8.40    5.70
  10   7   2    8.30    4.50
 -10   7  -2   -3.30    6.90
  10   7   2    6.10    5.60
  11  -7   2   13.10    7.10
 -11  -7  -2    2.50    5.50
  11  -7   2   -1.50    5.10
 -11  -7  -2   -0.90    7.40
 -11  -7  -2   -0.50    6.00
  11  -7   2    3.60    7.20
 -11  -7  -2    2.70    6.00
 -11   7  -2   -2.50    5.00
  11   7   2   -3.30    4.70
  11   7   2   -6.20    6.70
 -11   7  -2   15.40    9.40
 -12  -7  -2   -4.70    6.90
  12  -7   2   11.50    8.30
 -12  -7  -2   12.00    6.50
  12  -7   2    3.90    4.30
 -12  -7  -2    0.70    8.80
 -12   7  -2    2.00    6.00
  12   7   2    1.00    5.70
  13  -8  -2   30.90   11.20
 -13  -8   2   22.70    9.10
  13  -8  -2   13.00    9.60
  13  -8  -2   29.70    9.40
 -13  -8   2   18.50   10.20
 -13   8   2   21.20    7.70
 -13   8   2   25.80    8.50
  13   8  -2   18.80    6.80
  12  -8  -2   28.80   10.40
  12  -8  -2   18.30    9.00
  12  -8  -2   24.80    7.70
 -12  -8   2   14.80    8.30
 -12  -8   2   17.00    8.60
 -12   8   2   22.60    6.60
 -12   8   2   14.50    7.30
  12   8  -2   23.70    6.00
  12   8  -2    7.90   10.30
 -11  -8   2   78.89    6.30
  11  -8  -2   78.69   11.00
  11  -8  -2   64.79    9.80
 -11  -8   2   72.19   12.00
 -11  -8   2   67.19   10.20
 -11  -8   2   73.19    9.90
  11  -8  -2   91.39    9.60
 -11   8   2  110.39   10.90
  11   8  -2   72.49   11.40
 -11   8   2   92.79    8.70
  11   8  -2   93.29    8.60
  11   8  -2   83.19    9.20
  10  -8  -2   12.10    6.90
 -10  -8   2   15.60    6.50
  10  -8  -2   29.40    6.10
 -10  -8   2   28.40    3.70
 -10  -8   2   30.60    9.80
  10  -8  -2   31.60    8.10
 -10  -8   2   21.10    7.40
 -10   8   2   23.50    6.00
  10   8  -2   23.50    7.60
 -10   8   2   25.40    5.50
  10   8  -2   28.30    5.30
  10   8  -2   32.80    4.90
  -9  -8   2  183.38   13.30
   9  -8  -2  178.18   10.30
   9  -8  -2  192.18   13.70
  -9  -8   2  168.68   11.90
  -9  -8   2  170.98    6.40
   9  -8  -2  184.78   11.70
  -9  -8   2  185.08   14.90
  -9   8   2  187.68    9.70
   9   8  -2  186.48    9.80
   9   8  -2  176.68   13.40
  -9   8   2  168.38   10.20
   9   8  -2  203.18    9.00
   8  -8  -2  191.48   12.60
  -8  -8   2  202.28   11.90
   8  -8  -2  218.98   10.00
  -8  -8   2  190.08   14.50
  -8  -8   2  224.48   13.20
   8  -8  -2  204.88   11.20
   8   8  -2  216.38   13.00
  -8   8   2  209.78    9.50
  -8   8   2  207.68   10.40
   8   8  -2  227.38    9.10
   8   8  -2  215.98    9.80
  -7  -8   2  254.57   14.60
  -7  -8   2  252.77   12.50
   7  -8  -2  240.78   13.30
   7  -8  -2  256.57   10.20
   7  -8  -2  242.48   11.80
  -7  -8   2  284.57   14.00
   7   8  -2  264.87   12.70
  -7   8   2  283.97   10.40
   7   8  -2  274.87   10.60
  -6  -8   2  161.28    5.10
  -6  -8   2  144.79   11.50
   6  -8  -2  162.98   10.50
   6  -8  -2  180.68    7.30
  -6  -8   2  170.18   11.00
   6  -8  -2  163.38    8.90
  -6  -8   2  155.28    9.60
   6   8  -2  170.38    9.80
   6   8  -2  153.08    7.60
   5  -8  -2  120.59    9.50
   5  -8  -2  120.09    7.90
  -5  -8   2  122.29    4.40
  -5  -8   2  135.19   10.60
  -5  -8   2  129.39    9.50
   5  -8  -2  128.09    5.60
   5   8  -2  121.49    8.10
   4  -8  -2  296.17    9.30
  -4  -8   2  325.57   15.20
  -4  -8   2  323.37   14.40
   4  -8  -2  322.17   14.00
  -4  -8   2  314.67    9.00
   4  -8  -2  309.47   11.80
   4   8  -2  299.77   12.30
  -3  -8   2  632.24   21.40
  -3  -8   2  571.34   21.50
  -3  -8   2  616.44   16.20
   3  -8  -2  594.24   18.40
   3   8  -2  606.04   19.10
  -2  -8   2  391.56   11.30
  -2  -8   2  375.26   16.20
  -2  -8   2  389.06   15.60
   2   8  -2  376.56   13.20
  -1  -8   2   10.70    4.20
  -1  -8   2    9.70    2.20
   1   8  -2    8.40    3.10
   0  -8  -2 1097.79   32.20
   0  -8   2 1175.38   33.20
   0  -8   2 1122.99   29.60
   0   8  -2 1125.89   30.20
   1  -8   2  564.14   16.30
  -1  -8  -2  532.65   18.80
  -1  -8  -2  573.14   16.90
   1  -8   2  582.34   19.50
  -1   8  -2  538.35   16.20
   1   8   2  554.34   14.70
  -2  -8  -2    4.30    2.40
   2  -8   2    8.20    2.90
  -2  -8  -2    9.10    4.30
   2  -8   2   10.60    3.60
  -2   8  -2    5.00    2.30
   2   8   2    8.60    1.90
   3  -8   2   39.60    4.40
  -3  -8  -2   33.50    3.90
   3  -8   2   31.40    4.70
  -3  -8  -2   31.10    5.80
  -3   8  -2   32.20    3.40
   3   8   2   36.20    3.80
  -4  -8  -2  271.37   13.60
  -4  -8  -2  290.97   11.40
   4  -8   2  310.87   12.10
   4  -8   2  298.07   12.20
   4   8   2  277.07   10.20
  -4   8  -2  308.37   10.00
   5  -8   2  275.87   12.20
   5  -8   2  273.57   11.20
  -5  -8  -2  260.17   13.90
   5  -8   2  281.87    9.50
  -5  -8  -2  279.57   11.00
  -5  -8  -2  273.17   11.30
   5   8   2  234.18   10.10
  -5   8  -2  264.57    9.60
   6  -8   2   29.80    3.40
  -6  -8  -2   19.40    7.10
  -6  -8  -2   26.00    4.30
   6  -8   2   27.10    5.20
   6  -8   2   17.40    4.80
  -6  -8  -2   21.90    4.50
  -6   8  -2   27.20    4.00
   6   8   2   18.60    3.70
  -6   8  -2   23.70    5.50
   6   8   2   28.90    4.60
  -7  -8  -2  109.09    8.30
  -7  -8  -2  120.09    8.70
   7  -8   2  105.19    8.00
  -7  -8  -2  122.49   10.20
   7  -8   2   99.19    5.80
   7  -8   2  111.19    6.60
   7  -8   2  106.59    9.80
  -7  -8  -2  134.49   12.60
  -7   8  -2  139.49    9.80
  -7   8  -2   96.59    7.20
   7   8   2  109.89    7.50
   7   8   2  120.59    8.60
   8  -8   2  206.38   10.90
   8  -8   2  188.78   12.70
  -8  -8  -2  209.58   16.20
  -8  -8  -2  208.18   11.40
  -8  -8  -2  215.58   13.00
   8  -8   2  215.98    9.60
   8  -8   2  207.88    9.10
  -8  -8  -2  230.08   12.00
  -8   8  -2  213.48   10.40
  -8   8  -2  239.98   12.70
   8   8   2  235.78   11.90
   8   8   2  246.68   10.60
  -9  -8  -2    3.60    9.70
   9  -8   2    0.40    3.40
  -9  -8  -2   -0.20    4.90
  -9  -8  -2   -3.40    4.20
   9  -8   2    5.70    5.00
   9  -8   2    6.10    5.80
  -9  -8  -2    4.70    5.70
   9  -8   2    4.80    4.90
   9   8   2    1.30    4.10
  -9   8  -2    4.80    6.30
   9   8   2   13.00    5.60
  -9   8  -2    8.70    5.10
 -10  -8  -2   11.90    5.70
 -10  -8  -2   26.90   11.70
 -10  -8  -2   11.80    6.20
 -10  -8  -2    9.90    7.30
  10  -8   2   11.40    6.40
  10  -8   2   14.40    6.30
  10  -8   2   17.10    7.50
  10   8   2   12.80    5.10
 -10   8  -2   16.60    7.70
  10   8   2   10.50    6.60
 -11  -8  -2   28.70    8.70
  11  -8   2   32.60    8.70
  11  -8   2   26.80    6.30
 -11  -8  -2   18.10    6.60
 -11  -8  -2   39.40    8.40
  11   8   2   34.20    6.40
 -11   8  -2   25.90    9.70
  11   8   2   31.80    8.60
 -11   8  -2   31.70    6.20
 -13  -9   2    9.00   10.80
  13  -9  -2    6.50   11.20
  13  -9  -2    0.10    9.10
 -13  -9   2   -3.80    9.20
 -13   9   2    7.90    8.80
 -13   9   2    4.70    8.00
  13   9  -2   11.20    6.60
  12  -9  -2   -0.90    7.40
 -12  -9   2    2.20    8.20
  12  -9  -2   -6.00    9.50
 -12  -9   2  -22.80    7.60
  12  -9  -2   -2.70    9.10
  12   9  -2   30.20   11.70
 -12   9   2   16.80    8.10
  12   9  -2   -4.80    5.20
 -12   9   2   -5.50    6.40
  11  -9  -2   -3.80    7.90
  11  -9  -2    6.50    8.50
 -11  -9   2   -3.90    7.40
 -11  -9   2    0.80    7.10
  11  -9  -2  -12.70    5.90
 -11  -9   2   10.40   11.10
  11   9  -2   -6.40    8.60
  11   9  -2    2.90    5.00
  11   9  -2   -1.00    4.40
 -11   9   2    0.40    6.60
 -11   9   2   -5.70    5.40
 -10  -9   2   23.50    7.40
 -10  -9   2   34.60   10.70
 -10  -9   2   31.60    8.10
  10  -9  -2   28.00    8.50
  10  -9  -2   40.10    8.30
  10  -9  -2   36.20    6.60
  10   9  -2   23.20    5.20
  10   9  -2   41.40    9.10
 -10   9   2   38.80    6.10
  10   9  -2   35.80    5.00
 -10   9   2   44.00    6.80
  -9  -9   2    9.80    6.30
   9  -9  -2    9.50    6.90
   9  -9  -2   -2.40    4.50
  -9  -9   2   11.20    5.80
   9  -9  -2   -4.20    5.90
  -9  -9   2    9.50    7.80
   9   9  -2   -0.50    6.30
   9   9  -2    6.40    3.40
   9   9  -2    2.80    3.90
  -9   9   2    4.40    4.20
  -9   9   2   -3.50    4.30
  -8  -9   2    8.00    4.90
  -8  -9   2    6.30    6.90
   8  -9  -2    5.60    3.90
  -8  -9   2    5.30    5.50
   8  -9  -2    5.60    5.40
   8  -9  -2    6.30    5.50
  -8   9   2    0.70    4.20
   8   9  -2    3.30    3.70
  -8   9   2    2.30    3.80
   8   9  -2    0.60    5.60
   8   9  -2    6.10    3.20
   7  -9  -2   -5.00    4.60
  -7  -9   2    4.50    4.80
   7  -9  -2    1.70    3.30
   7  -9  -2    3.30    4.70
  -7  -9   2    4.60    4.40
  -7  -9   2   -6.60    6.20
  -7   9   2    4.90    3.70
   7   9  -2    5.10    3.40
   7   9  -2    4.70    5.00
  -6  -9   2    7.40    6.70
   6  -9  -2    8.10    4.60
  -6  -9   2    6.50    4.10
   6  -9  -2    5.90    2.80
   6  -9  -2   10.50    5.10
  -6  -9   2    3.30    4.80
   6   9  -2    3.50    2.80
   6   9  -2    0.30    4.30
  -5  -9   2    8.00    4.40
  -5  -9   2    8.10    4.80
  -5  -9   2    6.10    1.50
  -5  -9   2   -6.40    5.70
   5  -9  -2   -2.30    4.10
   5  -9  -2    7.30    4.00
   5  -9  -2    2.50    2.20
   5   9  -2   -3.10    3.90
  -4  -9   2   -5.50    3.80
  -4  -9   2    5.80    6.20
   4  -9  -2   -2.10    3.50
  -4  -9   2    2.00    1.70
   4  -9  -2   -0.70    4.10
   4  -9  -2    2.50    1.90
   4   9  -2    1.10    3.70
   3  -9  -2   29.90    4.50
  -3  -9   2   13.50    4.50
  -3  -9   2   19.50    5.80
  -3  -9   2   24.60    2.70
   3  -9  -2   20.20    5.30
   3   9  -2   21.30    4.40
  -2  -9   2   14.20    4.90
  -2  -9   2    5.10    2.10
   2   9  -2    5.90    3.50
  -1  -9   2   27.60    5.30
  -1  -9   2   34.80    3.40
   1   9  -2   25.90    4.00
   0  -9   2   15.20    3.10
   0  -9  -2   15.60    4.80
   0  -9  -2   20.60    3.40
   0  -9   2    8.80    4.00
   0   9  -2   15.30    3.30
   1  -9   2  167.28   10.20
  -1  -9  -2  165.58   10.70
   1  -9   2  160.08    7.30
  -1  -9  -2  176.78    8.00
   1   9   2  159.18    5.80
  -1   9  -2  155.78    7.00
  -2  -9  -2    9.80    5.30
   2  -9   2   20.90    3.70
   2  -9   2   19.60    4.40
  -2  -9  -2   14.80    3.50
  -2   9  -2   17.40    2.90
   2   9   2   18.40    2.50
   3  -9   2  264.57   12.30
   3  -9   2  281.77   10.50
  -3  -9  -2  255.17   10.80
  -3  -9  -2  257.17   13.50
  -3   9  -2  259.47    9.00
   3   9   2  262.17    9.30
   4  -9   2    2.30    3.50
   4  -9   2    7.70    4.10
  -4  -9  -2   10.60    5.40
   4  -9   2    9.70    4.10
  -4  -9  -2    4.10    3.00
   4   9   2    5.40    3.00
  -4   9  -2    6.50    2.50
   5  -9   2   81.99    5.20
  -5  -9  -2   83.89   10.00
  -5  -9  -2   68.69    7.10
   5  -9   2   62.39    7.40
   5  -9   2   62.29    6.70
   5  -9   2   74.19    7.80
  -5  -9  -2   61.29    6.70
  -5   9  -2   68.69    5.10
   5   9   2   61.39    6.40
  -6  -9  -2   14.50    4.30
   6  -9   2    4.70    2.70
   6  -9   2   14.20    4.60
  -6  -9  -2   11.80    4.30
  -6  -9  -2   18.30    5.30
  -6  -9  -2   10.10    6.80
   6  -9   2    6.50    4.40
  -6   9  -2    9.50    3.40
   6   9   2    9.20    4.20
   6   9   2   12.90    3.60
  -7  -9  -2    3.50    4.30
  -7  -9  -2    1.70    4.20
  -7  -9  -2    7.00    8.00
   7  -9   2    5.80    2.90
   7  -9   2   11.60    4.90
   7  -9   2    7.40    4.90
  -7  -9  -2    4.90    5.00
  -7   9  -2   12.20    4.10
   7   9   2   13.30    5.10
   7   9   2   10.60    3.80
  -7   9  -2   10.80    5.70
   8  -9   2   14.70    5.10
   8  -9   2   22.00    3.90
  -8  -9  -2   10.80    8.90
   8  -9   2   23.20    6.50
  -8  -9  -2   23.20    5.60
  -8  -9  -2   21.60    5.30
  -8  -9  -2   24.10    6.20
  -8   9  -2   26.00    6.60
   8   9   2   21.30    4.40
  -8   9  -2   27.80    5.30
   8   9   2   23.40    6.10
   9  -9   2   -7.20    5.40
   9  -9   2   -3.30    6.40
  -9  -9  -2   -0.80    5.50
  -9  -9  -2    5.20    5.20
   9  -9   2    0.70    4.20
  -9  -9  -2   -5.80   10.40
  -9  -9  -2   -0.90    6.10
   9   9   2    1.70    6.10
  -9   9  -2    8.40    6.60
   9   9   2    1.50    4.20
  10  -9   2    7.10    7.20
 -10  -9  -2    1.50    6.30
 -10  -9  -2    5.20    5.60
  10  -9   2    3.90    4.00
 -10  -9  -2    7.40    7.50
 -10  -9  -2   12.00    8.20
  10  -9   2   14.00    5.20
  10   9   2    5.40    5.00
 -10   9  -2    3.20    7.80
  10   9   2    0.00    7.00
 -10   9  -2    4.70    4.80
 -11  -9  -2    4.20    6.20
  11  -9   2    3.50    8.00
 -11  -9  -2    8.50    8.90
  11  -9   2   20.50    6.30
 -11  -9  -2    4.30    7.40
  11   9   2    7.50    5.70
 -11   9  -2   10.00    5.90
  12 -10  -2   39.90   11.80
 -12 -10   2   27.60   11.20
 -12 -10   2   28.20    9.90
  12 -10  -2   41.80    9.50
 -12  10   2   49.90    8.60
  12  10  -2   67.69   11.30
 -12  10   2   39.30    9.40
  12  10  -2   37.90    6.90
 -11 -10   2   -4.20    8.80
 -11 -10   2   -0.90    7.80
 -11 -10   2    7.80    7.90
  11 -10  -2   10.70    8.90
  11 -10  -2   -0.60    8.50
  11 -10  -2    4.10    7.10
 -11  10   2    8.30    6.90
 -11  10   2   14.00    6.40
  11  10  -2   13.00    5.30
  11  10  -2   12.40   10.40
  10 -10  -2   65.99    8.20
 -10 -10   2   78.49   12.40
 -10 -10   2   67.09    9.40
  10 -10  -2   85.29    9.90
  10 -10  -2   68.09   11.10
 -10 -10   2   78.29   10.30
 -10  10   2   78.49    8.10
  10  10  -2   74.99    7.60
 -10  10   2   90.49    9.50
  10  10  -2   81.99    8.80
  10  10  -2   52.59   10.50
   9 -10  -2    2.20    6.40
  -9 -10   2   20.00    6.80
  -9 -10   2   -4.80    6.40
   9 -10  -2   -2.90    6.80
  -9 -10   2   -1.30    8.70
   9 -10  -2    0.30    4.90
   9  10  -2   -5.80    7.10
  -9  10   2    3.60    4.90
   9  10  -2    9.50    4.80
   9  10  -2   -3.80    3.20
  -9  10   2    6.10    4.80
  -8 -10   2   10.80    6.30
   8 -10  -2    4.60    6.20
   8 -10  -2    0.40    4.00
  -8 -10   2    7.40    8.30
  -8 -10   2   -1.60    4.90
   8 -10  -2    7.60    5.80
  -8  10   2   -0.20    4.30
   8  10  -2   -0.80    6.40
   8  10  -2    2.20    3.60
  -8  10   2   13.80    4.90
   7 -10  -2  104.29    9.50
  -7 -10   2  109.49   11.00
  -7 -10   2  107.29   12.60
   7 -10  -2  114.39    7.40
   7 -10  -2  122.89   11.60
  -7 -10   2  124.19    9.90
   7  10  -2  127.59    7.80
   7  10  -2  104.99   10.40
  -7  10   2  117.39    8.20
   6 -10  -2  204.78   10.80
  -6 -10   2  212.58   13.50
  -6 -10   2  188.08   14.70
  -6 -10   2  195.88   11.50
   6 -10  -2  206.98   13.00
   6 -10  -2  185.78    8.00
   6  10  -2  209.68    9.10
   6  10  -2  191.58   11.70
   5 -10  -2  214.58   12.70
  -5 -10   2  222.38   13.20
  -5 -10   2  220.18   11.90
   5 -10  -2  222.08   10.40
  -5 -10   2  235.48    6.40
  -5 -10   2  190.78   14.40
   5 -10  -2  198.98    7.50
   5  10  -2  200.68   11.50
   4 -10  -2  126.39    8.10
  -4 -10   2  144.19    5.40
  -4 -10   2  125.89   12.00
  -4 -10   2  146.09   10.90
   4 -10  -2  151.18   11.30
   4  10  -2  162.88   10.00
   3 -10  -2  295.87   14.70
  -3 -10   2  295.37   16.00
   3 -10  -2  293.57   11.10
  -3 -10   2  287.87    9.20
  -3 -10   2  319.07   15.00
   3  10  -2  289.37   12.40
  -2 -10   2  170.88   11.10
   2 -10  -2  156.28   11.30
  -2 -10   2  157.38    6.40
   2 -10  -2  147.39    8.00
   2  10  -2  146.89    8.60
  -1 -10   2   12.40    3.00
  -1 -10   2   15.40    4.70
   1 -10  -2   16.00    3.30
   1  10  -2   13.90    3.90
   0 -10   2   36.70    5.90
   0 -10   2   39.40    4.30
   0 -10  -2   30.90    3.90
   0 -10  -2   30.00    6.20
   0  10  -2   30.80    3.90
   1 -10   2  332.47   11.50
  -1 -10  -2  308.07   14.90
   1 -10   2  341.97   14.90
  -1 -10  -2  331.97   12.10
  -1  10  -2  303.17   10.60
   1  10   2  322.87    9.70
   2 -10   2  273.67   10.40
  -2 -10  -2  238.18   14.00
  -2 -10  -2  254.57   10.70
   2 -10   2  247.98   12.80
  -2  10  -2  264.07    8.90
   2  10   2  256.07    8.90
  -3 -10  -2  249.18   11.10
   3 -10   2  253.57   10.80
   3 -10   2  268.87   12.80
  -3 -10  -2  238.88   14.50
   3  10   2  251.77    9.50
  -3  10  -2  268.57    8.80
   4 -10   2  302.87   13.60
  -4 -10  -2  275.87   15.40
   4 -10   2  269.67   12.90
   4 -10   2  284.37   11.90
  -4 -10  -2  264.87   12.00
  -4  10  -2  269.37    9.40
   4  10   2  271.37   10.70
   5 -10   2  202.38    7.90
   5 -10   2  189.08   11.40
   5 -10   2  190.18   11.10
  -5 -10  -2  176.98   10.10
  -5 -10  -2  172.18    9.80
   5 -10   2  193.08   10.00
  -5 -10  -2  178.38   13.80
  -5  10  -2  192.08    8.00
   5  10   2  186.88    9.80
  -6 -10  -2   70.49    8.20
  -6 -10  -2   87.29   10.30
   6 -10   2   81.89    5.80
  -6 -10  -2   79.39    7.60
  -6 -10  -2   67.19   10.10
   6 -10   2   70.69    7.60
   6 -10   2   88.99    9.60
   6  10   2   66.19    7.00
  -6  10  -2   77.79    6.30
  -7 -10  -2   25.00    5.50
   7 -10   2   20.00    5.50
   7 -10   2   21.90    6.50
  -7 -10  -2   24.50    9.00
  -7 -10  -2   19.80    5.50
   7 -10   2   23.40    3.60
  -7 -10  -2   22.70    6.10
  -7  10  -2   22.10    4.60
  -7  10  -2   23.90    6.90
   7  10   2   18.10    4.20
   7  10   2   18.60    6.00
   8 -10   2   27.70    6.50
   8 -10   2   38.60    4.80
  -8 -10  -2   34.70    6.70
  -8 -10  -2   33.60    6.30
  -8 -10  -2   38.70    7.30
  -8 -10  -2   43.30   11.60
   8 -10   2   19.40    7.20
  -8  10  -2   23.60    6.90
   8  10   2   49.60    8.00
  -8  10  -2   45.50    5.90
   8  10   2   32.70    5.00
  -9 -10  -2   50.59    7.50
  -9 -10  -2   45.90    8.70
  -9 -10  -2   47.80    8.00
   9 -10   2   52.59    9.30
  -9 -10  -2   40.50   13.20
   9  10   2   56.69    8.90
  -9  10  -2   46.70    8.30
   9  10   2   69.09    6.90
  10 -10   2   27.50    9.10
  10 -10   2   31.00    6.20
 -10 -10  -2   25.50    8.30
 -10 -10  -2   21.30    6.70
 -10 -10  -2   28.00    8.80
 -10  10  -2   19.20    5.60
  10  10   2   19.90    8.80
  10  10   2   22.90    5.80
 -10  10  -2   12.60    8.70
  11 -10   2   64.69   11.40
 -11 -10  -2   50.79    8.60
 -11 -10  -2   38.30   10.80
 -11 -10  -2   65.59   10.10
  11 -10   2   53.89    7.90
 -11  10  -2   63.49    7.90
  11 -11  -2    9.50   10.00
  11 -11  -2    6.50    7.60
 -11 -11   2   12.60    9.20
 -11 -11   2    2.00    9.40
  11  11  -2    8.00    5.40
  11  11  -2   -6.20   10.50
 -11  11   2    6.40    6.70
 -11  11   2    5.60    7.40
 -10 -11   2   -1.70    8.40
  10 -11  -2    4.60    7.90
  10 -11  -2    8.70    6.60
 -10 -11   2   -1.20    7.20
  10 -11  -2    6.00    8.60
  10  11  -2   15.40    5.40
  10  11  -2    8.90    4.50
 -10  11   2    4.90    5.60
  10  11  -2    2.60    9.80
 -10  11   2   15.10    6.40
   9 -11  -2    1.10    6.80
   9 -11  -2   -8.10    7.30
  -9 -11   2    7.10    7.30
  -9 -11   2   -3.10    6.10
  -9 -11   2   13.00   10.30
   9 -11  -2    2.30    5.30
  -9  11   2    3.50    5.10
  -9  11   2    5.40    5.10
   9  11  -2   -7.40    7.90
   9  11  -2   -1.50    4.70
  -8 -11   2    7.70    5.70
   8 -11  -2    0.70    6.80
   8 -11  -2    3.90    4.60
   8 -11  -2   16.80    6.50
  -8 -11   2    1.30    6.50
  -8 -11   2  -11.40    8.60
   8  11  -2    5.00    4.10
   8  11  -2    3.20    7.10
  -8  11   2    4.30    4.80
  -8  11   2    2.70    5.00
  -7 -11   2   -0.40    8.90
   7 -11  -2   -0.60    5.40
  -7 -11   2   -6.40    6.00
  -7 -11   2   -7.70    4.90
   7 -11  -2   -0.70    5.60
   7 -11  -2   -4.30    3.50
   7  11  -2   -1.90    6.20
   7  11  -2    4.20    4.10
  -6 -11   2  116.39    9.80
  -6 -11   2  124.19   11.80
   6 -11  -2   97.49    6.10
  -6 -11   2  125.29   14.90
   6 -11  -2   99.29    8.90
   6 -11  -2   97.99   11.50
   6  11  -2  111.99    7.40
   6  11  -2  119.49   10.60
  -5 -11   2    6.00    7.60
   5 -11  -2    8.90    5.70
   5 -11  -2   10.10    4.40
  -5 -11   2    9.70    5.10
  -5 -11   2    0.60    5.20
   5  11  -2    8.40    5.30
   4 -11  -2   -3.80    4.60
  -4 -11   2   -0.30    2.00
  -4 -11   2   -6.30    6.60
  -4 -11   2    0.20    4.90
   4  11  -2    0.00    4.90
  -3 -11   2    0.50    2.30
  -3 -11   2   -6.30    6.30
   3 -11  -2   -4.70    4.80
   3 -11  -2    0.50    2.80
  -3 -11   2    3.20    5.20
   3  11  -2    4.60    4.50
   2 -11  -2   51.19    6.00
  -2 -11   2   53.59    7.40
   2 -11  -2   72.99    6.30
  -2 -11   2   57.69    4.80
   2 -11  -2   62.79    7.90
   2  11  -2   58.69    5.90
   1 -11  -2    6.50    3.20
  -1 -11   2    3.50    4.60
  -1 -11   2   10.80    3.20
   1 -11  -2    4.40    3.50
   1  11  -2    1.80    3.70
   0 -11   2  135.99    7.20
   0 -11  -2  144.89   11.80
   0 -11   2  125.49   10.70
   0 -11  -2  142.09    7.70
   0 -11  -2  125.79    8.90
   0  11  -2  125.69    6.80
  -1 -11  -2   -3.30    3.00
  -1 -11  -2    0.60    6.20
   1 -11   2    2.70    3.40
   1 -11   2    2.30    4.40
  -1  11  -2    6.00    2.80
   2 -11   2   19.00    4.60
  -2 -11  -2   14.30    4.00
   2 -11   2   17.10    5.20
  -2 -11  -2   14.30    6.80
  -2  11  -2   18.40    2.90
   2  11   2   15.20    3.20
   3 -11   2    7.10    5.20
  -3 -11  -2    0.10    3.70
   3 -11   2    7.10    4.60
  -3 -11  -2    1.20    6.80
   3 -11   2    9.40    4.40
   3  11   2    5.10    3.20
  -3  11  -2    4.20    2.50
   4 -11   2    1.10    4.40
  -4 -11  -2    1.10    4.10
  -4 -11  -2    7.40    7.70
   4 -11   2   -5.50    4.60
   4 -11   2   -6.30    4.20
  -4  11  -2    2.50    2.50
   4  11   2    1.50    3.60
   5 -11   2    2.20    5.10
   5 -11   2    2.20    4.50
  -5 -11  -2   10.30    8.00
  -5 -11  -2    9.30    4.50
  -5 -11  -2   12.60    5.70
   5 -11   2    6.10    2.80
   5 -11   2    1.30    4.10
  -5 -11  -2    3.40    4.70
  -5  11  -2    2.70    3.00
   5  11   2    8.10    4.50
  -6 -11  -2   12.10    8.70
   6 -11   2    5.00    5.60
   6 -11   2    0.80    4.70
  -6 -11  -2    0.10    4.60
  -6 -11  -2   -1.90    5.40
  -6 -11  -2    8.70    5.00
   6 -11   2    1.60    2.70
   6  11   2    3.20    5.10
  -6  11  -2    3.70    3.60
  -7 -11  -2   26.30    6.70
  -7 -11  -2   22.00    5.60
   7 -11   2   36.90    4.30
   7 -11   2   29.30    7.50
   7 -11   2   27.80    6.00
  -7 -11  -2   38.50    6.70
  -7 -11  -2   37.80   11.00
  -7  11  -2   32.60    7.80
  -7  11  -2   37.00    5.10
   7  11   2   35.80    5.00
   7  11   2   22.20    6.70
   8 -11   2    0.40    5.90
  -8 -11  -2   -1.00    6.40
  -8 -11  -2   19.20   11.80
  -8 -11  -2   10.50    5.70
   8 -11   2    9.90    7.30
  -8 -11  -2   10.60    6.30
  -8  11  -2    0.40    7.00
   8  11   2    8.90    7.20
   8  11   2   15.10    4.30
  -9 -11  -2   -4.20    7.10
  -9 -11  -2    2.40    5.60
  -9 -11  -2    0.80    8.40
  -9 -11  -2   15.10    7.30
   9 -11   2   -5.80    7.50
   9 -11   2    1.70    4.70
   9  11   2    1.10    4.80
  -9  11  -2   -0.20    4.60
  -9  11  -2    0.00    7.70
   9  11   2   -4.00    7.70
 -10 -11  -2   14.80    8.90
 -10 -11  -2   -1.70    7.70
 -10 -11  -2   11.90    6.90
  10 -11   2    0.70    9.30
  10 -11   2   10.60    5.90
 -10  11  -2    4.80    5.20
  10  11   2    6.90    5.40
  10  11   2   -3.50    8.80
 -11 -12   2   60.59   12.60
  11 -12  -2   91.39   14.80
 -11 -12   2   94.89   13.10
 -11  12   2   85.49    9.60
 -11  12   2  101.09   10.60
  11  12  -2   84.89   15.10
  11  12  -2   80.89    7.80
  10 -12  -2   19.30    9.60
 -10 -12   2    5.40    7.80
  10 -12  -2   11.00    6.90
 -10 -12   2   24.90    9.40
 -10  12   2   12.10    6.50
  10  12  -2    9.40    4.90
  10  12  -2   12.30   10.70
 -10  12   2   12.60    7.00
  -9 -12   2   14.80    8.60
  -9 -12   2   16.80    7.70
   9 -12  -2   15.30    6.10
   9 -12  -2   17.10    7.50
   9 -12  -2   15.70    9.00
  -9  12   2   14.10    6.00
   9  12  -2   10.80    8.90
   9  12  -2   20.10    6.00
  -9  12   2   21.70    6.40
   9  12  -2   14.60    4.60
  -8 -12   2   21.50   11.30
   8 -12  -2   17.70    7.80
   8 -12  -2   14.90    5.10
  -8 -12   2   21.50    8.10
   8 -12  -2   15.20    6.70
  -8 -12   2   19.20    6.90
   8  12  -2   18.50    8.60
   8  12  -2   17.40    5.10
  -8  12   2   14.60    5.90
  -7 -12   2   88.89   13.10
   7 -12  -2   80.39    7.10
   7 -12  -2   93.99   10.90
   7 -12  -2   78.39    9.30
  -7 -12   2   61.69    8.10
  -7 -12   2   78.49    9.80
   7  12  -2   92.19    8.20
   7  12  -2   86.89   10.00
   6 -12  -2   84.59    8.80
   6 -12  -2   71.79    5.50
  -6 -12   2   86.39   12.40
   6 -12  -2   68.29    9.40
  -6 -12   2   73.99    8.20
  -6 -12   2   80.59    9.70
   6  12  -2   72.89    9.20
   6  12  -2   88.09    7.40
   5 -12  -2  116.19   12.20
  -5 -12   2  126.29   11.50
  -5 -12   2  121.89   15.00
  -5 -12   2  142.09   12.80
   5  12  -2  119.59   11.30
  -4 -12   2  173.08   13.10
   4 -12  -2  138.19   12.30
  -4 -12   2  164.78    5.80
  -4 -12   2  154.58   14.90
   4  12  -2  140.79   11.10
   3 -12  -2   39.80    4.90
  -3 -12   2   50.69    7.50
  -3 -12   2   61.49    4.60
   3 -12  -2   64.19    8.30
   3  12  -2   57.49    6.60
  -2 -12   2   50.29    7.50
   2 -12  -2   53.59    7.60
   2 -12  -2   47.30    5.10
  -2 -12   2   59.89    5.20
   2  12  -2   57.69    6.10
   1 -12  -2   21.00    4.20
  -1 -12   2   24.90    6.20
  -1 -12   2   27.10    4.30
   1 -12  -2   25.50    4.10
   1  12  -2   19.40    4.40
   0 -12   2    8.80    5.60
   0 -12  -2   12.10    4.20
   0 -12   2   15.40    4.20
   0 -12  -2   10.60    3.80
   0  12  -2   11.10    3.40
   1 -12   2   22.90    6.30
  -1 -12  -2   14.50    4.90
   1 -12   2   15.70    4.50
  -1 -12  -2   11.70    7.00
  -1 -12  -2   13.60    3.90
  -1  12  -2   21.00    3.10
  -2 -12  -2  154.18   10.50
   2 -12   2  136.19    8.80
   2 -12   2  153.08   11.30
  -2 -12  -2  138.29    9.30
  -2 -12  -2  142.59   14.00
  -2  12  -2  144.49    6.00
  -2  12  -2  150.88    4.90
   2  12   2  134.29    7.00
  -3 -12  -2  104.89    9.10
   3 -12   2  125.49   11.10
  -3 -12  -2   94.89   10.10
  -3 -12  -2  133.29   13.50
   3 -12   2  103.69   10.20
   3 -12   2  111.19    8.50
   3  12   2  101.59    7.40
  -3  12  -2  105.39    5.30
   4 -12   2   34.80    6.20
  -4 -12  -2   50.29    7.10
   4 -12   2   57.99    6.90
  -4 -12  -2   53.49    6.60
   4 -12   2   46.40    7.10
  -4 -12  -2   53.39   10.10
   4  12   2   45.10    5.60
  -4  12  -2   55.79    4.80
  -5 -12  -2   39.80    6.20
   5 -12   2   45.20    5.20
  -5 -12  -2   37.10    6.90
  -5 -12  -2   37.20   10.80
  -5 -12  -2   35.40    6.50
   5 -12   2   50.89    6.90
   5 -12   2   35.80    6.10
   5 -12   2   42.30    7.50
  -5  12  -2   42.00    4.40
   5  12   2   41.20    6.30
  -6 -12  -2    7.40    5.20
  -6 -12  -2   19.70    6.30
   6 -12   2   14.80    7.10
  -6 -12  -2    7.10    9.30
   6 -12   2   23.50    6.40
   6 -12   2   14.50    3.30
  -6 -12  -2   10.60    5.60
   6  12   2   13.90    6.20
  -6  12  -2   19.70    4.40
  -7 -12  -2    9.60    6.40
   7 -12   2    0.90    5.70
  -7 -12  -2   11.40    5.60
   7 -12   2    7.00    7.20
  -7 -12  -2  -11.60   10.20
  -7 -12  -2    8.80    6.20
   7 -12   2    4.60    3.50
  -7  12  -2    0.50    4.40
   7  12   2    9.90    7.10
   7  12   2    4.80    4.10
   8 -12   2   11.80    8.40
  -8 -12  -2    4.30    7.20
  -8 -12  -2   17.30    7.40
   8 -12   2    8.30    4.30
  -8 -12  -2   17.90    6.70
   8  12   2    9.60    8.10
  -8  12  -2   16.40    8.60
   8  12   2   13.20    4.60
  -9 -12  -2   24.90    8.50
   9 -12   2   11.10    9.60
   9 -12   2   28.70    5.70
  -9 -12  -2   17.60    6.80
  -9 -12  -2    4.60    8.30
   9  12   2   20.70    5.50
  -9  12  -2   11.80    9.10
  -9  12  -2   22.50    5.50
   9  12   2   21.30    9.80
 -10 -13   2    3.00    9.50
 -10 -13   2   21.60   10.60
  10 -13  -2   11.40   10.60
 -10  13   2   13.20    7.40
  10  13  -2    4.80    5.00
  10  13  -2   17.10   12.30
 -10  13   2    6.40    6.70
   9 -13  -2   -3.00    8.90
  -9 -13   2    4.70    9.30
   9 -13  -2    0.90    3.90
  -9 -13   2    7.80    7.80
  -9  13   2   -1.70    6.30
   9  13  -2   10.60    4.80
   9  13  -2    4.80   10.40
  -9  13   2    1.10    6.30
  -8 -13   2    5.40    8.20
  -8 -13   2   43.30   14.00
  -8 -13   2    5.20    6.80
   8 -13  -2    1.70    8.00
   8 -13  -2   12.40    4.90
   8 -13  -2    9.10    6.20
  -8  13   2    3.50    6.30
   8  13  -2    3.70    5.20
   8  13  -2    5.70    9.00
   7 -13  -2    5.40    7.60
  -7 -13   2    2.00   11.20
   7 -13  -2    3.20    3.70
  -7 -13   2    1.60    7.30
  -7 -13   2    4.90    6.40
   7  13  -2    8.00    4.60
   7  13  -2    0.80    8.00
  -6 -13   2   -8.90   10.00
   6 -13  -2   17.20    7.90
  -6 -13   2    8.40    7.10
  -6 -13   2   17.20    6.50
   6  13  -2   15.00    4.50
   6  13  -2   21.80    8.00
   5 -13  -2    6.30    6.60
  -5 -13   2   19.00    7.90
  -5 -13   2   17.80   10.40
  -5 -13   2   11.50    6.30
   5  13  -2   12.80    7.30
   4 -13  -2   10.00    6.70
  -4 -13   2   -1.60    9.40
  -4 -13   2   20.10    7.30
   4  13  -2    8.70    6.20
  -3 -13   2    8.70    6.40
   3 -13  -2   13.50    6.70
   2 -13  -2    5.30    6.00
  -2 -13   2   13.50    6.50
   2 -13  -2    2.30    3.40
  -2 -13   2    6.30    3.30
   2  13  -2    8.40    4.80
   1 -13  -2   -1.40    3.40
  -1 -13   2    3.10    3.60
   1 -13  -2   -3.20    3.30
  -1 -13   2   -2.90    5.30
   1  13  -2   -6.90    3.50
   0 -13   2   -2.70    5.40
   0 -13  -2    1.80    3.60
   0 -13  -2    1.90    4.20
   0 -13   2    1.30    3.90
   0  13  -2    4.40    3.00
  -1 -13  -2   15.20    4.70
  -1 -13  -2   12.30    4.60
   1 -13   2   10.80    4.60
   1 -13   2   12.80    6.00
  -1 -13  -2    8.30    8.30
  -1  13  -2   11.80    2.70
   2 -13   2    0.60    5.20
  -2 -13  -2   -3.40    4.40
   2 -13   2    3.70    4.40
  -2 -13  -2    5.40    4.40
  -2 -13  -2    5.90    8.40
   2  13   2    3.20    3.20
  -2  13  -2   -2.80    2.10
  -2  13  -2    2.10    1.80
   3 -13   2    2.00    5.90
  -3 -13  -2    3.90    4.60
   3 -13   2   -7.50    4.80
  -3 -13  -2    4.20    8.80
  -3 -13  -2   -0.10    4.80
   3 -13   2    3.20    4.70
  -3  13  -2    0.50    2.40
   3  13   2    0.70    4.20
  -4 -13  -2    9.30    5.40
   4 -13   2   10.00    6.00
   4 -13   2   -1.60    4.80
  -4 -13  -2    3.00   10.00
  -4 -13  -2    2.60    4.80
   4 -13   2    7.50    5.30
  -4  13  -2    7.90    2.90
   4  13   2    6.50    5.00
  -5 -13  -2    6.20    6.00
  -5 -13  -2    7.60    5.40
   5 -13   2   11.50    3.90
   5 -13   2    5.40    5.90
  -5 -13  -2   28.00   11.20
  -5 -13  -2    7.30    5.50
   5 -13   2   11.80    5.60
   5 -13   2    8.00    6.50
   5  13   2   18.20    6.00
  -5  13  -2   12.40    3.70
  -6 -13  -2    3.50    5.70
   6 -13   2   -4.10    3.00
  -6 -13  -2    0.90    6.40
  -6 -13  -2   -1.60    5.50
   6 -13   2    2.30    5.70
  -6 -13  -2   18.60   11.20
   6 -13   2    7.20    7.30
  -6  13  -2    7.90    4.00
   6  13   2    4.10    3.90
   6  13   2    3.50    6.70
  -7 -13  -2   -7.70    6.30
  -7 -13  -2   -7.80    5.30
  -7 -13  -2   -6.40   12.50
   7 -13   2    7.40    8.10
  -7 -13  -2   -6.10    6.30
   7  13   2   15.30    8.20
   7  13   2   -6.00    4.00
  -8 -13  -2    5.80    6.60
   8 -13   2   -4.20    9.00
  -8 -13  -2   -5.70    7.40
   8 -13   2    7.30    4.60
  -8 -13  -2    8.10    7.50
  -8  13  -2    7.90    9.20
   8  13   2   -5.80    8.80
  -8  13  -2    2.40    4.40
   8  13   2   -2.40    4.40
  -9 -13  -2   -7.50    6.60
  -9 -13  -2   13.20    9.00
  -9  13  -2   -3.80    5.20
  -9 -14   2   13.20   11.00
   9 -14  -2   16.70   10.30
  -9 -14   2   22.40    9.00
   9  14  -2   22.70   11.90
  -9  14   2   19.30    7.80
   8 -14  -2   34.60   10.60
  -8 -14   2   16.90    9.40
  -8 -14   2   38.60    8.90
  -8  14   2   38.40    8.30
   8  14  -2   16.00    6.50
   8  14  -2   14.90   10.50
  -7 -14   2   32.50    9.10
   7 -14  -2   34.30   10.20
  -7 -14   2   16.30    7.60
   7  14  -2   24.40    5.80
   7  14  -2    9.00    9.60
  -6 -14   2   51.69   13.80
  -6 -14   2   55.59    8.70
   6 -14  -2   71.49   10.40
  -6 -14   2   48.70    9.70
   6  14  -2   56.79   10.10
   6  14  -2   41.10    6.20
   5 -14  -2   42.80    9.20
  -5 -14   2   58.39   13.10
  -5 -14   2   46.70    9.30
  -5 -14   2   46.90    8.10
   5  14  -2   55.19    9.00
   5  14  -2   38.40    5.70
   4 -14  -2    5.60    7.20
  -4 -14   2    5.00    7.00
   4  14  -2    7.00    6.70
   3 -14  -2   43.50    8.50
  -3 -14   2   42.50    4.90
  -3 -14   2   49.00    8.70
   3  14  -2   46.70    6.90
  -2 -14   2  211.98   15.10
   2 -14  -2  203.78   14.70
   2 -14  -2  183.58   10.60
  -2 -14   2  197.58    8.60
   2  14  -2  183.48   10.10
   1 -14  -2  117.99    9.10
  -1 -14   2  121.79    7.70
  -1 -14   2  135.59   13.40
   1  14  -2  118.09    7.10
   0 -14   2   32.90    5.40
   0 -14  -2   29.30    5.50
   0 -14   2   41.40    8.10
   0 -14  -2   30.80    5.50
   0  14  -2   31.90    3.30
  -1 -14  -2   40.60    6.10
  -1 -14  -2   56.09    6.50
   1 -14   2   54.99    8.30
   1 -14   2   63.59    6.60
  -1  14  -2   55.79    3.80
  -2 -14  -2  129.99   15.60
   2 -14   2  107.79   11.90
   2 -14   2  121.49    9.20
  -2 -14  -2  119.49   10.40
  -2 -14  -2  112.99   10.30
  -2  14  -2  119.39    5.00
  -2  14  -2  122.29    5.10
  -3 -14  -2   88.39   10.20
  -3 -14  -2   79.19    8.10
   3 -14   2   97.89    8.90
  -3 -14  -2  107.69   14.80
   3 -14   2  117.29   11.50
   3 -14   2   83.39    9.10
   3  14   2   96.69    8.00
  -3  14  -2   88.89    5.10
   4 -14   2   19.00    6.90
  -4 -14  -2    8.00   11.50
   4 -14   2   20.20    6.30
  -4 -14  -2   14.20    6.40
   4 -14   2   20.70    6.20
  -4 -14  -2   23.70    6.70
   4  14   2   33.70    6.30
  -5 -14  -2   33.30    7.00
  -5 -14  -2   32.20    7.10
  -5 -14  -2   32.10   13.40
   5 -14   2   35.80    7.00
   5 -14   2   41.20    7.50
   5 -14   2   56.69    9.10
  -5 -14  -2   45.70    7.60
   5  14   2   57.29    8.00
  -6 -14  -2   49.00    7.80
   6 -14   2   57.09    9.70
  -6 -14  -2   36.60   14.90
   6 -14   2   68.09    8.90
  -6 -14  -2   54.79    8.50
  -6 -14  -2   58.39    8.30
   6  14   2   59.69    9.20
   6  14   2   51.59    5.80
   7 -14   2   44.20   10.80
  -7 -14  -2   60.79    9.40
  -7 -14  -2   85.49   10.00
  -7 -14  -2   67.89    9.10
   7  14   2   67.09   10.40
   7  14   2   63.19    6.40
  -7  14  -2   74.19    7.80
   8 -14   2   45.80   11.80
  -8 -14  -2   46.70    9.40
  -8 -14  -2   23.50    8.60
  -8 -14  -2   52.69    9.80
   8  14   2   32.30   11.20
  -8  14  -2   44.80    6.00
   8  14   2   53.59    6.50
  -8 -15   2   -6.40    9.10
  -8 -15   2    0.10    8.80
   8 -15  -2   -8.30   10.20
  -8  15   2    0.80    8.10
   8  15  -2   -0.10    4.00
   8  15  -2    9.90   11.30
   7 -15  -2   -6.60    8.90
  -7 -15   2    5.50    7.90
  -7 -15   2   -4.50    9.30
   7  15  -2    7.20   10.00
   7  15  -2   -0.50    5.80
   6 -15  -2    7.60    9.30
  -6 -15   2   -1.50    6.90
  -6 -15   2   -6.20    8.60
  -6 -15   2   13.00    9.40
   6  15  -2   -4.30    5.10
   6  15  -2   -6.70    8.80
  -5 -15   2   -1.00    7.90
   5 -15  -2   -4.90    8.30
  -5 -15   2  -11.00    6.80
  -5 -15   2   13.30   12.70
   5  15  -2    1.10    8.00
   5  15  -2    6.70    4.90
  -4 -15   2   -4.10    7.50
   4 -15  -2  -15.80    7.60
   4  15  -2    0.70    4.50
   4  15  -2   -6.70    6.40
  -3 -15   2    3.70    7.40
   3 -15  -2    0.50    7.40
  -3 -15   2    2.40    3.40
   3  15  -2    1.00    6.00
   2 -15  -2   13.10    4.60
  -2 -15   2   13.60    7.70
  -2 -15   2   17.70    4.30
   2  15  -2   11.20    4.80
   1 -15  -2   28.80    5.60
  -1 -15   2   31.20    8.20
  -1 -15   2   33.20    5.30
   1  15  -2   27.00    3.60
   0 -15   2    1.50    7.00
   0 -15  -2    3.60    4.90
   0 -15   2    8.90    4.70
   1 -15   2   19.20    5.50
  -1 -15  -2    7.70    5.10
   1 -15   2   11.70    7.00
  -1 -15  -2    3.10    5.10
  -1  15  -2   10.20    3.10
   2 -15   2    0.90    5.20
  -2 -15  -2    6.50    5.40
  -2 -15  -2    0.20    5.40
  -2 -15  -2   -4.50   11.90
   2 -15   2    3.80    6.70
  -2  15  -2    1.90    2.00
  -2  15  -2    2.10    2.30
   3 -15   2   -0.90    6.90
  -3 -15  -2  -12.10   10.80
  -3 -15  -2   13.00    6.10
   3 -15   2    1.50    5.70
   3 -15   2    1.10    6.00
  -3 -15  -2    5.40    5.90
   3  15   2    1.80    3.90
  -4 -15  -2    5.50    6.00
   4 -15   2   14.20    6.60
   4 -15   2    1.60    6.20
  -4 -15  -2    1.20    6.00
   4 -15   2   -2.30    7.40
  -4 -15  -2    1.50   12.40
   4  15   2    1.90    6.00
  -5 -15  -2    3.10    6.80
  -5 -15  -2   -2.70   13.50
  -5 -15  -2    7.80    6.70
   5 -15   2   13.80    7.90
   5 -15   2   -0.90    6.80
   5 -15   2    3.80    6.40
   5  15   2   -9.20    5.60
  -6 -15  -2    2.40    6.70
  -6 -15  -2    2.20    7.10
   6 -15   2   10.40    9.20
  -6 -15  -2   -4.50    6.50
   6  15   2    6.90    4.80
  -7 -15  -2    5.30    7.70
  -7 -16   2   23.50    8.70
  -7 -16   2   31.00   11.60
   7 -16  -2   30.00   11.60
  -6 -16   2   20.50    8.30
   6 -16  -2   34.30   11.80
  -6 -16   2   31.80   11.30
   6  16  -2   26.90    7.00
   5 -16  -2   37.30   10.70
  -5 -16   2   21.20    9.60
   5  16  -2   36.10    6.80
   4 -16  -2   36.90   10.80
  -4 -16   2   31.40    9.80
   4  16  -2   32.50    6.20
  -3 -16   2   22.80    8.80
   3 -16  -2   26.60    9.50
   3  16  -2   19.20    5.40
  -2 -16   2   43.60    5.60
  -2 -16   2   16.80    8.50
   2 -16  -2   34.10    6.10
   2  16  -2   37.40    5.70
  -1 -16   2   53.69   10.10
  -1 -16   2   68.49    8.00
   1 -16  -2   48.30    6.80
   1  16  -2   64.49    6.10
   0 -16  -2   22.50    6.00
   0 -16   2   36.40    8.80
   0 -16   2   36.90    6.30
   0  16  -2   37.90    4.80
   1 -16   2   10.40    7.90
  -1 -16  -2   13.40    6.00
   1 -16   2    0.40    5.80
  -1  16  -2    5.70    3.40
   2 -16   2   17.50   10.40
   2 -16   2   24.60    8.40
  -2 -16  -2   20.10    6.60
   2 -16   2   15.40    6.80
   3 -16   2   21.40    7.30
   3 -16   2   17.70    7.80
   3 -16   2   25.20    8.20
  -3 -16  -2   38.60    7.60
  -3 -16  -2   42.30    8.10
  -3 -16  -2   27.80   14.60
   4 -16   2   23.90    7.90
  -4 -16  -2   30.20    7.90
   4 -16   2   27.50    8.70
  -4 -16  -2   69.09   15.40
  -4 -16  -2   14.00    7.60
   4 -16   2   24.40    8.00
   5 -16   2   19.10    9.30
   5 -16   2    0.50    4.80
  -5 -16  -2    7.70    7.30
  -5 -16  -2   13.70    7.40
   5 -17  -2   -9.40   10.60
  -5 -17   2  -11.80    9.30
   5  17  -2   -1.00    6.40
  -4 -17   2   -3.80    9.00
   4 -17  -2   -8.20    9.80
   4  17  -2    1.90    5.90
  -3 -17   2   -5.40    9.20
   3  17  -2    3.10    5.70
   2 -17  -2   -1.40    5.30
  -2 -17   2   -3.20    8.70
   2  17  -2   -2.20    5.00
   1 -17  -2    0.50    5.40
  -1 -17   2    2.50    8.40
   1  17  -2    5.60    4.70
   0 -17  -2    7.70    5.50
   0 -17   2   -1.50    6.10
   0 -17   2    4.40    8.50
   1 -17   2    0.70    8.80
   1 -17   2   -0.20    6.50
  -1 -17  -2    0.10    6.10
   2 -17   2   -2.80    7.40
  -2 -17  -2    5.10    6.80
   2 -17   2    2.20    6.90
   3 -17   2   -6.80    7.20
   3 -17   2   -2.30    7.50
  -3 -17  -2    5.90    6.80
  15   0  -3    2.80    7.80
  14   0  -3    3.10    5.90
  14   0  -3  -11.80    7.80
  14   0  -3   -1.50    6.60
 -14   0   3   -3.70    7.20
 -14   0   3    5.50    8.90
 -13   0   3    6.90    7.20
  13   0  -3   -1.40    6.00
  13   0  -3    0.70    7.60
 -13   0   3    3.10    6.30
  13   0  -3   -3.20    7.10
  12   0  -3    3.90    6.10
  12   0  -3   -3.60    4.80
 -12   0   3    5.70    6.00
 -12   0   3   -1.20    5.60
  12   0  -3   -4.10    6.50
  11   0  -3    1.60    4.30
  11   0  -3    6.30    4.90
 -11   0   3   -1.80    4.90
  11   0  -3   -0.60    5.60
 -11   0   3    2.30    4.90
 -10   0   3   -0.20    4.20
  10   0  -3    3.80    3.80
  10   0  -3    3.90    4.30
  10   0  -3   -1.40    4.60
 -10   0   3    0.20    4.10
   9   0  -3    4.50    3.80
  -9   0   3    5.40    3.90
   9   0  -3   -3.80    3.20
   9   0  -3    2.70    4.00
  -8   0   3    2.40    3.10
  -8   0   3   -0.60    3.10
   8   0  -3   -0.30    2.70
   8   0  -3   -0.70    3.40
   8   0  -3    1.50    2.80
  -7   0   3    1.00    3.30
  -7   0   3    1.70    2.50
   7   0  -3   -1.00    2.60
   7   0  -3   -0.30    2.30
   7   0  -3    0.30    2.80
   6   0  -3    0.30    2.40
  -6   0   3    1.50    2.00
   6   0  -3   -0.80    2.20
   5   0  -3    0.40    1.90
  -5   0   3    0.00    1.60
   5   0  -3   -1.50    1.70
   4   0  -3    0.40    1.40
   4   0  -3   -2.10    1.60
  -4   0   3   -1.00    1.20
  -3   0   3   -0.30    1.20
   3   0  -3    0.50    1.50
   3   0  -3   -0.60    1.70
   2   0  -3    0.40    1.40
   2   0  -3    1.90    1.60
   1   0  -3    0.10    1.40
   1   0  -3    1.30    1.60
  -1   0   3    0.50    1.40
   0   0  -3    1.40    1.50
   0   0  -3    0.30    1.50
   0   0   3   -0.90    1.20
  -1   0  -3    1.50    1.20
   1   0   3    0.10    1.20
  -1   0  -3   -2.40    1.50
   2   0   3    0.40    1.50
  -2   0  -3    0.90    1.50
  -2   0  -3   -1.40    1.60
  -3   0  -3   -0.20    1.90
  -3   0  -3   -0.40    1.80
   3   0   3   -1.50    1.60
  -4   0  -3   -2.40    1.90
  -4   0  -3   -0.30    2.50
   4   0   3   -1.40    1.80
   5   0   3   -1.30    1.90
   5   0   3   -2.70    1.80
  -5   0  -3    0.40    3.20
  -5   0  -3    0.20    2.30
   5   0   3    0.20    2.10
   6   0   3   -1.00    2.20
   6   0   3   -2.20    2.40
   6   0   3   -1.50    2.40
  -6   0  -3   -2.80    2.60
  -6   0  -3    4.40    2.50
  -6   0  -3   -0.30    3.40
  -7   0  -3    3.50    3.30
   7   0   3    1.20    2.70
  -7   0  -3    0.70    4.30
   7   0   3    2.20    2.60
  -7   0  -3    4.50    2.80
   7   0   3    1.70    2.80
  -8   0  -3    5.30    3.10
  -8   0  -3    0.20    3.90
   8   0   3   -4.90    3.10
  -8   0  -3   -4.50    4.20
   8   0   3    3.40    3.00
   8   0   3    1.20    3.20
   9   0   3   -2.10    3.00
   9   0   3    0.50    3.60
   9   0   3    0.10    3.40
  -9   0  -3    4.90    5.30
  -9   0  -3    1.10    4.60
  -9   0  -3    1.50    3.10
   9   0   3   -0.50    2.90
  10   0   3    2.90    4.40
  10   0   3    8.10    4.30
  10   0   3   -5.50    3.90
 -10   0  -3    1.00    6.20
 -10   0  -3    1.70    5.40
 -10   0  -3   -4.60    3.30
  11   0   3    4.20    5.40
  11   0   3    6.30    4.90
 -11   0  -3    3.20    4.00
 -11   0  -3   -2.40    7.10
  11   0   3   -2.80    4.80
 -11   0  -3   -1.10    5.00
  11   0   3    4.70    5.00
 -12   0  -3    3.00    5.50
  12   0   3    2.70    5.80
  12   0   3   -0.90    5.80
 -12   0  -3    2.20    4.50
  12   0   3    4.00    5.80
  15  -1  -3   36.60    9.30
  15  -1  -3    6.00    7.30
 -15  -1   3   27.20    9.20
 -15  -1   3   24.70    9.40
 -15   1   3   20.00    9.00
  15   1  -3   26.40    8.70
  14  -1  -3   47.40   10.80
  14  -1  -3   66.09    9.60
 -14  -1   3   34.60    9.10
 -14  -1   3   60.39   10.70
 -14  -1   3   61.69    9.50
  14   1  -3   56.09    9.10
  14   1  -3   61.99   10.40
 -14   1   3   55.39   10.20
 -14   1   3   71.89   10.20
 -13  -1   3   67.69   10.00
  13  -1  -3   79.39   10.70
  13  -1  -3   72.49    9.60
 -13  -1   3   65.49    9.20
  13  -1  -3   54.79    9.60
 -13   1   3   64.49    8.90
 -13   1   3   62.89    8.90
  13   1  -3   57.29   10.00
  13   1  -3   71.29    8.80
  13   1  -3   62.59    8.70
 -12  -1   3   36.00    8.20
  12  -1  -3   19.30    6.10
  12  -1  -3   24.80    7.80
 -12  -1   3   21.40    6.40
  12  -1  -3   21.50    7.10
 -12   1   3   26.80    6.70
  12   1  -3   10.30    7.10
  12   1  -3   29.40    7.10
 -12   1   3   21.80    7.00
  12   1  -3   26.50    6.50
 -11  -1   3   29.60    6.60
 -11  -1   3   36.00    7.30
  11  -1  -3   37.90    7.20
  11  -1  -3   39.80    7.30
  11  -1  -3   35.20    6.60
  11   1  -3   31.80    7.40
 -11   1   3   29.70    6.10
  11   1  -3   41.90    6.70
 -11   1   3   30.40    6.40
  11   1  -3   41.90    6.90
  10  -1  -3   77.69    8.60
 -10  -1   3   70.59    7.80
  10  -1  -3   74.29    8.00
 -10  -1   3   90.49    8.90
  10  -1  -3   70.19    8.20
  10   1  -3   75.09    8.10
 -10   1   3   70.59    7.60
  10   1  -3   79.19    8.20
  10   1  -3   80.79    9.50
 -10   1   3   69.59    7.50
  -9  -1   3   85.19    7.60
  -9  -1   3   94.09    8.30
   9  -1  -3   90.29    8.00
   9  -1  -3   84.09    7.60
   9  -1  -3   88.79    7.80
   9   1  -3   99.39    7.40
   9   1  -3   87.69    7.60
   9   1  -3   75.39    7.70
  -9   1   3   91.49    8.30
  -9   1   3  100.89    7.00
   8  -1  -3  156.08    8.80
  -8  -1   3  157.68    8.60
  -8  -1   3  167.28    9.30
   8  -1  -3  150.78    9.00
   8  -1  -3  160.28    9.00
  -8   1   3  159.88    9.10
   8   1  -3  156.98    9.10
   8   1  -3  159.98    8.50
   8   1  -3  157.28    8.90
  -8   1   3  149.69    7.60
   7  -1  -3   54.59    5.60
  -7  -1   3   62.79    6.40
   7  -1  -3   69.59    6.30
   7  -1  -3   56.99    5.70
  -7  -1   3   57.99    5.40
   7   1  -3   61.59    6.10
  -7   1   3   55.09    4.60
   7   1  -3   57.79    5.20
  -7   1   3   63.29    6.20
   6  -1  -3  826.02   23.70
   6  -1  -3  824.52   23.50
  -6  -1   3  824.12   23.20
   6   1  -3  825.62   24.00
   6   1  -3  826.12   23.30
  -6   1   3  834.32   22.30
   5  -1  -3  434.46   14.00
   5  -1  -3  449.56   14.00
  -5  -1   3  450.05   13.60
   5   1  -3  436.36   14.30
   5   1  -3  454.95   13.70
  -5   1   3  451.25   12.60
   4  -1  -3  349.17   11.10
   4  -1  -3  327.97   11.10
  -4  -1   3  328.47   10.60
   4   1  -3  345.27   11.60
   4   1  -3  346.27   10.70
  -4   1   3  340.17    9.50
   3  -1  -3  304.77   10.30
   3  -1  -3  327.77   10.50
  -3  -1   3  323.37   10.00
  -3   1   3  321.07    8.70
   3   1  -3  311.97    9.90
   3   1  -3  314.87   10.80
   2  -1  -3   76.19    4.30
  -2  -1   3   74.39    4.00
   2  -1  -3   68.49    4.20
   2   1  -3   74.79    3.90
   2   1  -3   72.99    4.40
   1  -1  -3 1990.20   49.90
   1  -1  -3 2046.70   51.79
   1  -1  -3 2019.70   51.69
   1   1  -3 2125.29   51.29
   1   1  -3 2108.39   52.39
   0  -1   3  327.27   10.20
   0  -1  -3  311.37   10.20
   0  -1  -3  322.77   10.30
   0  -1  -3  336.97    9.10
   0   1   3  335.17   10.10
   0   1  -3  313.57    9.70
  -1  -1  -3   76.19    4.30
  -1  -1  -3   80.19    3.80
   1  -1   3   84.89    4.30
   1   1   3   78.39    4.10
  -1   1  -3   85.49    3.90
  -1   1  -3   85.69    4.50
  -2  -1  -3  870.61   23.00
   2  -1   3  835.32   22.70
  -2  -1  -3  860.01   22.90
  -2   1  -3  834.12   23.10
  -2   1  -3  826.42   22.60
   2   1   3  860.31   22.50
  -3  -1  -3  781.02   22.20
  -3  -1  -3  754.62   21.30
   3  -1   3  784.62   21.30
   3   1   3  778.12   20.90
  -3   1  -3  788.82   21.70
  -3   1  -3  806.52   21.70
  -4  -1  -3  995.40   26.90
   4  -1   3  984.70   26.60
  -4  -1  -3 1032.30   28.20
  -4   1  -3 1022.20   27.10
  -4   1  -3  997.90   27.50
   4   1   3  985.10   26.20
   5  -1   3  219.48    8.20
   5  -1   3  215.78    8.60
  -5  -1  -3  206.48    8.20
  -5  -1  -3  214.88    9.60
   5  -1   3  199.88    7.90
   5   1   3  207.78    8.00
   5   1   3  205.18    8.50
  -5   1  -3  223.38    8.60
  -5   1  -3  217.08    9.40
   5   1   3  209.18    7.60
   6  -1   3  117.19    6.30
   6  -1   3  127.69    7.00
   6  -1   3  129.69    6.40
  -6  -1  -3  125.99    8.30
  -6  -1  -3  124.29    7.10
  -6  -1  -3  124.29    6.50
  -6   1  -3  123.59    7.00
  -6   1  -3  127.89    8.30
   6   1   3  125.19    6.80
   6   1   3  125.39    6.30
   6   1   3  119.29    5.90
  -7  -1  -3  215.88    9.20
   7  -1   3  221.08    9.80
   7  -1   3  216.48    9.00
   7  -1   3  216.78    8.90
  -7  -1  -3  205.08    9.80
  -7  -1  -3  226.68   11.20
  -7   1  -3  220.38    9.00
   7   1   3  217.38    9.70
  -7   1  -3  217.08   11.70
   7   1   3  211.48    8.90
   7   1   3  208.58    8.50
  -7   1  -3  220.58    9.80
   8  -1   3  110.69    7.00
   8  -1   3   97.59    7.00
  -8  -1  -3   90.99    9.20
  -8  -1  -3  101.09    7.90
  -8  -1  -3   96.09    6.80
   8  -1   3  105.09    7.70
  -8   1  -3   97.69    6.80
  -8   1  -3  107.29    8.10
   8   1   3   98.59    7.50
   8   1   3   94.49    6.90
   8   1   3   99.99    6.50
  -8   1  -3  118.39    9.40
   9  -1   3   84.69    7.00
  -9  -1  -3   86.19    7.00
   9  -1   3   79.99    7.00
  -9  -1  -3   83.69    7.60
   9  -1   3   77.19    7.80
  -9  -1  -3   90.99    9.40
   9  -1   3   97.99    6.90
   9   1   3   81.79    7.10
  -9   1  -3   71.79    8.50
  -9   1  -3   81.39    8.30
  -9   1  -3   84.69    6.70
   9   1   3   69.39    6.40
   9   1   3   74.79    7.80
 -10  -1  -3   59.69    8.40
  10  -1   3   61.79    7.20
  10  -1   3   63.99    7.50
  10  -1   3   57.19    7.00
  10  -1   3   68.69    6.80
 -10  -1  -3   59.49    5.80
  10   1   3   72.59    8.20
 -10   1  -3   62.49    7.40
 -10   1  -3   79.69   10.00
  10   1   3   68.09    6.90
  10   1   3   61.39    7.50
 -10   1  -3   62.69    6.70
  11  -1   3   86.99    8.90
  11  -1   3   85.69    9.80
  11  -1   3   78.39    8.10
 -11  -1  -3   89.89    8.20
 -11  -1  -3   84.49    9.90
 -11  -1  -3   65.79   10.10
 -11   1  -3   79.19   10.30
  11   1   3   70.99    8.00
  11   1   3   69.79    7.80
  11   1   3   74.29    8.00
 -11   1  -3   95.29    7.70
  11   1   3   84.39    9.20
  12  -1   3   73.09    9.10
  12  -1   3   77.89    8.90
  12  -1   3   75.59    8.60
 -12  -1  -3   81.19    9.20
 -12  -1  -3   73.79    8.90
 -12   1  -3  103.79   11.30
  12   1   3   73.39    8.80
  12   1   3   80.89    8.90
 -12   1  -3   85.39    8.70
  12   1   3   70.89    7.90
 -15  -2   3   -6.60    7.30
 -15  -2   3    9.90    8.70
  15  -2  -3    8.20    8.80
 -15   2   3   13.50    8.70
 -15   2   3   -3.50    9.30
  15   2  -3  -14.30    7.10
 -14  -2   3  -13.60    6.90
 -14  -2   3   -5.40    9.60
  14  -2  -3   -2.10    7.60
  14  -2  -3    0.30    8.90
 -14  -2   3   -4.90    6.50
 -14   2   3    7.30    8.20
  14   2  -3   10.00    6.90
 -14   2   3  -11.10    6.70
 -13  -2   3   -2.40    6.20
  13  -2  -3    4.00    7.50
 -13  -2   3   18.20    6.30
  13  -2  -3   14.20    7.20
 -13  -2   3    1.40    8.00
  13  -2  -3   -6.30    7.40
  13   2  -3   10.00    7.00
 -13   2   3    5.20    6.70
  13   2  -3   10.60    6.20
 -13   2   3    7.10    6.80
  13   2  -3    5.20    8.10
 -12  -2   3   18.60    6.50
  12  -2  -3   11.10    6.90
  12  -2  -3    9.00    6.50
 -12  -2   3   11.10    6.00
 -12  -2   3   17.30    7.70
  12  -2  -3   21.00    6.90
 -12   2   3   14.80    6.20
  12   2  -3   19.90    6.30
  12   2  -3   20.40    6.10
 -12   2   3   20.50    6.40
  12   2  -3   21.40    7.70
 -11  -2   3   19.30    5.90
  11  -2  -3   14.20    5.30
  11  -2  -3   21.90    6.00
 -11  -2   3   17.80    5.40
  11  -2  -3   25.10    6.90
 -11  -2   3   11.10    6.60
 -11   2   3   21.80    5.50
 -11   2   3   16.90    5.60
  11   2  -3   11.40    6.20
  11   2  -3   13.40    5.10
  11   2  -3   15.50    5.50
 -10  -2   3    0.50    4.60
  10  -2  -3   14.80    5.60
 -10  -2   3    0.70    4.20
  10  -2  -3   -0.60    4.80
 -10  -2   3    3.70    5.30
  10  -2  -3   -0.20    4.20
  10   2  -3    4.50    4.20
  10   2  -3    3.80    5.10
 -10   2   3    1.90    4.00
 -10   2   3    4.70    4.50
  10   2  -3    8.40    4.10
  -9  -2   3  101.89    8.30
  -9  -2   3  105.89    8.50
   9  -2  -3  112.49    8.70
   9  -2  -3   97.49    8.50
  -9  -2   3  100.19    8.60
   9  -2  -3   92.59    8.20
  -9   2   3  104.89    6.90
  -9   2   3  105.39    8.30
   9   2  -3  101.59    7.50
   9   2  -3  109.19    9.00
   9   2  -3   98.89    7.60
  -8  -2   3   14.70    3.60
   8  -2  -3   18.40    4.30
  -8  -2   3   22.40    4.60
   8  -2  -3   14.30    4.00
   8  -2  -3   22.50    4.50
  -8  -2   3   21.10    4.80
   8   2  -3   18.10    3.70
   8   2  -3   18.40    4.00
  -8   2   3   18.70    3.40
   8   2  -3   20.90    5.00
  -8   2   3   20.60    4.30
   7  -2  -3  216.88    9.70
   7  -2  -3  216.78   10.20
   7  -2  -3  220.78    9.60
  -7  -2   3  225.08    9.90
  -7  -2   3  238.38   10.60
  -7  -2   3  210.08    9.80
   7   2  -3  209.68    9.00
  -7   2   3  217.78   10.10
  -7   2   3  209.18    8.10
   7   2  -3  222.78   10.20
  -6  -2   3   40.30    4.60
   6  -2  -3   36.90    4.20
   6  -2  -3   32.10    4.00
   6   2  -3   30.60    4.00
  -6   2   3   29.10    3.00
   6   2  -3   36.60    3.90
   5  -2  -3  814.12   22.90
   5  -2  -3  812.32   22.60
  -5  -2   3  791.12   22.80
   5   2  -3  793.72   23.20
  -5   2   3  793.92   20.90
   5   2  -3  834.92   22.30
   4  -2  -3   54.59    4.10
   4  -2  -3   55.59    4.50
  -4  -2   3   57.19    4.40
   4   2  -3   55.19    3.60
  -4   2   3   57.99    2.50
   4   2  -3   55.09    4.60
   3  -2  -3   74.29    4.60
  -3  -2   3   75.49    4.60
  -3  -2   3   72.09    4.10
   3  -2  -3   69.19    4.20
   3   2  -3   76.69    4.90
  -3   2   3   77.89    2.40
   3   2  -3   76.09    3.90
   2  -2  -3  212.38    8.00
   2  -2  -3  208.88    7.50
  -2  -2   3  214.48    7.50
   2   2  -3  224.38    7.10
   2   2  -3  210.78    8.30
   1  -2  -3  460.05   14.10
   1  -2  -3  462.95   13.70
   1  -2  -3  482.25   12.10
  -1  -2   3  478.45   13.80
   1   2  -3  499.65   13.30
   1   2  -3  462.85   14.50
   0  -2  -3  781.22   21.60
   0  -2   3  819.42   21.90
   0  -2  -3  765.12   20.80
   0  -2  -3  821.52   22.30
   0   2   3  842.02   21.70
   0   2  -3  808.22   21.00
   0   2  -3  840.12   22.70
  -1  -2  -3  242.48    8.10
   1  -2   3  253.07    8.40
  -1  -2  -3  238.98    7.90
  -1   2  -3  227.48    8.60
  -1   2  -3  245.28    7.40
   1   2   3  254.17    8.10
   2  -2   3   43.20    3.50
  -2  -2  -3   54.59    3.50
  -2  -2  -3   49.99    3.80
  -2   2  -3   47.50    4.10
   2   2   3   48.10    3.30
  -3  -2  -3    6.30    2.00
  -3  -2  -3   11.40    2.70
   3  -2   3   12.40    2.40
  -3   2  -3   12.30    2.70
   3   2   3   11.20    2.00
  -3   2  -3   11.60    2.60
  -4  -2  -3    7.60    3.00
  -4  -2  -3    3.50    2.00
   4  -2   3    7.20    2.50
  -4   2  -3    3.00    2.30
   4   2   3    7.60    2.00
  -4   2  -3    2.20    2.40
   5  -2   3   12.20    2.90
  -5  -2  -3   11.10    2.90
  -5  -2  -3   11.30    3.60
   5  -2   3   11.00    2.60
   5  -2   3   12.20    3.00
  -5  -2  -3   11.20    2.70
   5   2   3   12.80    2.30
   5   2   3   12.40    2.60
   5   2   3   10.90    2.80
  -5   2  -3   10.80    3.10
  -5   2  -3   15.50    3.70
  -6  -2  -3   50.59    5.20
  -6  -2  -3   52.19    5.40
   6  -2   3   59.49    4.90
  -6  -2  -3   45.50    5.50
   6  -2   3   48.60    5.20
   6  -2   3   54.99    5.00
   6   2   3   50.19    4.70
  -6   2  -3   43.80    5.20
  -6   2  -3   47.10    5.70
   6   2   3   54.19    4.20
   6   2   3   51.99    5.10
  -7  -2  -3    1.40    3.40
   7  -2   3    1.90    2.60
   7  -2   3    2.60    3.00
   7  -2   3    7.30    3.30
  -7  -2  -3    4.30    2.80
   7  -2   3    2.20    2.20
  -7  -2  -3   -1.20    4.20
   7   2   3    8.90    2.70
   7   2   3    0.70    2.80
   7   2   3    4.40    2.60
  -7   2  -3    4.30    4.30
  -7   2  -3    5.00    3.30
  -8  -2  -3   -0.50    4.70
   8  -2   3    3.20    3.30
  -8  -2  -3   -0.40    3.00
   8  -2   3    1.90    2.70
   8  -2   3    0.60    2.70
   8  -2   3    3.40    3.90
  -8  -2  -3    4.90    4.10
  -8   2  -3    4.70    5.50
   8   2   3   -1.30    3.10
  -8   2  -3    8.60    3.20
   8   2   3    5.20    3.20
  -8   2  -3    4.10    4.30
   8   2   3    2.50    2.70
   9  -2   3   13.60    3.80
   9  -2   3   17.30    4.80
  -9  -2  -3   15.70    4.00
  -9  -2  -3   17.60    5.40
   9  -2   3   16.80    3.90
  -9  -2  -3   11.90    6.10
   9  -2   3   11.20    4.20
  -9   2  -3   11.20    6.40
  -9   2  -3   11.00    5.30
   9   2   3   14.60    4.30
  -9   2  -3    9.80    3.70
   9   2   3   11.90    3.60
   9   2   3   20.70    4.20
  10  -2   3    2.10    4.80
  10  -2   3    0.50    4.00
  10  -2   3    7.50    4.10
 -10  -2  -3    2.50    6.70
 -10  -2  -3    5.30    4.80
 -10  -2  -3    1.70    3.70
  10  -2   3    1.60    3.70
  10   2   3    8.50    4.90
  10   2   3    7.00    4.60
 -10   2  -3    3.50    5.10
  10   2   3    7.60    4.10
 -10   2  -3   -0.80    3.30
 -10   2  -3    5.40    6.70
  11  -2   3    9.60    5.20
 -11  -2  -3    4.10    8.60
 -11  -2  -3    7.30    4.50
  11  -2   3    6.70    5.40
  11  -2   3    8.10    5.30
 -11  -2  -3   10.70    5.80
  11   2   3    6.10    5.70
 -11   2  -3   -8.90    6.90
  11   2   3    4.30    5.20
  11   2   3    9.90    5.50
  11   2   3    7.90    4.80
 -11   2  -3    5.90    3.80
 -12  -2  -3    2.10    6.00
  12  -2   3    4.80    6.00
 -12  -2  -3    1.00    4.90
  12  -2   3    3.00    6.30
  12  -2   3  -11.90    6.00
 -12   2  -3   -6.20    5.70
  12   2   3    2.00    5.90
 -12   2  -3    2.10    4.30
  12   2   3   10.90    6.10
 -15  -3   3   29.80    9.80
 -15   3   3   -2.50    9.70
 -15   3   3    4.20    8.40
 -14  -3   3   27.50    8.60
 -14  -3   3   20.90   11.60
  14  -3  -3   29.80   10.70
  14  -3  -3   18.20    8.20
 -14  -3   3   43.50    9.50
 -14   3   3   26.20    8.40
  14   3  -3   27.70    8.00
 -14   3   3   22.00    8.20
  13  -3  -3  135.09   14.30
 -13  -3   3  153.18   16.00
 -13  -3   3  143.09   14.30
  13  -3  -3  131.69   14.00
  13  -3  -3  165.78   15.20
 -13  -3   3  173.98   14.60
  13   3  -3  115.69   13.50
 -13   3   3  157.98   13.60
 -13   3   3  153.58   11.90
  13   3  -3  151.28   13.10
  13   3  -3  171.88   13.50
  12  -3  -3  210.88   14.80
 -12  -3   3  218.28   15.40
 -12  -3   3  270.97   15.10
 -12  -3   3  230.68   16.30
  12  -3  -3  229.48   15.20
  12  -3  -3  235.08   14.40
  12   3  -3  256.67   13.90
 -12   3   3  256.87   12.90
  12   3  -3  232.28   15.90
 -12   3   3  235.68   14.50
  12   3  -3  250.67   13.40
  11  -3  -3   59.59    8.10
  11  -3  -3   48.80    7.60
 -11  -3   3   47.40    8.40
 -11  -3   3   36.10    6.40
 -11  -3   3   49.20    7.50
  11  -3  -3   50.69    7.60
  11   3  -3   49.20    6.60
  11   3  -3   57.19    7.40
 -11   3   3   56.79    7.40
 -11   3   3   69.39    7.00
  11   3  -3   49.50    8.60
  10  -3  -3   -3.70    5.10
  10  -3  -3   -1.60    4.40
 -10  -3   3   11.50    5.00
 -10  -3   3    7.90    4.30
 -10  -3   3    0.90    5.50
  10  -3  -3    4.20    4.60
 -10   3   3    4.00    3.70
  10   3  -3    3.10    3.90
  10   3  -3    7.00    5.50
  10   3  -3   -1.20    4.10
 -10   3   3   -0.10    4.20
  -9  -3   3   68.09    7.40
  -9  -3   3   56.99    6.60
   9  -3  -3   54.19    6.50
   9  -3  -3   69.19    7.60
   9  -3  -3   54.09    6.40
  -9  -3   3   52.99    7.20
  -9   3   3   67.89    5.90
   9   3  -3   72.59    7.90
   9   3  -3   61.99    6.10
   9   3  -3   85.39    7.20
  -9   3   3   76.29    7.80
   8  -3  -3   36.20    5.20
   8  -3  -3   45.70    5.90
  -8  -3   3   32.80    5.40
  -8  -3   3   41.60    5.90
   8  -3  -3   46.50    5.50
  -8  -3   3   35.60    4.90
   8   3  -3   42.20    6.10
  -8   3   3   44.10    4.50
  -8   3   3   43.50    5.20
   8   3  -3   43.40    4.80
   8   3  -3   34.10    4.50
   7  -3  -3  150.78    8.50
   7  -3  -3  158.58    8.40
  -7  -3   3  163.98    8.80
   7  -3  -3  145.09    7.90
  -7  -3   3  167.68    9.00
  -7  -3   3  152.38    8.80
  -7   3   3  160.68    8.60
   7   3  -3  154.48    8.80
   7   3  -3  152.28    7.60
  -7   3   3  164.88    6.60
  -6  -3   3 1506.45   40.80
  -6  -3   3 1391.36   42.20
   6  -3  -3 1529.15   41.10
   6  -3  -3 1547.45   40.40
   6  -3  -3 1604.74   40.00
  -6  -3   3 1350.16   41.70
   6   3  -3 1535.25   39.60
   6   3  -3 1579.14   41.00
  -6   3   3 1555.24   38.30
   5  -3  -3 2352.26   59.99
  -5  -3   3 2405.06   61.19
   5  -3  -3 2408.06   60.79
   5   3  -3 2469.15   59.99
  -5   3   3 2350.86   58.39
   5   3  -3 2302.97   60.99
   4  -3  -3  757.12   21.80
   4  -3  -3  763.82   21.00
  -4  -3   3  752.12   20.80
  -4  -3   3  781.72   22.30
   4   3  -3  755.22   22.10
   4   3  -3  767.82   20.70
  -4   3   3  740.63   19.10
   3  -3  -3  234.88    8.80
  -3  -3   3  226.28    9.00
   3  -3  -3  228.08    8.00
  -3  -3   3  220.58    7.90
   3   3  -3  223.68    7.40
   3   3  -3  236.28    9.20
  -3   3   3  221.28    5.80
   2  -3  -3   26.20    3.00
  -2  -3   3   26.90    2.90
   2  -3  -3   34.10    3.70
   2   3  -3   25.70    3.40
   2   3  -3   26.50    2.40
   1  -3  -3   77.49    4.10
   1  -3  -3   85.09    3.20
  -1  -3   3   82.09    4.30
   1  -3  -3   82.79    4.90
   1   3  -3   89.99    3.80
   1   3  -3   82.99    5.10
   0  -3  -3   56.59    3.40
   0  -3  -3   57.89    4.10
   0  -3  -3   55.89    3.00
   0  -3   3   55.79    3.80
   0   3  -3   62.29    4.60
   0   3  -3   56.89    3.00
   0   3   3   57.39    3.60
   1  -3   3  123.29    5.50
  -1  -3  -3  130.99    5.10
  -1  -3  -3  120.99    5.00
   1   3   3  121.99    5.10
  -1   3  -3  117.39    4.20
  -1   3  -3  121.59    6.00
  -2  -3  -3 2290.57   58.49
  -2  -3  -3 2310.47   57.89
   2  -3   3 2322.87   58.49
   2   3   3 2370.96   57.79
  -2   3  -3 2374.86   58.99
   3  -3   3  781.02   21.80
  -3  -3  -3  779.62   22.40
  -3  -3  -3  786.02   21.40
   3   3   3  794.82   20.90
  -3   3  -3  811.12   22.60
  -3   3  -3  806.02   22.20
   4  -3   3  105.99    8.00
  -4  -3  -3  126.99    7.10
  -4  -3  -3  134.99    6.50
  -4  -3  -3  133.39    6.00
   4  -3   3  125.49    6.00
  -4   3  -3  127.79    6.80
   4   3   3  131.69    5.10
  -4   3  -3  128.79    6.40
  -5  -3  -3   92.09    6.90
  -5  -3  -3   88.89    6.00
   5  -3   3   83.99    5.40
   5  -3   3   79.99    5.70
   5  -3   3   92.89    5.70
  -5  -3  -3   88.69    5.60
   5   3   3   81.49    4.20
  -5   3  -3   97.19    5.90
   5   3   3   86.19    5.70
  -5   3  -3   88.59    6.40
   5   3   3   92.89    5.20
  -6  -3  -3    6.80    3.20
   6  -3   3    0.30    2.50
   6  -3   3    6.00    2.60
  -6  -3  -3    6.20    2.80
   6  -3   3    8.50    3.20
   6  -3   3    7.60    2.10
  -6  -3  -3    1.00    3.90
   6   3   3    5.50    2.30
  -6   3  -3    3.80    3.90
   6   3   3    5.20    2.90
   6   3   3    4.30    2.20
  -6   3  -3    4.70    2.90
   7  -3   3   -0.10    2.10
  -7  -3  -3   -1.00    3.40
   7  -3   3    1.90    2.50
   7  -3   3    5.30    3.10
  -7  -3  -3    2.00    4.50
  -7  -3  -3    3.40    2.80
   7  -3   3    3.80    3.20
   7   3   3    2.10    2.70
   7   3   3    5.40    2.60
  -7   3  -3    1.50    3.40
   7   3   3    1.00    2.60
  -7   3  -3   -3.70    3.80
  -8  -3  -3   21.20    4.90
  -8  -3  -3   20.00    3.80
  -8  -3  -3   21.10    6.40
   8  -3   3   25.40    4.00
   8  -3   3   34.20    5.40
   8  -3   3   18.00    3.50
   8  -3   3   29.30    4.80
  -8   3  -3   26.90    5.20
  -8   3  -3   20.10    3.70
   8   3   3   23.70    3.50
  -8   3  -3   15.20    5.80
   8   3   3   24.30    4.50
   8   3   3   29.50    4.20
   9  -3   3   58.29    6.40
   9  -3   3   30.50    5.10
  -9  -3  -3   34.40    7.40
   9  -3   3   52.09    6.00
  -9  -3  -3   45.30    5.20
   9  -3   3   39.50    4.90
  -9   3  -3   42.30    4.80
   9   3   3   50.89    6.00
  -9   3  -3   46.30    7.90
  -9   3  -3   39.20    6.50
   9   3   3   46.20    5.20
 -10  -3  -3  176.08   14.00
  10  -3   3  183.28    9.90
 -10  -3  -3  186.28   11.30
  10  -3   3  178.48   10.30
  10  -3   3  171.28   11.50
  10  -3   3  188.18   10.20
 -10  -3  -3  173.78   10.20
  10   3   3  187.98   11.30
  10   3   3  178.88    8.70
 -10   3  -3  186.28    9.00
 -10   3  -3  174.88   11.60
  10   3   3  179.18   10.00
 -10   3  -3  181.98   14.20
 -11  -3  -3   36.80    5.80
  11  -3   3   47.60    7.00
 -11  -3  -3   41.80    6.70
  11  -3   3   44.30    6.90
 -11  -3  -3   37.30    9.20
  11  -3   3   34.90    6.60
  11   3   3   45.40    5.90
  11   3   3   42.90    6.50
 -11   3  -3   29.10    9.60
 -11   3  -3   43.40    5.00
  11   3   3   23.80    6.10
  11   3   3   26.30    6.00
  12  -3   3   10.30    6.60
 -12  -3  -3   14.20    5.80
  12  -3   3    0.00    6.60
 -12  -3  -3    4.70    5.90
  12  -3   3   13.50    6.90
  12   3   3   30.90    6.90
  12   3   3   14.60    6.30
 -12   3  -3   12.20    6.40
 -12   3  -3   10.40    4.50
 -14  -4   3   -3.10    8.10
  14  -4  -3    4.20    7.80
 -14  -4   3    4.20    8.30
  14  -4  -3    2.30    9.80
  14   4  -3   -8.90    6.50
 -14   4   3   16.60    7.70
 -14   4   3    4.80    7.60
 -13  -4   3    2.50    9.90
  13  -4  -3    0.80    8.40
  13  -4  -3   -5.00    7.80
 -13  -4   3    2.60    6.90
  13  -4  -3   -0.40    6.70
 -13  -4   3    5.00    6.90
  13   4  -3   -1.50    5.70
 -13   4   3  -11.60    5.80
  13   4  -3    5.80    8.40
  13   4  -3   -0.80    6.70
 -13   4   3    2.20    6.50
  12  -4  -3   -2.60    6.20
  12  -4  -3   -3.00    6.20
  12  -4  -3    2.00    7.00
 -12  -4   3    1.30    5.80
 -12  -4   3    1.70    6.50
 -12  -4   3   -2.10    7.90
  12   4  -3   -3.90    4.80
 -12   4   3   -0.30    4.90
 -12   4   3   -4.30    5.50
  12   4  -3   -3.80    5.40
  12   4  -3   18.70    8.30
 -11  -4   3    0.70    5.00
  11  -4  -3    8.70    5.70
  11  -4  -3   -4.60    5.40
 -11  -4   3    0.50    7.20
  11  -4  -3    8.50    6.20
 -11  -4   3    4.00    5.70
  11   4  -3    5.80    6.50
  11   4  -3   -5.10    4.70
 -11   4   3    1.80    4.40
  11   4  -3   -0.80    4.40
 -11   4   3    5.70    5.20
  10  -4  -3   43.90    7.20
 -10  -4   3   34.10    6.00
 -10  -4   3   36.70    6.00
  10  -4  -3   54.89    7.20
 -10  -4   3   39.20    7.50
  10  -4  -3   44.70    7.20
  10   4  -3   38.30    7.40
 -10   4   3   47.90    6.20
  10   4  -3   40.20    5.50
  10   4  -3   36.00    5.40
 -10   4   3   36.50    5.00
  -9  -4   3    4.00    3.80
   9  -4  -3   12.90    5.00
  -9  -4   3   12.80    5.90
  -9  -4   3    9.40    4.70
   9  -4  -3    9.80    4.20
   9  -4  -3    4.10    4.80
   9   4  -3    6.90    3.70
  -9   4   3   11.40    3.50
   9   4  -3   11.70    3.80
  -9   4   3    6.00    3.90
   9   4  -3    9.00    5.30
  -8  -4   3  111.79    9.20
   8  -4  -3  116.09    8.90
  -8  -4   3  125.49    8.80
   8  -4  -3  126.69    7.90
   8  -4  -3  125.49    8.50
  -8  -4   3  137.89    9.10
   8   4  -3  128.19    7.70
  -8   4   3  134.99    6.50
   8   4  -3  116.39    9.00
   8   4  -3  118.69    7.30
  -8   4   3  118.49    8.30
  -7  -4   3   33.30    5.00
  -7  -4   3   27.20    5.10
   7  -4  -3   28.10    4.00
  -7  -4   3   33.70    4.60
   7  -4  -3   22.80    4.30
   7  -4  -3   31.60    4.80
   7   4  -3   25.60    4.70
  -7   4   3   33.30    3.70
   7   4  -3   24.00    3.50
   6  -4  -3  161.98    8.40
  -6  -4   3  173.58    9.20
   6  -4  -3  160.48    7.50
  -6  -4   3  153.98    8.80
  -6  -4   3  167.58    9.30
   6  -4  -3  172.08    9.40
  -6   4   3  163.28    6.30
   6   4  -3  164.38    7.30
   6   4  -3  174.18    8.80
   5  -4  -3  122.09    5.90
  -5  -4   3  114.69    7.30
  -5  -4   3  110.79    5.60
   5  -4  -3  115.79    6.80
   5   4  -3  117.29    5.60
   5   4  -3  111.99    6.90
  -5   4   3  116.29    4.40
  -4  -4   3  505.75   16.80
   4  -4  -3  497.15   14.80
  -4  -4   3  500.35   14.70
   4  -4  -3  526.95   16.10
   4   4  -3  516.35   14.60
  -4   4   3  480.15   13.00
   4   4  -3  509.55   16.30
   3  -4  -3  452.25   14.60
   3  -4  -3  450.95   13.30
  -3  -4   3  448.56   13.40
  -3  -4   3  465.55   15.50
   3   4  -3  460.05   13.00
   3   4  -3  455.45   15.00
   2  -4  -3    6.30    2.50
   2  -4  -3    8.00    1.80
  -2  -4   3    8.30    2.00
   2   4  -3    4.90    2.40
   2   4  -3    7.20    1.50
   1  -4  -3  280.07    8.10
   1  -4  -3  245.98    9.40
   1  -4  -3  238.88    7.90
  -1  -4   3  241.88    8.60
   1   4  -3  261.67    9.80
   1   4  -3  261.67    7.70
   0  -4  -3    2.70    2.30
   0  -4   3    0.60    1.60
   0  -4  -3    0.20    1.40
   0  -4  -3    1.60    1.30
   0   4  -3    2.90    2.30
   0   4  -3    1.30    1.30
   1  -4   3   20.70    2.80
  -1  -4  -3   28.30    2.50
  -1  -4  -3   24.90    3.00
  -1   4  -3   30.20    1.90
  -1   4  -3   19.80    3.00
   1   4   3   23.90    2.80
  -2  -4  -3   19.50    2.20
  -2  -4  -3   21.70    3.10
   2  -4   3   20.20    2.80
  -2   4  -3   19.20    3.10
   2   4   3   21.40    2.50
  -3  -4  -3    3.00    1.80
   3  -4   3   -1.50    1.90
  -3  -4  -3    1.80    2.80
  -3   4  -3    0.00    2.30
   3   4   3    2.20    1.60
  -4  -4  -3    5.60    2.80
   4  -4   3    4.60    2.60
   4  -4   3    3.10    2.40
   4  -4   3    2.80    2.60
  -4  -4  -3    1.60    3.20
  -4  -4  -3    5.70    2.30
   4  -4   3    3.10    2.50
   4  -4   3    4.10    1.20
  -4   4  -3    4.20    3.10
   4   4   3    2.20    1.60
  -4   4  -3    6.50    2.80
  -5  -4  -3    4.40    3.70
   5  -4   3    9.80    2.80
   5  -4   3    8.50    1.70
  -5  -4  -3    6.00    2.60
   5  -4   3    8.10    2.50
  -5  -4  -3    5.60    2.60
   5  -4   3   14.10    3.40
  -5   4  -3   11.40    3.90
  -5   4  -3   12.40    3.20
   5   4   3   10.40    1.90
   5   4   3    6.30    2.30
   6  -4   3    2.50    2.50
   6  -4   3    4.60    3.10
   6  -4   3    5.90    3.40
  -6  -4  -3    6.40    4.40
   6  -4   3    7.00    2.00
  -6  -4  -3    3.50    3.20
  -6  -4  -3    3.10    2.70
  -6   4  -3    1.60    3.50
  -6   4  -3    5.70    3.00
   6   4   3    7.70    3.00
   6   4   3    6.10    2.20
   6   4   3    3.60    2.30
  -7  -4  -3   16.90    4.00
   7  -4   3   13.00    2.80
   7  -4   3    8.70    2.90
  -7  -4  -3    3.70    2.80
  -7  -4  -3    3.90    5.10
   7  -4   3    8.90    3.90
   7  -4   3    7.50    3.70
   7   4   3    6.30    3.10
   7   4   3    9.50    2.60
  -7   4  -3    8.70    3.70
  -7   4  -3   15.10    5.10
   7   4   3    7.90    2.90
   8  -4   3    2.80    3.10
  -8  -4  -3   12.50    6.10
   8  -4   3   12.70    3.40
   8  -4   3   10.30    4.30
   8  -4   3   11.30    4.60
  -8  -4  -3    8.40    3.50
   8   4   3   13.70    3.00
   8   4   3   11.70    3.80
  -8   4  -3    6.60    5.30
  -8   4  -3    9.70    4.40
   9  -4   3    4.70    3.40
  -9  -4  -3    6.20    6.70
  -9  -4  -3    1.20    3.70
   9  -4   3    8.60    4.10
   9  -4   3   -0.70    4.50
  -9  -4  -3    0.90    4.20
   9  -4   3    3.10    4.60
  -9   4  -3   -4.60    5.90
  -9   4  -3   -5.30    4.30
   9   4   3    5.80    4.20
   9   4   3    4.20    3.10
  -9   4  -3    0.50    3.60
   9   4   3    1.00    4.10
  10  -4   3   16.40    5.20
  10  -4   3   13.10    5.60
 -10  -4  -3   13.00    4.60
  10  -4   3    5.20    5.30
  10  -4   3   10.10    4.30
 -10  -4  -3    5.70    7.20
 -10  -4  -3    6.00    4.80
 -10   4  -3    2.90    7.60
  10   4   3    5.40    3.90
  10   4   3   10.20    4.90
  10   4   3   10.10    4.80
 -10   4  -3    6.30    3.80
 -10   4  -3   14.70    6.10
  11  -4   3   -4.10    5.60
 -11  -4  -3   -6.70    4.80
  11  -4   3   10.30    5.90
 -11  -4  -3    0.80    4.60
  11  -4   3   -1.60    5.60
 -11  -4  -3   -1.30    5.80
 -11   4  -3    1.30    3.60
 -11   4  -3    5.50    8.60
  11   4   3    0.20    5.10
  11   4   3    6.40    5.50
 -12  -4  -3    2.50    7.10
 -12  -4  -3   -2.40    6.00
  12  -4   3    9.50    7.20
 -12  -4  -3   -4.50    5.20
  12  -4   3   11.50    6.90
 -12   4  -3    6.00    6.40
  12   4   3   -0.20    3.80
  12   4   3    3.70    5.50
 -12   4  -3   -2.10    4.00
  14  -5  -3   47.90   11.50
  14  -5  -3   35.20   10.70
 -14  -5   3   35.00   10.10
 -14  -5   3   25.40    9.40
 -14   5   3   42.00    8.50
 -14   5   3   27.30    8.60
  14   5  -3   50.69    9.00
  13  -5  -3   96.39   12.10
 -13  -5   3  109.69   12.40
 -13  -5   3   97.59   13.40
  13  -5  -3   97.69   11.20
  13  -5  -3   98.69   12.30
 -13  -5   3   99.49   11.60
 -13   5   3   97.69   10.40
  13   5  -3  114.99   11.30
 -13   5   3  109.99   10.50
 -12  -5   3  102.19   12.50
  12  -5  -3   95.89   11.10
  12  -5  -3   96.99   11.40
 -12  -5   3   82.89   10.30
  12  -5  -3   81.29   10.90
 -12  -5   3   95.59   10.90
  12   5  -3   70.19   10.70
 -12   5   3   92.79    9.10
 -12   5   3   75.29    8.80
  12   5  -3   79.39    8.80
  12   5  -3   87.29    8.50
  11  -5  -3   56.99    9.00
 -11  -5   3   49.70    8.30
 -11  -5   3   61.59    9.60
  11  -5  -3   49.99    8.10
  11  -5  -3   77.49    8.70
 -11  -5   3   68.29    9.00
  11   5  -3   60.19    7.10
 -11   5   3   71.39    7.80
  11   5  -3   60.79    6.80
  11   5  -3   60.89    9.50
 -11   5   3   57.49    7.40
  10  -5  -3    0.50    5.40
  10  -5  -3   -1.80    4.60
 -10  -5   3    1.90    5.00
  10  -5  -3    7.30    5.00
 -10  -5   3   -0.20    5.00
 -10  -5   3   -0.80    6.50
  10   5  -3    5.00    4.20
 -10   5   3   -1.00    4.40
  10   5  -3    4.40    5.80
  10   5  -3    1.80    4.00
 -10   5   3    0.10    3.60
  -9  -5   3   -2.70    4.00
   9  -5  -3   -4.00    3.90
   9  -5  -3    1.30    4.20
   9  -5  -3    2.50    5.10
  -9  -5   3   -0.10    4.00
  -9  -5   3    0.50    5.80
  -9   5   3    8.30    3.50
   9   5  -3    1.50    3.60
   9   5  -3    1.80    3.20
  -9   5   3   10.60    4.40
   9   5  -3   -4.80    4.80
   8  -5  -3  258.07   12.00
  -8  -5   3  259.37   13.10
   8  -5  -3  241.68   12.40
   8  -5  -3  248.78   11.00
  -8  -5   3  230.28   12.10
  -8  -5   3  272.27   12.70
  -8   5   3  242.48    9.50
   8   5  -3  230.88   10.20
  -8   5   3  266.37   11.50
   8   5  -3  260.77   12.70
   8   5  -3  204.88   11.80
  -7  -5   3  151.28    9.10
  -7  -5   3  133.69    9.50
  -7  -5   3  129.19    8.60
   7  -5  -3  125.19    7.30
   7  -5  -3  129.59    8.40
   7  -5  -3  129.19    9.00
   7   5  -3  127.89    8.70
   7   5  -3  125.79    6.90
  -7   5   3  125.69    6.00
  -6  -5   3  335.87   12.90
  -6  -5   3  299.97   10.20
  -6  -5   3  306.27   13.10
   6  -5  -3  297.57   12.80
  -6  -5   3  314.27   13.10
   6  -5  -3  307.37   12.10
   6  -5  -3  292.47   10.70
   6   5  -3  275.67   12.00
   6   5  -3  306.47   10.70
  -6   5   3  290.97    9.20
   5  -5  -3  414.16   12.80
   5  -5  -3  434.66   15.60
   5  -5  -3  413.26   14.10
  -5  -5   3  399.26   12.40
  -5  -5   3  415.66   15.20
  -5  -5   3  366.06   18.00
   5   5  -3  395.76   12.70
   5   5  -3  401.36   14.40
  -5   5   3  415.86   11.30
   4  -5  -3  997.60   26.50
   4  -5  -3  997.90   28.10
  -4  -5   3 1023.80   29.50
  -4  -5   3  995.20   26.40
   4   5  -3 1001.10   26.50
   4   5  -3  974.70   28.40
  -3  -5   3  498.45   14.60
   3  -5  -3  496.95   14.40
  -3  -5   3  513.65   17.40
   3  -5  -3  504.15   16.20
   3   5  -3  511.75   16.60
   3   5  -3  522.25   14.30
  -2  -5   3   11.20    2.30
   2  -5  -3   11.80    1.90
   2  -5  -3   12.40    3.00
   2   5  -3    8.50    1.60
   2   5  -3   10.90    2.80
   1  -5  -3    4.40    2.10
  -1  -5   3    2.30    1.90
   1  -5  -3    5.40    1.50
   1  -5  -3    7.10    2.80
   1   5  -3    5.10    1.30
   1   5  -3    2.50    2.50
   0  -5  -3  328.17    9.40
   0  -5  -3  338.47   10.90
   0  -5   3  318.57   10.60
   0   5  -3  331.57   11.70
   0   5  -3  349.17    9.30
  -1  -5  -3 1688.23   43.40
  -1  -5  -3 1682.43   41.90
   1  -5   3 1701.43   43.30
  -1   5  -3 1652.53   43.90
   1   5   3 1716.53   42.60
   2  -5   3 2356.56   58.99
  -2  -5  -3 2365.46   57.79
  -2  -5  -3 2330.57   59.49
   2   5   3 2332.67   57.69
  -2   5  -3 2310.47   59.29
   3  -5   3  142.99    6.50
  -3  -5  -3  158.58    6.20
   3  -5   3  142.19    8.00
  -3  -5  -3  142.29    7.60
  -3  -5  -3  155.58    7.30
   3   5   3  150.98    5.40
  -3   5  -3  152.28    7.10
   4  -5   3  361.86   12.10
   4  -5   3  369.46   12.20
  -4  -5  -3  362.86   13.50
   4  -5   3  378.66   12.20
   4  -5   3  357.56   13.00
  -4  -5  -3  355.46   11.60
   4  -5   3  343.47    9.60
  -4  -5  -3  354.96   12.30
  -4   5  -3  356.06   12.10
   4   5   3  348.77    9.90
   5  -5   3  238.28    9.00
  -5  -5  -3  231.68   11.40
   5  -5   3  225.98    7.30
   5  -5   3  247.18    9.70
   5  -5   3  236.48    9.60
  -5  -5  -3  239.48    9.30
  -5  -5  -3  217.68    9.30
  -5   5  -3  237.88   10.70
   5   5   3  232.88    7.10
   5   5   3  231.88    8.70
  -5   5  -3  243.48    9.50
  -6  -5  -3  246.38   12.80
   6  -5   3  260.27    9.90
   6  -5   3  254.37   10.70
  -6  -5  -3  266.67   10.60
   6  -5   3  253.87    8.50
  -6  -5  -3  252.07   10.50
   6  -5   3  264.17   10.60
   6   5   3  260.77    9.80
  -6   5  -3  265.87   10.40
  -6   5  -3  262.17   11.60
   6   5   3  257.07    8.00
   6   5   3  250.57   10.60
   7  -5   3   11.20    3.10
  -7  -5  -3   14.10    4.40
  -7  -5  -3   17.80    4.50
  -7  -5  -3    8.80    6.10
   7  -5   3   19.30    4.50
  -7  -5  -3   16.90    3.90
   7  -5   3   13.90    4.00
   7  -5   3   15.90    3.20
   7   5   3   19.30    2.70
   7   5   3    8.80    3.30
  -7   5  -3   20.20    4.30
   7   5   3   17.70    3.60
  -7   5  -3   22.10    5.60
  -8  -5  -3   12.80    3.80
   8  -5   3   10.40    3.60
   8  -5   3    8.00    4.10
  -8  -5  -3   18.60    4.50
  -8  -5  -3   11.90    4.30
  -8  -5  -3    4.70    6.50
   8  -5   3    8.20    3.40
   8  -5   3   23.20    5.50
   8   5   3   14.80    2.80
  -8   5  -3    4.80    5.40
  -8   5  -3   12.10    4.70
   8   5   3   12.90    4.00
   8   5   3   11.80    4.20
  -9  -5  -3  212.58   11.30
   9  -5   3  211.58   11.80
  -9  -5  -3  217.48   15.30
  -9  -5  -3  201.68   12.00
   9  -5   3  207.98   10.20
   9  -5   3  207.38   10.00
  -9  -5  -3  212.98   10.80
   9  -5   3  205.08   10.90
  -9   5  -3  209.88   11.60
   9   5   3  207.78    8.20
   9   5   3  215.18   10.60
   9   5   3  194.78   11.20
  -9   5  -3  213.68   13.70
 -10  -5  -3  155.28   10.10
  10  -5   3  154.48    9.90
  10  -5   3  160.38   10.50
 -10  -5  -3  156.08   12.10
  10  -5   3  168.08   11.00
 -10  -5  -3  141.59   14.90
 -10  -5  -3  173.68   11.50
  10  -5   3  163.78   12.10
  10   5   3  177.98   11.30
 -10   5  -3  179.18    8.90
 -10   5  -3  162.68   14.60
 -10   5  -3  150.08   11.50
  10   5   3  161.18   10.90
 -11  -5  -3   53.39    8.10
 -11  -5  -3   67.59    7.20
  11  -5   3   64.79    8.20
 -11  -5  -3   63.19    8.30
  11  -5   3   77.39    8.20
  11  -5   3   73.69    9.00
 -11   5  -3   43.70   10.60
 -11   5  -3   79.79    7.20
  11   5   3   68.99    8.20
  12  -5   3   52.19    9.00
 -12  -5  -3   32.50    8.30
 -12  -5  -3   43.20    7.30
 -12  -5  -3   51.89    8.50
 -12   5  -3   49.60    8.00
  12   5   3   40.20    7.60
 -12   5  -3   31.30    4.80
 -14  -6   3   -1.10    8.90
 -14  -6   3   -8.80    8.20
  14  -6  -3   11.80    9.20
  14  -6  -3    0.30   11.80
 -14   6   3    3.00    7.40
 -14   6   3   -2.20    7.70
  14   6  -3   13.90    7.20
 -13  -6   3   10.10   11.40
 -13  -6   3   12.60    8.40
  13  -6  -3    2.20   10.50
  13  -6  -3    9.60    8.40
  13  -6  -3  -12.90    7.60
 -13  -6   3   -2.70    7.40
  13   6  -3    0.00    4.30
 -13   6   3   -4.10    6.40
 -13   6   3   -2.10    6.20
  13   6  -3   -1.30    5.80
  12  -6  -3   13.50    7.70
  12  -6  -3   14.30    9.00
 -12  -6   3    9.10    9.30
 -12  -6   3   11.60    7.00
 -12  -6   3   -4.30    6.50
  12  -6  -3    2.50    7.00
 -12   6   3    4.00    6.20
  12   6  -3   18.20    9.50
  12   6  -3   -3.30    5.00
 -12   6   3    3.40    5.40
  12   6  -3   -0.60    5.80
  11  -6  -3    0.30    7.50
  11  -6  -3    7.30    6.00
 -11  -6   3    7.40    6.20
 -11  -6   3    6.40    8.10
 -11  -6   3   11.60    6.50
  11  -6  -3    3.40    6.60
  11   6  -3    5.80    4.60
  11   6  -3    0.10    4.50
 -11   6   3   12.30    5.70
 -11   6   3    8.00    4.80
  11   6  -3    4.10    7.80
  10  -6  -3    4.60    6.40
 -10  -6   3   14.10    7.50
 -10  -6   3   18.50    6.30
  10  -6  -3   11.50    5.40
  10  -6  -3   20.30    6.70
 -10  -6   3   15.80    5.50
 -10   6   3    9.60    5.00
  10   6  -3   18.20    4.90
  10   6  -3    8.10    7.00
  10   6  -3    9.80    4.50
 -10   6   3    8.00    4.30
   9  -6  -3    6.00    4.50
   9  -6  -3    7.20    5.50
  -9  -6   3   -1.80    5.90
  -9  -6   3    0.40    4.60
  -9  -6   3    5.50    4.60
   9  -6  -3    7.00    5.00
   9   6  -3    5.50    3.60
  -9   6   3    2.60    3.60
  -9   6   3   12.00    4.50
   9   6  -3    4.80    5.70
   9   6  -3    7.50    3.90
  -8  -6   3    8.00    5.80
  -8  -6   3   10.90    4.30
  -8  -6   3    8.20    4.20
  -8  -6   3    4.50    3.30
   8  -6  -3    9.20    4.70
   8  -6  -3    9.30    3.90
   8  -6  -3   13.50    5.10
   8   6  -3   11.00    4.70
  -8   6   3    9.20    4.10
  -8   6   3    5.70    3.00
   8   6  -3   11.20    3.60
   7  -6  -3   10.10    3.40
   7  -6  -3   11.80    4.60
   7  -6  -3   13.90    4.40
  -7  -6   3    0.20    4.80
  -7  -6   3   13.80    3.20
  -7  -6   3   13.30    4.30
  -7  -6   3   13.20    4.50
  -7   6   3    8.90    2.60
   7   6  -3   14.90    3.40
   7   6  -3    5.90    4.20
   6  -6  -3    1.60    2.50
  -6  -6   3   -1.10    3.30
   6  -6  -3    2.00    3.50
  -6  -6   3    0.10    3.50
  -6  -6   3    1.90    2.50
   6  -6  -3   -5.80    3.50
  -6  -6   3    7.80    4.80
   6   6  -3    3.20    3.70
  -6   6   3    0.60    1.80
   6   6  -3    3.30    2.40
   5  -6  -3    2.70    3.40
   5  -6  -3    0.00    2.10
   5  -6  -3    0.90    3.70
  -5  -6   3    2.00    3.40
  -5  -6   3    3.80    4.20
  -5  -6   3    2.20    2.30
   5   6  -3    0.50    3.30
   5   6  -3   -0.60    2.10
  -5   6   3    0.30    1.60
  -4  -6   3   69.69    4.30
  -4  -6   3   78.69    9.00
   4  -6  -3   79.29    6.30
   4  -6  -3   75.69    4.50
  -4  -6   3   70.89    7.30
   4   6  -3   66.99    4.30
   4   6  -3   66.39    6.40
   3  -6  -3  284.37   11.00
  -3  -6   3  263.77    9.00
   3  -6  -3  264.17    8.60
  -3  -6   3  282.17   12.50
   3   6  -3  268.07    8.70
   3   6  -3  274.77   11.10
   2  -6  -3   21.90    3.60
   2  -6  -3   20.80    2.40
  -2  -6   3   27.50    3.10
   2   6  -3   21.40    2.40
   2   6  -3   25.80    3.90
   1  -6  -3  354.16    9.60
  -1  -6   3  344.37   11.20
   1  -6  -3  366.26   12.70
   1  -6  -3  355.06   11.80
   1   6  -3  370.46   10.10
   1   6  -3  359.96   12.80
   0  -6  -3   11.60    2.90
   0  -6  -3    7.80    1.30
   0  -6   3    8.50    2.40
   0   6  -3    8.60    1.50
   0   6  -3    7.70    2.90
  -1  -6  -3  212.58    6.40
   1  -6   3  158.58   12.00
  -1  -6  -3  203.38    8.70
   1  -6   3  200.88    7.80
  -1   6  -3  194.78    8.30
  -2  -6  -3   40.00    4.30
  -2  -6  -3   42.00    3.20
   2  -6   3   41.10    4.20
  -2  -6  -3   34.80    4.50
   2  -6   3   41.50    5.00
  -2   6  -3   41.40    4.70
   2   6   3   35.00    3.20
   3  -6   3  218.98    8.70
  -3  -6  -3  210.78    9.80
  -3  -6  -3  212.88    7.90
   3  -6   3  231.68   10.40
  -3  -6  -3  221.88    9.00
   3   6   3  219.38    6.80
  -3   6  -3  215.78    8.80
  -4  -6  -3   19.90    3.20
  -4  -6  -3   13.00    3.00
   4  -6   3   17.70    3.80
  -4  -6  -3   22.70    5.10
   4  -6   3   16.90    3.30
   4  -6   3    9.10    3.30
   4  -6   3   22.70    3.50
   4   6   3   10.40    2.90
   4   6   3   19.30    2.10
  -4   6  -3   15.20    3.30
   5  -6   3   63.19    5.80
   5  -6   3   73.09    6.20
   5  -6   3   78.09    5.30
   5  -6   3   67.79    3.60
  -5  -6  -3   73.19    5.80
  -5  -6  -3   77.59    6.20
  -5  -6  -3   72.79    7.80
  -5   6  -3   55.59    7.00
  -5   6  -3   67.09    5.60
   5   6   3   66.69    5.20
   5   6   3   73.59    3.20
  -6  -6  -3   17.10    6.40
   6  -6   3   22.30    3.40
   6  -6   3   32.60    4.70
   6  -6   3   29.10    4.80
   6  -6   3   20.40    3.00
  -6  -6  -3   17.20    3.90
  -6   6  -3   32.50    4.40
   6   6   3   16.40    3.60
   6   6   3   23.20    2.50
  -6   6  -3   24.60    5.10
  -7  -6  -3   66.29    6.70
  -7  -6  -3   76.19    6.90
   7  -6   3   82.89    7.50
   7  -6   3   68.09    5.50
  -7  -6  -3   70.69    6.90
   7  -6   3   81.59    7.30
  -7  -6  -3   83.19    9.90
   7  -6   3   71.19    6.10
   7   6   3   76.39    3.80
   7   6   3   74.39    6.50
  -7   6  -3   63.79    6.80
  -7   6  -3   73.39    8.30
   7   6   3   62.79    6.50
   8  -6   3   29.30    5.60
   8  -6   3   25.80    5.50
   8  -6   3   23.90    4.00
  -8  -6  -3   22.50    5.20
  -8  -6  -3   31.30    8.50
  -8  -6  -3   30.80    4.90
   8  -6   3   28.70    4.50
  -8  -6  -3   31.60    5.00
   8   6   3   30.40    3.60
   8   6   3   27.50    4.70
   8   6   3   38.20    5.10
  -8   6  -3   28.70    6.20
  -8   6  -3   28.30    5.30
   9  -6   3   47.10    6.40
  -9  -6  -3   28.90    9.10
   9  -6   3   58.29    6.20
  -9  -6  -3   48.30    6.00
   9  -6   3   41.40    6.50
  -9  -6  -3   45.00    6.40
   9  -6   3   47.20    5.30
  -9  -6  -3   40.10    6.70
  -9   6  -3   41.30    6.50
   9   6   3   51.89    6.50
  -9   6  -3   61.79    8.60
   9   6   3   50.99    6.20
 -10  -6  -3    2.30    4.60
  10  -6   3    2.00    4.10
 -10  -6  -3    1.00    5.90
 -10  -6  -3    2.40    5.10
  10  -6   3    3.30    5.60
 -10  -6  -3   -6.80    9.50
  10  -6   3    2.20    5.70
  10  -6   3    3.00    5.60
  10   6   3   -4.80    5.30
  10   6   3    0.60    4.80
 -10   6  -3    7.50    7.70
 -10   6  -3    6.10    5.80
 -12  -6  -3    7.00    6.10
 -12  -6  -3   -0.40    7.90
  12  -6   3    0.70    8.40
 -12  -6  -3   -7.60    6.20
  12   6   3   -5.90    5.90
 -12   6  -3   -2.90    6.30
  14  -7  -3   13.10   11.00
 -14  -7   3   25.30   10.60
 -14  -7   3   28.60   10.90
  14  -7  -3   32.40   13.10
  14   7  -3   26.80    8.20
 -14   7   3   42.50    9.40
 -14   7   3   42.00    9.00
  13  -7  -3    6.60   11.50
 -13  -7   3   38.10   10.20
 -13  -7   3   22.60    9.10
  13  -7  -3   33.50    9.40
  13  -7  -3   45.50   10.80
  13   7  -3   42.90    7.30
 -13   7   3   34.60    7.70
 -13   7   3   41.10    8.50
 -12  -7   3   35.40    9.60
 -12  -7   3   38.50    8.70
  12  -7  -3   39.60   10.60
 -12  -7   3   40.20   12.30
  12  -7  -3   56.59   10.30
  12  -7  -3   48.30    9.00
  12   7  -3   30.40    7.00
 -12   7   3   53.59    7.30
  12   7  -3   37.90   11.30
  12   7  -3   56.19    7.20
 -12   7   3   52.49    8.10
  11  -7  -3   17.20    6.80
  11  -7  -3   10.50    7.60
  11  -7  -3   30.00    8.90
 -11  -7   3   19.60    7.40
 -11  -7   3   29.80    5.90
 -11  -7   3   19.60    7.50
 -11  -7   3    1.30    8.60
  11   7  -3   24.00    9.00
  11   7  -3   12.40    5.00
 -11   7   3   19.10    5.60
 -11   7   3   16.70    6.30
  11   7  -3   30.70    5.60
 -10  -7   3   11.40    5.90
 -10  -7   3   13.30    6.20
 -10  -7   3   24.30    9.00
  10  -7  -3   13.70    7.10
  10  -7  -3   18.10    7.20
  10  -7  -3   22.90    6.10
 -10   7   3   18.30    5.50
  10   7  -3   18.00    4.90
  10   7  -3   15.60    4.40
  10   7  -3   14.80    7.70
 -10   7   3   31.20    5.60
   9  -7  -3  182.48   10.80
  -9  -7   3  200.58   12.70
  -9  -7   3  195.98   13.40
  -9  -7   3  187.08    8.60
  -9  -7   3  188.98   14.60
   9  -7  -3  203.18   12.40
   9  -7  -3  183.98   13.30
  -9   7   3  199.58   11.00
   9   7  -3  192.38   12.80
   9   7  -3  202.68   10.00
  -9   7   3  198.48    9.30
   9   7  -3  215.78   10.10
  -8  -7   3  168.88    7.60
   8  -7  -3  164.18   11.60
   8  -7  -3  179.08    9.40
   8  -7  -3  175.08   10.60
  -8  -7   3  163.98   11.30
  -8  -7   3  165.78   12.30
  -8  -7   3  161.38   11.00
   8   7  -3  177.48    8.90
  -8   7   3  192.08   10.20
  -8   7   3  170.08    7.70
   8   7  -3  158.18   11.20
  -7  -7   3  145.69    6.70
   7  -7  -3  148.09    9.50
  -7  -7   3  152.48    9.70
  -7  -7   3  151.38   10.50
   7  -7  -3  154.88    8.00
  -7  -7   3  156.38   11.40
   7  -7  -3  143.59   10.30
   7   7  -3  148.29   10.10
  -7   7   3  152.78    6.60
   7   7  -3  153.68    7.90
   6  -7  -3  111.09    8.20
  -6  -7   3  118.59    9.10
  -6  -7   3   93.69    8.30
  -6  -7   3  110.99    5.50
  -6  -7   3  120.59    9.40
   6  -7  -3  122.59    9.20
   6  -7  -3  118.09    6.40
   6   7  -3  114.19    8.40
   6   7  -3  109.29    6.50
  -6   7   3  117.49    5.50
   5  -7  -3  358.76   13.40
  -5  -7   3  314.47   15.80
   5  -7  -3  345.37   14.80
   5  -7  -3  331.57   11.10
  -5  -7   3  339.57   15.40
  -5  -7   3  364.76   15.00
  -5  -7   3  347.17   10.60
   5   7  -3  336.17   11.50
   5   7  -3  334.97   13.60
   4  -7  -3  301.87    9.80
   4  -7  -3  329.47   14.10
  -4  -7   3  309.67   14.20
   4  -7  -3  296.77   12.10
  -4  -7   3  323.77   14.10
  -4  -7   3  301.87    9.80
   4   7  -3  297.67   10.20
   4   7  -3  317.67   12.80
   3  -7  -3  149.69    8.20
  -3  -7   3  148.19    6.10
  -3  -7   3  136.09    9.20
  -3  -7   3  160.68    9.90
   3  -7  -3  135.39    5.30
   3   7  -3  138.79    8.30
   3   7  -3  145.09    5.90
  -2  -7   3  319.77   10.30
  -2  -7   3  315.37   13.90
   2  -7  -3  317.37   12.10
   2   7  -3  300.77   12.00
   2   7  -3  330.57    9.60
  -1  -7   3  390.46   12.30
  -1  -7   3  397.56   15.90
   1  -7  -3  393.86   13.50
   1  -7  -3  397.56   10.10
   1   7  -3  405.26   14.00
   1   7  -3  402.26   11.10
   0  -7   3  421.36   13.00
   0  -7   3  424.16   16.10
   0  -7  -3  410.96   14.40
   0  -7  -3  424.46   11.10
   0   7  -3  416.36   11.20
   0   7  -3  426.56   14.30
  -1  -7  -3   76.39    6.40
  -1  -7  -3   80.99    5.60
   1  -7   3   79.49    7.70
   1  -7   3   76.39    5.20
  -1  -7  -3   79.79    3.70
  -1   7  -3   80.39    5.80
  -2  -7  -3  581.34   19.30
   2  -7   3  610.34   17.80
  -2  -7  -3  590.54   16.40
   2  -7   3  607.34   20.10
  -2  -7  -3  597.54   18.00
  -2   7  -3  587.14   17.90
   2   7   3  606.44   16.30
   3  -7   3  413.56   13.70
  -3  -7  -3  435.66   14.20
   3  -7   3  420.26   15.40
  -3  -7  -3  422.86   12.80
  -3  -7  -3  401.46   15.50
   3   7   3  421.26   11.30
  -3   7  -3  428.56   13.80
  -4  -7  -3   36.40    4.10
  -4  -7  -3   42.30    6.40
   4  -7   3   36.60    4.00
   4  -7   3   49.30    5.70
  -4  -7  -3   36.80    4.40
   4  -7   3   30.60    4.40
   4  -7   3   38.80    5.00
  -4   7  -3   47.10    5.20
   4   7   3   33.40    1.90
   4   7   3   38.00    4.50
   5  -7   3  203.88    8.40
   5  -7   3  194.98   10.30
  -5  -7  -3  191.68   11.60
  -5  -7  -3  195.18    9.50
   5  -7   3  198.38    9.70
   5  -7   3  203.88    9.30
  -5   7  -3  206.58    8.90
  -6  -7  -3  232.48   10.50
  -6  -7  -3  249.97   10.30
   6  -7   3  248.88    9.60
   6  -7   3  244.28   10.70
  -6  -7  -3  225.18   13.40
   6  -7   3  240.48   11.40
  -6   7  -3  228.48   12.00
   6   7   3  215.38    9.60
  -6   7  -3  250.17   10.10
   7  -7   3  143.79    9.60
  -7  -7  -3  139.09    8.90
   7  -7   3  141.09    9.20
   7  -7   3  155.78    7.90
  -7  -7  -3  134.29   10.10
  -7  -7  -3  141.09   12.60
   7  -7   3  133.29    6.60
  -7  -7  -3  143.59    8.50
   7   7   3  142.79    8.60
  -7   7  -3  148.59   10.40
   7   7   3  150.58    8.30
  -7   7  -3  153.48    8.60
   8  -7   3    4.90    3.40
  -8  -7  -3    0.50    7.70
  -8  -7  -3    3.40    4.20
  -8  -7  -3    6.50    4.00
  -8  -7  -3    8.00    4.90
   8  -7   3    7.20    5.20
   8  -7   3    9.10    4.00
   8  -7   3    0.80    4.80
  -8   7  -3    0.80    5.60
   8   7   3    6.40    4.00
  -8   7  -3    7.70    4.70
   8   7   3    4.90    4.20
  -9  -7  -3   26.40    6.40
   9  -7   3   16.10    4.20
   9  -7   3   14.60    6.00
  -9  -7  -3   17.70    5.20
  -9  -7  -3   17.80    9.70
  -9  -7  -3   21.60    5.40
   9  -7   3   21.00    5.30
   9  -7   3   34.10    6.80
   9   7   3   21.00    5.30
  -9   7  -3   26.50    5.90
   9   7   3   18.30    5.20
  -9   7  -3   27.70    7.70
  10  -7   3  114.79   12.30
  10  -7   3   83.59    8.60
  10  -7   3   71.39    8.50
 -10  -7  -3   99.19   11.00
  10  -7   3   87.29    8.20
 -10  -7  -3   78.29    9.60
 -10  -7  -3   92.79    9.80
 -10   7  -3  100.19   10.50
  10   7   3   88.19   10.10
 -10   7  -3  104.99   11.40
  10   7   3   93.59   10.10
 -11  -7  -3   26.60    8.80
 -11  -7  -3   28.70    7.20
 -11  -7  -3   20.40    6.10
  11  -7   3   32.70    8.70
 -11   7  -3   10.20    6.80
  11   7   3   35.30    7.10
  13  -8  -3   -2.90    9.60
  13  -8  -3   18.20    9.20
 -13  -8   3   -6.10    9.20
 -13  -8   3  -14.50    8.00
  13  -8  -3   -4.80   11.20
 -13   8   3   -0.20    6.90
  13   8  -3    1.10    6.10
 -13   8   3    4.00    7.30
 -12  -8   3   -6.30    8.00
  12  -8  -3    4.60    7.70
 -12  -8   3    0.70    4.20
  12  -8  -3   -0.80    8.40
 -12  -8   3    5.20    7.90
  12  -8  -3    9.00    9.80
  12   8  -3    0.70   10.00
  12   8  -3   -2.80    5.20
 -12   8   3  -15.90    5.80
 -12   8   3   -1.60    6.00
  11  -8  -3   19.00    8.40
 -11  -8   3   20.90    5.00
  11  -8  -3   16.80    8.50
 -11  -8   3    7.20    7.60
 -11  -8   3    6.80   10.20
 -11  -8   3   14.00    7.40
  11  -8  -3    9.60    6.70
  11   8  -3   15.10    9.00
  11   8  -3   18.60    5.30
  11   8  -3   11.90    5.30
 -11   8   3   14.20    6.00
 -11   8   3    8.50    5.80
  10  -8  -3   -4.40    5.30
 -10  -8   3   13.30    6.10
 -10  -8   3   -3.70    4.00
 -10  -8   3    9.00    6.20
  10  -8  -3   -5.30    6.70
 -10  -8   3    1.40    9.00
  10  -8  -3    8.10    6.90
  10   8  -3   -1.70    3.90
 -10   8   3    4.50    4.90
  10   8  -3    5.40    7.20
  10   8  -3   -5.70    3.90
 -10   8   3   -0.40    4.70
  -9  -8   3   19.00    7.90
  -9  -8   3   19.60    3.80
   9  -8  -3   16.40    5.20
   9  -8  -3   11.40    6.70
   9  -8  -3    0.80    6.10
  -9  -8   3    8.10    5.90
  -9  -8   3   14.00    6.00
   9   8  -3   14.30    6.90
  -9   8   3    9.40    4.20
   9   8  -3   24.20    4.60
  -9   8   3   11.00    4.80
   9   8  -3   13.40    4.40
   8  -8  -3    4.00    4.10
   8  -8  -3   16.90    5.70
  -8  -8   3   11.60    7.10
  -8  -8   3   10.50    3.10
  -8  -8   3   10.00    4.80
   8  -8  -3   10.10    5.60
  -8  -8   3    9.20    5.00
  -8   8   3   12.30    3.50
  -8   8   3   11.50    4.70
   8   8  -3   12.40    4.10
   8   8  -3    9.80    6.00
  -7  -8   3   39.20    4.10
  -7  -8   3   39.00    6.50
   7  -8  -3   49.40    5.10
   7  -8  -3   46.90    7.10
  -7  -8   3   51.69    8.80
   7  -8  -3   47.30    6.60
  -7  -8   3   27.70    5.40
   7   8  -3   49.00    5.70
   7   8  -3   48.80    6.80
  -7   8   3   39.50    4.70
  -6  -8   3   30.70    3.20
   6  -8  -3   23.70    3.70
  -6  -8   3   14.30    5.00
  -6  -8   3   17.10    6.50
  -6  -8   3   16.60    4.70
   6  -8  -3   13.40    4.80
   6  -8  -3   28.60    5.30
   6   8  -3   27.70    4.20
  -6   8   3   28.10    3.60
   6   8  -3   23.80    5.40
  -5  -8   3   59.89    4.20
   5  -8  -3   51.49    6.30
  -5  -8   3   71.89    7.70
  -5  -8   3   42.40    7.00
   5  -8  -3   60.79    4.70
   5  -8  -3   49.99    6.70
  -5  -8   3   50.19    6.10
   5   8  -3   60.39    6.80
   5   8  -3   53.69    4.90
  -4  -8   3   23.20    5.90
   4  -8  -3   15.80    5.00
  -4  -8   3   21.40    2.90
  -4  -8   3   29.80    5.50
   4  -8  -3   28.30    3.00
   4  -8  -3   24.50    4.70
   4   8  -3   24.20    5.20
   4   8  -3   22.70    3.20
  -3  -8   3    9.70    5.30
   3  -8  -3   15.30    4.20
  -3  -8   3   15.60    2.70
   3  -8  -3   15.70    5.20
  -3  -8   3   12.50    4.80
   3   8  -3   17.20    4.50
   3   8  -3   15.90    2.70
  -2  -8   3   -0.20    4.00
  -2  -8   3    6.60    2.40
   2  -8  -3   -3.60    3.10
   2   8  -3    2.40    3.40
   2   8  -3    1.60    1.70
   1  -8  -3   -2.50    3.00
  -1  -8   3    0.20    2.20
  -1  -8   3   -1.30    3.80
   1   8  -3   -0.60    1.30
   1   8  -3   -2.10    3.20
   0  -8  -3  106.29    7.90
   0  -8  -3  107.39    6.20
   0  -8   3  111.19    6.00
   0  -8   3  116.99    8.40
   0   8  -3  108.49    4.10
   0   8  -3  107.39    7.10
  -1  -8  -3   70.19    5.60
   1  -8   3   82.89    5.40
   1  -8   3   92.69    8.00
  -1  -8  -3   63.39    7.00
  -1   8  -3   87.09    6.30
  -2  -8  -3   17.10    3.50
  -2  -8  -3   18.30    4.80
   2  -8   3   15.50    4.20
   2  -8   3   14.90    3.50
  -2   8  -3   22.50    3.80
   2   8   3   19.30    2.80
  -3  -8  -3    2.30    4.30
   3  -8   3    3.80    3.50
  -3  -8  -3    0.20    2.70
   3  -8   3    1.40    3.20
  -3   8  -3    6.40    3.10
   3   8   3    6.20    2.20
   3   8   3    1.90    1.50
   4  -8   3   10.30    3.90
  -4  -8  -3    7.90    3.30
  -4  -8  -3    8.60    5.40
  -4  -8  -3   14.80    3.40
   4  -8   3    8.90    3.90
   4  -8   3   10.60    3.20
   4  -8   3   14.30    4.20
   4   8   3   11.30    2.90
  -4   8  -3   10.10    3.30
   5  -8   3   41.00    5.40
  -5  -8  -3   31.40    7.10
  -5  -8  -3   42.50    4.60
   5  -8   3   47.60    5.60
  -5  -8  -3   33.20    4.70
   5  -8   3   35.80    4.00
   5  -8   3   27.10    5.00
  -5   8  -3   39.40    4.50
   5   8   3   43.20    4.60
   6  -8   3   -2.80    2.60
  -6  -8  -3    3.30    6.60
  -6  -8  -3    1.60    3.20
   6  -8   3    1.80    4.30
   6  -8   3    5.60    4.20
  -6  -8  -3    1.60    3.40
  -6   8  -3   -5.00    4.90
  -6   8  -3    4.90    3.40
   6   8   3    1.20    3.30
  -7  -8  -3    9.10    5.10
  -7  -8  -3   -0.80    3.50
   7  -8   3    6.40    3.20
   7  -8   3    7.90    5.20
   7  -8   3   -1.90    4.60
  -7  -8  -3   -2.70    7.40
  -7  -8  -3    8.70    4.00
   7   8   3    6.70    3.80
   7   8   3   15.50    4.40
  -7   8  -3    2.10    4.00
  -7   8  -3   -2.00    5.00
   8  -8   3   -2.10    5.20
   8  -8   3   -0.60    3.30
  -8  -8  -3    6.30    4.70
  -8  -8  -3    3.80    4.40
  -8  -8  -3    9.80    5.60
   8  -8   3    3.80    3.50
   8  -8   3    0.20    5.30
  -8  -8  -3   16.80    9.10
   8   8   3    3.80    4.50
  -8   8  -3    3.80    4.70
  -8   8  -3    6.10    5.90
   8   8   3   -4.30    3.40
   9  -8   3    3.10    3.80
   9  -8   3    4.60    5.60
  -9  -8  -3    0.90    9.50
  -9  -8  -3   -2.10    5.90
  -9  -8  -3   11.50    5.30
  -9  -8  -3    8.90    5.20
   9  -8   3   -2.70    4.60
   9  -8   3    5.20    6.40
  -9   8  -3    8.40    5.40
   9   8   3    6.50    4.60
  -9   8  -3   21.00    7.90
   9   8   3   13.60    5.60
  10  -8   3    9.70    7.60
  10  -8   3    5.20    4.40
 -10  -8  -3    6.10    5.40
  10  -8   3    7.10    4.20
 -10  -8  -3   -3.70    6.80
 -10  -8  -3    3.70    7.70
 -10  -8  -3    4.70    5.80
 -10   8  -3   -7.00    8.00
  10   8   3    1.00    4.90
 -10   8  -3   -6.90    6.00
  10   8   3    4.90    6.30
  11  -8   3   -0.40    7.70
 -11  -8  -3   -3.40    6.00
 -11  -8  -3   -6.00    6.30
 -11  -8  -3   -3.40    7.90
  11   8   3   -5.70    5.60
  13  -9  -3   24.90   10.90
 -13  -9   3   20.70   11.10
 -13  -9   3   18.80   10.00
  13  -9  -3   30.60   10.70
  13   9  -3   16.10    7.30
 -13   9   3   24.80    8.20
 -13   9   3   31.00    8.20
  12  -9  -3   36.80    9.20
 -12  -9   3   30.00    9.80
  12  -9  -3   36.10   11.10
 -12  -9   3   29.20   10.00
  12  -9  -3   31.30   10.70
  12   9  -3   48.20    7.30
 -12   9   3   37.80    7.80
  12   9  -3   30.20   12.50
 -12   9   3   38.40    7.90
 -11  -9   3   51.69   13.30
 -11  -9   3   72.59   11.00
 -11  -9   3   58.19    9.80
  11  -9  -3  100.79   11.40
  11  -9  -3   77.29   11.50
  11  -9  -3   71.99    9.70
  11   9  -3   63.59    7.80
 -11   9   3   70.79    8.50
 -11   9   3   94.49   10.00
  11   9  -3   80.19    9.10
  11   9  -3   63.89   12.00
 -10  -9   3    3.50    6.40
 -10  -9   3   -0.10    2.80
 -10  -9   3   21.60    9.90
 -10  -9   3    1.00    6.60
  10  -9  -3    1.80    5.90
  10  -9  -3   -2.50    7.00
  10  -9  -3    1.50    7.60
 -10   9   3   -1.40    4.60
  10   9  -3   -0.30    4.40
  10   9  -3    3.40    8.20
  10   9  -3    5.50    4.60
 -10   9   3    5.60    5.30
   9  -9  -3   14.90    5.40
  -9  -9   3    8.40    2.70
  -9  -9   3   12.80    6.00
  -9  -9   3    4.80    8.30
  -9  -9   3   -3.90    5.70
   9  -9  -3   13.70    7.10
   9  -9  -3   21.10    7.40
  -9   9   3   13.10    4.90
  -9   9   3   14.50    4.60
   9   9  -3   25.40    4.90
   9   9  -3    8.00    7.40
   9   9  -3   13.00    4.50
   8  -9  -3  111.99    8.50
   8  -9  -3  129.49   11.90
  -8  -9   3  106.79   11.30
  -8  -9   3  125.69   13.20
  -8  -9   3  105.99    5.10
  -8  -9   3   91.19   10.20
   8  -9  -3  124.39   10.80
   8   9  -3  121.79    8.30
  -8   9   3  116.89    7.10
   8   9  -3  107.69   11.40
  -8   9   3  140.69    9.50
   7  -9  -3  129.09   11.40
   7  -9  -3  149.79   10.70
  -7  -9   3  129.19   13.00
  -7  -9   3  138.59   10.30
  -7  -9   3  147.29    5.70
   7  -9  -3  144.59    7.90
  -7  -9   3  152.88   12.00
   7   9  -3  152.58    8.50
  -7   9   3  148.19    7.50
   7   9  -3  113.19   10.80
   6  -9  -3  159.88   10.30
   6  -9  -3  163.88    7.60
  -6  -9   3  159.68   10.50
  -6  -9   3  155.78   13.40
  -6  -9   3  155.78   11.70
   6  -9  -3  165.38   11.80
  -6  -9   3  161.78    6.20
   6   9  -3  162.18    8.20
   6   9  -3  173.28   11.20
  -5  -9   3   77.49    9.90
  -5  -9   3   84.69    9.40
   5  -9  -3   85.89    7.90
  -5  -9   3   85.59    9.20
   5  -9  -3   77.59    5.10
  -5  -9   3   83.19    4.60
   5  -9  -3   85.99    9.40
   5   9  -3   81.19    5.70
   5   9  -3   67.99    7.60
   4  -9  -3  277.67   13.70
   4  -9  -3  272.07   12.10
  -4  -9   3  277.57    9.00
   4  -9  -3  256.07    8.00
  -4  -9   3  267.37   14.10
  -4  -9   3  283.17   15.20
   4   9  -3  277.97   12.70
   4   9  -3  244.08    9.60
  -3  -9   3  118.19   10.70
   3  -9  -3  101.89    7.90
  -3  -9   3  113.09    9.50
  -3  -9   3  112.29    5.50
   3  -9  -3  105.69   10.00
   3   9  -3  111.09    8.60
   3   9  -3  105.79    5.60
  -2  -9   3    3.70    4.30
   2  -9  -3   13.10    5.10
  -2  -9   3   13.40    2.90
   2   9  -3    5.20    3.80
   2   9  -3   10.30    2.30
  -1  -9   3    4.20    2.70
   1  -9  -3    2.50    4.00
   1  -9  -3    5.60    2.60
  -1  -9   3    3.30    4.00
   1   9  -3    6.80    3.80
   1   9  -3    2.30    1.70
   0  -9  -3   12.30    4.90
   0  -9   3   14.20    3.20
   0  -9  -3   11.20    3.00
   0  -9   3   12.10    4.60
   0   9   3   16.50    1.60
   0   9  -3   17.30    1.90
   0   9  -3   12.70    3.80
   1  -9   3  192.68    8.30
  -1  -9  -3  195.58    8.80
  -1  -9  -3  189.28   11.30
   1  -9   3  188.68   11.30
   1   9   3  201.38    6.40
  -1   9  -3  193.08    9.00
  -2  -9  -3   77.79    6.20
   2  -9   3   75.39    8.10
   2  -9   3   78.09    5.90
  -2  -9  -3   65.49    7.60
  -2   9  -3   78.69    6.10
   2   9   3   82.19    4.70
   2   9   3   77.99    4.40
   3  -9   3  103.39    7.10
   3  -9   3   99.69    8.60
  -3  -9  -3  109.89    9.70
  -3  -9  -3  101.19    7.30
  -3   9  -3   99.19    6.50
   3   9   3   99.89    5.50
  -4  -9  -3  254.37   14.00
   4  -9   3  253.07   11.10
  -4  -9  -3  253.37   11.40
   4  -9   3  271.97   11.80
   4  -9   3  260.87   12.70
   4  -9   3  269.57   10.10
  -4  -9  -3  258.27   10.40
  -4   9  -3  260.17   10.10
   4   9   3  256.27    9.80
  -5  -9  -3    9.30    3.60
  -5  -9  -3   13.90    3.80
   5  -9   3   11.00    4.60
   5  -9   3    4.70    3.90
   5  -9   3   15.10    3.30
  -5  -9  -3   23.60    7.50
   5  -9   3   11.20    4.50
   5   9   3   19.00    4.00
  -5   9  -3   18.10    3.90
   6  -9   3   25.90    5.50
   6  -9   3   10.60    5.20
  -6  -9  -3   19.30    4.50
  -6  -9  -3   10.00    4.10
   6  -9   3   19.60    3.40
  -6  -9  -3   21.00    8.10
   6   9   3   20.70    4.40
  -6   9  -3   20.80    4.20
  -7  -9  -3   46.20    6.90
  -7  -9  -3   35.00    5.50
  -7  -9  -3   53.99    6.10
   7  -9   3   40.00    6.80
   7  -9   3   54.09    6.90
   7  -9   3   43.70    4.60
  -7  -9  -3   49.30    9.80
  -7   9  -3   44.10    5.70
  -7   9  -3   50.19    8.20
   7   9   3   42.70    6.00
   7   9   3   37.60    5.30
  -8  -9  -3    5.50    5.70
  -8  -9  -3    5.40    4.80
   8  -9   3   10.00    3.80
  -8  -9  -3    8.50    4.90
   8  -9   3   10.00    6.40
  -8  -9  -3   14.90    9.60
   8  -9   3    8.90    5.80
   8   9   3    7.20    5.30
  -8   9  -3   14.00    7.00
   8   9   3   13.60    4.50
  -8   9  -3   13.50    5.30
   9  -9   3   10.80    4.40
   9  -9   3   10.40    7.10
  -9  -9  -3    5.40    5.80
  -9  -9  -3   24.90    7.00
  -9  -9  -3   18.20   11.70
   9  -9   3   19.20    6.40
  -9  -9  -3    9.20    5.20
   9   9   3    0.40    5.70
   9   9   3   12.30    5.00
  -9   9  -3   12.60    6.10
  -9   9  -3    5.70    7.80
 -10  -9  -3   14.00    7.00
 -10  -9  -3   19.30    8.10
  10  -9   3   14.00    8.90
 -10  -9  -3   17.30    6.40
  10   9   3   10.70    7.70
 -10   9  -3    7.90    6.70
  10   9   3   21.50    6.10
 -11  -9  -3   53.79    9.30
 -11  -9  -3   41.20    8.20
 -11   9  -3   56.29    8.00
 -12 -10   3    6.20    8.90
  12 -10  -3   -8.60    8.30
  12 -10  -3   19.80   10.80
 -12 -10   3    9.20   10.40
  12 -10  -3   16.70   10.60
 -12  10   3    2.10    7.40
  12  10  -3   37.00   12.00
 -12  10   3    3.20    7.20
  12  10  -3    3.30    6.30
 -11 -10   3   -2.70    7.80
  11 -10  -3   -1.90    9.30
  11 -10  -3    3.00    7.40
  11 -10  -3    6.20    8.90
 -11 -10   3   -5.80    8.10
 -11  10   3   -0.60    6.50
  11  10  -3    2.90    5.30
 -11  10   3    0.70    6.00
  11  10  -3  -24.50    9.70
  10 -10  -3    3.50    8.10
  10 -10  -3    9.90    8.30
  10 -10  -3    2.10    6.30
 -10 -10   3    6.70    7.40
 -10 -10   3   -4.10   10.40
 -10 -10   3   -2.40    6.40
  10  10  -3    1.60    8.70
  10  10  -3    3.20    4.60
 -10  10   3    0.50    5.40
 -10  10   3   -1.70    5.20
  10  10  -3    5.80    5.10
  -9 -10   3   10.20    9.90
   9 -10  -3    7.30    6.80
  -9 -10   3    5.50    7.00
   9 -10  -3    6.40    5.30
   9 -10  -3    6.80    6.90
  -9 -10   3    7.20    6.20
   9  10  -3   -1.80    7.20
  -9  10   3    5.20    4.40
  -9  10   3   11.50    5.10
   9  10  -3    1.30    4.20
   9  10  -3    5.20    4.60
  -8 -10   3    1.20    8.20
  -8 -10   3   12.80    5.80
  -8 -10   3    1.50    6.00
   8 -10  -3   -5.90    5.70
   8 -10  -3    2.40    4.30
   8 -10  -3   12.30    6.40
  -8  10   3    3.80    3.80
   8  10  -3    2.00    3.90
   8  10  -3    6.30    6.90
   7 -10  -3    4.10    3.70
  -7 -10   3    3.50    7.40
  -7 -10   3    2.00    1.90
  -7 -10   3   -6.70    5.00
  -7 -10   3    1.70    4.80
   7 -10  -3   -2.00    5.60
   7 -10  -3   -1.70    5.30
   7  10  -3    1.40    3.40
   7  10  -3    6.70    6.00
  -7  10   3   -4.20    3.50
   6 -10  -3   11.70    5.90
  -6 -10   3    7.90    7.30
   6 -10  -3    8.10    5.50
  -6 -10   3   10.10    5.20
  -6 -10   3   17.10    2.60
  -6 -10   3    2.20    5.60
   6 -10  -3   17.60    3.60
   6  10  -3   17.30    6.20
   6  10  -3   16.80    3.90
  -5 -10   3   -1.80    2.20
   5 -10  -3    0.40    2.50
  -5 -10   3   -3.90    6.60
   5 -10  -3    4.30    4.80
  -5 -10   3    0.80    4.70
  -5 -10   3   -0.60    4.60
   5 -10  -3    0.30    5.10
   5  10  -3    2.70    3.10
   5  10  -3   -1.20    5.20
  -4 -10   3   49.70    4.30
  -4 -10   3   55.19    8.70
   4 -10  -3   38.30    6.60
  -4 -10   3   44.40    7.00
   4 -10  -3   49.30    6.30
   4  10  -3   60.69    7.30
   4  10  -3   47.90    5.00
   3 -10  -3    1.70    4.90
  -3 -10   3    2.20    2.60
  -3 -10   3    9.30    5.20
   3  10  -3    0.60    2.40
   3  10  -3    0.80    4.30
  -2 -10   3   51.99    7.10
   2 -10  -3   82.09    8.60
   2 -10  -3   74.99    5.70
  -2 -10   3   64.89    4.90
   2  10  -3   68.59    4.60
   2  10  -3   69.69    7.60
  -1 -10   3   45.40    4.60
   1 -10  -3   36.30    4.20
   1  10  -3   37.10    3.50
   1  10  -3   34.80    5.20
   0 -10   3   42.90    5.00
   0 -10   3   40.80    6.50
   0 -10  -3   39.20    6.70
   0 -10  -3   43.20    4.50
   0  10  -3   48.90    5.20
   0  10  -3   42.00    3.00
  -1 -10  -3   -2.10    2.80
   1 -10   3   -1.80    4.00
  -1 -10  -3   -7.60    5.60
   1 -10   3   -0.50    3.10
  -1  10  -3    2.30    1.40
  -1  10  -3   -1.20    3.30
   1  10   3    0.20    1.70
  -2 -10  -3   53.99    6.30
   2 -10   3   60.69    6.00
   2 -10   3   47.80    6.40
  -2 -10  -3   77.29    9.10
  -2  10  -3   59.69    5.90
   2  10   3   65.39    4.60
   3 -10   3    5.60    4.90
  -3 -10  -3   13.60    4.10
   3 -10   3   15.10    4.50
  -3 -10  -3   12.50    6.70
  -3  10  -3   20.00    3.80
   3  10   3   12.50    3.10
  -4 -10  -3   -0.10    3.60
  -4 -10  -3   -7.70    5.80
   4 -10   3   -5.60    3.80
   4 -10   3   -1.70    3.60
   4 -10   3   -2.30    3.90
   4 -10   3    4.80    3.20
  -4 -10  -3    1.20    3.60
   4  10   3    2.00    3.00
  -4  10  -3    3.00    3.20
   5 -10   3   -0.20    4.00
   5 -10   3    2.80    4.20
  -5 -10  -3    1.60    3.60
   5 -10   3   -4.20    4.50
  -5 -10  -3    6.10    4.20
  -5 -10  -3    7.40    7.00
   5 -10   3    2.90    2.80
  -5  10  -3    4.20    3.30
   5  10   3   -3.00    3.50
  -6 -10  -3    9.90    7.50
  -6 -10  -3    3.80    4.50
   6 -10   3    4.50    3.10
   6 -10   3    6.40    4.90
   6 -10   3    9.70    5.20
  -6 -10  -3    2.20    4.20
   6  10   3    6.50    4.40
  -6  10  -3    4.80    3.80
   7 -10   3    3.80    5.80
  -7 -10  -3    5.20    6.00
  -7 -10  -3   17.10    9.10
   7 -10   3    1.00    5.30
  -7 -10  -3   21.70    5.80
   7 -10   3    8.00    3.40
  -7 -10  -3    6.10    4.80
  -7  10  -3    8.70    4.40
   7  10   3   10.20    5.20
   7  10   3    9.90    4.40
  -7  10  -3    4.30    6.50
  -8 -10  -3   -6.90   10.50
  -8 -10  -3    4.20    6.10
   8 -10   3    6.20    3.70
   8 -10   3    3.30    6.00
   8 -10   3    5.90    6.40
  -8 -10  -3    1.20    5.40
  -8 -10  -3    6.60    5.10
   8  10   3   13.00    4.50
  -8  10  -3   -4.60    6.70
  -8  10  -3    4.30    5.20
   8  10   3   -2.10    5.80
  -9 -10  -3    0.50    6.90
   9 -10   3    7.30    7.20
  -9 -10  -3   -5.60    5.10
   9 -10   3   -5.70    4.10
  -9 -10  -3   -8.70    5.70
  -9 -10  -3   17.10    9.10
   9  10   3    6.10    6.90
   9  10   3    2.60    4.80
  -9  10  -3    6.40    5.80
  -9  10  -3    2.90    8.10
 -10 -10  -3    4.40    7.30
 -10 -10  -3   -0.40    6.40
  10 -10   3    8.50    8.30
 -10 -10  -3   -6.60    8.00
 -10  10  -3   -0.80    5.60
  10  10   3    2.70    8.40
  10  10   3    3.60    5.60
  12 -11  -3   53.09   13.40
 -12 -11   3   29.70   10.30
 -12 -11   3   63.39   13.20
 -12  11   3   35.00    9.20
 -12  11   3   37.90    9.00
  11 -11  -3   -6.50    7.80
 -11 -11   3    1.90    8.50
 -11 -11   3   -4.00    9.30
  11 -11  -3   21.80    9.50
  11 -11  -3   12.30    9.90
  11  11  -3    5.10   11.30
 -11  11   3   12.00    7.10
  11  11  -3   13.70    5.80
 -11  11   3    3.10    6.90
 -10 -11   3    7.50    7.30
 -10 -11   3   15.90    8.70
  10 -11  -3   19.50    8.90
  10 -11  -3    5.80    6.90
  10 -11  -3   18.10    8.90
 -10 -11   3   49.99   12.70
 -10  11   3    8.10    6.10
  10  11  -3    8.90    5.50
  10  11  -3   27.40   10.10
 -10  11   3   17.60    6.10
  10  11  -3   15.60    5.30
  -9 -11   3   22.80    7.50
   9 -11  -3   31.50    6.40
   9 -11  -3   18.40    8.20
   9 -11  -3   39.80    8.60
  -9 -11   3   29.00    8.60
  -9 -11   3   17.70   10.40
   9  11  -3   32.20    6.10
   9  11  -3   15.30    8.80
  -9  11   3   16.40    5.20
  -9  11   3   29.90    6.50
   8 -11  -3    5.00    7.30
  -8 -11   3    3.10    6.00
   8 -11  -3    2.30    6.80
   8 -11  -3    7.10    4.70
  -8 -11   3   14.60    9.90
  -8 -11   3    2.90    6.70
   8  11  -3    5.10    7.50
  -8  11   3    6.50    4.40
   8  11  -3    6.60    4.50
  -7 -11   3   56.69    7.90
  -7 -11   3   54.79    9.10
   7 -11  -3   62.09    6.70
   7 -11  -3   72.39    8.50
  -7 -11   3   71.89   11.20
   7 -11  -3   55.89    8.70
   7  11  -3   57.79    8.70
   7  11  -3   70.59    7.40
  -6 -11   3  289.27   15.00
   6 -11  -3  311.57   14.50
  -6 -11   3  312.97   17.10
  -6 -11   3  328.57    9.00
  -6 -11   3  314.37   17.80
   6 -11  -3  300.77   16.60
   6 -11  -3  275.77   10.40
   6  11  -3  316.37   16.10
   6  11  -3  305.97   12.20
  -5 -11   3  401.36   20.50
   5 -11  -3  409.66   16.20
  -5 -11   3  426.16   12.00
   5 -11  -3  422.06   19.00
  -5 -11   3  435.26   19.60
  -5 -11   3  382.16   17.10
   5  11  -3  415.06   14.40
   5  11  -3  417.06   17.80
  -4 -11   3  240.68    8.40
  -4 -11   3  232.48   15.30
   4 -11  -3  237.18   14.60
  -4 -11   3  243.18   13.50
  -4 -11   3  238.08   14.90
   4  11  -3  220.58    9.50
   4  11  -3  239.48   13.00
  -3 -11   3   76.49    8.80
   3 -11  -3   87.19    8.00
  -3 -11   3   94.99    5.60
   3 -11  -3   89.79   10.40
   3  11  -3   87.09    8.20
   3  11  -3   86.19    5.80
   2 -11  -3   58.39    6.10
   2 -11  -3   62.79    5.70
  -2 -11   3   53.49    5.10
   2 -11  -3   60.39    7.90
  -2 -11   3   58.99    8.10
   2  11  -3   53.79    6.40
   2  11  -3   57.59    4.80
  -1 -11   3   69.39    5.80
   1 -11  -3   75.19    6.40
  -1 -11   3   51.59    7.10
   1  11  -3   69.39    7.60
   1  11  -3   62.89    4.40
   0 -11   3   22.60    4.40
   0 -11   3   23.70    6.00
   0 -11  -3   14.20    3.60
   0 -11  -3   13.00    6.10
   0  11  -3   18.90    4.30
   0  11  -3   17.30    2.30
   1 -11   3  104.99   10.60
   1 -11   3   92.79    7.10
  -1 -11  -3  105.89   11.20
  -1 -11  -3  122.99    7.90
  -1  11  -3  119.69    7.30
  -1  11  -3  112.89    4.30
   1  11   3  111.19    5.00
  -2 -11  -3  705.03   22.50
   2 -11   3  698.83   25.40
  -2 -11  -3  685.93   25.80
   2 -11   3  739.73   21.90
   2  11   3  721.83   19.80
  -2  11  -3  728.53   20.80
   3 -11   3  520.15   18.30
  -3 -11  -3  469.55   17.60
   3 -11   3  517.95   17.30
   3 -11   3  489.95   19.70
  -3 -11  -3  459.25   21.30
   3  11   3  504.95   15.50
  -3  11  -3  508.95   15.50
  -4 -11  -3   61.39    6.60
   4 -11   3   72.49    6.00
  -4 -11  -3   69.09    6.20
   4 -11   3   80.99    9.30
   4 -11   3   60.99    6.90
   4 -11   3   52.79    6.70
  -4 -11  -3   81.89   11.00
   4  11   3   63.09    6.60
  -4  11  -3   60.89    5.90
  -5 -11  -3  109.29   12.90
  -5 -11  -3   93.69    9.10
   5 -11   3   92.59    6.40
   5 -11   3   94.99   10.00
   5 -11   3   97.89    9.90
   5 -11   3  104.09    9.10
  -5 -11  -3   73.19    8.20
  -5  11  -3  105.19    7.10
   5  11   3   99.49    8.50
   6 -11   3   68.99    8.00
   6 -11   3   45.70    7.40
  -6 -11  -3   52.49    7.70
  -6 -11  -3   44.70   10.50
  -6 -11  -3   62.99    6.90
  -6 -11  -3   62.79    7.10
   6 -11   3   68.59    6.10
  -6  11  -3   57.39    6.80
   6  11   3   75.19    9.20
   7 -11   3    0.40    6.00
  -7 -11  -3   -6.10    5.00
   7 -11   3    4.50    3.50
  -7 -11  -3    8.10    5.10
  -7 -11  -3    5.70    6.20
  -7 -11  -3   -6.20    9.70
   7 -11   3   -3.80    6.20
   7  11   3    8.50    4.60
  -7  11  -3   15.90    5.10
   7  11   3    3.00    6.10
  -7  11  -3    9.10    7.50
   8 -11   3   27.50    8.20
  -8 -11  -3   20.80   12.10
  -8 -11  -3   26.30    6.90
   8 -11   3   32.90    4.90
  -8 -11  -3   38.40    7.30
  -8 -11  -3   37.40    7.40
   8  11   3   31.60    5.60
  -8  11  -3   22.20    8.70
  -8  11  -3   38.90    6.50
   8  11   3   26.90    7.70
  -9 -11  -3   59.09    9.10
   9 -11   3   72.79    8.50
  -9 -11  -3   56.69    9.10
  -9 -11  -3   56.49    7.90
   9 -11   3   52.49   10.30
   9  11   3   64.79    9.70
   9  11   3   49.10    7.10
  -9  11  -3   65.29    8.30
 -11 -12   3   13.50    9.90
  11 -12  -3    2.10    4.60
 -11 -12   3   -9.70   10.00
  11 -12  -3   -4.80   10.40
  11  12  -3    4.10    5.80
 -11  12   3    4.20    7.30
 -11  12   3    5.10    7.20
  11  12  -3   11.80   12.70
  10 -12  -3   10.00    7.00
  10 -12  -3    5.30    8.90
 -10 -12   3   11.50    9.50
  10 -12  -3    9.10    9.50
 -10 -12   3   16.60    8.40
 -10  12   3   -0.70    6.40
  10  12  -3   -3.00   10.20
 -10  12   3    3.80    6.00
   9 -12  -3   -9.80    5.60
  -9 -12   3   20.10   13.00
  -9 -12   3   -8.80    8.10
   9 -12  -3    4.10    7.90
  -9 -12   3    0.10    7.00
   9 -12  -3   -4.10    7.90
   9  12  -3    4.50    5.30
   9  12  -3   18.20    9.70
  -9  12   3   -2.60    5.10
  -9  12   3    8.10    6.10
   8 -12  -3   16.70    5.10
  -8 -12   3   14.30   10.10
  -8 -12   3    0.70    6.60
  -8 -12   3    4.90    7.60
   8 -12  -3    0.40    7.40
   8 -12  -3   11.60    7.90
  -8  12   3   13.70    5.40
   8  12  -3    8.90    4.80
   8  12  -3    5.50    8.30
  -7 -12   3   35.00    8.20
   7 -12  -3   40.70    8.50
   7 -12  -3   36.40    7.80
  -7 -12   3   40.60    7.50
   7 -12  -3   45.90    4.90
  -7 -12   3   56.59   12.40
   7  12  -3   61.19    6.80
   7  12  -3   25.50    8.00
   6 -12  -3   -6.20    5.80
  -6 -12   3    1.70    2.00
  -6 -12   3   -5.10    5.30
   6 -12  -3    3.50    6.80
  -6 -12   3   12.80    8.80
  -6 -12   3   -1.90    6.30
   6  12  -3   10.40    7.10
   6  12  -3   11.50    4.40
  -5 -12   3   -5.70    8.10
  -5 -12   3    3.00    2.60
   5 -12  -3    4.40    6.30
  -5 -12   3    6.00    5.60
  -5 -12   3   -0.80    5.80
   5  12  -3    1.80    3.70
   5  12  -3    4.90    6.70
  -4 -12   3   52.19    8.40
  -4 -12   3   49.30    5.00
   4 -12  -3   48.00    8.30
  -4 -12   3   47.80    7.40
   4  12  -3   48.50    5.30
   4  12  -3   56.69    7.80
   3 -12  -3    8.20    6.10
  -3 -12   3    3.60    3.10
  -3 -12   3    5.40    5.60
   3 -12  -3    0.70    3.20
   3  12  -3    4.70    5.00
   3  12  -3    5.20    3.20
   2 -12  -3    0.60    2.90
   2 -12  -3    2.60    3.20
   2 -12  -3   -7.30    5.30
  -2 -12   3    4.20    5.90
  -2 -12   3   -0.90    3.30
   2  12  -3    4.70    2.80
   2  12  -3    7.90    5.20
   1 -12  -3   24.50    4.00
  -1 -12   3   22.90    6.60
   1 -12  -3   20.90    4.30
  -1 -12   3   21.60    4.50
   1  12  -3   20.30    3.10
   1  12  -3   16.10    4.90
   0 -12   3    5.30    5.60
   0 -12  -3   21.40    7.20
   0 -12   3   14.30    4.30
   0 -12  -3   16.00    4.90
   0 -12  -3   17.20    4.10
   0  12  -3   15.20    2.50
   0  12  -3   17.10    4.50
  -1 -12  -3   -0.90    6.80
   1 -12   3    1.70    4.10
  -1 -12  -3    3.50    3.80
   1 -12   3    0.60    5.20
  -1  12  -3    2.40    1.90
  -1  12  -3    0.40    3.60
  -2 -12  -3   12.50    4.50
  -2 -12  -3   12.40    8.10
   2 -12   3   11.20    5.80
   2 -12   3    7.70    4.70
  -2  12  -3    6.30    3.50
   2  12   3    8.20    3.10
   3 -12   3   30.90    6.20
  -3 -12  -3   34.90    9.50
  -3 -12  -3   30.20    5.70
   3 -12   3   39.20    6.60
   3 -12   3   29.20    5.80
  -3  12  -3   29.20    4.10
   3  12   3   29.20    4.40
   4 -12   3   -4.70    4.90
  -4 -12  -3    0.30    8.50
  -4 -12  -3    3.20    5.40
  -4 -12  -3   -0.20    4.70
   4 -12   3    6.50    5.50
   4 -12   3    7.70    3.20
   4 -12   3    3.00    5.40
  -4  12  -3   -2.50    3.30
   4  12   3   -1.70    4.10
  -5 -12  -3   29.10   10.10
   5 -12   3   24.60    6.00
  -5 -12  -3   26.10    5.70
   5 -12   3   36.80    4.10
   5 -12   3   14.20    6.00
  -5 -12  -3   12.70    5.40
   5 -12   3   31.60    6.70
  -5 -12  -3   15.60    8.40
  -5  12  -3   32.30    5.80
  -5  12  -3   23.80    4.30
   5  12   3   33.40    5.90
   6 -12   3    0.70    3.20
  -6 -12  -3    5.20    5.10
  -6 -12  -3   -5.10    9.90
  -6 -12  -3    1.60    5.40
   6 -12   3   10.20    6.40
   6 -12   3   12.80    6.20
  -6 -12  -3   19.50    6.50
  -6  12  -3    4.00    4.30
   6  12   3   12.90    6.10
  -7 -12  -3   22.20   12.40
  -7 -12  -3    6.50    6.10
  -7 -12  -3    0.50    5.90
   7 -12   3    8.40    3.70
   7 -12   3   19.20    6.70
  -7 -12  -3   11.90    6.60
   7 -12   3   19.10    8.00
  -7  12  -3    5.00    5.10
  -7  12  -3    3.80    8.40
   7  12   3    7.70    4.60
   7  12   3   -1.60    6.50
  -8 -12  -3   -0.80    7.60
  -8 -12  -3    6.60    6.80
   8 -12   3   14.40    8.90
  -8 -12  -3    0.10    6.30
   8 -12   3   12.30    4.50
  -8 -12  -3    2.10    7.10
   8  12   3    5.30    8.00
  -8  12  -3   11.00    9.10
  -8  12  -3   16.80    5.90
   8  12   3   17.10    5.20
  -9 -12  -3   -5.30    6.20
   9 -12   3    0.30    9.80
  -9 -12  -3    4.90    8.00
  -9 -12  -3    4.70    8.00
   9  12   3  -12.50    8.50
   9  12   3    2.50    5.60
  10 -13  -3   14.80    9.90
 -10 -13   3    3.40    9.00
 -10 -13   3    7.40   10.80
  10  13  -3    6.80   12.10
 -10  13   3   25.70    7.30
   9 -13  -3   52.09   10.80
  -9 -13   3   48.20   11.00
  -9 -13   3   42.40    9.60
   9  13  -3   38.10    7.60
   9  13  -3   37.20   11.60
  -9  13   3   66.09    7.70
  -8 -13   3    3.10    7.90
   8 -13  -3   -2.90    7.00
   8 -13  -3    6.10    4.50
  -8 -13   3    5.80    7.20
   8 -13  -3   -9.00    7.70
  -8 -13   3   43.20   13.00
   8  13  -3   -2.80    5.00
   8  13  -3  -14.80    8.60
  -8  13   3   -6.50    5.50
   7 -13  -3    8.60    8.40
  -7 -13   3    9.20    7.10
  -7 -13   3    3.70    7.50
   7 -13  -3    9.60    6.90
   7 -13  -3    0.50    3.50
  -7 -13   3    9.00   11.50
   7  13  -3    8.10    5.10
   7  13  -3  -12.50    8.10
   6 -13  -3  167.48   14.80
  -6 -13   3  152.58   13.30
  -6 -13   3  158.18   18.30
  -6 -13   3  183.58    5.40
  -6 -13   3  147.49   14.80
   6  13  -3  173.88   14.80
   6  13  -3  180.08   10.50
  -5 -13   3  155.78   17.10
   5 -13  -3  161.58   15.10
  -5 -13   3  170.28   13.00
  -5 -13   3  178.28    6.80
  -5 -13   3  173.28   15.20
   5  13  -3  166.88    9.70
   5  13  -3  159.48   13.70
   4 -13  -3   15.40    7.30
  -4 -13   3   22.00    3.90
  -4 -13   3   16.10    7.20
  -4 -13   3   24.40    7.10
   4  13  -3   19.00    4.50
   4  13  -3   11.70    7.10
  -3 -13   3   -0.80    3.50
   3 -13  -3   -5.10    6.20
  -3 -13   3   -1.50    6.10
   3  13  -3   -0.20    3.50
   3  13  -3   -1.30    5.70
   2 -13  -3  100.29    7.50
  -2 -13   3   90.89    7.20
   2 -13  -3   90.99    7.30
  -2 -13   3   75.99    9.70
   2  13  -3   90.79    6.50
   2  13  -3   83.69    9.60
  -1 -13   3   41.90    8.20
   1 -13  -3   41.70    4.70
  -1 -13   3   46.80    5.70
   1 -13  -3   48.80    5.70
   1  13  -3   52.99    6.10
   1  13  -3   47.10    5.00
   0 -13  -3   25.60    4.60
   0 -13  -3   31.90    5.20
   0 -13   3   42.00    5.90
   0 -13   3   22.00    7.50
   0  13  -3   35.40    4.00
   0  13  -3   38.70    5.20
   1 -13   3   70.59    9.10
  -1 -13  -3   61.09    6.30
  -1 -13  -3   59.19   10.70
  -1 -13  -3   62.09    6.60
   1 -13   3   65.19    7.10
  -1  13  -3   68.69    4.20
  -1  13  -3   63.69    6.50
   2 -13   3   19.30    6.70
  -2 -13  -3   30.40    5.60
  -2 -13  -3   29.60    5.50
   2 -13   3   42.20    6.70
  -2 -13  -3   30.00    9.80
  -2  13  -3   43.10    4.60
   2  13   3   40.00    4.20
  -3 -13  -3   48.40    6.60
   3 -13   3   59.99    7.50
   3 -13   3   62.09    8.00
  -3 -13  -3   44.70   12.10
  -3 -13  -3   42.20    6.50
   3 -13   3   49.40    7.90
   3  13   3   61.89    7.10
  -3  13  -3   53.09    5.80
   4 -13   3  127.89   12.30
  -4 -13  -3  127.79   14.70
   4 -13   3  155.08    7.60
   4 -13   3  116.59   12.00
  -4 -13  -3  120.19   11.20
  -4 -13  -3  131.49   11.10
   4 -13   3  115.09   10.10
  -4  13  -3  139.49    7.50
   4  13   3  124.49    9.60
   5 -13   3   49.99    8.30
  -5 -13  -3   59.49    7.70
  -5 -13  -3   55.19    7.70
  -5 -13  -3   55.39    7.00
  -5 -13  -3   52.09   12.60
   5 -13   3   54.49    7.50
   5 -13   3   62.69    6.00
   5 -13   3   68.69    8.70
   5  13   3   54.99    7.60
  -5  13  -3   67.69    7.00
  -5  13  -3   58.89    7.00
  -6 -13  -3    2.90    6.10
  -6 -13  -3   15.30   11.90
   6 -13   3   -2.60    3.20
  -6 -13  -3   -4.20    6.30
   6 -13   3    0.50    6.20
   6 -13   3    5.30    7.30
  -6  13  -3    7.30    5.30
  -6  13  -3    3.50    4.60
   6  13   3    0.50    6.70
  -7 -13  -3   -2.90    6.80
   7 -13   3    5.60    3.80
  -7 -13  -3    3.50    6.60
  -7 -13  -3   -0.30    5.60
   7 -13   3   -6.50    8.30
  -7  13  -3    5.50    5.40
   7  13   3    4.70    7.90
   7  13   3    7.60    5.10
  -8 -13  -3   39.70    8.20
   8 -13   3   41.50   10.70
  -8 -13  -3   58.49    8.90
  -8 -13  -3   41.50    9.50
   8  13   3   52.19    6.70
   8  13   3   44.30   10.30
  -9 -14   3   -2.40   10.40
  -9 -14   3    8.50    8.60
   9 -14  -3   -2.30    9.80
   9  14  -3   14.00   11.60
   9  14  -3   -0.30    3.90
  -9  14   3    5.40    6.60
  -8 -14   3    0.60    8.60
  -8 -14   3    4.90    7.90
   8 -14  -3    3.00    9.40
   8  14  -3    2.00   10.60
  -8  14   3    5.60    6.70
   8  14  -3   15.30    6.40
   7 -14  -3   -6.20    7.70
  -7 -14   3    5.20    8.30
  -7 -14   3    3.50    7.40
   7  14  -3    0.10    5.30
   7  14  -3   -9.10    9.80
  -6 -14   3    4.40    6.90
  -6 -14   3   -1.30    8.00
  -6 -14   3  -25.00   11.10
   6 -14  -3    6.20    8.20
   6  14  -3  -16.10    8.50
   6  14  -3   10.80    5.20
  -5 -14   3   16.60    7.00
   5 -14  -3   16.10    8.60
  -5 -14   3   22.00    8.20
  -5 -14   3   28.80    3.20
   5  14  -3   11.00    5.00
   5  14  -3   26.40    8.50
  -4 -14   3   56.29    5.30
   4 -14  -3   45.80    9.60
  -4 -14   3   47.60    9.50
   4  14  -3   46.80    8.20
   4  14  -3   49.20    6.00
   3 -14  -3    6.00    7.50
  -3 -14   3    4.80    7.30
  -3 -14   3    4.40    3.90
   3  14  -3   -1.10    3.80
   3  14  -3    6.20    6.40
   2 -14  -3   19.10    4.70
  -2 -14   3   27.00    5.30
  -2 -14   3   16.60    7.50
   2  14  -3   36.40    6.50
   2  14  -3   23.80    4.40
  -1 -14   3   17.70    7.30
   1 -14  -3   15.60    4.20
  -1 -14   3   25.90    5.60
   1 -14  -3   21.50    5.00
   1  14  -3   14.00    3.70
   1  14  -3   14.10    5.10
   0 -14   3   66.49    9.40
   0 -14  -3   66.79    7.10
   0 -14   3   79.19    8.30
   0 -14  -3   68.49    7.70
   0  14  -3   70.99    7.30
   0  14  -3   76.29    5.20
  -1 -14  -3    2.50    4.70
  -1 -14  -3    3.90    9.30
   1 -14   3   -0.40    6.30
  -1 -14  -3   -3.40    4.10
   1 -14   3    9.60    5.60
  -1  14  -3    4.00    2.60
  -1  14  -3   -1.30    3.50
  -2 -14  -3    0.60    9.70
  -2 -14  -3    7.40    5.20
   2 -14   3    1.60    6.70
  -2 -14  -3   -5.80    4.30
   2 -14   3   -0.10    5.30
  -2  14  -3    3.10    3.30
   3 -14   3   -2.00    5.40
   3 -14   3    2.30    6.30
  -3 -14  -3   -3.20    5.00
  -3 -14  -3  -11.80   10.00
   3 -14   3   -8.40    6.20
  -3 -14  -3   -2.40    5.10
   3  14   3    1.90    4.50
  -3  14  -3    0.40    3.20
   4 -14   3    0.10    6.00
  -4 -14  -3    3.90    6.00
   4 -14   3   14.50    7.00
  -4 -14  -3    7.50   12.30
   4 -14   3    6.40    6.10
   4 -14   3   10.10    3.50
  -4 -14  -3    9.30    5.70
  -4  14  -3   14.00    3.80
   4  14   3   10.00    5.80
   5 -14   3   -7.40    6.20
  -5 -14  -3   -9.20    5.80
  -5 -14  -3   -7.90    5.80
   5 -14   3    7.50    6.40
  -5 -14  -3   -4.60    5.50
  -5 -14  -3   22.90   12.80
   5 -14   3   -1.70    3.20
   5 -14   3    0.00    7.30
  -5  14  -3   -4.40    5.40
  -5  14  -3    2.70    4.10
   5  14   3   -0.90    6.30
   6 -14   3    1.60    4.10
  -6 -14  -3   25.80   13.70
  -6 -14  -3    1.00    6.40
   6 -14   3   -0.90    8.30
  -6 -14  -3   -5.30    6.20
   6 -14   3    0.40    3.30
  -6 -14  -3    3.10    6.50
  -6  14  -3    3.30    4.70
  -6  14  -3   -5.50    5.50
   6  14   3   -3.40    7.50
  -7 -14  -3   -2.80    7.10
   7 -14   3   -0.40    9.60
   7 -14   3    2.10    4.00
  -7 -14  -3    7.50    7.70
  -7 -14  -3    4.60    6.00
   7  14   3    3.40    5.40
   7  14   3    1.90    8.90
  -8 -15   3    9.10    9.30
   8 -15  -3   16.70   10.80
  -8 -15   3    6.70    9.70
  -8  15   3   13.00    7.40
   8  15  -3    8.90   12.10
  -7 -15   3   23.40   10.50
   7 -15  -3  -11.40    9.20
  -7 -15   3   -6.90    7.50
   7  15  -3    1.30    6.20
   7  15  -3    2.50   10.60
  -6 -15   3   92.39   10.40
   6 -15  -3   90.39   12.50
  -6 -15   3   92.39   13.10
   6  15  -3  109.59   10.50
   6  15  -3  106.89   12.20
  -5 -15   3  111.69   10.30
   5 -15  -3   96.39   12.50
  -5 -15   3   93.29   12.30
   5  15  -3  110.89   11.50
   5  15  -3   97.69    9.90
   4 -15  -3   -1.30    8.70
  -4 -15   3    4.80    7.80
  -4 -15   3   24.80    7.70
  -4 -15   3    5.00    3.40
   4  15  -3   12.30    5.10
   4  15  -3    5.70    7.80
  -3 -15   3   21.70    4.50
   3 -15  -3   19.40    8.60
  -3 -15   3    9.90    8.40
   3  15  -3   19.10    5.10
   3  15  -3   19.40    7.30
  -2 -15   3  128.39    8.40
  -2 -15   3  113.59   12.40
   2  15  -3  114.29    8.30
   2  15  -3  123.59   10.30
   1 -15  -3  125.69   10.10
   1 -15  -3   99.69    8.50
  -1 -15   3   99.69    8.70
  -1 -15   3   98.69   11.40
   1  15  -3  108.19    8.70
   1  15  -3  102.99    7.10
   0 -15   3   19.90    8.00
   0 -15   3   16.40    5.90
   0 -15  -3   14.60    5.40
   0 -15  -3   11.70    4.60
   0  15  -3   14.20    4.10
  -1 -15  -3   50.69    7.40
  -1 -15  -3   29.80    5.40
   1 -15   3   20.10    8.20
   1 -15   3   22.30    6.50
  -1  15  -3   36.40    4.10
  -1  15  -3   29.90    3.50
   2 -15   3   46.90    9.40
  -2 -15  -3   45.40    6.40
   2 -15   3   55.39    7.70
  -2 -15  -3   49.80    7.60
  -2 -15  -3   68.29   13.10
  -2  15  -3   62.79    5.30
  -3 -15  -3   47.90    6.40
   3 -15   3   42.40    8.80
   3 -15   3   38.10    8.20
  -3 -15  -3   56.99    8.50
  -3 -15  -3   56.89   14.40
   3 -15   3   36.00    7.30
  -3  15  -3   44.90    5.40
   4 -15   3   34.70    8.20
  -4 -15  -3   36.60   14.10
  -4 -15  -3   33.80    7.70
   4 -15   3   28.50    8.00
  -4 -15  -3   34.60    6.40
   5 -15   3   30.60    8.40
  -5 -15  -3   37.40    6.10
  -5 -15  -3   22.70    7.70
   5 -15   3   41.30    9.20
  -5 -15  -3   19.00    6.60
  -5 -15  -3   62.99   15.80
  -5  15  -3   28.00    6.90
  -6 -15  -3   -0.60    4.70
  -6 -15  -3   15.80    7.60
   6 -15   3   19.90    9.90
  -6 -15  -3    9.70    7.20
   7 -16  -3   -3.10   10.40
  -7 -16   3  -16.30    8.40
  -7 -16   3   19.10   11.20
   7  16  -3  -11.40    6.70
  -6 -16   3  -14.80    8.00
  -6 -16   3   -4.30    9.40
   6 -16  -3   20.80   10.50
   6  16  -3    3.60    6.70
  -5 -16   3   -6.90    9.00
  -5 -16   3   -7.50    8.00
   5 -16  -3  -11.20    9.90
   5  16  -3   -2.50    5.90
   4 -16  -3   12.30   10.00
  -4 -16   3   14.90    9.90
   4  16  -3    4.50    5.60
   4  16  -3    4.30    6.50
  -3 -16   3   -1.90    8.60
   3  16  -3   -6.70    4.90
   3  16  -3    3.10    5.60
  -2 -16   3    2.30    4.70
  -2 -16   3    8.00    8.80
   2  16  -3   -0.20    4.30
   2  16  -3    4.00    4.40
  -1 -16   3    4.30    8.50
  -1 -16   3   -0.30    5.10
   1 -16  -3    1.60    4.60
   1  16  -3   -2.60    3.80
   0 -16  -3    0.30    4.50
   0 -16   3    2.30    5.80
   0 -16  -3    5.50    5.60
   0 -16   3   12.60    8.70
   0  16  -3   -1.20    3.40
   1 -16   3    0.20    6.20
  -1 -16  -3   -8.40    4.80
  -1 -16  -3  -13.60    5.50
   1 -16   3    5.30    8.10
  -2 -16  -3   26.50   14.20
  -2 -16  -3   -4.80    6.10
  -2 -16  -3    3.20    5.20
   2 -16   3    1.10    6.50
   2 -16   3   -0.80    7.60
  -3 -16  -3    9.80    5.80
   3 -16   3    6.80    6.80
  -3 -16  -3   27.70   14.30
  -3 -16  -3   -5.60    6.50
   3 -16   3   -6.90    6.70
   3 -16   3   -0.90    7.20
   4 -16   3   -1.10    7.00
   4 -16   3    7.90    8.10
  -4 -16  -3   12.80   14.80
  -4 -16  -3    1.90    6.00
  -4 -16  -3   -1.00    7.00
   4 -17  -3   52.29   12.30
  -4 -17   3   52.59   11.80
   4  17  -3   53.99    7.50
  -3 -17   3   15.50   10.10
   3  17  -3   16.20    6.00
  -2 -17   3    7.80    9.50
  -2 -17   3    2.90    3.50
   2  17  -3    6.30    4.90
  -1 -17   3   14.40    6.10
  -1 -17   3    5.40    9.10
   0 -17   3   13.20    9.40
   0 -17   3   10.50    6.40
   0 -17  -3   19.70    5.70
   1 -17   3   23.50    7.30
   1 -17   3   26.90   10.00
  -1 -17  -3   32.40    6.10
   2 -17   3   39.40    9.70
  -2 -17  -3   34.80    6.60
   2 -17   3   32.10    7.90
  -2 -17  -3   24.30    8.20
 -15   0   4   47.00   11.30
 -15   0   4   39.20    9.20
  15   0  -4   18.40    9.10
 -15   0   4   26.40    9.20
 -14   0   4   52.29    8.50
 -14   0   4   42.60    9.70
 -14   0   4   57.69   10.00
  14   0  -4   45.80   10.10
  14   0  -4   52.69    9.40
  13   0  -4    8.30    8.40
 -13   0   4   -6.20    6.80
  13   0  -4   10.60    7.60
  13   0  -4   14.40    6.80
 -13   0   4   -3.90    6.30
  12   0  -4    2.30    5.40
 -12   0   4   -0.40    6.20
 -12   0   4   -3.60    5.70
  12   0  -4    3.70    7.30
  12   0  -4    2.50    6.00
 -11   0   4   80.39    8.80
  11   0  -4   90.09   11.00
 -11   0   4   87.29    9.40
  11   0  -4   60.29    7.40
  11   0  -4   86.39    9.80
  10   0  -4   45.20    6.10
 -10   0   4   63.99    7.20
  10   0  -4   62.29    8.20
  10   0  -4   74.49    8.40
 -10   0   4   76.49    7.80
   9   0  -4  269.27   12.60
   9   0  -4  270.37   13.10
  -9   0   4  244.58   12.70
   9   0  -4  265.57   12.30
  -9   0   4  280.57   11.60
   8   0  -4   67.99    6.70
   8   0  -4   58.99    7.20
   8   0  -4   47.40    5.50
  -8   0   4   61.79    5.80
  -8   0   4   74.29    7.10
   7   0  -4   84.69    6.50
   7   0  -4   87.19    6.60
   7   0  -4   77.99    6.90
  -7   0   4   86.19    5.70
  -7   0   4  100.99    7.40
  -6   0   4  152.78    6.70
   6   0  -4  139.49    7.90
   6   0  -4  153.98    7.60
   5   0  -4   10.00    3.20
  -5   0   4    8.10    2.10
   5   0  -4    8.10    2.60
  -4   0   4  394.66   11.70
   4   0  -4  401.86   13.50
   4   0  -4  371.76   12.60
   3   0  -4  567.44   16.50
   3   0  -4  521.55   16.80
   2   0  -4  226.18    9.00
   2   0  -4  238.78    8.50
  -2   0   4  211.48    8.30
   1   0  -4  702.73   20.00
   1   0  -4  733.43   20.90
  -1   0   4  693.33   20.00
   0   0   4  557.34   16.50
   0   0  -4  573.44   17.20
   0   0  -4  554.74   16.40
   0   0  -4  567.74   15.40
  -1   0  -4 2534.85   63.39
   1   0   4 2549.24   64.29
  -1   0  -4 2601.44   64.19
  -2   0  -4    0.90    1.80
  -2   0  -4    4.70    2.50
   2   0   4    4.50    2.50
   3   0   4   21.20    3.20
  -3   0  -4   17.10    3.10
  -3   0  -4   15.50    3.00
  -4   0  -4 1078.29   30.40
   4   0   4 1097.09   29.80
   4   0   4 1096.19   29.80
  -4   0  -4 1136.89   30.20
   4   0   4 1091.09   29.50
  -5   0  -4  848.72   25.80
  -5   0  -4  907.61   24.90
   5   0   4  855.71   24.60
   5   0   4  860.61   24.20
   5   0   4  859.91   24.00
  -5   0  -4  861.81   23.80
  -6   0  -4  287.97   10.50
  -6   0  -4  295.67   11.60
   6   0   4  284.87   11.30
   6   0   4  299.37   10.70
  -6   0  -4  292.17   13.20
   6   0   4  295.87   10.90
   7   0   4    4.20    2.70
   7   0   4    4.20    3.40
  -7   0  -4    5.70    5.10
  -7   0  -4    3.00    3.70
  -7   0  -4    9.90    3.30
   7   0   4    7.70    3.60
   8   0   4  295.37   12.20
   8   0   4  318.07   11.90
  -8   0  -4  311.47   13.40
  -8   0  -4  309.57   12.20
   8   0   4  307.77   13.30
  -8   0  -4  324.47   15.30
  -9   0  -4  135.29   10.60
   9   0   4  127.59    8.70
  -9   0  -4  131.99   11.70
  -9   0  -4  144.19    8.90
   9   0   4  131.79    9.60
   9   0   4  136.69    8.90
  10   0   4   28.30    5.60
  10   0   4   21.00    4.70
 -10   0  -4   26.90    5.00
  10   0   4   12.40    5.20
 -10   0  -4   18.70    6.90
  10   0   4   21.90    5.20
 -10   0  -4   14.70    7.70
 -11   0  -4   41.10    6.00
  11   0   4   48.70    6.80
  11   0   4   44.60    6.70
  11   0   4   45.50    7.20
  12   0   4   54.89    8.60
 -12   0  -4   44.60    6.70
 -12   0  -4   50.19    8.60
  12   0   4   56.09    8.20
  12   0   4   58.89    8.20
  15  -1  -4   -2.00    8.10
  15  -1  -4    2.40    7.40
 -15  -1   4   -1.20    8.00
 -15  -1   4   15.10   11.00
 -15  -1   4    0.60    7.30
 -15   1   4   -0.50    9.70
 -15   1   4   -8.50    8.10
  15   1  -4    5.20    7.70
 -14  -1   4   -1.60    6.20
 -14  -1   4   -5.60    9.20
  14  -1  -4   11.70    8.00
 -14  -1   4    0.80    7.60
  14  -1  -4   17.50    9.30
  14   1  -4    7.20    7.00
 -14   1   4   13.90    8.70
  14   1  -4    6.00    8.50
 -14   1   4    0.70    7.40
  14   1  -4   -8.10    6.80
  13  -1  -4   17.30    7.90
  13  -1  -4    5.40    6.60
 -13  -1   4   10.90    6.60
 -13  -1   4   11.40    8.00
 -13  -1   4   14.10    7.00
  13  -1  -4   12.40    7.90
  13   1  -4    5.00    6.80
  13   1  -4   11.00    8.50
  13   1  -4    1.10    6.00
 -13   1   4    9.30    7.30
 -13   1   4    9.50    6.70
 -12  -1   4    4.00    6.70
  12  -1  -4   -0.90    6.60
  12  -1  -4   -0.60    6.90
 -12  -1   4    3.30    5.90
  12  -1  -4    1.70    6.00
 -12  -1   4   -2.00    5.00
 -12   1   4    4.30    6.00
 -12   1   4   -2.20    5.70
  12   1  -4    7.90    5.70
  12   1  -4   -0.80    5.90
  12   1  -4   -7.40    7.00
  11  -1  -4   46.20    7.70
  11  -1  -4   63.59    8.70
 -11  -1   4   49.80    7.30
  11  -1  -4   51.19    7.30
 -11  -1   4   65.19    8.10
 -11  -1   4   61.19    7.40
  11   1  -4   72.29    8.50
 -11   1   4   73.19    7.70
 -11   1   4   59.59    7.80
  11   1  -4   55.09    7.50
  11   1  -4   50.39    8.00
  10  -1  -4   24.50    6.30
 -10  -1   4   22.50    5.10
  10  -1  -4   17.40    5.20
 -10  -1   4   13.40    5.10
 -10  -1   4   29.50    5.90
  10  -1  -4   13.50    5.70
 -10   1   4   19.60    4.90
  10   1  -4   20.30    5.60
  10   1  -4   22.70    5.00
  10   1  -4   23.90    6.20
 -10   1   4   17.70    5.20
   9  -1  -4    4.60    4.30
  -9  -1   4    5.00    4.50
  -9  -1   4    9.30    4.00
   9  -1  -4    3.30    4.00
  -9  -1   4    2.60    4.10
   9  -1  -4    1.70    4.30
  -9   1   4    8.40    4.10
  -9   1   4    6.80    3.70
   9   1  -4    6.50    3.70
   9   1  -4   10.40    4.10
   9   1  -4   16.20    5.40
  -8  -1   4  285.57   12.60
   8  -1  -4  281.77   12.60
   8  -1  -4  286.57   12.40
   8  -1  -4  275.67   12.40
  -8  -1   4  295.37   11.70
  -8  -1   4  302.77   12.30
   8   1  -4  284.17   12.50
   8   1  -4  294.27   12.30
  -8   1   4  283.67   10.80
  -8   1   4  281.67   12.40
   8   1  -4  297.97   12.10
   7  -1  -4  101.19    7.20
  -7  -1   4  116.79    7.20
   7  -1  -4  114.39    7.40
  -7  -1   4   96.69    7.60
  -7  -1   4  118.09    6.90
   7  -1  -4  121.39    8.00
  -7   1   4  112.79    5.90
   7   1  -4  122.89    8.00
   7   1  -4  106.59    6.90
  -7   1   4  115.79    7.70
  -6  -1   4   10.80    2.80
   6  -1  -4   14.60    3.40
   6  -1  -4   16.00    3.40
  -6   1   4   14.00    2.50
   6   1  -4    9.00    3.20
   6   1  -4   13.00    3.30
  -5  -1   4  321.17   10.80
   5  -1  -4  291.47   11.40
   5  -1  -4  312.07   11.30
  -5   1   4  326.47    9.70
   5   1  -4  325.07   11.10
   5   1  -4  312.77   12.00
   4  -1  -4  117.29    6.30
  -4  -1   4  114.99    5.90
   4  -1  -4  121.89    6.50
   4   1  -4  111.89    6.70
  -4   1   4  122.69    4.70
   4   1  -4  105.39    5.70
  -3  -1   4    1.40    2.00
   3  -1  -4    0.40    2.10
   3  -1  -4   -0.70    1.80
   3   1  -4    0.50    1.70
   3   1  -4    1.00    2.30
  -2  -1   4  745.63   21.40
   2  -1  -4  758.32   21.70
   2  -1  -4  763.62   21.90
   2   1  -4  787.32   21.40
   2   1  -4  772.42   22.40
   1  -1  -4  309.97    8.60
   1  -1  -4  310.67   10.60
   1  -1  -4  302.47   10.80
  -1  -1   4  304.47   10.30
  -1   1   4  314.17   10.40
   1   1  -4  295.87   11.00
   1   1  -4  309.17   10.10
   0  -1  -4  399.76   11.00
   0  -1  -4  385.06   12.60
   0  -1  -4  390.16   12.50
   0  -1   4  383.16   12.40
   0   1  -4  388.06   12.00
   0   1  -4  379.26   13.00
   0   1   4  376.96   12.20
  -1  -1  -4  234.18    7.80
   1  -1   4  233.28    8.70
  -1  -1  -4  229.48    8.90
  -1   1  -4  226.48    8.20
   1   1   4  237.88    8.60
  -1   1  -4  229.18    9.00
  -1   1  -4  234.78    8.20
  -2  -1  -4   85.69    5.40
   2  -1   4   92.39    5.20
  -2  -1  -4   95.49    5.10
  -2   1  -4   82.59    5.60
   2   1   4   85.99    5.00
  -2   1  -4   76.69    4.70
   3  -1   4   49.90    4.50
  -3  -1  -4   50.49    4.90
  -3  -1  -4   52.19    4.70
  -3   1  -4   51.79    5.00
   3   1   4   53.29    4.30
  -3   1  -4   50.59    4.20
   4  -1   4    4.00    2.70
  -4  -1  -4    8.20    3.60
   4  -1   4    1.30    2.20
  -4  -1  -4    4.50    2.90
  -4  -1  -4    1.10    2.30
   4  -1   4    0.60    2.40
  -4   1  -4    1.40    2.60
   4   1   4    4.10    2.40
  -4   1  -4    1.30    2.90
   4   1   4    2.50    2.50
   5  -1   4    3.00    3.00
   5  -1   4    5.10    2.60
   5  -1   4   -0.50    2.20
  -5  -1  -4    1.40    3.50
  -5  -1  -4    0.20    2.80
  -5  -1  -4   -0.70    2.50
  -5   1  -4    0.30    3.40
  -5   1  -4    0.30    2.40
   5   1   4    4.70    2.60
   5   1   4    3.20    2.60
   5   1   4    5.00    2.90
  -5   1  -4    2.30    3.10
   6  -1   4  164.08    7.70
  -6  -1  -4  160.08    7.60
   6  -1   4  151.28    8.20
  -6  -1  -4  151.28    9.60
  -6  -1  -4  147.79    8.20
   6  -1   4  150.48    7.50
  -6   1  -4  149.29    7.50
  -6   1  -4  163.28    8.40
   6   1   4  159.68    7.60
   6   1   4  160.38    7.20
   6   1   4  150.98    8.00
  -6   1  -4  153.58    9.60
   7  -1   4   14.10    3.40
   7  -1   4   20.40    4.10
  -7  -1  -4   16.00    5.10
  -7  -1  -4   23.80    4.90
  -7  -1  -4   13.70    3.60
   7  -1   4   19.40    4.40
   7   1   4   14.80    3.80
   7   1   4   19.70    3.70
  -7   1  -4   15.60    4.60
  -7   1  -4   12.80    3.30
  -7   1  -4   17.10    5.30
   7   1   4   13.60    3.80
  -8  -1  -4    1.10    3.60
  -8  -1  -4    3.50    4.60
   8  -1   4    5.90    4.10
   8  -1   4    9.40    3.70
   8  -1   4    1.00    3.70
  -8  -1  -4    3.30    5.50
   8   1   4    1.50    3.50
  -8   1  -4    6.70    6.30
   8   1   4    4.10    3.10
  -8   1  -4    7.30    4.60
   8   1   4    4.40    3.90
  -8   1  -4    4.00    3.50
   9  -1   4   14.20    4.20
  -9  -1  -4   18.10    7.10
  -9  -1  -4   12.10    4.20
   9  -1   4   15.20    5.20
   9  -1   4   27.70    5.60
  -9  -1  -4   17.70    6.00
   9  -1   4   20.00    4.30
  -9   1  -4   23.60    6.20
   9   1   4    9.70    4.70
   9   1   4   21.20    5.30
   9   1   4   10.90    4.10
  -9   1  -4   14.10    4.30
  -9   1  -4   21.60    7.50
 -10  -1  -4    5.10    4.20
  10  -1   4   14.80    5.50
  10  -1   4   10.60    4.60
  10  -1   4    7.70    4.90
  10  -1   4    6.80    4.60
 -10  -1  -4    1.70    6.00
 -10  -1  -4   16.30    7.60
 -10   1  -4   13.10    5.90
 -10   1  -4    7.30    4.20
  10   1   4    7.40    4.20
  10   1   4    6.70    4.80
  10   1   4   11.50    5.40
 -10   1  -4   -4.70    7.20
  11  -1   4    3.70    5.80
  11  -1   4    1.80    4.90
  11  -1   4   10.00    5.60
 -11  -1  -4    4.40    4.80
 -11  -1  -4    5.00    5.60
  11  -1   4   10.40    5.70
  11   1   4    0.80    5.70
  11   1   4    0.90    5.00
  11   1   4    2.40    5.50
 -11   1  -4    6.40    4.50
 -11   1  -4    4.70    4.70
  12  -1   4    1.30    5.70
  12  -1   4   -1.10    6.20
  12  -1   4   -3.80    6.30
 -12  -1  -4   -3.50    6.30
 -12  -1  -4    3.50    5.30
 -12   1  -4   14.70    5.50
  12   1   4    6.40    6.60
 -12   1  -4   -2.00    6.20
  12   1   4   -4.20    6.50
  15  -2  -4    9.40    9.30
 -15  -2   4   -2.40    8.60
 -15  -2   4    8.60    8.10
 -15   2   4    8.70    8.20
 -15   2   4    7.90    9.50
  15   2  -4   -2.00    8.20
 -14  -2   4   52.39   11.70
 -14  -2   4   54.79    9.90
 -14  -2   4   47.00    9.30
  14  -2  -4   61.49   10.30
  14  -2  -4   47.00   11.30
 -14   2   4   45.50    9.50
  14   2  -4   55.29    9.60
 -14   2   4   60.29   10.40
  13  -2  -4  146.49   14.10
 -13  -2   4  148.29   13.40
 -13  -2   4  116.09   13.90
  13  -2  -4  129.39   13.20
 -13  -2   4  134.39   14.50
  13  -2  -4  127.39   14.50
  13   2  -4  149.39   13.90
  13   2  -4  136.79   12.60
  13   2  -4  129.39   14.10
 -13   2   4  152.48   14.00
 -13   2   4  138.79   11.90
 -12  -2   4  201.08   14.50
  12  -2  -4  217.08   14.60
  12  -2  -4  184.98   14.10
 -12  -2   4  214.68   13.80
  12  -2  -4  172.98   14.00
 -12  -2   4  198.18   14.20
  12   2  -4  188.88   12.60
  12   2  -4  199.38   12.90
  12   2  -4  175.48   14.70
 -12   2   4  201.68   12.00
 -12   2   4  177.68   13.80
 -11  -2   4   11.10    5.30
  11  -2  -4    3.90    5.80
  11  -2  -4   -0.80    4.90
  11  -2  -4   13.40    6.40
 -11  -2   4   16.20    5.70
 -11  -2   4    8.20    6.80
 -11   2   4    4.00    5.40
  11   2  -4    6.60    5.10
  11   2  -4    5.40    6.70
 -11   2   4    3.70    4.80
  11   2  -4    7.50    4.50
 -10  -2   4    0.90    3.80
  10  -2  -4    3.20    4.70
 -10  -2   4   -0.90    4.40
  10  -2  -4    9.20    5.50
 -10  -2   4    7.10    5.50
  10  -2  -4   15.40    5.80
 -10   2   4    7.50    4.10
  10   2  -4    9.50    5.50
  10   2  -4   12.20    4.60
 -10   2   4    7.50    4.70
  10   2  -4    7.10    4.20
   9  -2  -4  396.66   15.70
  -9  -2   4  379.76   15.80
  -9  -2   4  367.26   15.10
   9  -2  -4  380.16   15.80
  -9  -2   4  387.76   15.30
   9   2  -4  371.26   14.70
   9   2  -4  378.86   16.10
  -9   2   4  371.56   13.20
  -9   2   4  358.36   15.10
   9   2  -4  378.26   14.60
  -8  -2   4  628.64   21.10
   8  -2  -4  640.94   20.70
   8  -2  -4  641.44   21.10
   8  -2  -4  626.44   20.60
  -8  -2   4  613.24   20.40
  -8  -2   4  627.24   20.70
   8   2  -4  625.74   20.10
   8   2  -4  601.94   21.10
  -8   2   4  628.14   20.60
   8   2  -4  654.73   20.20
  -8   2   4  617.54   18.40
  -7  -2   4   64.99    6.70
  -7  -2   4   69.19    6.20
   7  -2  -4   64.89    6.80
   7  -2  -4   75.19    6.30
  -7  -2   4   61.09    5.90
   7  -2  -4   64.49    6.50
  -7   2   4   63.39    4.50
   7   2  -4   58.49    5.50
   7   2  -4   58.69    6.60
  -7   2   4   74.99    6.60
   6  -2  -4  244.08   10.20
   6  -2  -4  252.77   10.50
  -6  -2   4  234.78   11.20
  -6  -2   4  260.77   10.90
  -6  -2   4  268.27   10.30
   6   2  -4  251.47    9.90
   6   2  -4  236.28   10.50
  -6   2   4  263.17    8.20
  -5  -2   4 1330.67   35.50
   5  -2  -4 1313.27   35.50
   5  -2  -4 1320.17   35.70
   5   2  -4 1323.67   36.30
  -5   2   4 1302.67   32.90
   5   2  -4 1304.37   34.90
   4  -2  -4 1269.57   33.50
   4  -2  -4 1192.58   33.10
  -4  -2   4 1225.58   32.70
  -4  -2   4 1236.28   33.10
   4   2  -4 1179.78   33.80
  -4   2   4 1260.97   30.30
   4   2  -4 1202.28   32.30
  -3  -2   4   67.89    4.60
   3  -2  -4   68.59    4.90
   3  -2  -4   60.59    5.00
   3   2  -4   64.99    4.30
   3   2  -4   79.09    5.70
   2  -2  -4  140.19    4.10
   2  -2  -4  145.19    7.00
  -2  -2   4  138.69    6.40
   2  -2  -4  140.89    6.70
   2   2  -4  137.99    6.00
   2   2  -4  139.49    7.20
   1  -2  -4    3.80    2.20
   1  -2  -4    9.70    1.50
   1  -2  -4    8.10    2.80
  -1  -2   4    6.70    2.30
  -1   2   4    7.40    2.30
   1   2  -4    4.80    2.50
   1   2  -4    5.60    1.90
   0  -2  -4   94.69    4.40
   0  -2   4  103.39    5.40
   0  -2  -4  104.09    5.40
   0  -2  -4   90.09    5.60
   0   2   4   97.29    5.20
   0   2  -4   95.19    6.20
   0   2  -4  102.39    4.90
  -1  -2  -4  795.72   21.90
  -1  -2  -4  807.02   22.40
   1  -2   4  824.42   22.60
   1   2   4  800.72   22.20
  -1   2  -4  805.12   23.20
  -1   2  -4  791.72   21.50
  -2  -2  -4  785.32   22.00
   2  -2   4  787.42   22.10
  -2  -2  -4  780.22   21.80
  -2   2  -4  771.22   22.60
  -2   2  -4  761.42   21.90
   2   2   4  794.82   21.60
  -3  -2  -4  147.09    6.80
  -3  -2  -4  145.79    7.30
   3  -2   4  145.79    6.90
  -3   2  -4  151.38    7.50
  -3   2  -4  141.89    7.00
   3   2   4  139.39    6.30
  -4  -2  -4   34.30    4.80
   4  -2   4   37.30    4.30
   4  -2   4   32.70    4.10
  -4  -2  -4   23.50    3.10
  -4  -2  -4   27.80    3.50
   4  -2   4   15.40    3.20
   4   2   4   23.20    3.10
  -4   2  -4   19.30    3.60
   4   2   4   28.10    3.50
  -5  -2  -4   21.10    3.70
   5  -2   4   20.30    3.50
  -5  -2  -4   20.10    4.70
  -5  -2  -4   16.80    3.20
   5  -2   4   21.80    3.50
   5  -2   4   23.50    3.60
   5   2   4   16.10    3.30
   5   2   4   20.90    3.30
  -5   2  -4   22.50    4.20
  -5   2  -4   22.20    4.30
   5   2   4   25.60    3.40
   6  -2   4  247.18   10.50
   6  -2   4  258.07   10.20
  -6  -2  -4  252.07   10.20
   6  -2   4  246.98   10.10
  -6  -2  -4  250.97   10.50
  -6  -2  -4  249.48   11.90
  -6   2  -4  239.38   11.60
  -6   2  -4  264.47   10.80
  -6   2  -4  266.97    9.80
   6   2   4  258.27    9.80
   6   2   4  252.47    9.20
   6   2   4  263.47   10.70
   7  -2   4    1.60    2.60
  -7  -2  -4    1.30    4.60
  -7  -2  -4    4.10    3.50
  -7  -2  -4    6.70    4.10
   7  -2   4    8.60    3.70
   7  -2   4    4.00    3.80
   7   2   4    4.20    3.10
   7   2   4    5.00    2.90
  -7   2  -4    9.50    4.70
  -7   2  -4    3.90    3.00
   7   2   4    0.90    3.10
  -7   2  -4   -0.50    3.60
   8  -2   4   12.80    3.60
   8  -2   4   22.10    4.90
   8  -2   4   19.30    4.90
  -8  -2  -4    6.60    5.50
  -8  -2  -4   12.80    4.90
  -8  -2  -4   14.00    4.10
   8   2   4   17.60    4.10
  -8   2  -4   14.50    5.00
  -8   2  -4   11.40    6.10
  -8   2  -4   13.90    3.70
   8   2   4   16.80    3.70
   8   2   4   15.00    4.40
   9  -2   4  154.98    9.80
  -9  -2  -4  149.39   10.50
   9  -2   4  140.59    9.20
   9  -2   4  152.68   10.20
   9  -2   4  175.78    8.70
  -9  -2  -4  132.79   12.20
  -9  -2  -4  156.38    9.30
   9   2   4  152.88   10.50
  -9   2  -4  156.18    9.00
   9   2   4  140.59    8.40
  -9   2  -4  140.09   10.50
   9   2   4  140.49    9.10
  -9   2  -4  129.39   12.90
  10  -2   4   73.79    8.40
 -10  -2  -4   72.79   10.60
  10  -2   4   77.99    8.90
 -10  -2  -4   51.59    7.70
  10  -2   4   73.89    8.20
 -10  -2  -4   65.09    6.60
  10  -2   4   75.79    7.90
  10   2   4   64.69    7.40
  10   2   4   71.29    8.20
 -10   2  -4   80.09    7.80
 -10   2  -4   73.09    8.50
 -10   2  -4   56.99    9.90
  10   2   4   68.99    8.00
  11  -2   4   73.49    8.80
  11  -2   4   39.30    7.70
 -11  -2  -4   50.09    7.90
 -11  -2  -4   46.00    6.30
  11  -2   4   63.29    7.10
  11  -2   4   57.89    7.20
  11   2   4   61.89    7.80
 -11   2  -4   49.60    5.80
  11   2   4   61.59    6.90
  11   2   4   48.10    7.30
  12  -2   4   12.90    7.30
  12  -2   4   -1.50    6.30
 -12  -2  -4    7.30    5.80
  12  -2   4    2.40    6.70
 -12  -2  -4    1.50    6.50
  12   2   4    3.50    6.20
 -12   2  -4    2.50    5.00
 -12   2  -4    0.70    6.60
  12   2   4    7.30    6.20
 -15  -3   4    0.60    8.80
  15  -3  -4    8.70    9.20
 -15  -3   4    1.70    8.50
 -15   3   4   -2.90    8.10
  15   3  -4   -0.30    8.10
 -15   3   4    8.80    9.10
 -14  -3   4    5.80   11.10
  14  -3  -4   -5.30    7.80
 -14  -3   4   -4.70    7.50
  14  -3  -4    6.60    9.50
  14  -3  -4   -8.10    9.70
 -14  -3   4    8.30    7.50
  14   3  -4    6.50    5.50
 -14   3   4    0.10    7.30
 -14   3   4    3.10    7.80
  14   3  -4   -0.90    6.60
  13  -3  -4   -0.10    7.00
  13  -3  -4  -20.50    8.00
  13  -3  -4    6.30    8.10
 -13  -3   4    0.60    6.40
 -13  -3   4   -1.60    6.70
 -13  -3   4    3.90    8.90
  13   3  -4    0.00    6.70
  13   3  -4   -0.80    9.10
  13   3  -4    9.70    6.20
 -13   3   4   -1.80    6.70
 -13   3   4    5.70    6.60
  12  -3  -4   20.70    7.30
 -12  -3   4   36.00    7.60
 -12  -3   4   39.60    8.10
 -12  -3   4   55.69   10.00
  12  -3  -4   27.80    7.50
  12  -3  -4   31.70    8.40
  12   3  -4   41.60    7.10
 -12   3   4   34.50    7.20
 -12   3   4   37.80    6.60
  12   3  -4   33.80    9.00
  12   3  -4   41.00    7.00
  11  -3  -4    5.30    5.60
  11  -3  -4    0.90    5.80
 -11  -3   4    3.80    6.70
 -11  -3   4   -4.20    4.80
 -11  -3   4   -5.00    4.60
  11  -3  -4   -6.30    5.90
 -11   3   4   -0.40    4.90
  11   3  -4   -3.70    4.50
 -11   3   4   -4.60    4.40
  11   3  -4    2.40    6.60
  11   3  -4    6.40    4.50
 -10  -3   4  147.59   10.40
 -10  -3   4  128.19   10.90
  10  -3  -4  119.89   10.10
 -10  -3   4  138.99   10.90
  10  -3  -4  116.79   10.40
  10  -3  -4  119.09   10.30
 -10   3   4  110.49    9.70
  10   3  -4  130.39   11.50
  10   3  -4  125.49    9.30
  10   3  -4  131.99    9.10
 -10   3   4  137.59    8.10
  -9  -3   4    6.30    4.90
   9  -3  -4   13.80    5.20
  -9  -3   4    7.30    4.10
   9  -3  -4    2.20    4.50
   9  -3  -4    0.20    3.60
  -9  -3   4    6.30    3.80
   9   3  -4    3.60    3.40
  -9   3   4    8.90    3.40
  -9   3   4    8.70    4.20
   9   3  -4    5.20    3.80
   9   3  -4    7.40    5.10
  -8  -3   4  259.67   12.20
   8  -3  -4  261.97   12.00
   8  -3  -4  261.17   12.40
  -8  -3   4  250.07   11.80
  -8  -3   4  253.07   12.30
   8  -3  -4  244.38   11.60
  -8   3   4  261.07   11.70
   8   3  -4  266.37   12.60
   8   3  -4  250.17   10.90
   8   3  -4  273.77   11.40
  -8   3   4  254.87    9.40
   7  -3  -4   15.50    3.80
   7  -3  -4   18.60    4.50
  -7  -3   4   15.60    4.20
  -7  -3   4   11.80    3.50
  -7  -3   4    8.50    3.60
   7  -3  -4   11.60    4.40
   7   3  -4   11.20    3.50
   7   3  -4   12.60    4.40
  -7   3   4   17.20    2.60
  -7   3   4   17.30    4.00
   6  -3  -4  228.88   10.00
   6  -3  -4  234.38   11.00
  -6  -3   4  222.88   10.50
  -6  -3   4  243.78   10.80
  -6  -3   4  213.98    9.90
   6  -3  -4  215.38    9.50
  -6   3   4  223.28    7.20
   6   3  -4  222.78    9.10
   6   3  -4  219.88   10.30
   5  -3  -4   63.59    5.20
  -5  -3   4   54.79    4.70
  -5  -3   4   50.29    5.60
   5  -3  -4   61.79    5.80
   5   3  -4   58.89    4.50
   5   3  -4   53.19    5.80
  -5   3   4   54.19    2.70
   4  -3  -4   17.30    3.50
   4  -3  -4   20.10    3.40
  -4  -3   4   28.40    4.20
  -4  -3   4   19.80    3.10
   4   3  -4   23.40    4.20
   4   3  -4   23.20    3.00
  -3  -3   4    2.20    2.20
   3  -3  -4    0.20    2.40
   3  -3  -4    2.50    2.10
   3   3  -4    1.50    1.70
   3   3  -4    5.20    2.70
   2  -3  -4   79.09    4.90
   2  -3  -4   82.29    2.70
  -2  -3   4   72.89    4.80
   2  -3  -4   72.69    5.50
   2   3  -4   75.89    4.30
   2   3  -4   71.59    5.80
   1  -3  -4  216.68    8.30
   1  -3  -4  233.08    6.60
   1  -3  -4  215.78    9.00
  -1  -3   4  211.38    8.40
   1   3  -4  216.38    7.70
   1   3  -4  223.58    9.50
   0  -3  -4    8.80    1.80
   0  -3  -4    4.30    2.70
   0  -3  -4    8.10    2.30
   0  -3   4    6.40    2.60
   0   3  -4    5.20    1.90
   0   3   4    8.50    2.40
   0   3  -4    6.00    2.80
  -1  -3  -4   42.20    3.90
  -1  -3  -4   42.70    3.60
   1  -3   4   44.30    4.30
  -1   3  -4   45.40    3.30
  -1   3  -4   44.50    4.80
   1   3   4   42.80    3.90
  -2  -3  -4   14.20    2.90
  -2  -3  -4   10.50    2.50
   2  -3   4   14.20    3.10
   2   3   4   11.20    2.50
  -2   3  -4    6.90    3.10
  -3  -3  -4   57.89    4.60
  -3  -3  -4   48.60    5.10
  -3  -3  -4   51.79    4.60
   3  -3   4   49.90    4.80
   3  -3   4   51.49    5.30
  -3   3  -4   44.80    5.20
   3   3   4   53.79    4.20
  -3   3  -4   55.09    5.30
  -4  -3  -4   68.39    5.10
  -4  -3  -4   65.79    6.10
  -4  -3  -4   66.79    5.20
   4  -3   4   71.89    5.30
   4  -3   4   53.49    5.50
   4  -3   4   68.09    5.50
   4   3   4   70.39    4.50
  -4   3  -4   62.49    5.70
  -4   3  -4   73.09    5.70
   4   3   4   75.99    5.10
  -5  -3  -4   41.20    4.40
   5  -3   4   47.50    5.20
   5  -3   4   44.70    5.20
  -5  -3  -4   53.29    6.50
  -5  -3  -4   48.10    5.10
   5  -3   4   42.50    5.20
  -5   3  -4   54.39    6.10
   5   3   4   54.69    4.90
  -5   3  -4   44.30    4.80
   5   3   4   44.50    4.10
  -6  -3  -4   10.00    3.50
  -6  -3  -4    7.20    4.70
   6  -3   4    7.40    3.30
   6  -3   4    8.50    3.20
  -6  -3  -4    8.00    3.40
   6  -3   4    7.60    3.50
   6   3   4   11.00    2.90
  -6   3  -4    9.80    3.20
   6   3   4   11.40    2.90
  -6   3  -4    6.30    4.20
  -6   3  -4    7.70    3.90
   6   3   4   11.50    3.30
   7  -3   4   26.30    3.30
   7  -3   4   27.00    4.90
  -7  -3  -4   29.70    5.20
  -7  -3  -4   23.00    4.10
   7  -3   4   25.00    4.60
  -7  -3  -4   19.50    5.60
   7  -3   4   23.10    3.90
  -7   3  -4   31.00    5.30
  -7   3  -4   25.40    3.90
   7   3   4   20.40    4.10
   7   3   4   29.40    3.80
  -7   3  -4   31.60    6.40
   7   3   4   19.20    3.80
  -8  -3  -4   -0.10    3.50
   8  -3   4   -2.30    2.90
   8  -3   4    3.30    3.40
  -8  -3  -4    9.70    4.70
  -8  -3  -4   -1.30    5.10
   8  -3   4    1.00    4.10
   8  -3   4    6.00    4.10
  -8   3  -4   -1.80    3.10
   8   3   4    1.80    3.30
   8   3   4    1.40    3.10
  -8   3  -4    5.40    5.90
   8   3   4   -1.40    3.70
  -8   3  -4   -4.80    4.60
  -9  -3  -4   17.60    7.30
   9  -3   4   29.00    4.60
  -9  -3  -4   14.20    4.60
   9  -3   4   28.70    6.00
   9  -3   4   20.30    4.70
   9  -3   4   23.00    5.10
  -9  -3  -4   16.40    5.60
   9   3   4   34.60    4.80
  -9   3  -4   23.10    8.20
   9   3   4   26.80    4.90
  -9   3  -4   27.70    4.50
  -9   3  -4   16.10    5.70
   9   3   4   24.20    5.70
  10  -3   4   -2.70    5.20
  10  -3   4   -2.10    4.00
  10  -3   4   -6.80    4.20
 -10  -3  -4   -0.90    4.30
 -10  -3  -4   18.20    8.80
  10  -3   4    1.20    4.30
 -10   3  -4   -6.40    3.90
  10   3   4   -3.40    4.90
 -10   3  -4    6.80    6.20
  10   3   4    2.60    4.20
 -10   3  -4   10.40    8.10
  11  -3   4   21.60    6.10
 -11  -3  -4    9.00    5.40
 -11  -3  -4   10.70    6.40
  11  -3   4   24.50    7.10
  11  -3   4   21.40    5.70
  11  -3   4   10.70    6.30
  11   3   4    5.80    6.00
 -11   3  -4    1.80    6.30
 -11   3  -4    8.40    4.50
 -11   3  -4    2.40    4.90
  11   3   4   10.20    5.20
  12  -3   4    3.50    6.80
 -12  -3  -4   -5.00    6.40
 -12  -3  -4   -5.30    5.50
  12  -3   4    3.20    6.90
 -12   3  -4   -0.10    4.80
  12   3   4    2.90    5.80
  12   3   4    0.20    6.60
 -15  -4   4   37.60   10.20
 -15  -4   4   22.00    9.10
 -15   4   4   24.00    9.90
 -15   4   4    3.90    8.70
  14  -4  -4   47.10    9.70
 -14  -4   4   43.10    9.80
  14  -4  -4   46.50   11.70
 -14  -4   4   37.90    9.20
  14  -4  -4   29.10   10.10
 -14  -4   4   28.90   12.20
  14   4  -4   31.60    8.10
 -14   4   4   40.80    9.20
 -14   4   4   39.80    8.70
 -13  -4   4   70.09   10.00
 -13  -4   4   82.29   11.20
  13  -4  -4   54.09   10.70
  13  -4  -4   50.09    9.50
  13  -4  -4   52.79    9.70
 -13  -4   4   61.79   12.20
 -13   4   4   69.99    8.50
  13   4  -4   70.39    9.50
  13   4  -4   44.20   11.60
 -13   4   4   58.49    9.10
  13   4  -4   79.99    9.20
  12  -4  -4  164.98   14.40
 -12  -4   4  172.18   13.70
 -12  -4   4  138.19   14.60
  12  -4  -4  162.28   14.20
  12  -4  -4  137.89   13.20
 -12  -4   4  146.89   14.10
  12   4  -4  164.58   11.90
 -12   4   4  156.88   12.60
 -12   4   4  169.08   10.50
  12   4  -4  170.08   12.10
  12   4  -4  132.09   15.10
 -11  -4   4   79.29   10.60
  11  -4  -4   65.39    8.80
  11  -4  -4   83.29   10.00
 -11  -4   4   65.39    9.20
  11  -4  -4   83.59    9.40
  11   4  -4   70.39    7.50
 -11   4   4   75.79    8.30
 -11   4   4   70.49    7.40
  11   4  -4   84.19    9.00
  11   4  -4   75.59   10.10
 -10  -4   4    9.20    6.00
 -10  -4   4   18.40    5.50
  10  -4  -4   21.60    6.30
  10  -4  -4   21.80    6.00
 -10  -4   4   27.40    5.90
  10  -4  -4   17.50    5.80
  10   4  -4   12.80    4.40
 -10   4   4   18.00    5.20
  10   4  -4   23.80    5.40
  10   4  -4   16.20    6.30
 -10   4   4   17.60    4.10
  -9  -4   4   26.30    5.50
   9  -4  -4   23.90    5.30
  -9  -4   4   21.60    5.50
   9  -4  -4   22.00    5.80
   9  -4  -4   17.60    5.10
  -9  -4   4   24.50    6.30
   9   4  -4   18.30    4.70
  -9   4   4   25.80    3.80
  -9   4   4   18.40    4.60
   9   4  -4   19.40    4.30
   9   4  -4   19.00    6.00
   8  -4  -4   19.40    4.50
  -8  -4   4   22.30    4.50
  -8  -4   4   25.50    4.80
  -8  -4   4   21.10    5.20
   8  -4  -4   20.00    5.20
   8  -4  -4   28.90    5.40
  -8   4   4   26.90    3.30
   8   4  -4   26.50    4.30
  -8   4   4   28.50    4.60
   8   4  -4   19.20    5.10
   7  -4  -4  514.05   18.50
  -7  -4   4  517.55   18.50
  -7  -4   4  534.65   18.70
   7  -4  -4  509.85   17.30
  -7  -4   4  518.95   18.50
   7  -4  -4  566.94   18.50
   7   4  -4  545.95   17.10
   7   4  -4  527.45   18.70
  -7   4   4  546.25   15.00
   6  -4  -4  324.07   12.00
   6  -4  -4  337.57   13.00
  -6  -4   4  317.47   13.30
  -6  -4   4  323.87   11.50
   6  -4  -4  333.27   13.90
  -6  -4   4  357.26   13.80
  -6  -4   4  338.07   13.70
  -6   4   4  323.57    9.60
   6   4  -4  329.37   11.60
   6   4  -4  325.87   13.40
  -5  -4   4   94.89    7.40
  -5  -4   4  101.59    5.90
   5  -4  -4  112.99    6.40
   5  -4  -4   94.89    9.00
  -5  -4   4   81.39    8.00
   5  -4  -4  109.69    7.00
   5   4  -4  109.79    5.70
  -5   4   4  102.89    3.70
   5   4  -4   99.89    7.30
   4  -4  -4  786.32   22.70
  -4  -4   4  790.92   24.40
   4  -4  -4  806.82   23.90
  -4  -4   4  798.02   22.60
   4   4  -4  808.52   22.20
   4   4  -4  832.12   24.60
   3  -4  -4  283.37   11.10
   3  -4  -4  278.07    9.90
  -3  -4   4  270.17    9.80
   3   4  -4  284.77    9.30
   3   4  -4  266.27   11.30
   2  -4  -4  234.08    6.80
   2  -4  -4  214.98    8.30
  -2  -4   4  224.18    8.60
   2  -4  -4  232.28    9.80
   2   4  -4  226.18   10.00
   2   4  -4  236.28    7.90
   1  -4  -4  236.38    9.70
   1  -4  -4  235.88    7.20
  -1  -4   4  227.58    8.80
   1  -4  -4  224.98    8.20
   1   4  -4  230.78    7.80
   1   4  -4  218.58    9.90
   0  -4  -4    9.10    2.30
   0  -4   4    6.60    2.50
   0  -4  -4    6.40    2.80
   0  -4  -4    5.60    1.80
   0   4   4   10.90    2.50
   0   4  -4    9.50    3.40
   0   4  -4    6.00    1.90
  -1  -4  -4 2315.87   58.19
   1  -4   4 2329.67   59.09
  -1  -4  -4 2347.07   58.29
  -1   4  -4 2346.47   57.09
  -1   4  -4 2262.17   59.89
   1   4   4 2352.66   58.49
  -2  -4  -4  753.32   21.40
  -2  -4  -4  724.13   21.30
  -2  -4  -4  782.62   20.80
   2  -4   4  736.63   21.50
  -2   4  -4  746.83   22.20
   2   4   4  758.92   20.70
   3  -4   4  188.68    8.30
  -3  -4  -4  180.78    8.60
  -3  -4  -4  193.18    8.10
  -3  -4  -4  183.88    7.60
   3  -4   4  198.58    9.20
   3  -4   4  193.58    8.90
  -3   4  -4  192.78    8.80
   3   4   4  185.98    7.20
   4  -4   4  628.24   19.20
   4  -4   4  645.64   19.20
   4  -4   4  631.74   18.80
  -4  -4  -4  598.64   19.90
  -4  -4  -4  646.24   18.60
  -4  -4  -4  615.64   19.00
   4  -4   4  660.13   19.70
  -4   4  -4  616.24   19.90
   4   4   4  652.63   18.20
   4   4   4  640.14   17.70
  -4   4  -4  655.43   19.60
  -5  -4  -4  158.38    9.30
   5  -4   4  152.78    7.70
  -5  -4  -4  154.48    7.80
   5  -4   4  128.89    7.70
   5  -4   4  155.68    7.70
  -5  -4  -4  139.39    7.90
  -5   4  -4  154.98    8.30
   5   4   4  156.18    7.10
   5   4   4  162.68    6.40
  -5   4  -4  164.18    9.10
  -6  -4  -4   23.90    4.40
   6  -4   4   24.10    2.70
  -6  -4  -4   21.20    4.00
  -6  -4  -4   17.40    5.50
   6  -4   4   18.50    3.60
   6  -4   4   21.10    4.60
   6  -4   4   21.10    3.90
   6   4   4   17.30    3.80
  -6   4  -4   23.90    4.70
   6   4   4   15.60    3.20
   6   4   4   21.70    3.00
  -6   4  -4   19.70    5.20
  -7  -4  -4    8.80    3.70
   7  -4   4   10.20    4.60
  -7  -4  -4    6.70    5.30
   7  -4   4    3.00    3.10
   7  -4   4    5.40    2.50
  -7  -4  -4    0.10    4.00
  -7   4  -4    2.70    5.20
  -7   4  -4    7.60    3.40
   7   4   4    6.90    3.30
  -7   4  -4    4.50    4.30
   7   4   4    6.00    2.80
   7   4   4    6.80    3.80
  -8  -4  -4  209.88   11.60
   8  -4   4  219.98    8.90
  -8  -4  -4  241.68   14.10
   8  -4   4  225.48   11.50
  -8  -4  -4  227.88   10.90
   8  -4   4  218.88   10.50
   8  -4   4  219.78   11.20
   8   4   4  222.58   10.30
  -8   4  -4  220.88   11.60
   8   4   4  225.28    9.00
  -8   4  -4  232.48   13.40
  -8   4  -4  216.58    9.40
   8   4   4  218.08   11.20
  -9  -4  -4  205.28   12.40
   9  -4   4  199.48   11.70
   9  -4   4  189.78   10.40
   9  -4   4  178.48   11.20
   9  -4   4  191.68    9.40
  -9  -4  -4  218.18   15.30
  -9  -4  -4  199.98   11.10
  -9   4  -4  193.28   12.10
   9   4   4  215.68   12.00
  -9   4  -4  213.58    9.70
   9   4   4  205.68   10.60
  -9   4  -4  191.98   14.50
   9   4   4  196.48    8.80
  10  -4   4   73.79    8.70
 -10  -4  -4   85.39   11.70
 -10  -4  -4   64.29    7.80
  10  -4   4   70.89    6.90
  10  -4   4   94.39   10.30
 -10  -4  -4   57.49    6.70
  10  -4   4   67.99    8.10
  10   4   4   61.59    6.80
 -10   4  -4   61.39    5.80
  10   4   4   53.79    7.10
  10   4   4   62.19    7.50
 -10   4  -4   67.69   11.30
 -10   4  -4   70.29    9.10
  11  -4   4   57.09    8.00
  11  -4   4   82.89    9.90
 -11  -4  -4   59.69    7.20
  11  -4   4   34.50    7.70
 -11  -4  -4   45.40    7.40
  11  -4   4   59.19    7.10
  11   4   4   49.40    6.40
 -11   4  -4   53.79    6.00
  11   4   4   52.59    7.80
 -12  -4  -4   54.89    7.90
 -12  -4  -4   65.39    9.00
 -12   4  -4   45.10    6.00
 -14  -5   4   -3.50    8.20
  14  -5  -4   -4.90    8.70
  14  -5  -4   -7.00   10.90
 -14  -5   4   -1.00    8.50
  14  -5  -4   -5.70    9.60
  14   5  -4   -2.60    6.60
 -14   5   4   -1.00    7.50
 -14   5   4    5.10    7.50
 -13  -5   4   23.60    7.80
 -13  -5   4    1.90    7.60
  13  -5  -4    1.80    8.20
  13  -5  -4  -13.80    7.50
 -13  -5   4    6.50   10.20
  13  -5  -4   12.30    9.90
  13   5  -4   -2.30    9.90
 -13   5   4    5.30    6.90
  13   5  -4   -4.40    5.80
  13   5  -4    7.50    6.80
 -13   5   4   -6.20    5.60
  12  -5  -4   -4.70    8.30
 -12  -5   4   -5.20    7.90
  12  -5  -4   11.40    7.40
  12  -5  -4   -0.70    7.10
 -12  -5   4   10.30    6.90
 -12  -5   4    5.00    6.60
 -12   5   4   -7.70    5.70
  12   5  -4  -16.40    7.30
  12   5  -4    0.60    4.90
 -12   5   4   -0.30    4.80
  12   5  -4   -0.90    5.80
 -11  -5   4   56.09   10.30
 -11  -5   4   30.70    7.30
  11  -5  -4   52.19    8.10
 -11  -5   4   46.80    8.00
  11  -5  -4   35.00    7.70
  11  -5  -4   48.70    9.20
  11   5  -4   35.20    6.30
  11   5  -4   50.59    7.20
 -11   5   4   41.70    5.60
 -11   5   4   41.20    7.10
  11   5  -4   34.20    8.10
  10  -5  -4    3.90    5.50
  10  -5  -4   -5.30    4.90
 -10  -5   4   -5.80    5.80
  10  -5  -4   12.60    6.70
 -10  -5   4    5.20    5.30
 -10  -5   4   -7.10    4.70
 -10   5   4    0.80    3.30
 -10   5   4    6.20    4.70
  10   5  -4   -0.40    3.80
  10   5  -4   16.80    6.50
  10   5  -4   10.60    5.00
   9  -5  -4   20.70    5.40
   9  -5  -4   16.20    5.70
   9  -5  -4   15.60    6.20
  -9  -5   4   12.90    4.90
  -9  -5   4   11.60    4.80
  -9  -5   4   10.40    6.10
   9   5  -4   23.40    4.70
   9   5  -4   10.50    5.50
   9   5  -4    8.40    4.10
  -9   5   4   20.20    3.70
  -9   5   4   27.00    5.10
  -8  -5   4   23.60    5.30
  -8  -5   4   12.60    5.90
   8  -5  -4   20.60    5.70
  -8  -5   4   19.20    4.70
   8  -5  -4   12.90    4.80
   8  -5  -4   32.20    5.30
   8   5  -4   26.90    6.00
  -8   5   4   19.60    4.60
   8   5  -4   18.90    4.40
  -8   5   4   23.70    3.20
   7  -5  -4   67.99    7.50
  -7  -5   4   61.19    5.50
   7  -5  -4   61.19    7.40
  -7  -5   4   60.29    6.80
  -7  -5   4   65.69    7.90
   7  -5  -4   50.89    6.00
  -7  -5   4   68.49    7.20
   7   5  -4   67.19    6.10
   7   5  -4   65.19    7.60
  -7   5   4   69.99    4.20
   6  -5  -4   71.79    6.90
  -6  -5   4   65.49    7.50
  -6  -5   4   68.29    5.30
  -6  -5   4   62.29    7.40
   6  -5  -4   46.60    5.70
  -6  -5   4   63.69    6.80
   6  -5  -4   61.49    5.60
   6   5  -4   52.69    6.30
  -6   5   4   57.99    3.50
   6   5  -4   63.49    5.40
  -5  -5   4   69.89    7.50
   5  -5  -4   90.39    8.10
  -5  -5   4   88.79    7.60
   5  -5  -4   69.99    6.60
  -5  -5   4   62.79    5.20
   5  -5  -4   71.79    5.50
   5   5  -4   76.59    6.80
   5   5  -4   74.59    5.20
  -5   5   4   71.39    3.00
   4  -5  -4  106.39    7.30
   4  -5  -4  108.59    6.00
  -4  -5   4  100.09    5.80
  -4  -5   4  110.09    8.00
  -4  -5   4   85.49    9.70
   4   5  -4  106.59    5.30
   4   5  -4  101.99    7.60
  -4   5   4   99.89    3.30
   3  -5  -4    9.10    2.60
  -3  -5   4   14.60    3.00
   3  -5  -4    9.90    3.70
   3   5  -4    8.80    2.10
   3   5  -4    8.60    3.70
   2  -5  -4  205.48    9.60
   2  -5  -4  211.38    7.10
   2  -5  -4  213.88    7.90
  -2  -5   4  213.88    8.40
   2   5  -4  216.48    7.50
   2   5  -4  225.78   10.10
  -1  -5   4 1598.94   41.80
   1  -5  -4 1562.34   40.80
   1  -5  -4 1576.84   43.10
   1  -5  -4 1667.03   40.90
   1   5  -4 1645.44   40.60
   1   5  -4 1593.14   43.40
   0  -5   4   53.69    4.60
   0  -5  -4   63.99    4.20
   0  -5  -4   58.89    3.90
   0   5  -4   48.30    5.70
   0   5  -4   57.59    3.50
  -1  -5  -4 1324.57   34.40
  -1  -5  -4 1285.07   33.40
   1  -5   4 1344.97   34.90
  -1   5  -4 1249.77   35.60
   1   5   4 1313.07   34.10
  -1   5  -4 1301.47   32.20
  -2  -5  -4   22.40    2.80
   2  -5   4   21.70    4.20
  -2  -5  -4   25.00    3.60
   2  -5   4   30.40    4.10
   2   5   4   26.70    3.20
  -2   5  -4   22.90    4.10
   3  -5   4  479.65   15.90
  -3  -5  -4  486.45   16.10
   3  -5   4  475.05   15.40
  -3  -5  -4  481.35   15.30
  -3  -5  -4  492.25   14.40
   3  -5   4  485.35   16.60
   3   5   4  482.05   14.00
  -3   5  -4  463.85   15.80
  -4  -5  -4    9.00    2.80
   4  -5   4   10.80    3.40
  -4  -5  -4   10.00    3.30
   4  -5   4   15.90    1.60
   4  -5   4   12.70    2.90
  -4  -5  -4   10.10    4.00
   4  -5   4   19.50    4.00
   4  -5   4    6.20    3.00
   4   5   4   16.00    2.60
   4   5   4   12.40    2.50
  -4   5  -4   13.60    3.70
  -4   5  -4    8.50    4.30
   5  -5   4   74.29    6.10
  -5  -5  -4   71.09    6.20
   5  -5   4   72.29    6.00
   5  -5   4   64.89    5.90
  -5  -5  -4   76.89    7.90
   5  -5   4   70.49    3.50
  -5  -5  -4   68.09    5.80
   5   5   4   70.79    4.20
   5   5   4   75.79    5.30
  -5   5  -4   67.89    7.30
  -5   5  -4   70.19    6.60
   6  -5   4    7.40    2.20
  -6  -5  -4    3.70    5.10
  -6  -5  -4    2.70    3.60
   6  -5   4    8.40    3.30
   6  -5   4    9.30    3.50
   6  -5   4   17.90    4.50
  -6  -5  -4    9.40    3.50
   6   5   4    6.80    2.70
  -6   5  -4    5.60    4.70
   6   5   4    6.00    3.20
  -6   5  -4    4.60    3.80
   6   5   4   10.90    2.50
   7  -5   4  185.68    9.10
  -7  -5  -4  187.68   12.50
  -7  -5  -4  177.98   10.10
   7  -5   4  187.48   10.00
  -7  -5  -4  184.68   10.20
  -7  -5  -4  167.08    9.40
   7  -5   4  171.78    7.30
   7  -5   4  191.38   10.00
   7   5   4  183.08    7.10
  -7   5  -4  187.38   11.50
   7   5   4  183.38    9.00
   7   5   4  183.98    9.80
  -7   5  -4  183.78    8.60
  -7   5  -4  183.88    9.90
   8  -5   4   21.90    4.30
  -8  -5  -4   28.70    8.30
   8  -5   4   23.60    5.20
  -8  -5  -4   28.50    5.20
  -8  -5  -4   16.50    5.60
   8  -5   4   16.40    4.00
  -8  -5  -4   11.30    4.60
   8  -5   4   34.30    6.10
   8   5   4   15.10    4.40
  -8   5  -4   20.80    5.70
   8   5   4   25.80    3.60
  -8   5  -4   23.00    4.00
  -8   5  -4   12.80    6.40
   8   5   4   20.60    4.20
  -9  -5  -4    6.10    5.00
   9  -5   4   13.30    5.30
   9  -5   4   17.80    4.60
   9  -5   4   12.70    6.00
  -9  -5  -4   -3.70    7.60
  -9  -5  -4   10.10    4.60
   9  -5   4   11.30    4.50
   9   5   4    6.10    3.30
  -9   5  -4   12.70    5.80
  -9   5  -4   12.40    7.30
  -9   5  -4    4.40    3.70
   9   5   4   10.10    4.80
  10  -5   4    5.00    6.10
 -10  -5  -4   -1.80    4.80
 -10  -5  -4    5.50    5.60
 -10  -5  -4  -10.20    5.40
 -10  -5  -4   13.00    9.30
  10  -5   4    0.00    4.40
  10  -5   4    3.40    5.50
  10  -5   4    5.10    5.00
 -10   5  -4    4.40    4.40
 -10   5  -4    3.10    8.90
  10   5   4   -6.50    5.10
  10   5   4   -0.90    5.30
 -10   5  -4    3.50    6.90
  10   5   4    9.40    4.20
 -11  -5  -4    5.20    5.40
  11  -5   4    0.30    4.90
 -11  -5  -4    5.70    6.80
  11  -5   4   -0.30    6.20
 -11  -5  -4    2.00    5.90
  11   5   4    3.50    5.90
 -11   5  -4   -0.50    3.90
 -11   5  -4   -2.30    4.30
  14  -6  -4   16.50   12.20
 -14  -6   4    9.10    9.10
  14  -6  -4   -0.30    9.30
 -14  -6   4   12.00    9.70
 -14   6   4   18.70    8.50
 -14   6   4   17.00    7.60
  14   6  -4    6.40    7.10
  13  -6  -4   25.40    9.50
  13  -6  -4   18.10    8.70
 -13  -6   4   30.10    9.20
 -13  -6   4   30.60    9.80
 -13  -6   4   13.90   12.10
  13  -6  -4   -6.00   10.50
 -13   6   4   24.40    8.00
 -13   6   4   38.00    6.90
  13   6  -4   24.70    7.00
  12  -6  -4   62.09   10.00
 -12  -6   4   55.49   11.90
 -12  -6   4   41.70    8.90
  12  -6  -4   48.50    9.40
  12  -6  -4   57.39   10.50
 -12  -6   4   43.80    8.90
 -12   6   4   52.49    8.10
 -12   6   4   45.90    6.60
  12   6  -4   50.69    7.10
  12   6  -4   61.89    8.50
  12   6  -4   33.30   10.10
  11  -6  -4   53.79    8.50
  11  -6  -4   52.99    8.60
  11  -6  -4   77.99   10.20
 -11  -6   4   64.09   10.90
 -11  -6   4   65.09    9.20
 -11  -6   4   45.60    8.60
  11   6  -4   56.19    6.70
 -11   6   4   64.99    7.50
  11   6  -4   30.20    9.20
  11   6  -4   82.29    9.50
 -11   6   4   56.89    7.70
  10  -6  -4   98.49   10.00
 -10  -6   4   86.19    9.70
 -10  -6   4   92.99    9.90
 -10  -6   4  105.29   11.80
  10  -6  -4  100.09   11.30
  10  -6  -4   89.99    9.60
  10   6  -4  109.39   12.10
  10   6  -4  100.39    8.50
 -10   6   4   91.79    9.40
  10   6  -4  102.69    9.10
 -10   6   4   88.99    6.90
   9  -6  -4  101.29   10.50
  -9  -6   4  110.99   11.10
  -9  -6   4   96.99    7.60
  -9  -6   4   87.99    9.70
   9  -6  -4  106.09   10.50
   9  -6  -4   92.79    9.00
   9   6  -4   99.59    8.10
   9   6  -4  104.89    8.30
   9   6  -4   99.09   10.30
  -9   6   4   97.99    8.70
  -9   6   4   87.99    6.20
  -8  -6   4  269.07   14.10
  -8  -6   4  262.27   10.60
  -8  -6   4  267.57   13.30
   8  -6  -4  265.27   11.80
   8  -6  -4  253.87   13.60
   8  -6  -4  266.37   12.90
  -8  -6   4  265.67   13.80
  -8   6   4  252.37    9.30
  -8   6   4  269.17   12.00
   8   6  -4  256.97   11.30
   8   6  -4  252.47   13.40
  -7  -6   4  117.79   10.00
   7  -6  -4  119.59    7.60
  -7  -6   4  137.49    7.20
  -7  -6   4  129.09    9.50
  -7  -6   4  119.69    9.40
   7  -6  -4  130.09    9.20
   7  -6  -4  138.29   10.00
   7   6  -4  109.39    9.20
  -7   6   4  131.09    5.60
   7   6  -4  125.29    7.40
   6  -6  -4  472.45   17.90
  -6  -6   4  440.36   14.30
  -6  -6   4  445.16   16.90
   6  -6  -4  454.35   14.90
  -6  -6   4  441.76   17.70
  -6  -6   4  472.95   17.80
   6  -6  -4  443.06   16.40
   6   6  -4  443.56   16.90
  -6   6   4  438.96   12.40
   6   6  -4  456.25   14.80
  -5  -6   4  750.42   24.60
   5  -6  -4  743.83   23.40
   5  -6  -4  787.82   25.00
   5  -6  -4  732.33   21.50
  -5  -6   4  726.63   21.30
  -5  -6   4  764.12   24.10
  -5  -6   4  767.32   24.90
   5   6  -4  729.33   23.90
  -5   6   4  740.73   19.10
   5   6  -4  761.82   21.50
  -4  -6   4  636.74   21.60
  -4  -6   4  611.84   18.10
   4  -6  -4  611.84   18.10
   4  -6  -4  631.24   20.30
  -4  -6   4  602.74   21.40
   4  -6  -4  638.44   21.50
   4   6  -4  617.84   20.60
   4   6  -4  619.84   17.90
   3  -6  -4   11.90    2.60
  -3  -6   4   12.70    2.90
   3  -6  -4   16.90    4.20
  -3  -6   4   13.60    4.40
   3   6  -4    7.20    3.80
   3   6  -4   15.40    2.40
   2  -6  -4 1296.27   35.40
  -2  -6   4 1257.37   33.60
   2  -6  -4 1286.57   32.80
   2  -6  -4 1248.78   32.40
  -2  -6   4 1228.88   36.80
   2   6  -4 1248.28   35.40
   2   6  -4 1269.37   32.40
   1  -6  -4 1910.41   48.10
   1  -6  -4 1870.21   49.99
  -1  -6   4 1823.12   48.40
  -1  -6   4 1920.31   51.59
   1  -6  -4 1864.81   47.00
   1   6  -4 1897.31   47.00
   1   6  -4 1902.91   50.29
   0  -6   4   46.00    4.70
   0  -6   4   49.80    6.10
   0  -6  -4   42.70    3.30
   0  -6  -4   51.09    4.60
   0   6  -4   48.30    3.40
   0   6  -4   46.80    5.40
   1  -6   4  136.99    9.10
  -1  -6  -4  137.99    7.20
  -1  -6  -4  149.99    7.30
  -1  -6  -4  142.29    5.60
   1  -6   4  144.09    7.20
   1   6   4  144.79    6.50
  -1   6  -4  127.39    7.90
  -2  -6  -4  700.03   20.60
  -2  -6  -4  686.43   21.00
   2  -6   4  672.63   22.30
  -2  -6  -4  719.63   19.20
   2  -6   4  714.13   20.70
  -2   6  -4  684.43   21.20
   2   6   4  709.63   19.50
   3  -6   4  745.83   21.60
  -3  -6  -4  709.53   22.00
  -3  -6  -4  698.03   21.10
  -3  -6  -4  716.93   19.80
   3  -6   4  703.83   21.10
   3  -6   4  723.43   22.70
  -3   6  -4  697.83   21.40
   3   6   4  688.03   19.20
  -4  -6  -4   15.80    4.80
  -4  -6  -4   18.80    3.40
   4  -6   4   22.70    3.80
   4  -6   4   24.70    3.60
  -4  -6  -4   20.30    3.50
   4  -6   4    9.80    3.40
   4  -6   4   27.00    4.60
   4   6   4   20.90    3.00
   4   6   4   20.10    2.60
  -4   6  -4   18.60    4.00
   5  -6   4   45.70    5.40
  -5  -6  -4   54.89    6.00
  -5  -6  -4   46.60    5.00
  -5  -6  -4   43.20    6.60
   5  -6   4   43.10    3.10
   5  -6   4   49.10    5.60
   5  -6   4   52.79    5.90
  -5   6  -4   54.39    6.10
   5   6   4   52.89    3.40
  -5   6  -4   44.00    6.40
   5   6   4   47.90    4.80
   6  -6   4  256.27   11.00
   6  -6   4  246.78   11.30
   6  -6   4  259.57   10.40
   6  -6   4  231.48    8.10
  -6  -6  -4  250.97   13.50
  -6  -6  -4  241.98   11.00
  -6  -6  -4  243.18   10.80
   6   6   4  223.78    9.70
  -6   6  -4  264.07   11.40
   6   6   4  248.58    7.90
  -6   6  -4  263.07   12.70
   7  -6   4   13.50    3.30
  -7  -6  -4    8.40    4.30
  -7  -6  -4   -0.90    6.00
   7  -6   4   12.80    3.60
  -7  -6  -4    7.80    5.40
   7  -6   4   14.30    4.30
   7  -6   4   16.10    5.10
  -7  -6  -4   10.00    4.50
   7   6   4   17.00    4.40
   7   6   4   11.10    3.50
  -7   6  -4    7.10    5.70
  -7   6  -4   16.30    5.00
   7   6   4   19.70    2.90
  -7   6  -4    9.70    3.90
   8  -6   4   19.90    5.60
   8  -6   4   16.00    4.10
  -8  -6  -4   16.40    8.50
  -8  -6  -4   13.40    5.20
  -8  -6  -4   13.50    4.40
   8  -6   4   10.70    3.90
   8  -6   4   11.90    4.70
  -8   6  -4   19.70    4.00
  -8   6  -4   13.30    6.90
  -8   6  -4   24.40    5.50
   8   6   4   17.60    3.00
   8   6   4   16.30    4.60
  -9  -6  -4   78.49    9.20
  -9  -6  -4   97.19    9.40
  -9  -6  -4   83.69    8.40
   9  -6   4   79.69    8.70
   9  -6   4   98.59    8.30
   9  -6   4   88.99    8.10
   9  -6   4   88.09   10.00
  -9  -6  -4   95.79   12.80
   9   6   4   83.79    8.70
   9   6   4   85.49    5.80
  -9   6  -4  106.59   11.90
  -9   6  -4   86.09   10.20
  -9   6  -4   99.79    7.50
   9   6   4   79.09    9.50
 -10  -6  -4   16.30    5.80
  10  -6   4   16.60    6.70
  10  -6   4   37.40    7.70
 -10  -6  -4   25.80    6.20
 -10  -6  -4   22.20    7.00
  10  -6   4   17.50    5.10
 -10   6  -4   10.60    9.20
 -10   6  -4   18.90    4.90
  10   6   4   20.70    6.20
 -10   6  -4   35.50    8.00
  10   6   4   17.10    6.00
  11  -6   4   17.00    6.00
 -11  -6  -4   16.80    6.60
 -11  -6  -4   13.60    6.30
 -11  -6  -4   13.90    7.50
  11  -6   4   22.20    7.90
  11   6   4   14.00    6.50
 -11   6  -4    6.90    4.60
  14  -7  -4   -7.20   10.40
  14  -7  -4  -25.50   10.00
 -14  -7   4   -1.90   10.10
 -14  -7   4   -1.00    9.00
  14  -7  -4   -7.30   12.60
 -14   7   4    6.40    7.40
  14   7  -4    3.40    7.20
 -14   7   4   -8.00    7.90
 -13  -7   4   -0.80    5.90
  13  -7  -4  -12.40    8.60
 -13  -7   4    0.30    8.00
  13  -7  -4    3.80   11.00
 -13  -7   4    7.20    9.10
  13  -7  -4   -1.10    8.40
 -13   7   4   -9.90    6.70
  13   7  -4    1.40    6.30
 -13   7   4   -3.40    5.90
  13   7  -4   -1.70    8.10
 -12  -7   4   37.90   11.70
  12  -7  -4   34.00   10.50
 -12  -7   4   28.20    9.00
 -12  -7   4   31.90    8.90
  12  -7  -4   23.30    9.20
  12  -7  -4   14.20    8.10
 -12  -7   4   19.40    7.10
 -12   7   4   41.20    6.60
  12   7  -4   35.30   10.80
  12   7  -4   15.30    7.30
 -12   7   4   18.90    7.00
  12   7  -4   35.60    6.70
 -11  -7   4   -3.30    6.30
  11  -7  -4    7.70    6.70
  11  -7  -4   -3.50    6.70
  11  -7  -4   -0.10    7.80
 -11  -7   4    4.50    5.60
 -11  -7   4    9.50    8.90
 -11  -7   4   -2.00    6.10
 -11   7   4   -7.60    4.10
  11   7  -4   -3.80    7.70
  11   7  -4   -5.50    4.40
  11   7  -4    9.80    5.50
 -11   7   4    9.90    5.80
 -10  -7   4   -0.70    5.60
 -10  -7   4   -0.90    5.50
  10  -7  -4    5.50    7.10
  10  -7  -4    2.00    5.80
 -10  -7   4    2.00    4.50
 -10  -7   4   -2.30    6.90
  10  -7  -4   13.70    5.80
  10   7  -4    4.30    4.30
  10   7  -4    1.90    4.70
 -10   7   4    2.70    4.80
  10   7  -4    6.00    6.80
 -10   7   4    1.10    3.80
  -9  -7   4    3.00    6.60
  -9  -7   4    3.00    5.20
  -9  -7   4   -1.10    3.80
   9  -7  -4   13.90    6.10
   9  -7  -4   -0.20    5.50
   9  -7  -4   -6.30    4.50
  -9  -7   4   -2.40    4.70
   9   7  -4    5.00    6.40
   9   7  -4   11.20    4.30
  -9   7   4    3.40    3.40
   9   7  -4    3.20    3.80
  -9   7   4    3.50    4.40
   8  -7  -4   38.20    5.50
  -8  -7   4   30.10    7.70
   8  -7  -4   28.40    6.60
  -8  -7   4   36.10    6.30
   8  -7  -4   34.60    6.50
  -8  -7   4   41.10    5.10
  -8  -7   4   24.80    5.60
  -8   7   4   35.60    5.50
  -8   7   4   35.50    3.90
   8   7  -4   37.10    7.20
  -7  -7   4   32.90    5.80
   7  -7  -4   22.40    5.70
  -7  -7   4   32.20    4.30
   7  -7  -4   29.00    4.50
  -7  -7   4   45.90    8.00
  -7  -7   4   23.60    5.50
   7  -7  -4   16.10    5.00
   7   7  -4   31.00    6.00
   7   7  -4   27.30    4.10
  -7   7   4   31.30    3.20
  -6  -7   4   -2.80    3.70
   6  -7  -4   -1.90    4.20
  -6  -7   4    0.80    4.10
   6  -7  -4   -4.40    4.10
   6  -7  -4   -3.80    2.90
  -6  -7   4    6.20    2.90
  -6  -7   4    2.50    5.40
  -6   7   4    2.90    1.70
   6   7  -4    3.60    2.70
   6   7  -4    3.40    4.50
  -5  -7   4    8.80    4.50
  -5  -7   4   15.20    4.90
  -5  -7   4   22.90    6.40
   5  -7  -4   10.00    4.50
   5  -7  -4   12.00    3.40
  -5  -7   4   19.00    3.40
   5  -7  -4   10.20    4.60
   5   7  -4   15.30    4.80
   5   7  -4   15.40    3.10
   4  -7  -4   52.39    6.20
   4  -7  -4   35.60    5.90
   4  -7  -4   53.59    4.60
  -4  -7   4   45.30    4.60
  -4  -7   4   42.40    6.00
  -4  -7   4   49.40    7.50
   4   7  -4   49.50    6.30
   4   7  -4   54.49    4.50
  -3  -7   4  138.39   10.00
  -3  -7   4  147.49    6.90
   3  -7  -4  180.28   10.90
   3  -7  -4  149.88    9.00
   3  -7  -4  140.49    6.10
   3   7  -4  142.89    9.00
   3   7  -4  151.88    6.40
   2  -7  -4   16.70    3.30
   2  -7  -4   11.90    2.00
   2  -7  -4   12.00    4.40
   2  -7  -4   11.60    5.10
  -2  -7   4    5.80    4.40
  -2  -7   4   12.20    3.00
   2   7  -4   11.70    2.20
   2   7  -4    6.10    3.70
  -1  -7   4    0.20    3.80
  -1  -7   4    5.20    2.80
   1  -7  -4    9.40    1.70
   1  -7  -4    7.90    3.30
   1  -7  -4    9.90    4.10
   1   7  -4    3.70    3.90
   1   7  -4    4.90    1.90
   0  -7  -4   16.30    2.10
   0  -7   4    8.50    4.20
   0  -7  -4   15.60    3.20
   0  -7  -4   11.30    3.60
   0  -7   4   20.80    3.70
   0   7  -4   18.80    4.40
   0   7  -4   14.70    2.20
   1  -7   4    4.60    3.60
  -1  -7  -4   12.60    3.20
  -1  -7  -4   10.40    2.00
   1  -7   4    9.90    3.30
  -1  -7  -4    7.50    3.50
  -1   7  -4    7.10    3.50
   1   7   4   13.70    3.10
  -2  -7  -4   15.40    3.30
  -2  -7  -4   19.80    2.70
[truncated: 750,157 more chars]
