# Supplementary material for: Coordination Geometry and Structure–Property Relationships in Alkaline-Earth β‑Diketonate Complexes with 2‑Methylimidazole
Source: ACS Omega. 2026 May 6;11(19):28703–16. doi: 10.1021/acsomega.5c12982 (PMC13191693; doi:10.1021/acsomega.5c12982)
Supplement: Supplementary file 3 [file ao5c12982_si_003.cif]

####################################################################### 
# 
# This file contains crystal structure data downloaded from the 
# Cambridge Structural Database (CSD) hosted by the Cambridge 
# Crystallographic Data Centre (CCDC).
# 
# Full information about CCDC data access policies and citation 
# guidelines are available at http://www.ccdc.cam.ac.uk/access/V1 
# 
# Audit and citation data items may have been added by the CCDC. 
# Please retain this information to preserve the provenance of 
# this file and to allow appropriate attribution of the data. 
# 
#######################################################################

data_JTANAYELI_TLAX06
_database_code_depnum_ccdc_archive 'CCDC 2364266'
loop_
_audit_author_name
_audit_author_address
'Anayeli Carrasco-Ruiz'
;Universidad Autonoma de Tlaxcala
Mexico
;
_audit_update_record             
;
2025-01-20 deposited with the CCDC.	2025-10-10 downloaded from the CCDC.
;
_audit_creation_method           SHELXL-2018/3
_chemical_name_systematic        'Calcium.TTA Complex'
_chemical_name_common            ?
_chemical_melting_point          ?
_chemical_formula_moiety         'C24 H14 Ca F9 O7 S3, C4 H6 N2'
_chemical_formula_sum            'C28 H20 Ca F9 N2 O7 S3'
_chemical_formula_weight         803.72

loop_
_atom_type_symbol
_atom_type_description
_atom_type_scat_dispersion_real
_atom_type_scat_dispersion_imag
_atom_type_scat_source
C C 0.0033 0.0016 'International Tables Vol C Tables 4.2.6.8 and 6.1.1.4'
H H 0.0000 0.0000 'International Tables Vol C Tables 4.2.6.8 and 6.1.1.4'
N N 0.0061 0.0033 'International Tables Vol C Tables 4.2.6.8 and 6.1.1.4'
O O 0.0106 0.0060 'International Tables Vol C Tables 4.2.6.8 and 6.1.1.4'
S S 0.1246 0.1234 'International Tables Vol C Tables 4.2.6.8 and 6.1.1.4'
Ca Ca 0.2262 0.3064 'International Tables Vol C Tables 4.2.6.8 and 6.1.1.4'
F F 0.0171 0.0103 'International Tables Vol C Tables 4.2.6.8 and 6.1.1.4'

_space_group_crystal_system      triclinic
_space_group_IT_number           2
_space_group_name_H-M_alt        'P -1'
_space_group_name_Hall           '-P 1'

_shelx_space_group_comment       
;
The symmetry employed for this shelxl refinement is uniquely defined
by the following loop, which should always be used as a source of
symmetry information in preference to the above space-group names.
They are only intended as comments.
;

loop_
_space_group_symop_operation_xyz
'x, y, z'
'-x, -y, -z'

_cell_length_a                   10.2136(5)
_cell_length_b                   13.6443(7)
_cell_length_c                   13.7762(7)
_cell_angle_alpha                71.499(2)
_cell_angle_beta                 73.323(2)
_cell_angle_gamma                87.744(2)
_cell_volume                     1741.19(15)
_cell_formula_units_Z            2
_cell_measurement_temperature    296(2)
_cell_measurement_reflns_used    1600
_cell_measurement_theta_min      1
_cell_measurement_theta_max      14

_exptl_crystal_description       plate
_exptl_crystal_colour            white
_exptl_crystal_density_meas      ?
_exptl_crystal_density_method    ?
_exptl_crystal_density_diffrn    1.533
_exptl_crystal_F_000             814
_exptl_transmission_factor_min   0.6984
_exptl_transmission_factor_max   0.7459
_exptl_crystal_size_max          0.380
_exptl_crystal_size_mid          0.350
_exptl_crystal_size_min          0.210
_exptl_absorpt_coefficient_mu    0.454
_shelx_estimated_absorpt_T_min   0.846
_shelx_estimated_absorpt_T_max   0.911
_exptl_absorpt_correction_type   refdelf
_exptl_absorpt_correction_T_min  0.7002
_exptl_absorpt_correction_T_max  0.915
_exptl_absorpt_process_details   
;
Parkin S,Moezzi B & Hope H, (1995) J. Appl. Cryst. 28, 53-56
Cubic fit to sin(theta)/lambda - 24 parameters
;
_diffrn_ambient_temperature      296(2)
_diffrn_radiation_wavelength     0.71073
_diffrn_radiation_type           MoK\a
_diffrn_source                   ?
_diffrn_measurement_device_type  KappaCCD
_diffrn_measurement_method       CCD
_diffrn_detector_area_resol_mean 9
_diffrn_reflns_number            35756
_diffrn_reflns_av_unetI/netI     0.0327
_diffrn_reflns_av_R_equivalents  0.0342
_diffrn_reflns_limit_h_min       -13
_diffrn_reflns_limit_h_max       14
_diffrn_reflns_limit_k_min       -18
_diffrn_reflns_limit_k_max       18
_diffrn_reflns_limit_l_min       -18
_diffrn_reflns_limit_l_max       19
_diffrn_reflns_theta_min         1.870
_diffrn_reflns_theta_max         29.379
_diffrn_reflns_theta_full        25.242
_diffrn_measured_fraction_theta_max 0.979
_diffrn_measured_fraction_theta_full 0.993
_diffrn_reflns_Laue_measured_fraction_max 0.979
_diffrn_reflns_Laue_measured_fraction_full 0.993
_diffrn_reflns_point_group_measured_fraction_max 0.979
_diffrn_reflns_point_group_measured_fraction_full 0.993
_reflns_number_total             9384
_reflns_number_gt                6620
_reflns_threshold_expression     'I > 2\s(I)'
_reflns_Friedel_coverage         0.000
_reflns_Friedel_fraction_max     .
_reflns_Friedel_fraction_full    .

_reflns_special_details          
;
 Reflections were merged by SHELXL according to the crystal
 class for the calculation of statistics and refinement.
 
 _reflns_Friedel_fraction is defined as the number of unique
 Friedel pairs measured divided by the number that would be
 possible theoretically, ignoring centric projections and
 systematic absences.
;

_computing_data_collection       ?
_computing_cell_refinement       ?
_computing_data_reduction        ?
_computing_structure_solution    'SHELXT 2018/2 (Sheldrick, 2018)'
_computing_structure_refinement  'SHELXL-2018/3 (Sheldrick, 2018)'
_computing_molecular_graphics    ?
_computing_publication_material  ?
_refine_special_details          ?
_refine_ls_structure_factor_coef Fsqd
_refine_ls_matrix_type           full
_refine_ls_weighting_scheme      calc
_refine_ls_weighting_details     
'w=1/[\s^2^(Fo^2^)+(0.1521P)^2^+1.3994P] where P=(Fo^2^+2Fc^2^)/3'
_atom_sites_solution_primary     ?
_atom_sites_solution_secondary   ?
_atom_sites_solution_hydrogens   mixed
_refine_ls_hydrogen_treatment    constr
_refine_ls_extinction_method     none
_refine_ls_extinction_coef       .
_refine_ls_number_reflns         9384
_refine_ls_number_parameters     452
_refine_ls_number_restraints     0
_refine_ls_R_factor_all          0.1063
_refine_ls_R_factor_gt           0.0766
_refine_ls_wR_factor_ref         0.2594
_refine_ls_wR_factor_gt          0.2285
_refine_ls_goodness_of_fit_ref   1.035
_refine_ls_restrained_S_all      1.035
_refine_ls_shift/su_max          0.000
_refine_ls_shift/su_mean         0.000

loop_
_atom_site_label
_atom_site_type_symbol
_atom_site_fract_x
_atom_site_fract_y
_atom_site_fract_z
_atom_site_U_iso_or_equiv
_atom_site_adp_type
_atom_site_occupancy
_atom_site_site_symmetry_order
_atom_site_calc_flag
_atom_site_refinement_flags_posn
_atom_site_refinement_flags_adp
_atom_site_refinement_flags_occupancy
_atom_site_disorder_assembly
_atom_site_disorder_group
Ca1 Ca 0.47783(6) 0.20654(4) 0.40502(4) 0.03742(18) Uani 1 1 d . . . . .
S1 S 0.75632(12) 0.07221(9) 0.68046(9) 0.0669(3) Uani 1 1 d . . . . .
S2 S 0.20626(11) 0.50148(10) 0.24277(11) 0.0834(4) Uani 1 1 d . . . . .
S3 S 0.23817(15) 0.25551(15) 0.12164(11) 0.0927(5) Uani 1 1 d . . . . .
F1 F 0.0960(7) 0.2548(7) 0.7288(9) 0.281(6) Uani 1 1 d . . . . .
F2 F 0.1547(8) 0.3831(6) 0.6104(5) 0.206(4) Uani 1 1 d . . . . .
F3 F 0.2201(6) 0.3537(5) 0.7444(4) 0.172(3) Uani 1 1 d . . . . .
F4 F 0.9185(3) 0.4385(3) 0.2399(3) 0.1074(12) Uani 1 1 d . . . . .
F5 F 0.9079(3) 0.3374(3) 0.1549(4) 0.1316(16) Uani 1 1 d . . . . .
F6 F 0.8767(3) 0.4974(3) 0.0909(3) 0.1098(13) Uani 1 1 d . . . . .
F7 F 0.8268(4) -0.0291(4) 0.2735(4) 0.1410(18) Uani 1 1 d . . . . .
F8 F 0.8116(5) 0.0083(6) 0.1181(5) 0.180(3) Uani 1 1 d . . . . .
F9 F 0.9009(3) 0.1088(4) 0.1685(4) 0.1405(18) Uani 1 1 d . . . . .
O1 O 0.4055(2) 0.37425(19) 0.3305(2) 0.0552(6) Uani 1 1 d . . . . .
O2 O 0.5606(2) 0.14909(18) 0.55757(18) 0.0465(5) Uani 1 1 d . . . . .
O3 O 0.3007(2) 0.23680(18) 0.54769(17) 0.0454(5) Uani 1 1 d . . . . .
O4 O 0.6785(2) 0.31928(18) 0.3292(2) 0.0524(6) Uani 1 1 d . . . . .
O5 O 0.6423(3) 0.1046(2) 0.32106(19) 0.0522(6) Uani 1 1 d . . . . .
O6 O 0.4082(3) 0.1939(2) 0.2626(2) 0.0598(7) Uani 1 1 d . . . . .
O2W O 0.3472(2) 0.04072(16) 0.48576(18) 0.0448(5) Uani 1 1 d . . . . .
H1A H 0.335283 0.005107 0.559722 0.067 Uiso 1 1 d R U . . .
H1B H 0.378583 -0.003993 0.454122 0.067 Uiso 1 1 d R U . . .
N4 N 1.0645(3) 0.2255(3) 0.4757(3) 0.0568(7) Uani 1 1 d . . . . .
N5 N 0.8923(3) 0.2346(3) 0.4147(3) 0.0598(8) Uani 1 1 d . . . . .
H5 H 0.818492 0.254428 0.397935 0.072 Uiso 1 1 calc R U . . .
C1 C 0.2986(5) 0.6317(3) 0.0580(4) 0.0717(12) Uani 1 1 d . . . . .
H1 H 0.302665 0.683537 -0.006011 0.086 Uiso 1 1 calc R U . . .
C2 C 0.4156(4) 0.5848(3) 0.0839(3) 0.0590(9) Uani 1 1 d . . . . .
H2 H 0.504813 0.601545 0.039499 0.071 Uiso 1 1 calc R U . . .
C3 C 0.3789(3) 0.5097(3) 0.1853(3) 0.0477(7) Uani 1 1 d . . . . .
C4 C 0.4631(3) 0.4390(2) 0.2428(3) 0.0449(7) Uani 1 1 d . . . . .
C5 C 0.5418(4) 0.1854(3) 0.6335(3) 0.0453(7) Uani 1 1 d . . . . .
C6 C 0.6398(3) 0.1615(3) 0.6972(3) 0.0474(7) Uani 1 1 d . . . . .
C7 C 0.8229(5) 0.0851(4) 0.7727(4) 0.0764(13) Uani 1 1 d . . . . .
H7 H 0.893769 0.046480 0.792019 0.092 Uiso 1 1 calc R U . . .
C8 C 0.7653(6) 0.1557(5) 0.8160(4) 0.0864(15) Uani 1 1 d . . . . .
H8 H 0.793776 0.171292 0.867990 0.104 Uiso 1 1 calc R U . . .
C9 C 0.4308(5) 0.2457(4) 0.6635(3) 0.0647(11) Uani 1 1 d . . . . .
H9 H 0.431418 0.275527 0.715427 0.078 Uiso 1 1 calc R U . . .
C10 C 0.3218(4) 0.2631(3) 0.6209(3) 0.0555(8) Uani 1 1 d . . . . .
C11 C 0.2032(7) 0.3191(6) 0.6747(5) 0.097(2) Uani 1 1 d . . . . .
C12 C 0.1992(6) 0.2395(6) 0.0187(4) 0.0932(17) Uani 1 1 d . . . . .
H12 H 0.126801 0.270888 -0.005356 0.112 Uiso 1 1 calc R U . . .
C13 C 0.3730(4) 0.1791(3) 0.1089(3) 0.0558(8) Uani 1 1 d . . . . .
C15 C 0.1812(5) 0.5940(4) 0.1353(5) 0.0806(14) Uani 1 1 d . . . . .
H15 H 0.095525 0.616267 0.130167 0.097 Uiso 1 1 calc R U . . .
C16 C 0.6078(4) 0.4491(3) 0.1942(3) 0.0536(8) Uani 1 1 d . . . . .
H16 H 0.641686 0.497817 0.126820 0.064 Uiso 1 1 calc R U . . .
C17 C 0.6994(3) 0.3914(3) 0.2407(3) 0.0494(7) Uani 1 1 d . . . . .
C18 C 0.8500(4) 0.4165(4) 0.1790(4) 0.0698(11) Uani 1 1 d . . . . .
C22 C 0.6617(4) 0.0903(3) 0.2320(3) 0.0479(7) Uani 1 1 d . . . . .
C23 C 0.5790(4) 0.1120(3) 0.1658(3) 0.0569(8) Uani 1 1 d . . . . .
H23 H 0.606674 0.092867 0.104202 0.068 Uiso 1 1 calc R U . . .
C24 C 0.4542(4) 0.1618(3) 0.1852(2) 0.0497(7) Uani 1 1 d . . . . .
C25 C 0.3928(5) 0.1351(4) 0.0195(3) 0.0656(10) Uani 1 1 d . . . . .
H25 H 0.459140 0.091554 -0.002049 0.079 Uiso 1 1 calc R U . . .
C26 C 0.2801(7) 0.1784(6) -0.0262(4) 0.0984(19) Uani 1 1 d . . . . .
H26 H 0.266897 0.163062 -0.083958 0.118 Uiso 1 1 calc R U . . .
C27 C 0.7973(4) 0.0442(3) 0.1943(4) 0.0640(10) Uani 1 1 d . . . . .
C31 C 0.9081(6) 0.3680(4) 0.5006(5) 0.0829(14) Uani 1 1 d . . . . .
H31A H 0.828437 0.393557 0.479123 0.124 Uiso 1 1 calc R U . . .
H31B H 0.979960 0.421662 0.469601 0.124 Uiso 1 1 calc R U . . .
H31C H 0.886160 0.346786 0.577114 0.124 Uiso 1 1 calc R U . . .
C32 C 0.9539(4) 0.2786(3) 0.4635(3) 0.0544(8) Uani 1 1 d . . . . .
C33 C 1.0707(4) 0.1466(4) 0.4329(4) 0.0663(10) Uani 1 1 d . . . . .
H33 H 1.137174 0.098171 0.430743 0.080 Uiso 1 1 calc R U . . .
C34 C 0.9632(5) 0.1527(4) 0.3948(4) 0.0681(10) Uani 1 1 d . . . . .
H34 H 0.940874 0.109316 0.361078 0.082 Uiso 1 1 calc R U . . .
C35 C 0.6551(4) 0.2071(3) 0.7771(3) 0.0541(8) Uani 1 1 d . . . . .
H35 H 0.604087 0.258622 0.798418 0.065 Uiso 1 1 calc R U . . .

loop_
_atom_site_aniso_label
_atom_site_aniso_U_11
_atom_site_aniso_U_22
_atom_site_aniso_U_33
_atom_site_aniso_U_23
_atom_site_aniso_U_13
_atom_site_aniso_U_12
Ca1 0.0328(3) 0.0410(3) 0.0384(3) -0.0104(2) -0.0133(2) 0.0045(2)
S1 0.0616(6) 0.0752(7) 0.0736(6) -0.0260(5) -0.0335(5) 0.0173(5)
S2 0.0397(5) 0.0822(7) 0.0931(8) 0.0155(6) -0.0149(5) 0.0042(5)
S3 0.0693(8) 0.1442(13) 0.0696(7) -0.0315(8) -0.0324(6) 0.0175(8)
F1 0.111(4) 0.263(9) 0.443(14) -0.221(10) 0.077(6) 0.027(5)
F2 0.276(7) 0.250(7) 0.187(5) -0.145(5) -0.154(5) 0.224(6)
F3 0.173(4) 0.271(6) 0.188(4) -0.190(5) -0.117(4) 0.152(5)
F4 0.0566(16) 0.129(3) 0.117(2) 0.000(2) -0.0348(16) -0.0342(17)
F5 0.0658(18) 0.116(3) 0.179(4) -0.051(3) 0.018(2) 0.0232(18)
F6 0.0485(14) 0.129(3) 0.0892(19) 0.0314(19) 0.0016(13) -0.0031(15)
F7 0.110(3) 0.134(3) 0.132(3) -0.014(3) -0.005(2) 0.074(3)
F8 0.116(3) 0.315(7) 0.226(5) -0.228(6) -0.082(3) 0.111(4)
F9 0.0553(17) 0.133(3) 0.214(5) -0.075(3) 0.014(2) -0.0025(19)
O1 0.0417(12) 0.0507(13) 0.0554(13) 0.0021(10) -0.0090(10) 0.0066(10)
O2 0.0463(12) 0.0543(12) 0.0461(11) -0.0206(10) -0.0204(9) 0.0128(10)
O3 0.0434(11) 0.0516(12) 0.0455(11) -0.0184(9) -0.0170(9) 0.0097(9)
O4 0.0376(11) 0.0492(12) 0.0631(14) -0.0029(11) -0.0198(10) -0.0002(9)
O5 0.0510(13) 0.0579(14) 0.0501(12) -0.0189(11) -0.0179(10) 0.0150(11)
O6 0.0528(14) 0.0872(19) 0.0478(13) -0.0272(13) -0.0223(11) 0.0138(13)
O2W 0.0455(12) 0.0410(11) 0.0488(11) -0.0129(9) -0.0169(9) 0.0055(9)
N4 0.0423(15) 0.0645(18) 0.0651(18) -0.0182(15) -0.0214(13) 0.0084(13)
N5 0.0380(14) 0.0679(19) 0.0716(19) -0.0123(16) -0.0245(14) 0.0066(13)
C1 0.072(3) 0.063(2) 0.069(2) 0.0035(19) -0.033(2) 0.007(2)
C2 0.054(2) 0.059(2) 0.0541(19) -0.0028(16) -0.0187(16) 0.0086(16)
C3 0.0394(15) 0.0444(16) 0.0523(17) -0.0068(13) -0.0122(13) 0.0018(12)
C4 0.0397(15) 0.0431(15) 0.0482(16) -0.0100(13) -0.0127(12) 0.0050(12)
C5 0.0500(17) 0.0452(16) 0.0468(15) -0.0160(13) -0.0224(13) 0.0075(13)
C6 0.0446(16) 0.0554(18) 0.0463(16) -0.0158(14) -0.0203(13) 0.0053(14)
C7 0.054(2) 0.098(3) 0.082(3) -0.020(3) -0.038(2) 0.016(2)
C8 0.088(3) 0.117(4) 0.086(3) -0.047(3) -0.059(3) 0.018(3)
C9 0.069(2) 0.082(3) 0.072(2) -0.048(2) -0.043(2) 0.037(2)
C10 0.060(2) 0.061(2) 0.0585(19) -0.0289(17) -0.0290(17) 0.0260(17)
C11 0.093(4) 0.138(5) 0.115(4) -0.090(4) -0.067(4) 0.075(4)
C12 0.069(3) 0.142(5) 0.069(3) -0.019(3) -0.037(2) 0.005(3)
C13 0.058(2) 0.066(2) 0.0411(16) -0.0111(15) -0.0161(15) -0.0050(17)
C15 0.054(2) 0.071(3) 0.109(4) -0.001(2) -0.042(2) 0.009(2)
C16 0.0392(16) 0.062(2) 0.0466(16) -0.0025(15) -0.0089(13) 0.0034(14)
C17 0.0330(14) 0.0517(17) 0.0584(18) -0.0115(15) -0.0121(13) 0.0013(12)
C18 0.0342(17) 0.076(3) 0.081(3) -0.004(2) -0.0120(17) 0.0023(17)
C22 0.0477(17) 0.0459(16) 0.0463(16) -0.0139(13) -0.0090(13) 0.0019(13)
C23 0.059(2) 0.066(2) 0.0462(17) -0.0207(16) -0.0126(15) 0.0032(17)
C24 0.0521(18) 0.0567(18) 0.0386(14) -0.0106(13) -0.0150(13) -0.0038(15)
C25 0.076(3) 0.082(3) 0.0452(17) -0.0150(18) -0.0314(18) -0.001(2)
C26 0.119(5) 0.129(5) 0.064(3) -0.030(3) -0.050(3) -0.007(4)
C27 0.058(2) 0.067(2) 0.069(2) -0.034(2) -0.0098(18) 0.0125(18)
C31 0.078(3) 0.069(3) 0.106(4) -0.033(3) -0.029(3) 0.019(2)
C32 0.0407(16) 0.0576(19) 0.0588(19) -0.0083(16) -0.0172(15) 0.0060(14)
C33 0.053(2) 0.072(2) 0.085(3) -0.034(2) -0.030(2) 0.0206(18)
C34 0.059(2) 0.075(3) 0.083(3) -0.034(2) -0.031(2) 0.008(2)
C35 0.0487(18) 0.083(2) 0.0525(17) -0.0368(18) -0.0330(15) 0.0209(17)

_geom_special_details            
;
 All esds (except the esd in the dihedral angle between two l.s. planes)
 are estimated using the full covariance matrix.  The cell esds are taken
 into account individually in the estimation of esds in distances, angles
 and torsion angles; correlations between esds in cell parameters are only
 used when they are defined by crystal symmetry.  An approximate (isotropic)
 treatment of cell esds is used for estimating esds involving l.s. planes.
;

loop_
_geom_bond_atom_site_label_1
_geom_bond_atom_site_label_2
_geom_bond_distance
_geom_bond_site_symmetry_2
_geom_bond_publ_flag
Ca1 O6 2.325(2) . ?
Ca1 O1 2.377(2) . ?
Ca1 O4 2.379(2) . ?
Ca1 O2 2.381(2) . ?
Ca1 O3 2.392(2) . ?
Ca1 O5 2.411(2) . ?
Ca1 O2W 2.434(2) . ?
Ca1 C17 3.240(3) . ?
S1 C7 1.660(5) . ?
S1 C6 1.692(4) . ?
S2 C15 1.690(5) . ?
S2 C3 1.705(3) . ?
S3 C12 1.657(6) . ?
S3 C13 1.697(5) . ?
F1 C11 1.310(11) . ?
F2 C11 1.233(7) . ?
F3 C11 1.250(6) . ?
F4 C18 1.341(6) . ?
F5 C18 1.299(6) . ?
F6 C18 1.322(5) . ?
F7 C27 1.324(6) . ?
F8 C27 1.264(5) . ?
F9 C27 1.297(6) . ?
O1 C4 1.241(4) . ?
O2 C5 1.258(4) . ?
O3 C10 1.246(4) . ?
O4 C17 1.268(4) . ?
O5 C22 1.261(4) . ?
O6 C24 1.243(4) . ?
O2W H1A 0.9531 . ?
O2W H1B 0.8591 . ?
N4 C32 1.341(5) . ?
N4 C33 1.374(5) . ?
N5 C32 1.318(5) . ?
N5 C34 1.365(6) . ?
N5 H5 0.8600 . ?
C1 C15 1.343(7) . ?
C1 C2 1.415(6) . ?
C1 H1 0.9300 . ?
C2 C3 1.401(5) . ?
C2 H2 0.9300 . ?
C3 C4 1.462(5) . ?
C4 C16 1.429(5) . ?
C5 C9 1.416(5) . ?
C5 C6 1.474(4) . ?
C6 C35 1.472(5) . ?
C7 C8 1.322(8) . ?
C7 H7 0.9300 . ?
C8 C35 1.446(6) . ?
C8 H8 0.9300 . ?
C9 C10 1.381(5) . ?
C9 H9 0.9300 . ?
C10 C11 1.541(6) . ?
C12 C26 1.319(9) . ?
C12 H12 0.9300 . ?
C13 C24 1.476(5) . ?
C13 C25 1.494(6) . ?
C15 H15 0.9300 . ?
C16 C17 1.369(5) . ?
C16 H16 0.9300 . ?
C17 C18 1.520(5) . ?
C22 C23 1.373(5) . ?
C22 C27 1.519(5) . ?
C23 C24 1.417(5) . ?
C23 H23 0.9300 . ?
C25 C26 1.482(8) . ?
C25 H25 0.9300 . ?
C26 H26 0.9300 . ?
C31 C32 1.476(6) . ?
C31 H31A 0.9600 . ?
C31 H31B 0.9600 . ?
C31 H31C 0.9600 . ?
C33 C34 1.335(6) . ?
C33 H33 0.9300 . ?
C34 H34 0.9300 . ?
C35 H35 0.9300 . ?

loop_
_geom_angle_atom_site_label_1
_geom_angle_atom_site_label_2
_geom_angle_atom_site_label_3
_geom_angle
_geom_angle_site_symmetry_1
_geom_angle_site_symmetry_3
_geom_angle_publ_flag
O6 Ca1 O1 75.91(10) . . ?
O6 Ca1 O4 106.52(10) . . ?
O1 Ca1 O4 73.82(8) . . ?
O6 Ca1 O2 157.22(10) . . ?
O1 Ca1 O2 126.82(9) . . ?
O4 Ca1 O2 84.02(8) . . ?
O6 Ca1 O3 115.39(9) . . ?
O1 Ca1 O3 74.73(8) . . ?
O4 Ca1 O3 118.11(9) . . ?
O2 Ca1 O3 74.53(8) . . ?
O6 Ca1 O5 73.86(9) . . ?
O1 Ca1 O5 129.96(9) . . ?
O4 Ca1 O5 77.78(9) . . ?
O2 Ca1 O5 89.26(8) . . ?
O3 Ca1 O5 155.07(9) . . ?
O6 Ca1 O2W 78.79(9) . . ?
O1 Ca1 O2W 129.58(8) . . ?
O4 Ca1 O2W 156.08(8) . . ?
O2 Ca1 O2W 83.77(8) . . ?
O3 Ca1 O2W 78.01(8) . . ?
O5 Ca1 O2W 81.56(8) . . ?
O6 Ca1 C17 89.60(10) . . ?
O1 Ca1 C17 59.55(8) . . ?
O4 Ca1 C17 19.30(9) . . ?
O2 Ca1 C17 103.08(9) . . ?
O3 Ca1 C17 120.36(9) . . ?
O5 Ca1 C17 81.27(9) . . ?
O2W Ca1 C17 161.40(9) . . ?
C7 S1 C6 93.3(2) . . ?
C15 S2 C3 92.2(2) . . ?
C12 S3 C13 92.6(3) . . ?
C4 O1 Ca1 126.9(2) . . ?
C5 O2 Ca1 128.8(2) . . ?
C10 O3 Ca1 124.1(2) . . ?
C17 O4 Ca1 122.4(2) . . ?
C22 O5 Ca1 130.0(2) . . ?
C24 O6 Ca1 137.3(2) . . ?
Ca1 O2W H1A 118.3 . . ?
Ca1 O2W H1B 113.6 . . ?
H1A O2W H1B 104.9 . . ?
C32 N4 C33 108.7(3) . . ?
C32 N5 C34 109.9(3) . . ?
C32 N5 H5 125.1 . . ?
C34 N5 H5 125.1 . . ?
C15 C1 C2 113.2(4) . . ?
C15 C1 H1 123.4 . . ?
C2 C1 H1 123.4 . . ?
C3 C2 C1 111.0(4) . . ?
C3 C2 H2 124.5 . . ?
C1 C2 H2 124.5 . . ?
C2 C3 C4 130.4(3) . . ?
C2 C3 S2 111.0(3) . . ?
C4 C3 S2 118.6(2) . . ?
O1 C4 C16 123.9(3) . . ?
O1 C4 C3 118.6(3) . . ?
C16 C4 C3 117.5(3) . . ?
O2 C5 C9 124.3(3) . . ?
O2 C5 C6 117.9(3) . . ?
C9 C5 C6 117.8(3) . . ?
C35 C6 C5 128.7(3) . . ?
C35 C6 S1 111.4(2) . . ?
C5 C6 S1 119.9(3) . . ?
C8 C7 S1 113.4(4) . . ?
C8 C7 H7 123.3 . . ?
S1 C7 H7 123.3 . . ?
C7 C8 C35 115.6(4) . . ?
C7 C8 H8 122.2 . . ?
C35 C8 H8 122.2 . . ?
C10 C9 C5 124.4(3) . . ?
C10 C9 H9 117.8 . . ?
C5 C9 H9 117.8 . . ?
O3 C10 C9 130.2(3) . . ?
O3 C10 C11 113.8(3) . . ?
C9 C10 C11 115.9(3) . . ?
F2 C11 F3 111.9(6) . . ?
F2 C11 F1 99.9(8) . . ?
F3 C11 F1 101.8(7) . . ?
F2 C11 C10 113.2(5) . . ?
F3 C11 C10 117.6(5) . . ?
F1 C11 C10 110.3(5) . . ?
C26 C12 S3 114.0(4) . . ?
C26 C12 H12 123.0 . . ?
S3 C12 H12 123.0 . . ?
C24 C13 C25 127.7(4) . . ?
C24 C13 S3 118.5(3) . . ?
C25 C13 S3 113.8(3) . . ?
C1 C15 S2 112.7(3) . . ?
C1 C15 H15 123.7 . . ?
S2 C15 H15 123.7 . . ?
C17 C16 C4 124.0(3) . . ?
C17 C16 H16 118.0 . . ?
C4 C16 H16 118.0 . . ?
O4 C17 C16 129.8(3) . . ?
O4 C17 C18 113.8(3) . . ?
C16 C17 C18 116.5(3) . . ?
O4 C17 Ca1 38.32(15) . . ?
C16 C17 Ca1 95.3(2) . . ?
C18 C17 Ca1 143.8(3) . . ?
F5 C18 F6 108.5(4) . . ?
F5 C18 F4 105.1(4) . . ?
F6 C18 F4 105.1(4) . . ?
F5 C18 C17 111.7(4) . . ?
F6 C18 C17 115.6(3) . . ?
F4 C18 C17 110.2(4) . . ?
O5 C22 C23 129.0(3) . . ?
O5 C22 C27 114.0(3) . . ?
C23 C22 C27 117.0(3) . . ?
C22 C23 C24 124.2(3) . . ?
C22 C23 H23 117.9 . . ?
C24 C23 H23 117.9 . . ?
O6 C24 C23 124.2(3) . . ?
O6 C24 C13 116.7(3) . . ?
C23 C24 C13 119.1(3) . . ?
C26 C25 C13 102.5(4) . . ?
C26 C25 H25 128.8 . . ?
C13 C25 H25 128.8 . . ?
C12 C26 C25 117.2(4) . . ?
C12 C26 H26 121.4 . . ?
C25 C26 H26 121.4 . . ?
F8 C27 F9 107.4(5) . . ?
F8 C27 F7 107.4(5) . . ?
F9 C27 F7 98.9(5) . . ?
F8 C27 C22 117.2(4) . . ?
F9 C27 C22 112.2(4) . . ?
F7 C27 C22 112.0(3) . . ?
C32 C31 H31A 109.5 . . ?
C32 C31 H31B 109.5 . . ?
H31A C31 H31B 109.5 . . ?
C32 C31 H31C 109.5 . . ?
H31A C31 H31C 109.5 . . ?
H31B C31 H31C 109.5 . . ?
N5 C32 N4 107.2(3) . . ?
N5 C32 C31 126.6(4) . . ?
N4 C32 C31 126.2(4) . . ?
C34 C33 N4 107.1(4) . . ?
C34 C33 H33 126.5 . . ?
N4 C33 H33 126.5 . . ?
C33 C34 N5 107.1(4) . . ?
C33 C34 H34 126.4 . . ?
N5 C34 H34 126.4 . . ?
C8 C35 C6 106.2(3) . . ?
C8 C35 H35 126.9 . . ?
C6 C35 H35 126.9 . . ?

loop_
_geom_torsion_atom_site_label_1
_geom_torsion_atom_site_label_2
_geom_torsion_atom_site_label_3
_geom_torsion_atom_site_label_4
_geom_torsion
_geom_torsion_site_symmetry_1
_geom_torsion_site_symmetry_2
_geom_torsion_site_symmetry_3
_geom_torsion_site_symmetry_4
_geom_torsion_publ_flag
C15 C1 C2 C3 -0.1(6) . . . . ?
C1 C2 C3 C4 176.9(4) . . . . ?
C1 C2 C3 S2 -0.4(5) . . . . ?
C15 S2 C3 C2 0.6(4) . . . . ?
C15 S2 C3 C4 -177.0(3) . . . . ?
Ca1 O1 C4 C16 -31.5(5) . . . . ?
Ca1 O1 C4 C3 148.7(3) . . . . ?
C2 C3 C4 O1 -175.8(4) . . . . ?
S2 C3 C4 O1 1.3(5) . . . . ?
C2 C3 C4 C16 4.4(6) . . . . ?
S2 C3 C4 C16 -178.5(3) . . . . ?
Ca1 O2 C5 C9 22.7(5) . . . . ?
Ca1 O2 C5 C6 -158.9(2) . . . . ?
O2 C5 C6 C35 168.9(3) . . . . ?
C9 C5 C6 C35 -12.6(6) . . . . ?
O2 C5 C6 S1 -9.9(4) . . . . ?
C9 C5 C6 S1 168.6(3) . . . . ?
C7 S1 C6 C35 1.8(3) . . . . ?
C7 S1 C6 C5 -179.2(3) . . . . ?
C6 S1 C7 C8 -1.6(5) . . . . ?
S1 C7 C8 C35 0.9(7) . . . . ?
O2 C5 C9 C10 7.1(7) . . . . ?
C6 C5 C9 C10 -171.3(4) . . . . ?
Ca1 O3 C10 C9 -26.7(6) . . . . ?
Ca1 O3 C10 C11 156.6(4) . . . . ?
C5 C9 C10 O3 -4.1(8) . . . . ?
C5 C9 C10 C11 172.5(5) . . . . ?
O3 C10 C11 F2 -42.7(9) . . . . ?
C9 C10 C11 F2 140.2(7) . . . . ?
O3 C10 C11 F3 -175.6(6) . . . . ?
C9 C10 C11 F3 7.2(9) . . . . ?
O3 C10 C11 F1 68.3(8) . . . . ?
C9 C10 C11 F1 -108.8(8) . . . . ?
C13 S3 C12 C26 0.9(5) . . . . ?
C12 S3 C13 C24 -179.5(3) . . . . ?
C12 S3 C13 C25 -0.6(4) . . . . ?
C2 C1 C15 S2 0.6(6) . . . . ?
C3 S2 C15 C1 -0.7(5) . . . . ?
O1 C4 C16 C17 -2.7(6) . . . . ?
C3 C4 C16 C17 177.1(4) . . . . ?
Ca1 O4 C17 C16 30.6(6) . . . . ?
Ca1 O4 C17 C18 -149.9(3) . . . . ?
C4 C16 C17 O4 2.2(7) . . . . ?
C4 C16 C17 C18 -177.3(4) . . . . ?
C4 C16 C17 Ca1 20.7(4) . . . . ?
O4 C17 C18 F5 61.2(5) . . . . ?
C16 C17 C18 F5 -119.2(5) . . . . ?
Ca1 C17 C18 F5 29.4(7) . . . . ?
O4 C17 C18 F6 -174.2(4) . . . . ?
C16 C17 C18 F6 5.4(6) . . . . ?
Ca1 C17 C18 F6 154.0(4) . . . . ?
O4 C17 C18 F4 -55.3(5) . . . . ?
C16 C17 C18 F4 124.3(4) . . . . ?
Ca1 C17 C18 F4 -87.1(6) . . . . ?
Ca1 O5 C22 C23 -14.0(5) . . . . ?
Ca1 O5 C22 C27 165.0(2) . . . . ?
O5 C22 C23 C24 3.6(6) . . . . ?
C27 C22 C23 C24 -175.3(4) . . . . ?
Ca1 O6 C24 C23 3.9(6) . . . . ?
Ca1 O6 C24 C13 -175.0(3) . . . . ?
C22 C23 C24 O6 2.3(6) . . . . ?
C22 C23 C24 C13 -178.8(3) . . . . ?
C25 C13 C24 O6 -170.0(4) . . . . ?
S3 C13 C24 O6 8.8(5) . . . . ?
C25 C13 C24 C23 11.1(6) . . . . ?
S3 C13 C24 C23 -170.2(3) . . . . ?
C24 C13 C25 C26 179.0(4) . . . . ?
S3 C13 C25 C26 0.2(5) . . . . ?
S3 C12 C26 C25 -1.0(8) . . . . ?
C13 C25 C26 C12 0.5(7) . . . . ?
O5 C22 C27 F8 165.8(5) . . . . ?
C23 C22 C27 F8 -15.1(7) . . . . ?
O5 C22 C27 F9 -69.2(5) . . . . ?
C23 C22 C27 F9 109.9(5) . . . . ?
O5 C22 C27 F7 40.9(5) . . . . ?
C23 C22 C27 F7 -140.0(4) . . . . ?
C34 N5 C32 N4 -0.2(4) . . . . ?
C34 N5 C32 C31 -178.7(4) . . . . ?
C33 N4 C32 N5 0.1(4) . . . . ?
C33 N4 C32 C31 178.6(4) . . . . ?
C32 N4 C33 C34 0.0(5) . . . . ?
N4 C33 C34 N5 -0.1(5) . . . . ?
C32 N5 C34 C33 0.2(5) . . . . ?
C7 C8 C35 C6 0.4(6) . . . . ?
C5 C6 C35 C8 179.6(4) . . . . ?
S1 C6 C35 C8 -1.5(4) . . . . ?

loop_
_geom_hbond_atom_site_label_D
_geom_hbond_atom_site_label_H
_geom_hbond_atom_site_label_A
_geom_hbond_distance_DH
_geom_hbond_distance_HA
_geom_hbond_distance_DA
_geom_hbond_angle_DHA
_geom_hbond_site_symmetry_A
_geom_hbond_publ_flag
O2W H1A F7 0.95 2.53 3.239(5) 131.7 2_656 yes
O2W H1A O5 0.95 1.90 2.797(3) 155.3 2_656 yes
O2W H1B S1 0.86 2.98 3.535(2) 124.4 2_656 yes
O2W H1B O2 0.86 2.09 2.901(3) 156.6 2_656 yes
N5 H5 O4 0.86 1.97 2.812(4) 167.0 . yes
C33 H33 O2W 0.93 2.49 3.285(5) 143.1 1_655 yes
O2W H1A F7 0.95 2.53 3.239(5) 131.7 2_656 yes
O2W H1A O5 0.95 1.90 2.797(3) 155.3 2_656 yes
O2W H1B S1 0.86 2.98 3.535(2) 124.4 2_656 yes
O2W H1B O2 0.86 2.09 2.901(3) 156.6 2_656 yes
N5 H5 O4 0.86 1.97 2.812(4) 167.0 . yes
C33 H33 O2W 0.93 2.49 3.285(5) 143.1 1_655 yes

_refine_diff_density_max         1.188
_refine_diff_density_min         -0.955
_refine_diff_density_rms         0.115

_shelx_res_file                  
;
TITL mo_tlax06_0m_a.res in P-1
    shelx.res
    created by SHELXL-2018/3 at 22:19:20 on 14-Jan-2025
CELL  0.71073  10.2136  13.6443  13.7762   71.499   73.323   87.744
ZERR     2.00   0.0005   0.0007   0.0007    0.002    0.002    0.002
LATT   1
SFAC  C    H    N    O    S    CA   F
UNIT  56 40 4 14 6 2 18
MERG   2
EQIV $1 -x+1, -y, -z+1
HTAB O2W F7_$1
HTAB O2W O5_$1
HTAB O2W S1_$1
HTAB O2W O2_$1
HTAB N5 O4
EQIV $2 x+1, y, z
HTAB C33 O2W_$2
HTAB O2W F7_$1
HTAB O2W O5_$1
HTAB O2W S1_$1
HTAB O2W O2_$1
HTAB N5 O4
HTAB C33 O2W_$2
FMAP   2
PLAN   10
SIZE     0.210   0.350   0.380
ACTA
BOND   $H
CONF
LIST   4
L.S.  20
TEMP    22.71
WGHT    0.152100    1.399400
FVAR       0.87112
CA1   6    0.477830    0.206543    0.405022    11.00000    0.03283    0.04104 =
         0.03843   -0.01038   -0.01330    0.00452
S1    5    0.756325    0.072214    0.680459    11.00000    0.06159    0.07517 =
         0.07361   -0.02603   -0.03347    0.01730
S2    5    0.206257    0.501478    0.242770    11.00000    0.03974    0.08220 =
         0.09308    0.01549   -0.01490    0.00415
S3    5    0.238167    0.255507    0.121640    11.00000    0.06933    0.14417 =
         0.06963   -0.03150   -0.03235    0.01746
F1    7    0.096007    0.254840    0.728795    11.00000    0.11121    0.26342 =
         0.44279   -0.22118    0.07677    0.02720
F2    7    0.154660    0.383137    0.610373    11.00000    0.27624    0.25008 =
         0.18747   -0.14482   -0.15410    0.22395
F3    7    0.220113    0.353685    0.744428    11.00000    0.17298    0.27148 =
         0.18812   -0.19040   -0.11702    0.15209
F4    7    0.918476    0.438498    0.239865    11.00000    0.05660    0.12919 =
         0.11685    0.00039   -0.03483   -0.03423
F5    7    0.907880    0.337433    0.154897    11.00000    0.06581    0.11559 =
         0.17946   -0.05131    0.01825    0.02316
F6    7    0.876701    0.497364    0.090878    11.00000    0.04854    0.12919 =
         0.08918    0.03136    0.00161   -0.00307
F7    7    0.826765   -0.029095    0.273455    11.00000    0.10955    0.13417 =
         0.13225   -0.01356   -0.00530    0.07428
F8    7    0.811640    0.008258    0.118116    11.00000    0.11567    0.31522 =
         0.22633   -0.22807   -0.08185    0.11076
F9    7    0.900923    0.108837    0.168478    11.00000    0.05527    0.13321 =
         0.21356   -0.07504    0.01364   -0.00252
O1    4    0.405474    0.374253    0.330480    11.00000    0.04173    0.05073 =
         0.05538    0.00210   -0.00896    0.00661
O2    4    0.560641    0.149095    0.557568    11.00000    0.04627    0.05427 =
         0.04611   -0.02057   -0.02040    0.01280
O3    4    0.300726    0.236797    0.547687    11.00000    0.04345    0.05160 =
         0.04545   -0.01838   -0.01702    0.00967
O4    4    0.678514    0.319275    0.329229    11.00000    0.03758    0.04922 =
         0.06309   -0.00293   -0.01976   -0.00022
O5    4    0.642295    0.104626    0.321062    11.00000    0.05099    0.05788 =
         0.05007   -0.01889   -0.01786    0.01504
O6    4    0.408153    0.193942    0.262646    11.00000    0.05284    0.08723 =
         0.04778   -0.02719   -0.02235    0.01381
O2W   4    0.347228    0.040722    0.485758    11.00000    0.04551    0.04102 =
         0.04879   -0.01288   -0.01693    0.00548
AFIX   3
H1A   2    0.335283    0.005107    0.559722    11.00000   -1.50000
H1B   2    0.378583   -0.003993    0.454122    11.00000   -1.50000
AFIX   0
N4    3    1.064543    0.225509    0.475712    11.00000    0.04229    0.06448 =
         0.06512   -0.01816   -0.02138    0.00841
N5    3    0.892314    0.234578    0.414724    11.00000    0.03801    0.06787 =
         0.07160   -0.01233   -0.02448    0.00656
AFIX  43
H5    2    0.818492    0.254428    0.397935    11.00000   -1.20000
AFIX   0
C1    1    0.298632    0.631748    0.058015    11.00000    0.07221    0.06344 =
         0.06945    0.00352   -0.03334    0.00748
AFIX  43
H1    2    0.302665    0.683537   -0.006011    11.00000   -1.20000
AFIX   0
C2    1    0.415561    0.584791    0.083886    11.00000    0.05448    0.05879 =
         0.05406   -0.00283   -0.01869    0.00856
AFIX  43
H2    2    0.504813    0.601545    0.039499    11.00000   -1.20000
AFIX   0
C3    1    0.378925    0.509701    0.185281    11.00000    0.03938    0.04439 =
         0.05231   -0.00684   -0.01219    0.00183
C4    1    0.463051    0.438959    0.242809    11.00000    0.03974    0.04309 =
         0.04821   -0.01001   -0.01270    0.00499
C5    1    0.541794    0.185411    0.633495    11.00000    0.04995    0.04521 =
         0.04682   -0.01603   -0.02238    0.00752
C6    1    0.639751    0.161518    0.697163    11.00000    0.04464    0.05537 =
         0.04634   -0.01578   -0.02028    0.00530
C7    1    0.822872    0.085127    0.772677    11.00000    0.05445    0.09754 =
         0.08189   -0.02002   -0.03786    0.01592
AFIX  43
H7    2    0.893769    0.046480    0.792019    11.00000   -1.20000
AFIX   0
C8    1    0.765265    0.155719    0.815966    11.00000    0.08795    0.11658 =
         0.08638   -0.04679   -0.05884    0.01802
AFIX  43
H8    2    0.793776    0.171292    0.867990    11.00000   -1.20000
AFIX   0
C9    1    0.430845    0.245676    0.663511    11.00000    0.06912    0.08175 =
         0.07242   -0.04768   -0.04319    0.03730
AFIX  43
H9    2    0.431418    0.275527    0.715427    11.00000   -1.20000
AFIX   0
C10   1    0.321846    0.263103    0.620873    11.00000    0.06029    0.06084 =
         0.05852   -0.02892   -0.02905    0.02598
C11   1    0.203195    0.319124    0.674726    11.00000    0.09302    0.13840 =
         0.11471   -0.08959   -0.06711    0.07473
C12   1    0.199191    0.239543    0.018675    11.00000    0.06943    0.14163 =
         0.06884   -0.01918   -0.03655    0.00471
AFIX  43
H12   2    0.126801    0.270888   -0.005356    11.00000   -1.20000
AFIX   0
C13   1    0.373016    0.179052    0.108872    11.00000    0.05760    0.06622 =
         0.04112   -0.01109   -0.01608   -0.00497
C15   1    0.181248    0.593963    0.135271    11.00000    0.05385    0.07064 =
         0.10893   -0.00128   -0.04244    0.00873
AFIX  43
H15   2    0.095525    0.616267    0.130167    11.00000   -1.20000
AFIX   0
C16   1    0.607755    0.449092    0.194160    11.00000    0.03919    0.06176 =
         0.04658   -0.00247   -0.00891    0.00335
AFIX  43
H16   2    0.641686    0.497817    0.126820    11.00000   -1.20000
AFIX   0
C17   1    0.699445    0.391431    0.240667    11.00000    0.03300    0.05167 =
         0.05844   -0.01146   -0.01213    0.00125
C18   1    0.849960    0.416478    0.178969    11.00000    0.03424    0.07625 =
         0.08055   -0.00434   -0.01199    0.00229
C22   1    0.661746    0.090331    0.232034    11.00000    0.04775    0.04594 =
         0.04631   -0.01391   -0.00899    0.00193
C23   1    0.579032    0.112034    0.165764    11.00000    0.05859    0.06620 =
         0.04623   -0.02069   -0.01256    0.00315
AFIX  43
H23   2    0.606674    0.092867    0.104202    11.00000   -1.20000
AFIX   0
C24   1    0.454250    0.161774    0.185228    11.00000    0.05208    0.05669 =
         0.03858   -0.01057   -0.01497   -0.00381
C25   1    0.392803    0.135095    0.019496    11.00000    0.07571    0.08164 =
         0.04516   -0.01502   -0.03143   -0.00096
AFIX  43
H25   2    0.459140    0.091554   -0.002049    11.00000   -1.20000
AFIX   0
C26   1    0.280066    0.178373   -0.026163    11.00000    0.11914    0.12907 =
         0.06375   -0.03043   -0.05043   -0.00659
AFIX  43
H26   2    0.266897    0.163062   -0.083958    11.00000   -1.20000
AFIX   0
C27   1    0.797278    0.044247    0.194334    11.00000    0.05813    0.06690 =
         0.06928   -0.03378   -0.00980    0.01252
C31   1    0.908109    0.367965    0.500575    11.00000    0.07793    0.06853 =
         0.10581   -0.03262   -0.02855    0.01942
AFIX 137
H31A  2    0.828437    0.393557    0.479123    11.00000   -1.50000
H31B  2    0.979960    0.421662    0.469601    11.00000   -1.50000
H31C  2    0.886160    0.346786    0.577114    11.00000   -1.50000
AFIX   0
C32   1    0.953870    0.278646    0.463512    11.00000    0.04067    0.05765 =
         0.05883   -0.00829   -0.01723    0.00603
C33   1    1.070688    0.146642    0.432853    11.00000    0.05344    0.07164 =
         0.08533   -0.03390   -0.02992    0.02057
AFIX  43
H33   2    1.137174    0.098171    0.430743    11.00000   -1.20000
AFIX   0
C34   1    0.963241    0.152707    0.394814    11.00000    0.05885    0.07542 =
         0.08280   -0.03372   -0.03094    0.00829
AFIX  43
H34   2    0.940874    0.109316    0.361078    11.00000   -1.20000
AFIX   0
C35   1    0.655050    0.207122    0.777146    11.00000    0.04873    0.08302 =
         0.05245   -0.03685   -0.03295    0.02085
AFIX  43
H35   2    0.604087    0.258622    0.798418    11.00000   -1.20000
AFIX   0
HKLF    4  1.0  1.00  0.00  0.00  0.00  1.00  0.00  0.00  0.00  1.00


REM  mo_tlax06_0m_a.res in P-1
REM wR2 = 0.2594, GooF = S = 1.035, Restrained GooF = 1.035 for all data
REM R1 = 0.0766 for 6620 Fo > 4sig(Fo) and 0.1063 for all 9384 data
REM 452 parameters refined using 0 restraints

END

WGHT      0.1522      1.4092

REM Highest difference peak  1.188,  deepest hole -0.955,  1-sigma level  0.115
Q1    1   0.5000  0.5000  0.5000  10.50000  0.05    1.19
Q2    1   0.2812  0.4366  0.6288  11.00000  0.05    1.06
Q3    1   0.8579  0.1050  0.0922  11.00000  0.05    0.83
Q4    1   0.7711 -0.0575  0.2191  11.00000  0.05    0.79
Q5    1   0.6468  0.2335  0.7637  11.00000  0.05    0.78
Q6    1   0.6816  0.2195  0.7537  11.00000  0.05    0.74
Q7    1   0.3803  0.1052  0.0348  11.00000  0.05    0.70
Q8    1   0.6221  0.5048  0.5172  11.00000  0.05    0.68
Q9    1   0.6292  0.1880  0.7976  11.00000  0.05    0.68
Q10   1   0.8759  0.0451  0.2420  11.00000  0.05    0.64
;
_shelx_res_checksum              62009

_shelx_hkl_file                  
;
   2   0   0 2661.73   55.29
  -3   0   0 1541.15   32.90
   3   0   0 1566.34   33.30
   3   0   0 1569.14   32.40
  -4   0   0 1610.94   34.20
   4   0   0 1600.24   33.50
   4   0   0 1601.54   34.80
  -5   0   0    4.00    1.20
   5   0   0    5.80    2.00
   5   0   0    2.80    1.30
   5   0   0    4.00    1.00
  -6   0   0  423.96   10.90
   6   0   0  428.56   11.80
   6   0   0  440.06   12.70
  -7   0   0 1054.59   24.20
   7   0   0 1041.10   25.30
   7   0   0 1094.19   25.10
  -8   0   0   38.10    3.40
   8   0   0   36.50    4.60
   8   0   0   36.50    3.50
   8   0   0   33.10    3.90
  -9   0   0  113.49    5.50
   9   0   0  107.29    6.90
   9   0   0  109.69    6.60
   9   0   0  110.89    5.00
 -10   0   0   19.60    3.20
  10   0   0   19.00    4.20
  10   0   0   22.70    2.90
  10   0   0   17.70    3.90
 -11   0   0    6.50    2.70
 -11   0   0    1.40    6.50
  11   0   0    6.70    4.00
  11   0   0    4.00    3.20
 -12   0   0    2.00    2.90
  12   0   0    7.00    5.30
  13   0   0    9.40    6.50
  13  -1   0   -5.90    6.10
  12  -1   0   19.40    5.70
 -12   1   0   10.90    6.60
  11  -1   0  102.09    8.90
  11  -1   0  134.59    6.10
 -11   1   0   98.99   11.40
 -11   1   0  110.69    5.50
  10  -1   0  601.64   18.10
  10  -1   0  602.94   18.10
  10  -1   0  600.84   15.50
 -10   1   0  612.84   14.90
 -10   1   0  619.04   20.20
   9  -1   0   25.00    3.60
   9  -1   0   34.60    3.60
   9  -1   0   34.50    4.50
  -9   1   0   38.40    3.80
   8  -1   0   18.20    2.10
   8  -1   0   18.70    3.30
   8  -1   0   17.70    2.90
   7  -1   0   15.20    2.60
   7  -1   0    9.10    1.80
   7  -1   0   10.40    2.30
  -7   1   0   12.90    1.70
   6  -1   0   50.79    3.60
   6  -1   0   54.59    3.90
   6  -1   0   50.29    2.90
  -6   1   0   55.99    2.70
   5  -1   0 1377.66   30.70
   5  -1   0 1385.56   29.80
  -5   1   0 1375.46   29.60
   4  -1   0  919.91   20.10
   4  -1   0  886.61   20.50
  -4   1   0  922.21   19.70
   3  -1   0   25.20    1.60
  -3   1   0   24.80    1.20
   2  -1   0  748.93   15.90
   2  -1   0  756.12   16.40
   2  -1   0  755.62   16.40
   1  -1   0  657.03   13.80
   1  -1   0  661.53   14.30
  -2  -1   0  304.27    7.50
  -3  -1   0 1265.27   27.40
   3   1   0 1255.17   27.40
  -4  -1   0 2722.43   56.79
   4   1   0 2648.03   56.89
  -5  -1   0  460.05   11.80
   5   1   0  466.95   12.90
   5   1   0  464.75   12.10
  -6  -1   0  158.38    5.80
   6   1   0  157.38    6.30
   6   1   0  167.78    7.00
  -7  -1   0   78.99    4.40
   7   1   0   76.39    5.00
   7   1   0   80.89    4.60
   7   1   0   83.09    4.40
   7   1   0   88.99    5.80
  -8  -1   0   76.69    4.70
   8   1   0   63.49    6.10
   8   1   0   78.09    4.40
   8   1   0   65.19    5.40
   8   1   0   73.39    4.80
  -9  -1   0   11.60    2.90
   9   1   0    6.70    3.40
   9   1   0   13.90    3.00
   9   1   0    8.10    2.40
 -10  -1   0   33.50    4.10
  10   1   0   31.80    4.40
  10   1   0   31.30    3.50
  10   1   0   26.80    4.60
 -11  -1   0    2.40    6.70
 -11  -1   0    0.20    3.30
  11   1   0    2.00    2.70
  11   1   0    1.00    3.70
  12   1   0  239.88   12.80
  13   1   0   35.30    7.40
  13  -2   0    6.30    6.40
  12  -2   0  109.19   10.90
 -12   2   0   85.99   10.50
  11  -2   0   73.19    8.70
 -11   2   0   87.89   11.00
 -11   2   0   76.89    4.90
  10  -2   0   51.79    4.40
  10  -2   0   37.30    4.90
  10  -2   0   49.10    6.50
 -10   2   0   52.39    4.30
 -10   2   0   43.90    6.50
   9  -2   0   79.79    6.30
   9  -2   0   84.19    4.50
   9  -2   0   84.49    6.20
   9  -2   0   86.09    4.70
  -9   2   0   72.99    6.00
   8  -2   0   57.09    5.20
   8  -2   0   58.19    4.90
   8  -2   0   55.19    3.40
   8  -2   0   52.19    4.10
   7  -2   0   71.69    4.80
   7  -2   0   71.89    4.20
   7  -2   0   70.89    3.20
   7  -2   0   71.89    4.60
   6  -2   0   27.90    3.00
   6  -2   0   21.20    2.50
   6  -2   0   23.80    1.90
   6  -2   0   24.40    2.90
   5  -2   0 1860.31   39.80
   5  -2   0 1910.81   40.90
   5  -2   0 1897.71   41.10
   4  -2   0   84.39    2.80
   4  -2   0   87.09    3.60
   4  -2   0   86.79    3.80
   3  -2   0    7.80    1.30
   3  -2   0   10.90    0.90
   2  -2   0 2660.93   54.99
   2  -2   0 2657.43   55.89
   1  -2   0  333.17    8.20
   1  -2   0  332.47    7.70
   0  -2   0 2120.89   43.50
   0  -2   0 2077.59   43.50
   0   2   0 2023.20   43.10
  -1  -2   0 1914.01   40.30
  -1  -2   0 1928.01   39.80
   1   2   0 1865.21   39.80
  -2  -2   0 2669.73   54.99
  -2  -2   0 2691.93   56.09
   2   2   0 2609.44   55.59
  -3  -2   0 2796.32   59.09
   3   2   0 2779.52   58.79
  -4  -2   0 3526.75   73.49
   4   2   0 3425.26   73.29
  -5  -2   0 2009.40   43.90
   5   2   0 2040.50   44.70
   5   2   0 1974.80   43.90
  -6  -2   0  390.66   11.10
   6   2   0  393.66   11.40
   6   2   0  376.96   12.00
  -7  -2   0  139.99    6.10
   7   2   0  136.99    5.60
   7   2   0  134.69    6.50
   7   2   0  127.69    6.80
   7   2   0  131.59    5.80
  -8  -2   0    1.10    2.40
   8   2   0   -3.70    2.40
   8   2   0    1.30    1.90
   8   2   0   -2.80    1.90
   8   2   0    4.10    3.00
  -9  -2   0   94.79    7.20
  -9  -2   0  101.29    6.30
   9   2   0   94.39    5.60
   9   2   0  105.79    7.00
   9   2   0   98.49    5.90
   9   2   0  106.29    8.20
 -10  -2   0  165.78    8.70
 -10  -2   0  142.79    7.80
  10   2   0  153.48    7.00
  10   2   0  143.49    7.80
  10   2   0  125.69    8.80
 -11  -2   0   -0.90    5.10
 -11  -2   0    0.40    4.30
 -11  -2   0   15.50    4.40
  11   2   0    6.30    3.20
  11   2   0    4.30    3.90
  12   2   0   13.50    5.40
  12   2   0   23.10    4.10
  13   2   0    8.80    6.10
  13  -3   0   17.70    7.40
  12  -3   0  218.18   13.30
 -12   3   0  172.08   13.90
  11  -3   0   13.60    4.90
 -11   3   0    8.40    6.50
  10  -3   0    8.50    3.90
  10  -3   0   10.50    2.80
  10  -3   0   19.60    3.60
 -10   3   0   11.30    2.60
 -10   3   0   10.50    5.30
   9  -3   0   -0.80    2.80
   9  -3   0    1.80    1.90
   9  -3   0    4.70    3.10
  -9   3   0    4.70    4.10
   8  -3   0    1.50    1.70
   8  -3   0   -4.40    2.60
   8  -3   0    4.00    2.50
   7  -3   0  214.08    7.90
   7  -3   0  228.48    6.40
   7  -3   0  227.68    8.50
   6  -3   0  194.48    7.30
   6  -3   0  191.58    7.10
   6  -3   0  194.18    5.50
   5  -3   0  997.30   23.90
   5  -3   0  987.70   21.70
   5  -3   0 1006.50   23.40
   4  -3   0    4.30    1.00
   4  -3   0    5.80    1.70
   3  -3   0   29.90    1.70
   3  -3   0   26.90    2.50
   2  -3   0 5215.68  108.59
   1  -3   0 1631.04   35.00
   1  -3   0 1597.44   34.40
   0  -3   0 6219.18  128.49
  -2  -3   0 2655.93   55.59
  -2  -3   0 2658.43   56.69
   2   3   0 2663.93   55.99
  -3  -3   0  451.65   10.20
  -3  -3   0  464.15   11.90
   3   3   0  423.16   11.20
  -4  -3   0    7.20    1.80
   4   3   0    6.10    1.60
  -5  -3   0  233.48    8.10
   5   3   0  236.48    7.80
   5   3   0  226.58    8.50
  -6  -3   0   15.50    2.80
   6   3   0   12.10    2.80
   6   3   0   11.90    2.60
   6   3   0   13.00    2.50
   6   3   0   12.40    2.40
  -7  -3   0   48.00    5.40
  -7  -3   0   53.59    4.90
   7   3   0   42.10    4.80
   7   3   0   48.30    5.40
   7   3   0   45.90    3.80
   7   3   0   46.20    4.00
  -8  -3   0  193.78    8.40
  -8  -3   0  207.18    8.90
   8   3   0  195.78    7.70
   8   3   0  201.88    9.40
   8   3   0  204.98    7.50
   8   3   0  198.38    8.70
  -9  -3   0    7.00    3.70
  -9  -3   0   11.30    3.70
   9   3   0    9.10    2.70
   9   3   0    7.40    3.70
   9   3   0    0.30    3.70
   9   3   0    6.50    2.80
 -10  -3   0   21.00    4.50
 -10  -3   0   29.00    4.70
  10   3   0   13.40    4.50
  10   3   0   17.80    3.70
  10   3   0   23.10    3.90
 -11  -3   0    9.70    4.70
 -11  -3   0   14.40    4.50
  11   3   0   13.20    4.00
  11   3   0   13.70    3.80
  12   3   0    5.10    4.80
  12   3   0    1.40    4.10
  13   3   0   15.90    6.10
  13  -4   0   37.00    8.30
  12  -4   0    4.30    5.70
  11  -4   0   38.70    6.40
 -11   4   0   55.99    7.50
 -11   4   0   39.00    3.80
  10  -4   0  120.69    9.10
  10  -4   0  128.79    5.90
  10  -4   0  132.79    8.00
 -10   4   0  122.49    9.60
   9  -4   0   12.20    4.00
   9  -4   0    2.00    3.20
   9  -4   0    7.40    2.30
  -9   4   0    6.30    4.10
   8  -4   0  100.59    4.60
   8  -4   0  106.59    6.80
   8  -4   0  105.79    6.90
  -8   4   0  105.69    6.60
   7  -4   0  429.96   13.10
   7  -4   0  434.86   11.00
   7  -4   0  458.15   13.60
   6  -4   0  813.92   18.50
   6  -4   0  804.02   20.60
   6  -4   0  827.72   20.70
   5  -4   0  718.93   16.20
   5  -4   0  686.93   18.00
   5  -4   0  717.43   18.10
   4  -4   0  180.98    6.90
   4  -4   0  188.48    5.50
   3  -4   0  525.15   13.90
   3  -4   0  531.95   12.50
  -3   4   0  527.65   11.50
   2  -4   0  141.99    5.40
   2  -4   0  140.19    4.60
   1  -4   0   17.20    1.00
   1  -4   0   17.10    1.90
   1  -4   0   14.10    1.80
   0  -4   0   25.40    2.30
   0  -4   0   27.30    2.40
   0   4   0   29.90    1.90
  -1  -4   0 1249.47   28.40
  -1  -4   0 1267.67   28.10
   1   4   0 1277.37   27.60
  -2  -4   0 1275.67   29.10
  -2  -4   0 1271.67   28.20
   2   4   0 1293.17   28.30
  -3  -4   0  912.71   21.90
  -3  -4   0  905.11   20.30
   3   4   0  906.21   21.10
  -4  -4   0  536.45   14.70
   4   4   0  557.24   14.20
  -5  -4   0  446.66   13.00
   5   4   0  451.95   12.50
   5   4   0  443.06   13.10
   5   4   0  456.95   12.60
  -6  -4   0    6.00    2.60
  -6  -4   0    3.60    2.70
   6   4   0   -2.30    2.30
   6   4   0   -1.90    1.90
   6   4   0    5.10    1.80
   6   4   0    2.50    2.00
  -7  -4   0   58.99    5.70
  -7  -4   0   60.59    5.70
   7   4   0   58.69    4.80
   7   4   0   67.49    4.10
   7   4   0   70.49    5.60
   7   4   0   76.69    5.90
  -8  -4   0   27.60    4.40
  -8  -4   0   27.70    4.40
   8   4   0   37.90    4.30
   8   4   0   30.50    4.30
   8   4   0   27.10    4.80
   8   4   0   32.70    3.90
  -9  -4   0  102.49    7.50
  -9  -4   0   94.19    7.50
   9   4   0   97.29    8.30
   9   4   0  102.59    6.70
   9   4   0   88.39    7.40
   9   4   0   98.69    5.90
 -10  -4   0   -3.30    4.00
 -10  -4   0   -3.60    4.00
  10   4   0   -2.00    3.20
  10   4   0   -7.90    4.20
  10   4   0   -0.30    3.00
  10   4   0    0.80    3.30
 -11  -4   0    7.30    5.10
 -11  -4   0   -3.30    4.60
  11   4   0    3.50    3.80
  11   4   0    4.90    3.90
  12   4   0  112.49    9.70
  12   4   0  133.29    9.40
  13  -5   0    3.70    7.40
  12  -5   0   16.60    6.20
  11  -5   0    4.60    5.00
 -11   5   0   -3.70    5.30
  10  -5   0    3.50    2.70
  10  -5   0    0.50    4.90
  10  -5   0    4.60    4.10
 -10   5   0    9.70    4.80
   9  -5   0  155.98    6.50
   9  -5   0  169.78    9.30
   9  -5   0  164.88    9.30
  -9   5   0  172.38    8.50
   8  -5   0  195.98    9.30
   8  -5   0  198.58    6.80
   8  -5   0  190.98    9.30
  -8   5   0  189.08    8.10
   7  -5   0  919.81   23.60
   7  -5   0  902.01   20.90
   7  -5   0  894.91   23.50
  -7   5   0  899.11   21.70
   6  -5   0   33.10    3.00
   6  -5   0   33.50    3.80
   6  -5   0   40.00    5.20
  -6   5   0   31.10    3.20
   5  -5   0   30.60    2.70
   5  -5   0   32.40    4.30
   5  -5   0   39.50    4.00
  -5   5   0   33.80    2.50
   4  -5   0 1133.49   25.50
   4  -5   0 1158.68   27.00
   4  -5   0 1137.99   27.30
  -4   5   0 1132.69   24.10
   3  -5   0  679.63   17.50
   3  -5   0  660.93   15.90
   2  -5   0  416.96   11.90
   2  -5   0  418.96   11.00
   1  -5   0  349.57    7.90
   1  -5   0  341.77    9.60
   1  -5   0  345.07   10.20
   0  -5   0  731.93   17.50
   0  -5   0  698.63   17.50
   0   5   0  705.53   16.50
  -1  -5   0 3273.57   69.59
  -1  -5   0 3305.77   69.99
   1   5   0 3232.78   68.89
  -2  -5   0 2223.38   49.20
  -2  -5   0 2206.78   48.20
   2   5   0 2270.37   48.10
  -3  -5   0   87.59    4.00
  -3  -5   0   77.89    4.90
   3   5   0   90.39    4.30
   3   5   0   74.09    5.80
  -4  -5   0   10.20    1.80
  -4  -5   0    8.90    2.60
  -4  -5   0    8.80    2.70
   4   5   0    9.30    2.70
   4   5   0   11.60    2.70
   4   5   0   10.10    2.10
  -5  -5   0  317.37   10.80
  -5  -5   0  318.87   10.70
   5   5   0  322.87   10.80
   5   5   0  309.97   10.00
   5   5   0  318.27   10.10
  -6  -5   0  439.86   13.40
  -6  -5   0  400.56   13.40
   6   5   0  434.46   12.80
   6   5   0  440.16   11.50
   6   5   0  436.16   13.00
   6   5   0  427.36   13.70
  -7  -5   0   81.69    6.60
  -7  -5   0   84.09    6.50
   7   5   0   74.79    4.40
   7   5   0   61.89    5.40
   7   5   0   80.29    6.60
   7   5   0   72.79    5.70
  -8  -5   0   49.10    5.50
  -8  -5   0   54.39    6.70
   8   5   0   44.50    5.30
   8   5   0   42.20    4.10
   8   5   0   48.00    5.30
   8   5   0   44.90    5.80
  -9  -5   0  154.98    9.40
  -9  -5   0  139.79    8.90
   9   5   0  151.68    9.90
   9   5   0  160.58    8.50
   9   5   0  140.69    7.00
   9   5   0  129.39    9.00
 -10  -5   0    0.80    4.70
 -10  -5   0   10.20    4.70
  10   5   0    9.80    4.20
  10   5   0    9.10    5.20
  10   5   0    6.80    3.30
 -11  -5   0   -4.80    5.50
 -11  -5   0   -3.40    5.20
  11   5   0    5.20    4.10
  11   5   0   -5.50    4.10
  12   5   0    1.30    5.10
  12   5   0    2.60    4.80
  12  -6   0  167.48   14.10
  11  -6   0   42.10    6.90
  10  -6   0   10.70    5.80
  10  -6   0    7.60    4.70
 -10   6   0    3.50    4.30
   9  -6   0   74.79    8.50
   9  -6   0   64.89    5.10
   9  -6   0   71.39    7.60
  -9   6   0   54.99    6.10
   8  -6   0   28.30    4.50
   8  -6   0   29.20    5.40
   8  -6   0   23.00    3.20
  -8   6   0   21.20    3.40
   7  -6   0    2.70    2.90
   7  -6   0   12.60    4.20
   7  -6   0    1.70    2.10
  -7   6   0    3.40    2.20
   6  -6   0  106.69    4.90
   6  -6   0  105.39    6.50
   6  -6   0  103.59    7.30
  -6   6   0  101.29    4.00
   5  -6   0  184.58    8.00
   5  -6   0  187.38    8.40
   5  -6   0  194.78    6.60
   4  -6   0  404.86   11.00
   4  -6   0  406.26   12.80
   4  -6   0  386.26   12.00
   3  -6   0  851.31   21.20
   3  -6   0  863.11   20.40
   3  -6   0  853.11   21.90
   2  -6   0   47.40    4.30
   2  -6   0   46.00    3.50
   2  -6   0   40.60    4.70
   1  -6   0  128.89    5.50
   1  -6   0  125.89    5.90
   1  -6   0  120.69    3.70
   0  -6   0   75.79    4.50
   0  -6   0   68.79    4.40
   0   6   0   57.79    3.30
  -1  -6   0 1053.19   25.90
  -1  -6   0 1099.99   25.80
   1   6   0 1104.19   24.80
  -2  -6   0 1260.97   29.30
  -2  -6   0 1247.08   30.10
  -2  -6   0 1270.67   29.90
   2   6   0 1293.07   28.90
   2   6   0 1286.17   29.50
  -3  -6   0 1351.46   32.40
  -3  -6   0 1335.57   32.00
  -3  -6   0 1347.67   30.90
   3   6   0 1383.26   31.70
   3   6   0 1410.16   31.20
  -4  -6   0    4.80    2.50
  -4  -6   0   -0.80    2.00
  -4  -6   0    1.80    1.80
   4   6   0    1.00    1.90
   4   6   0    0.80    1.80
   4   6   0   -1.00    2.30
  -5  -6   0   30.60    4.10
  -5  -6   0   22.30    3.60
   5   6   0   23.30    3.20
   5   6   0   28.90    3.10
   5   6   0   25.80    3.60
   5   6   0   23.00    3.60
  -6  -6   0   25.90    4.20
  -6  -6   0   14.10    3.70
   6   6   0   22.00    3.70
   6   6   0   23.60    3.70
   6   6   0   14.30    3.60
   6   6   0   18.70    2.30
  -7  -6   0   56.29    6.50
  -7  -6   0   63.19    7.10
   7   6   0   73.89    4.60
   7   6   0   63.29    6.60
   7   6   0   78.19    6.10
   7   6   0   69.99    6.00
  -8  -6   0    8.50    4.20
  -8  -6   0    5.60    4.00
   8   6   0    3.80    2.20
   8   6   0    6.70    3.30
   8   6   0   10.80    3.70
   8   6   0    4.10    3.50
  -9  -6   0    5.70    4.40
  -9  -6   0    4.50    4.60
   9   6   0    4.30    4.30
   9   6   0   -2.90    3.10
   9   6   0   -5.60    4.20
 -10  -6   0   59.49    7.10
 -10  -6   0   61.69    7.10
  10   6   0   76.99    9.60
  10   6   0   70.69    8.10
  10   6   0   53.09    6.30
 -11  -6   0    1.60    6.00
 -11  -6   0   24.60    6.00
  11   6   0    3.60    4.20
  11   6   0    2.60    6.50
  11   6   0   11.50    5.20
  12   6   0    2.30    5.30
  12   6   0   13.40    5.00
  12  -7   0    6.30    7.20
  11  -7   0   14.90    6.30
  10  -7   0  167.48   12.00
  10  -7   0  166.58   12.20
   9  -7   0    3.00    4.00
   9  -7   0    3.90    3.10
   9  -7   0    8.50    5.60
  -9   7   0   -0.40    3.10
   8  -7   0  131.09    9.20
   8  -7   0  160.78   10.40
   8  -7   0  156.78    7.00
  -8   7   0  151.08    5.90
   7  -7   0  414.36   15.00
   7  -7   0  418.96   14.40
   7  -7   0  416.66   11.90
  -7   7   0  396.76   10.10
   6  -7   0    3.00    2.60
   6  -7   0    5.00    2.60
   6  -7   0    5.10    3.90
   5  -7   0   -0.90    2.00
   5  -7   0    1.60    2.40
   5  -7   0   -1.30    3.10
   4  -7   0  238.28    9.10
   4  -7   0  245.58   10.00
   4  -7   0  232.38    8.20
   3  -7   0  555.24   15.70
   3  -7   0  550.64   16.40
   3  -7   0  571.44   15.00
   2  -7   0  221.38    8.20
   2  -7   0  223.08    8.90
   2  -7   0  208.38    7.80
   1  -7   0   88.99    5.60
   1  -7   0   89.19    3.30
   1  -7   0   91.69    5.40
  -1   7   0   86.89    4.20
   0  -7   0 1365.16   30.30
   0  -7   0 1378.86   31.90
   0  -7   0 1361.56   32.10
   0  -7   0 1352.76   32.30
   0   7   0 1354.36   30.80
   0   7   0 1385.56   31.40
  -1  -7   0   56.19    4.80
  -1  -7   0   60.59    4.80
  -1  -7   0   61.99    4.90
   1   7   0   65.49    4.00
   1   7   0   56.49    4.60
  -2  -7   0  281.47    9.50
  -2  -7   0  277.87   10.20
  -2  -7   0  275.77    9.90
   2   7   0  292.37    9.60
   2   7   0  281.27    9.00
  -3  -7   0   18.70    3.00
  -3  -7   0   20.60    3.60
  -3  -7   0   20.70    3.30
   3   7   0   13.10    2.70
   3   7   0   15.60    3.10
   3   7   0   18.30    2.70
  -4  -7   0   46.20    5.10
  -4  -7   0   45.10    4.10
  -4  -7   0   48.60    5.50
   4   7   0   43.60    4.60
   4   7   0   47.40    4.30
   4   7   0   43.20    4.90
  -5  -7   0  216.68    9.90
  -5  -7   0  220.98    9.70
   5   7   0  214.38    8.60
   5   7   0  233.88    9.20
   5   7   0  207.08    8.80
  -6  -7   0   -1.40    3.40
  -6  -7   0   -1.50    3.00
   6   7   0   -2.10    2.70
   6   7   0    1.00    3.00
   6   7   0   -3.30    1.60
   6   7   0    0.10    2.60
  -7  -7   0   45.20    5.40
  -7  -7   0   49.10    6.00
   7   7   0   35.30    4.80
   7   7   0   45.90    5.10
   7   7   0   44.40    4.20
   7   7   0   59.29    6.90
  -8  -7   0   24.40    5.50
  -8  -7   0   22.60    4.90
   8   7   0   26.30    5.00
   8   7   0   16.40    4.00
   8   7   0   27.40    5.30
   8   7   0   23.30    3.30
  -9  -7   0   44.40    6.20
  -9  -7   0   28.50    6.10
   9   7   0   36.20    4.10
   9   7   0   33.70    5.20
   9   7   0   28.30    5.80
 -10  -7   0    5.40    5.70
 -10  -7   0   20.50    6.40
  10   7   0    7.70    5.90
  10   7   0   18.40    5.30
  10   7   0   10.40    3.80
 -11  -7   0    0.20    6.60
  11   7   0    1.90    4.30
  11   7   0    6.90    6.30
  11   7   0    1.60    5.30
  12   7   0    7.70    6.30
  12  -8   0   -7.10    7.40
  11  -8   0  106.99   12.50
  10  -8   0   99.49   10.40
  10  -8   0   80.59    8.60
   9  -8   0    8.10    6.30
   9  -8   0    3.30    3.70
   9  -8   0    1.80    4.70
  -9   8   0    3.00    2.30
   8  -8   0  116.19    9.10
   8  -8   0  139.59   11.00
   8  -8   0  119.09    7.10
   7  -8   0   78.49    8.10
   7  -8   0   63.99    7.20
   7  -8   0   72.49    6.10
   6  -8   0    3.10    3.00
   6  -8   0    1.00    2.90
   6  -8   0    6.50    4.50
   5  -8   0  196.08   10.10
   5  -8   0  192.08    9.10
   5  -8   0  197.68    8.00
   4  -8   0   -2.20    3.00
   4  -8   0   -1.30    2.40
   4  -8   0    2.00    2.30
   3  -8   0    4.10    2.30
   3  -8   0   10.50    3.40
   3  -8   0    7.00    2.70
  -3   8   0    3.70    2.60
   2  -8   0  225.28    9.80
   2  -8   0  225.08    8.80
   2  -8   0  221.78    8.60
   2  -8   0  229.58    8.50
  -2   8   0  233.58    8.30
   1  -8   0 1315.67   30.30
   1  -8   0 1259.07   30.40
   1  -8   0 1288.07   31.30
   1  -8   0 1230.28   27.40
  -1   8   0 1245.58   29.50
  -1   8   0 1251.97   29.20
   0  -8   0   94.99    4.50
   0  -8   0   86.99    6.00
   0  -8   0   92.99    6.30
   0  -8   0   92.59    6.30
   0   8   0  101.89    5.70
   0   8   0   96.39    5.00
  -1  -8   0   38.20    4.80
  -1  -8   0   37.80    4.90
  -1  -8   0   39.00    4.60
   1   8   0   43.00    4.40
   1   8   0   46.50    4.00
  -2  -8   0   60.79    5.80
  -2  -8   0   71.69    5.70
  -2  -8   0   60.19    5.40
   2   8   0   72.69    4.80
   2   8   0   70.99    5.20
  -3  -8   0   28.30    4.40
  -3  -8   0   23.80    4.00
  -3  -8   0   20.00    3.50
   3   8   0   26.30    3.80
   3   8   0   24.20    3.20
   3   8   0   16.10    3.20
  -4  -8   0  431.86   15.00
  -4  -8   0  453.15   14.70
  -4  -8   0  469.15   13.40
   4   8   0  449.76   13.70
   4   8   0  448.56   13.60
   4   8   0  451.65   14.20
  -5  -8   0  458.25   15.70
  -5  -8   0  448.66   15.50
  -5  -8   0  476.05   13.30
   5   8   0  484.35   14.90
   5   8   0  480.35   15.00
   5   8   0  461.05   14.50
  -6  -8   0  151.08    9.30
  -6  -8   0  143.49    9.40
   6   8   0  156.88    8.60
   6   8   0  162.78    8.80
   6   8   0  152.18    8.20
   6   8   0  156.78    6.30
  -7  -8   0  175.48   10.90
  -7  -8   0  182.98   10.40
   7   8   0  177.18    9.90
   7   8   0  182.78    7.20
   7   8   0  187.48    9.60
   7   8   0  172.58    9.30
  -8  -8   0    0.00    5.20
  -8  -8   0   -6.00    4.20
   8   8   0   -3.00    4.30
   8   8   0    3.40    2.60
   8   8   0   -2.90    3.70
   8   8   0    2.80    4.00
  -9  -8   0    7.60    6.20
  -9  -8   0    8.70    5.50
   9   8   0   17.30    5.80
   9   8   0   13.20    3.50
   9   8   0    5.60    4.30
 -10  -8   0   10.10    6.10
  10   8   0   12.90    6.20
  10   8   0    7.90    3.80
  10   8   0    4.30    4.70
 -11  -8   0    0.90    7.40
  11   8   0    0.50    4.50
  11   8   0   -1.30    6.40
  11   8   0    4.40    5.90
  12  -9   0    7.00    8.00
  11  -9   0   81.49    9.60
  10  -9   0   86.69   10.90
  10  -9   0   99.19   11.60
   9  -9   0    9.00    5.20
   9  -9   0   13.00    7.10
  -9   9   0   11.40    4.60
   8  -9   0   11.90    6.50
   8  -9   0   11.60    4.80
   8  -9   0   12.60    4.10
  -8   9   0   20.80    4.20
   7  -9   0   12.60    4.20
   7  -9   0    7.00    5.80
   7  -9   0   12.90    4.00
  -7   9   0   21.20    3.90
   6  -9   0  112.99    8.50
   6  -9   0  115.19    7.40
   6  -9   0  116.69    9.80
  -6   9   0  122.99    7.10
   5  -9   0  711.63   19.40
   5  -9   0  723.83   21.10
   5  -9   0  758.82   18.30
   5  -9   0  707.33   21.90
  -5   9   0  701.73   18.50
   4  -9   0    2.00    2.80
   4  -9   0   -2.50    2.90
   4  -9   0   -1.90    3.80
   4  -9   0   -1.70    2.40
  -4   9   0    4.60    2.80
  -4   9   0   -0.50    2.70
   3  -9   0  127.59    6.60
   3  -9   0  132.19    7.50
   3  -9   0  136.89    7.40
   3  -9   0  140.29    8.70
  -3   9   0  137.19    6.70
   2  -9   0  244.78   10.90
   2  -9   0  257.37   10.10
   2  -9   0  232.88    9.20
  -2   9   0  249.68    8.70
  -2   9   0  243.38    9.00
   1  -9   0  375.66   12.70
   1  -9   0  361.16    9.30
   1  -9   0  367.86   13.30
   1  -9   0  373.26   12.30
  -1   9   0  359.26   11.20
  -1   9   0  356.56   11.50
   0  -9   0   64.89    6.30
   0  -9   0   83.39    6.10
   0  -9   0   85.79    4.60
   0  -9   0   58.79    6.30
   0   9   0   70.09    4.80
   0   9   0   77.19    5.60
  -1  -9   0  629.44   18.80
  -1  -9   0  645.44   17.00
  -1  -9   0  631.74   18.50
  -1  -9   0  657.13   18.70
   1   9   0  647.84   17.80
   1   9   0  654.03   17.20
  -2  -9   0  549.65   16.80
  -2  -9   0  546.15   17.30
  -2  -9   0  540.05   16.50
   2   9   0  545.55   16.10
   2   9   0  576.74   15.40
   2   9   0  574.64   15.60
  -3  -9   0   88.69    6.90
  -3  -9   0   98.89    6.90
  -3  -9   0   85.29    7.40
   3   9   0   71.19    5.80
   3   9   0   91.89    6.20
   3   9   0  104.99    6.70
  -4  -9   0   76.79    7.40
  -4  -9   0   79.69    6.40
  -4  -9   0   88.59    7.80
   4   9   0   74.69    6.70
   4   9   0   88.59    6.50
   4   9   0   96.19    6.30
  -5  -9   0  138.59    8.90
  -5  -9   0  125.59    9.10
  -5  -9   0  132.59    7.20
   5   9   0  132.69    8.20
   5   9   0  131.99    7.50
   5   9   0  119.19    7.90
  -6  -9   0   12.60    4.90
  -6  -9   0    7.20    4.20
   6   9   0   14.10    2.60
   6   9   0    7.30    3.90
   6   9   0   18.20    4.70
   6   9   0    9.60    3.60
  -7  -9   0   -0.30    4.10
  -7  -9   0   -0.30    5.20
   7   9   0    3.70    4.00
   7   9   0    0.20    4.10
   7   9   0    2.00    2.30
   7   9   0    5.90    3.90
  -8  -9   0    0.40    3.90
  -8  -9   0   13.70    5.60
  -8  -9   0    5.90    6.30
   8   9   0    7.90    4.50
   8   9   0    2.80    4.80
   8   9   0    5.90    2.80
  -9  -9   0    0.10    5.40
   9   9   0   11.60    5.40
   9   9   0    3.30    5.70
   9   9   0    4.90    3.40
 -10  -9   0   12.70    6.90
  10   9   0    9.40    4.20
  10   9   0   17.70    6.90
  10   9   0    1.50    5.20
 -11  -9   0   39.70    8.90
  11   9   0   44.40    7.80
  11   9   0   38.50    8.50
  11 -10   0   -0.90    7.00
  10 -10   0   40.50   10.10
   9 -10   0    3.50    5.30
   9 -10   0    5.10    7.60
   8 -10   0    7.60    5.10
   8 -10   0   16.30    7.40
   8 -10   0    6.40    4.70
  -8  10   0    9.30    4.10
   7 -10   0    0.60    4.20
   7 -10   0    1.40    4.40
   7 -10   0    0.70    6.00
   7 -10   0    2.10    2.90
  -7  10   0    1.80    3.50
   6 -10   0  272.07   12.80
   6 -10   0  289.47    9.40
   6 -10   0  298.57   11.60
   6 -10   0  275.47   14.20
  -6  10   0  267.57   10.10
   5 -10   0  125.89    8.20
   5 -10   0  110.69   10.00
   5 -10   0  121.29    8.60
   5 -10   0  131.09    6.50
  -5  10   0  111.79    5.50
  -5  10   0  127.79    7.10
   4 -10   0    5.80    3.20
   4 -10   0    4.10    3.70
   4 -10   0    4.30    2.80
   4 -10   0   -1.80    4.50
  -4  10   0    0.20    2.80
   3 -10   0  404.66   13.70
   3 -10   0  388.86   13.70
   3 -10   0  402.26   15.30
   3 -10   0  383.96   12.50
  -3  10   0  374.86   12.30
   2 -10   0   47.10    5.50
   2 -10   0   37.80    5.90
   2 -10   0   40.60    5.30
  -2  10   0   39.10    4.50
  -2  10   0   35.50    4.40
   1 -10   0   15.10    4.10
   1 -10   0    7.80    3.80
   1 -10   0   16.90    2.30
   1 -10   0    9.60    3.40
  -1  10   0   14.00    3.10
  -1  10   0   13.40    3.20
   0 -10   0   36.70    5.20
   0 -10   0   40.70    5.30
   0 -10   0   35.30    4.10
   0 -10   0   33.40    4.60
   0  10   0   26.70    3.90
   0  10   0   42.10    4.80
  -1 -10   0  229.88   10.90
  -1 -10   0  261.17   11.10
  -1 -10   0  250.77   10.80
  -1 -10   0  248.18    9.30
   1  10   0  265.37    9.60
   1  10   0  264.57    9.40
   1  10   0  234.88    9.90
  -2 -10   0    9.30    3.60
  -2 -10   0    4.00    3.50
  -2 -10   0    9.80    3.70
  -2 -10   0    6.50    3.90
   2  10   0    4.90    2.90
   2  10   0   10.30    3.40
   2  10   0    4.20    3.00
  -3 -10   0   20.80    4.60
  -3 -10   0   17.40    4.50
  -3 -10   0   18.00    4.20
   3  10   0   14.90    3.60
   3  10   0    8.80    3.90
   3  10   0   20.20    4.00
  -4 -10   0    4.00    3.70
  -4 -10   0   -0.20    3.20
  -4 -10   0   -7.10    3.90
   4  10   0    0.20    3.10
   4  10   0    0.40    3.00
   4  10   0    4.70    3.50
  -5 -10   0   40.40    5.90
  -5 -10   0   41.30    6.80
  -5 -10   0   49.10    5.50
   5  10   0   50.89    5.90
   5  10   0   52.49    6.40
   5  10   0   37.00    5.40
  -6 -10   0   82.69    9.40
  -6 -10   0   74.59    9.60
   6  10   0  100.39    8.70
   6  10   0   89.39    5.70
   6  10   0   94.79    8.30
   6  10   0   85.69    8.10
  -7 -10   0   72.19    8.50
  -7 -10   0   66.49    8.40
  -7 -10   0   59.29    7.50
   7  10   0   72.29    8.40
   7  10   0   59.49    7.00
   7  10   0   62.19    5.80
  -8 -10   0   11.20    6.00
   8  10   0   13.20    5.50
   8  10   0   17.00    3.70
   8  10   0   17.90    5.80
  -9 -10   0   27.10    7.30
   9  10   0   33.20    6.50
   9  10   0   27.30    4.60
   9  10   0   28.30    7.00
 -10 -10   0   28.10    8.40
  10  10   0   31.70    6.90
  10  10   0   35.80    5.20
  10  10   0   37.20    8.20
  11 -11   0    0.20    8.20
  10 -11   0   61.19    9.60
   9 -11   0   33.70    7.90
   8 -11   0   15.00    8.30
   8 -11   0   25.80    6.40
  -8  11   0   24.30    4.80
   7 -11   0    7.20    4.90
   7 -11   0    2.60    6.90
   7 -11   0   -2.60    2.80
   7 -11   0    4.20    4.90
  -7  11   0    5.50    4.00
   6 -11   0   46.70    6.30
   6 -11   0   43.70    8.50
   6 -11   0   48.00    6.70
   6 -11   0   44.00    5.30
  -6  11   0   52.19    5.30
  -6  11   0   41.40    4.90
   5 -11   0    3.70    5.90
   5 -11   0    4.00    3.70
   5 -11   0    8.70    5.00
   5 -11   0    3.00    3.00
  -5  11   0    6.50    2.80
  -5  11   0    3.70    3.60
   4 -11   0   71.69    8.50
   4 -11   0   67.49    7.90
   4 -11   0   79.99    7.70
   4 -11   0   80.99    6.30
  -4  11   0   85.69    6.80
  -4  11   0   85.69    5.50
   3 -11   0  103.99    8.70
   3 -11   0   91.19    9.00
   3 -11   0   95.69    6.90
  -3  11   0  100.49    7.30
  -3  11   0   98.99    6.70
  -3  11   0   97.89    5.70
   2 -11   0   59.89    7.80
   2 -11   0   63.29    6.40
   2 -11   0   64.69    8.20
  -2  11   0   61.89    5.80
  -2  11   0   64.39    6.30
   1 -11   0   12.30    5.00
   1 -11   0   10.00    3.80
   1 -11   0    9.90    4.60
   1 -11   0   12.20    2.30
  -1  11   0    7.30    3.20
  -1  11   0   13.10    3.60
   0 -11   0   64.59    5.00
   0 -11   0   79.39    8.10
   0 -11   0   62.39    7.80
   0 -11   0   57.39    7.00
   0  11   0   59.89    5.70
   0  11   0   64.29    6.50
   0  11   0   74.19    6.00
  -1 -11   0   43.60    5.60
  -1 -11   0   49.30    6.40
  -1 -11   0   35.90    5.40
  -1 -11   0   43.50    6.30
   1  11   0   40.60    4.70
   1  11   0   39.10    4.80
   1  11   0   46.00    4.60
  -2 -11   0   11.40    4.80
  -2 -11   0   11.00    4.20
  -2 -11   0   11.70    4.50
  -2 -11   0   13.70    4.20
   2  11   0    7.70    3.60
   2  11   0   10.60    3.40
   2  11   0   10.50    3.70
  -3 -11   0    0.20    3.60
  -3 -11   0    4.00    4.60
  -3 -11   0    2.60    4.40
  -3 -11   0    6.60    4.80
   3  11   0   -3.20    3.30
   3  11   0   -0.80    3.10
   3  11   0    1.30    3.40
  -4 -11   0   25.00    5.30
  -4 -11   0   54.49    6.40
  -4 -11   0   44.90    7.10
  -4 -11   0   42.80    6.80
   4  11   0   33.30    5.20
   4  11   0   45.00    5.50
   4  11   0   37.60    5.70
  -5 -11   0   21.90    5.20
  -5 -11   0   18.00    6.40
  -5 -11   0   15.00    5.10
  -5 -11   0   24.70    6.00
   5  11   0   10.40    4.20
   5  11   0   15.00    4.60
   5  11   0   13.20    4.90
  -6 -11   0   17.90    7.10
  -6 -11   0    8.40    5.00
   6  11   0    9.60    3.80
   6  11   0   12.40    4.80
   6  11   0   12.00    5.10
  -7 -11   0    7.80    5.50
   7  11   0    4.70    3.20
   7  11   0   -5.50    4.50
   7  11   0    0.70    5.20
  -8 -11   0   34.30    7.30
   8  11   0   39.80    4.80
   8  11   0   30.30    6.60
   8  11   0   31.80    6.90
   9  11   0   35.70    5.30
   9  11   0   29.20    7.60
   9  11   0   31.20    7.30
 -10 -11   0   -2.90    7.90
  10  11   0    6.30    6.30
  10  11   0   -0.20    7.70
  10  11   0   -0.50    3.60
  10 -12   0    2.40    7.20
   9 -12   0   72.59    9.70
   8 -12   0    4.70    6.10
  -8  12   0   13.60    4.60
   7 -12   0    0.50    4.80
   7 -12   0    6.30    6.00
   7 -12   0    1.70    5.60
   7 -12   0    4.60    3.20
  -7  12   0    1.50    4.40
  -7  12   0    2.90    3.60
   6 -12   0   60.29    7.80
   6 -12   0   52.89    7.00
   6 -12   0   51.59    6.10
   6 -12   0   41.10    8.90
  -6  12   0   51.89    5.70
  -6  12   0   60.09    5.70
   5 -12   0   94.59    7.10
   5 -12   0   94.09    9.30
   5 -12   0   78.59   10.30
   5 -12   0   91.79   10.30
  -5  12   0   95.39    7.90
  -5  12   0   94.59    5.90
   4 -12   0   42.20    6.80
   4 -12   0   36.30    4.80
   4 -12   0   40.30    7.40
  -4  12   0   35.60    5.10
  -4  12   0   30.40    3.80
   3 -12   0   16.00    4.20
   3 -12   0   23.60    6.30
   3 -12   0   18.40    5.80
  -3  12   0   13.90    4.00
  -3  12   0   18.50    4.30
   2 -12   0  332.37   15.50
   2 -12   0  372.86   13.60
   2 -12   0  352.86   14.70
  -2  12   0  376.66   11.20
  -2  12   0  341.47   13.00
  -2  12   0  335.47   12.50
   1 -12   0  169.88   11.00
   1 -12   0  174.18   11.70
   1 -12   0  184.98   10.10
   1 -12   0  174.08    6.20
  -1  12   0  173.68    8.90
  -1  12   0  197.58    8.10
  -1  12   0  173.58    9.50
   0 -12   0    1.10    4.00
   0 -12   0    6.30    5.00
   0 -12   0    2.40    3.00
   0 -12   0    1.30    4.80
   0  12   0    8.60    3.90
   0  12   0    1.70    3.40
   0  12   0   -1.00    3.10
  -1 -12   0   10.10    5.50
  -1 -12   0   11.80    4.70
  -1 -12   0    7.20    5.00
  -1 -12   0    5.20    3.80
   1  12   0    9.50    3.50
   1  12   0    3.60    3.70
   1  12   0    6.20    3.90
  -2 -12   0   86.89    8.10
  -2 -12   0   75.99    8.40
  -2 -12   0   74.09    9.40
  -2 -12   0   99.79    9.40
   2  12   0   74.39    7.80
   2  12   0   81.49    7.40
   2  12   0   75.59    7.00
  -3 -12   0   43.40    6.60
  -3 -12   0   45.70    6.80
  -3 -12   0   51.29    6.80
  -3 -12   0   47.60    6.70
   3  12   0   34.40    5.40
   3  12   0   45.10    5.40
   3  12   0   58.09    6.50
  -4 -12   0    8.10    5.40
  -4 -12   0    1.60    5.30
  -4 -12   0    0.20    5.50
  -4 -12   0    1.20    4.50
   4  12   0    3.40    4.10
   4  12   0    1.00    4.40
   4  12   0    3.50    4.60
  -5 -12   0   33.20    6.20
  -5 -12   0   34.20    7.50
  -5 -12   0   39.60    6.50
   5  12   0   25.20    6.00
   5  12   0   35.70    5.80
  -6 -12   0    8.00    5.60
  -6 -12   0   10.50    6.90
   6  12   0   -5.30    4.40
   6  12   0   -3.20    4.90
  -7 -12   0    6.40    6.30
   7  12   0    2.80    5.40
   7  12   0    1.40    3.40
   7  12   0    0.40    5.60
  -8 -12   0    8.00    7.00
   8  12   0    0.30    6.20
   8  12   0   -3.10    6.30
   8  12   0    2.00    3.90
  -9 -12   0   -7.10    7.80
   9  12   0   -5.20    3.90
   9  12   0   15.20    7.90
   9  12   0    0.90    6.40
   9 -13   0   25.20    8.50
  -9  13   0   22.30    5.30
   8 -13   0    8.10    6.60
  -8  13   0   11.10    4.70
   7 -13   0   -1.10    5.80
   7 -13   0    4.00    3.60
  -7  13   0    8.40    4.20
  -7  13   0    7.50    5.00
   6 -13   0    0.30    5.20
   6 -13   0    3.10    3.80
   6 -13   0   11.70    6.70
  -6  13   0    7.20    4.90
  -6  13   0    6.60    3.70
   5 -13   0    7.30    4.10
   5 -13   0    0.20    5.00
   5 -13   0    8.80    6.50
  -5  13   0    2.90    4.30
  -5  13   0    7.90    3.40
   4 -13   0   21.20    7.00
   4 -13   0   22.90    7.70
   4 -13   0   15.40    4.70
  -4  13   0   21.00    5.10
  -4  13   0   20.90    5.00
  -4  13   0   16.70    3.90
   3 -13   0    8.70    6.80
   3 -13   0    3.60    5.90
   3 -13   0    2.50    4.20
  -3  13   0    0.30    3.90
  -3  13   0    2.90    3.30
  -3  13   0   -0.60    3.90
   2 -13   0   15.90    6.20
   2 -13   0   18.80    6.20
   2 -13   0    7.00    4.40
  -2  13   0    6.60    4.50
  -2  13   0    0.60    3.50
  -2  13   0   -1.70    4.30
   1 -13   0    1.40    5.60
   1 -13   0   -2.00    5.80
   1 -13   0   -0.70    2.30
   1 -13   0    0.20    4.20
  -1  13   0   -1.80    4.10
  -1  13   0   -1.00    3.40
  -1  13   0    3.60    4.10
   0 -13   0    4.20    4.50
   0 -13   0   11.30    3.70
   0 -13   0    5.50    5.90
   0 -13   0    6.50    6.10
   0  13   0    6.40    4.50
   0  13   0    5.20    3.50
   0  13   0    6.90    4.10
  -1 -13   0   21.10    6.50
  -1 -13   0   16.50    6.40
  -1 -13   0   33.60    6.10
  -1 -13   0   26.90    5.00
   1  13   0   16.50    4.80
   1  13   0   27.30    5.10
   1  13   0   27.80    4.50
  -2 -13   0   50.79    7.60
  -2 -13   0   71.29    9.20
  -2 -13   0   67.59    8.60
  -2 -13   0   72.79    8.60
   2  13   0   67.19    7.20
   2  13   0   59.49    7.50
   2  13   0   48.90    6.40
  -3 -13   0   92.99   10.20
  -3 -13   0   91.79   10.80
  -3 -13   0  139.29   11.00
  -3 -13   0  109.39   10.30
   3  13   0  108.19    8.60
   3  13   0  106.39    9.90
  -4 -13   0   18.30    7.10
  -4 -13   0    7.60    5.50
  -4 -13   0    6.50    6.20
   4  13   0    5.90    5.00
   4  13   0    4.20    4.70
  -5 -13   0    0.30    6.30
  -5 -13   0   16.30    7.60
  -5 -13   0    9.90    5.80
   5  13   0   -3.50    4.90
   5  13   0    2.10    5.00
  -6 -13   0   13.70    7.30
   6  13   0   32.90    7.10
   6  13   0   26.90    6.70
  -7 -13   0   55.19    9.00
   7  13   0   41.40    8.00
   7  13   0   62.09    8.80
   7  13   0   62.39    7.60
  -8 -13   0   19.40    8.70
   8  13   0   24.90    7.50
   8  13   0   17.70    4.90
   8  13   0   20.30    7.20
   8 -14   0   57.09    9.50
   7 -14   0   15.70    7.20
  -7  14   0    9.00    4.20
  -7  14   0   11.80    6.00
   6 -14   0    3.80    4.40
   6 -14   0   -1.00    5.70
  -6  14   0    5.30    4.00
  -6  14   0   -1.50    5.30
   5 -14   0    2.30    6.90
   5 -14   0   -1.70    4.30
  -5  14   0    8.30    4.20
  -5  14   0    3.90    5.20
   4 -14   0   36.60    8.10
   4 -14   0   31.80    5.80
  -4  14   0   40.10    4.80
  -4  14   0   33.40    6.00
   3 -14   0   50.29    8.40
   3 -14   0   55.09    7.00
  -3  14   0   49.50    6.50
  -3  14   0   47.60    5.00
   2 -14   0   45.30    8.40
   2 -14   0   43.10    6.70
  -2  14   0   48.10    5.00
   1 -14   0   -0.70    5.00
   1 -14   0   14.80    7.10
   1 -14   0    5.80    6.80
  -1  14   0    3.00    3.80
  -1  14   0    6.30    4.20
  -1  14   0    5.70    4.80
   0 -14   0   14.50    7.10
   0 -14   0   10.60    7.30
   0 -14   0   28.30    4.20
   0 -14   0   38.40    6.60
   0  14   0   26.70    4.70
   0  14   0   16.40    5.60
  -1 -14   0   18.30    7.10
  -1 -14   0   10.70    7.00
  -1 -14   0   -2.00    5.00
  -1 -14   0    5.40    4.50
   1  14   0    1.40    5.00
   1  14   0   -0.80    3.80
   1  14   0    3.40    4.30
  -2 -14   0    3.10    5.60
  -2 -14   0   13.50    7.00
  -2 -14   0    5.50    5.70
   2  14   0   15.50    5.00
   2  14   0    1.50    5.30
  -3 -14   0   50.29    8.00
  -3 -14   0   56.79    8.50
  -3 -14   0   65.79    8.90
   3  14   0   59.79    7.60
   3  14   0   61.89    7.00
  -4 -14   0   58.39    9.20
  -4 -14   0   60.69    8.90
  -4 -14   0   74.39    9.50
   4  14   0   73.89    8.30
   4  14   0   74.09    7.70
  -5 -14   0    0.60    6.80
  -5 -14   0   -5.60    6.90
  -5 -14   0    4.40    6.00
   5  14   0   -2.60    5.80
   5  14   0   10.30    6.10
  -6 -14   0    4.40    7.30
   6  14   0   -1.60    5.60
   6  14   0    4.00    6.70
  -7 -14   0   -1.30    7.40
   7  14   0    7.00    7.10
   7  14   0   -4.60    7.00
   7  14   0    7.40    4.70
   6 -15   0   14.10    5.20
  -6  15   0   -1.20    6.50
   5 -15   0    5.40    5.40
   5 -15   0    2.00    7.70
  -5  15   0   12.70    6.20
   4 -15   0   58.49    7.50
   4 -15   0   55.99    9.60
  -4  15   0   50.79    7.50
   3 -15   0   10.40    7.70
   3 -15   0   16.00    6.10
  -3  15   0   12.20    4.40
  -3  15   0    1.40    5.30
   2 -15   0   21.70    8.20
   2 -15   0   18.50    6.10
  -2  15   0   11.20    4.40
  -2  15   0   23.00    6.10
   1 -15   0   16.40    6.00
  -1  15   0   19.80    4.80
  -1  15   0   15.20    5.70
   0 -15   0    5.00    5.70
   0  15   0    2.70    5.70
   0  15   0    1.30    4.40
  -1 -15   0   -3.50    5.30
   1  15   0    2.50    5.70
   1  15   0    3.90    4.80
  -2 -15   0    0.60    4.80
  -2 -15   0    1.70    5.30
  -2 -15   0   -1.20    5.90
   2  15   0    9.80    5.90
   2  15   0    8.80    5.20
  -3 -15   0   16.00    6.80
  -3 -15   0    8.60    6.80
  -3 -15   0   12.10    7.00
   3  15   0   12.20    6.10
   3  15   0   24.70    6.30
  -4 -15   0   20.60    8.40
  -4 -15   0   26.10    7.90
   4  15   0   26.20    7.30
   4  15   0   23.10    6.80
  -5 -15   0   22.20    8.00
   5  15   0   20.10    7.10
   5  15   0   24.90    7.40
  -6 -15   0    9.00    8.10
   6  15   0    5.60    7.60
   6  15   0    3.60    7.10
   6 -16   0   24.00    5.90
  -6  16   0    7.40    7.10
   5 -16   0    1.50    6.10
  -5  16   0    1.90    6.90
   4 -16   0   10.90    6.60
  -4  16   0   -7.50    6.20
   3 -16   0    4.80    6.60
  -3  16   0   -0.30    6.00
   2 -16   0   11.20    6.60
  -2  16   0   10.90    6.40
   1 -16   0   -1.10    6.30
  -1  16   0    1.00    6.30
   0 -16   0   -8.00    5.90
   0  16   0    1.30    6.30
  -1 -16   0   -8.80    6.40
   1  16   0    5.10    6.30
  -2 -16   0   19.50    7.30
   2  16   0   11.20    5.50
   2  16   0    7.10    6.50
  -3 -16   0    9.30    7.30
   3  16   0   -0.40    7.20
   3  16   0   21.00    6.40
  -4 -16   0    4.20    8.00
   4  16   0   21.00    7.00
   4  16   0    6.90    7.40
  -5 -16   0    7.20    8.60
   5  16   0    9.70    7.50
   5  16   0  -12.80    7.10
   4 -17   0    9.40    7.30
  -4  17   0    4.40    7.80
   3 -17   0    3.50    7.40
  -3  17   0   17.50    7.60
   2 -17   0   15.90    8.00
  -2  17   0    6.50    7.10
   1 -17   0   19.10    7.60
  -1  17   0   11.60    7.70
   0 -17   0   22.00    8.10
   0  17   0   34.40    8.00
  -1 -17   0   20.30    8.20
   1  17   0   20.20    7.90
  -2 -17   0    6.90    7.50
   2  17   0   11.00    7.00
  -3 -17   0    1.20    7.80
   3  17   0    8.00    8.30
   2  17  -1    5.80    7.90
  -2 -17   1    5.40    8.10
   1  17  -1   13.10    7.90
  -1 -17   1   -0.90    7.40
   0  17  -1  -11.20    6.80
   0 -17   1   -3.90    7.30
  -1  17  -1   -3.10    7.30
   1 -17   1   -9.80    7.10
  -2  17  -1    9.60    7.30
   2 -17   1    9.80    7.90
  -3  17  -1    6.20    7.40
   3 -17   1    9.90    7.80
  -4  17  -1    3.40    7.60
   4 -17   1   -3.30    6.90
   4  16  -1    3.70    7.70
  -4 -16   1   -5.00    7.80
   3  16  -1    0.90    7.10
  -3 -16   1   -2.70    7.20
   2  16  -1   14.00    7.00
  -2 -16   1   12.10    7.20
   1  16  -1    3.00    6.60
  -1 -16   1    1.80    7.00
   0  16  -1    7.80    6.30
   0 -16   1   12.60    6.80
  -1  16  -1   12.30    6.60
   1 -16   1   10.30    7.00
  -2  16  -1    7.90    6.40
   2 -16   1    4.40    6.60
  -3  16  -1   11.30    6.60
   3 -16   1   -4.80    6.20
  -4  16  -1    5.30    6.70
   4 -16   1   16.60    6.90
  -5  16  -1   16.50    7.40
   5 -16   1    8.90    6.40
   6 -16   1    2.50    5.90
   6  15  -1    2.30    7.30
   6  15  -1    5.40    7.10
  -6 -15   1   12.50    8.70
   5  15  -1   -0.90    6.50
   5  15  -1   -2.90    6.80
  -5 -15   1   -6.20    7.10
   4  15  -1   -3.30    6.00
   4  15  -1   10.50    6.10
  -4 -15   1   -1.30    5.70
  -4 -15   1   -3.20    7.00
   3  15  -1   -1.60    5.20
   3  15  -1   -2.60    6.10
  -3 -15   1    2.70    6.10
  -3 -15   1   -3.20    5.70
   2  15  -1    1.20    5.90
   2  15  -1   -0.70    4.90
  -2 -15   1    1.30    6.40
   1  15  -1   15.60    6.60
   1  15  -1   16.70    4.90
  -1 -15   1   16.80    6.50
   0  15  -1   12.30    6.20
   0 -15   1   13.30    6.70
  -1  15  -1   10.00    5.70
   1 -15   1   11.80    6.00
  -2  15  -1   -4.60    5.40
   2 -15   1   -0.90    5.70
   2 -15   1   12.20    7.00
  -3  15  -1    1.80    5.60
   3 -15   1   -8.70    5.20
   3 -15   1   -0.80    7.70
  -4  15  -1   -7.30    5.40
   4 -15   1   -2.20    7.90
   4 -15   1    1.30    5.30
  -5  15  -1   17.50    6.40
   5 -15   1   -0.80    6.00
   5 -15   1    7.70    5.70
  -6  15  -1    2.60    6.20
   6 -15   1   13.20    5.80
   7  14  -1    2.80    5.10
   7  14  -1   10.80    7.60
   7  14  -1    5.40    7.30
  -7 -14   1  -11.30    7.80
   6  14  -1   -1.70    5.90
   6  14  -1    0.80    6.60
  -6 -14   1   -2.70    7.00
   5  14  -1   15.80    6.30
   5  14  -1   17.50    6.30
  -5 -14   1    5.60    7.00
   4  14  -1   29.90    6.20
   4  14  -1   29.20    6.90
  -4 -14   1   18.90    7.80
  -4 -14   1   34.60    7.90
  -4 -14   1   24.00    8.10
   3  14  -1   13.90    5.20
   3  14  -1    3.60    5.40
  -3 -14   1   -3.90    7.30
  -3 -14   1    2.10    6.30
  -3 -14   1    9.30    6.10
   2  14  -1   46.00    5.80
   2  14  -1   43.40    7.20
  -2 -14   1   33.60    6.80
  -2 -14   1   48.10    7.00
  -2 -14   1   27.80    8.30
   1  14  -1   34.30    6.30
   1  14  -1   38.30    5.20
  -1 -14   1   27.30    6.50
  -1 -14   1   31.10    5.60
  -1 -14   1   35.80    8.50
   0  14  -1    0.60    3.70
   0  14  -1    1.30    4.70
   0 -14   1   -2.20    4.90
   0 -14   1    8.30    6.80
   0 -14   1    6.50    3.70
  -1  14  -1   91.89    7.50
  -1  14  -1   66.19    7.40
  -1  14  -1   74.19    7.60
   1 -14   1   73.69    9.40
   1 -14   1   60.49    7.30
  -2  14  -1    9.10    4.20
  -2  14  -1   10.70    4.40
  -2  14  -1    9.50    5.00
   2 -14   1   12.20    5.40
   2 -14   1    0.40    6.70
  -3  14  -1  143.69    8.30
  -3  14  -1  149.99   10.40
   3 -14   1  128.89   13.30
   3 -14   1  144.19   10.80
  -4  14  -1   88.49    6.80
  -4  14  -1   87.09    9.20
   4 -14   1   77.59    9.80
   4 -14   1   83.29    9.40
  -5  14  -1   -0.90    5.00
   5 -14   1   -2.30    6.90
   5 -14   1   -2.10    4.60
  -6  14  -1    7.10    5.40
   6 -14   1    3.60    4.70
  -7  14  -1   -2.10    4.20
   7 -14   1    3.90    4.50
   8  13  -1   11.10    7.90
   8  13  -1    4.00    7.60
   8  13  -1   18.20    5.20
  -8 -13   1    2.00    8.00
   7  13  -1   22.80    7.20
   7  13  -1   17.30    6.90
   7  13  -1   16.70    5.10
  -7 -13   1   30.10    8.60
   6  13  -1   20.80    6.80
   6  13  -1   22.00    6.60
  -6 -13   1   26.70    7.60
   5  13  -1   -0.70    4.90
   5  13  -1   10.50    5.40
  -5 -13   1    3.50    6.10
   4  13  -1   -4.90    4.70
   4  13  -1   -4.10    4.90
  -4 -13   1   -2.30    6.50
  -4 -13   1   15.20    7.00
  -4 -13   1    3.90    5.60
   3  13  -1   -2.80    3.40
   3  13  -1    2.20    5.00
   3  13  -1   14.90    4.80
  -3 -13   1    4.50    5.10
  -3 -13   1   16.40    6.50
  -3 -13   1   12.50    6.60
  -3 -13   1    1.20    3.60
   2  13  -1   -1.30    3.90
   2  13  -1    5.70    4.90
   2  13  -1   -0.30    4.50
  -2 -13   1   -5.90    5.90
  -2 -13   1   -0.60    5.10
  -2 -13   1   -5.90    6.10
  -2 -13   1    3.40    5.00
   1  13  -1    3.60    4.40
   1  13  -1    4.20    4.50
   1  13  -1   -1.70    3.80
  -1 -13   1   -0.40    5.90
  -1 -13   1   -2.90    4.70
  -1 -13   1   -9.50    4.20
  -1 -13   1    9.00    6.10
   0  13  -1   51.39    6.30
   0  13  -1   53.99    7.10
   0  13  -1   55.09    7.10
   0 -13   1   54.19    8.50
   0 -13   1   50.29    6.70
   0 -13   1   48.20    6.00
   0 -13   1   53.69    8.20
  -1  13  -1    1.80    4.40
  -1  13  -1    7.60    4.00
  -1  13  -1    2.10    4.30
   1 -13   1   -2.40    5.60
   1 -13   1    7.40    6.60
   1 -13   1    4.20    4.60
   1 -13   1    8.10    2.70
  -2  13  -1  108.69    8.70
  -2  13  -1  127.99    8.80
   2 -13   1  132.69    9.60
   2 -13   1  116.89   12.20
   2 -13   1  138.29   11.70
  -3  13  -1   65.39    7.60
  -3  13  -1   68.89    6.80
   3 -13   1   71.59    8.40
   3 -13   1   52.79    6.30
   3 -13   1   71.59    9.20
  -4  13  -1   -3.70    4.20
  -4  13  -1   -3.40    4.00
   4 -13   1   -1.50    5.30
   4 -13   1    3.00    4.20
   4 -13   1    0.80    5.80
  -5  13  -1   -5.60    3.60
  -5  13  -1   -1.00    4.30
   5 -13   1   10.00    6.40
   5 -13   1    1.50    3.90
  -6  13  -1   -3.40    4.60
  -6  13  -1    4.10    3.50
   6 -13   1    2.70    6.30
   6 -13   1    3.60    4.00
  -7  13  -1   11.30    3.80
  -7  13  -1    2.30    4.60
   7 -13   1    5.60    6.00
   7 -13   1   16.10    4.10
   8 -13   1    6.50    6.70
   9 -13   1   28.80    8.80
   9  12  -1    3.10    6.40
   8  12  -1   13.00    4.70
   8  12  -1   17.30    7.00
   8  12  -1   14.50    7.00
  -8 -12   1    5.60    7.50
   7  12  -1   57.79    5.90
   7  12  -1   70.39    8.50
   7  12  -1   65.89    7.90
  -7 -12   1   57.29    9.00
   6  12  -1   14.10    5.60
   6  12  -1   15.50    6.10
  -6 -12   1   14.50    6.20
   5  12  -1    9.00    5.00
   5  12  -1    3.60    4.30
  -5 -12   1   -0.40    6.50
  -5 -12   1   -2.20    5.20
   4  12  -1   45.50    6.80
   4  12  -1   47.50    6.20
   4  12  -1   50.19    6.00
  -4 -12   1   43.90    6.70
  -4 -12   1   51.79    7.30
  -4 -12   1   37.70    7.10
  -4 -12   1   46.10    7.00
   3  12  -1  139.09    9.10
   3  12  -1  137.69    8.40
   3  12  -1  136.59   10.00
  -3 -12   1  109.89   10.80
  -3 -12   1  117.09   10.10
  -3 -12   1  132.29   10.50
  -3 -12   1  139.19   10.50
   2  12  -1   78.39    7.00
   2  12  -1   81.19    7.70
   2  12  -1   85.39    8.50
  -2 -12   1   86.39    8.30
  -2 -12   1   74.09    9.40
  -2 -12   1   91.19    9.60
  -2 -12   1   73.29    8.50
   1  12  -1   17.30    4.30
   1  12  -1    7.70    3.70
   1  12  -1    7.10    4.30
  -1 -12   1    9.30    4.10
  -1 -12   1    8.70    5.30
  -1 -12   1    2.60    4.40
  -1 -12   1   15.50    5.40
   0  12  -1  297.57   12.50
   0  12  -1  305.57   11.90
   0  12  -1  318.37   11.40
   0 -12   1  305.47   10.40
   0 -12   1  293.57   13.20
   0 -12   1  306.67   14.40
   0 -12   1  300.37   14.10
  -1  12  -1  208.88    9.80
  -1  12  -1  217.68   10.40
   1 -12   1  203.78   12.70
   1 -12   1  224.08   12.60
   1 -12   1  230.18   11.00
   1 -12   1  214.38    7.30
  -2  12  -1   22.60    4.30
  -2  12  -1   30.90    5.00
   2 -12   1   39.70    6.40
   2 -12   1   33.10    6.80
   2 -12   1   42.80    5.50
  -3  12  -1    3.80    3.60
  -3  12  -1   -0.40    3.60
   3 -12   1    1.50    3.50
   3 -12   1    4.20    5.20
   3 -12   1    2.90    5.80
  -4  12  -1   68.39    6.90
  -4  12  -1   56.09    5.90
  -4  12  -1   64.09    7.10
   4 -12   1   78.79    9.20
   4 -12   1   70.59    9.50
   4 -12   1   57.49    6.90
  -5  12  -1    6.00    4.00
  -5  12  -1    0.20    3.00
   5 -12   1   10.70    5.40
   5 -12   1    8.80    6.50
   5 -12   1    9.40    3.70
  -6  12  -1   33.90    5.20
  -6  12  -1   42.30    4.20
   6 -12   1   35.70    4.80
   6 -12   1   50.89    7.10
   6 -12   1   23.00    6.00
  -7  12  -1    4.60    3.50
  -7  12  -1    4.90    4.40
   7 -12   1    7.30    5.30
   7 -12   1    3.90    3.50
   7 -12   1   -0.20    4.30
  -8  12  -1   51.89    6.50
   8 -12   1   36.40    7.40
   9 -12   1   -1.90    6.10
  10 -12   1   22.90    8.10
   9  11  -1   17.30    5.20
   9  11  -1   13.90    7.50
   9  11  -1   19.80    6.60
  -9 -11   1    3.90    7.90
   8  11  -1    4.90    5.60
   8  11  -1   -0.60    5.80
   8  11  -1    5.70    3.90
  -8 -11   1   -1.30    6.40
   7  11  -1   -0.30    3.50
   7  11  -1   -3.80    5.00
   7  11  -1   -5.40    5.10
  -7 -11   1    0.20    5.70
   6  11  -1   27.90    6.00
   6  11  -1   36.90    6.10
   6  11  -1   46.80    5.70
  -6 -11   1   46.20    7.50
  -6 -11   1   35.10    7.90
   5  11  -1    8.90    4.70
   5  11  -1    1.30    4.20
  -5 -11   1    3.40    6.10
  -5 -11   1   -7.20    4.60
  -5 -11   1   -9.30    5.00
   4  11  -1    1.20    3.70
   4  11  -1    5.20    3.80
   4  11  -1    5.40    4.40
  -4 -11   1   -1.70    4.40
  -4 -11   1   -4.10    4.40
  -4 -11   1    1.60    4.60
  -4 -11   1   -0.10    5.10
   3  11  -1   54.79    6.40
   3  11  -1   48.50    5.70
   3  11  -1   56.19    6.70
  -3 -11   1   58.59    6.90
  -3 -11   1   47.80    6.70
  -3 -11   1   59.79    7.90
  -3 -11   1   60.09    7.00
   2  11  -1   45.60    6.00
   2  11  -1   26.80    4.20
   2  11  -1   28.50    5.00
  -2 -11   1   29.00    5.10
  -2 -11   1   34.70    6.00
  -2 -11   1   37.20    6.00
  -2 -11   1   26.90    5.00
   1  11  -1   28.20    4.80
   1  11  -1   29.80    4.30
   1  11  -1   36.30    4.40
  -1 -11   1   31.10    6.00
  -1 -11   1   25.90    4.30
  -1 -11   1   32.00    5.90
  -1 -11   1   24.00    4.80
   0  11  -1  164.68    8.70
   0  11  -1  176.58    8.40
   0 -11   1  167.48   10.40
   0 -11   1  163.18   10.20
   0 -11   1  156.88    9.10
   0 -11   1  159.98    7.20
  -1  11  -1  298.67   10.80
  -1  11  -1  280.47   11.20
   1 -11   1  262.87    8.20
   1 -11   1  311.97   12.90
   1 -11   1  285.67   13.20
   1 -11   1  266.37   11.60
  -2  11  -1    0.50    3.10
  -2  11  -1    1.80    3.30
   2 -11   1    1.20    3.30
   2 -11   1   10.40    4.40
   2 -11   1    2.60    1.40
   2 -11   1    2.20    4.50
  -3  11  -1   14.50    3.80
  -3  11  -1   15.90    3.90
   3 -11   1   16.10    5.50
   3 -11   1   12.20    4.70
   3 -11   1   11.60    3.70
  -4  11  -1  293.57   10.90
   4 -11   1  265.97   14.10
   4 -11   1  296.87   10.90
   4 -11   1  271.67   12.10
  -5  11  -1  183.88    7.00
  -5  11  -1  164.48    8.40
   5 -11   1  147.99   12.00
   5 -11   1  178.08   10.60
   5 -11   1  157.18    8.10
   5 -11   1  171.48   10.20
  -6  11  -1   59.99    5.50
  -6  11  -1   47.70    5.00
   6 -11   1   44.00    8.30
   6 -11   1   45.80    6.70
   6 -11   1   50.69    6.40
   6 -11   1   49.40    5.60
  -7  11  -1   20.20    4.30
   7 -11   1   30.80    8.20
   7 -11   1   41.80    6.00
   7 -11   1   25.90    3.80
   7 -11   1   29.00    6.10
  -8  11  -1    5.10    4.10
   8 -11   1    5.30    2.80
   8 -11   1    1.10    5.00
   9 -11   1   27.30    7.20
  10 -11   1   11.20    7.60
  11 -11   1    5.00    8.00
  10  10  -1   29.00    5.60
  10  10  -1   32.50    7.80
  10  10  -1   31.90    8.00
 -10 -10   1   26.70    8.80
   9  10  -1    9.50    4.40
   9  10  -1   19.00    6.30
   9  10  -1    5.30    6.30
  -9 -10   1    8.80    7.10
   8  10  -1   15.00    5.40
   8  10  -1   14.30    3.90
   8  10  -1   15.50    6.10
  -8 -10   1    7.80    6.30
   7  10  -1    7.50    4.60
   7  10  -1   12.70    5.10
   7  10  -1   13.40    3.60
  -7 -10   1   10.60    5.70
   6  10  -1    4.10    4.40
   6  10  -1    6.60    4.40
   6  10  -1    5.20    2.70
   6  10  -1    2.80    4.60
  -6 -10   1    0.10    5.80
  -6 -10   1   11.60    5.00
  -6 -10   1   10.00    5.50
   5  10  -1   45.00    5.50
   5  10  -1   32.20    5.10
   5  10  -1   41.50    5.80
  -5 -10   1   29.80    5.50
  -5 -10   1   46.80    6.90
  -5 -10   1   36.70    7.00
   4  10  -1  222.58    9.90
   4  10  -1  226.98   10.70
   4  10  -1  211.78    9.90
  -4 -10   1  206.88   11.60
  -4 -10   1  208.88   11.30
  -4 -10   1  243.18   11.80
  -4 -10   1  231.48   10.40
   3  10  -1   88.69    6.70
   3  10  -1   98.29    6.70
   3  10  -1   81.69    7.20
  -3 -10   1   78.99    8.30
  -3 -10   1   82.09    8.20
  -3 -10   1  103.99    8.00
  -3 -10   1  102.39    7.90
   2  10  -1    1.60    3.20
   2  10  -1   -3.70    2.90
   2  10  -1    1.70    3.00
  -2 -10   1   -2.80    3.50
  -2 -10   1    2.80    3.40
  -2 -10   1    8.80    4.20
  -2 -10   1   -5.80    2.80
   1  10  -1  330.47   11.20
   1  10  -1  313.67   11.70
  -1 -10   1  328.07   12.90
  -1 -10   1  340.97   11.20
  -1 -10   1  324.87   13.00
  -1 -10   1  310.37   12.50
   0  10  -1  182.78    8.00
   0  10  -1  190.48    8.70
   0 -10   1  181.68   10.00
   0 -10   1  187.88    7.20
   0 -10   1  175.78    9.10
   0 -10   1  186.98   10.00
  -1  10  -1   10.60    3.20
  -1  10  -1    7.40    3.00
   1 -10   1    8.30    4.10
   1 -10   1    4.20    3.00
   1 -10   1   10.70    3.90
   1 -10   1   10.80    2.20
  -2  10  -1  190.68    8.60
  -2  10  -1  194.38    8.20
   2 -10   1  195.08    9.60
   2 -10   1  196.38    8.90
   2 -10   1  190.88    5.30
   2 -10   1  203.48   10.80
  -3  10  -1   -0.40    2.60
  -3  10  -1   -0.60    2.60
   3 -10   1    1.20    3.50
   3 -10   1    1.20    3.80
   3 -10   1    3.00    2.80
  -4  10  -1   13.00    3.30
   4 -10   1    7.30    3.00
   4 -10   1    7.30    3.40
   4 -10   1    7.70    5.00
   4 -10   1   11.80    4.20
  -5  10  -1  361.36   10.20
  -5  10  -1  337.67   11.40
   5 -10   1  340.77   12.70
   5 -10   1  346.67   15.00
   5 -10   1  345.17   11.20
   5 -10   1  355.16   13.90
  -6  10  -1  116.89    7.10
   6 -10   1   96.19    9.00
   6 -10   1  111.79   10.60
   6 -10   1  103.69    8.20
   6 -10   1  114.79    6.10
  -7  10  -1    7.70    3.90
   7 -10   1    5.80    2.70
   7 -10   1    5.20    4.50
   7 -10   1   11.20    4.70
   7 -10   1   17.40    6.90
  -8  10  -1   26.10    4.70
   8 -10   1   19.30    5.70
   8 -10   1   32.20    8.10
   9 -10   1   17.30    6.30
   9 -10   1   29.00    9.00
  10 -10   1   17.70    9.10
  10 -10   1    5.10    6.60
  11 -10   1   23.50    8.20
  10   9  -1    1.80    4.30
  10   9  -1   -2.50    6.20
  10   9  -1   -1.90    6.00
 -10  -9   1   17.90    7.70
   9   9  -1    7.10    3.80
   9   9  -1   12.30    5.10
   9   9  -1    5.90    5.70
  -9  -9   1    1.80    6.10
   8   9  -1   16.80    3.80
   8   9  -1   10.90    5.50
   8   9  -1   13.70    4.90
  -8  -9   1   14.30    6.00
   7   9  -1   44.00    5.90
   7   9  -1   39.60    4.30
   7   9  -1   44.90    5.90
  -7  -9   1   45.90    6.90
  -7  -9   1   54.59    7.00
  -7  -9   1   27.80    7.00
   6   9  -1  363.46   13.30
   6   9  -1  304.57   12.60
   6   9  -1  310.67   12.90
   6   9  -1  324.07   10.60
  -6  -9   1  320.57   14.80
  -6  -9   1  318.57   14.40
  -6  -9   1  335.87   14.00
   5   9  -1   90.69    7.30
   5   9  -1   79.69    7.00
  -5  -9   1   84.89    8.00
  -5  -9   1   73.59    8.40
  -5  -9   1   87.79    8.80
   4   9  -1  201.58    8.90
   4   9  -1  181.78    9.30
   4   9  -1  199.38    9.00
  -4  -9   1  193.08   10.20
  -4  -9   1  189.18   10.20
  -4  -9   1  191.78    8.90
  -4  -9   1  188.88   10.10
   3   9  -1   67.79    5.80
   3   9  -1   71.79    5.60
   3   9  -1   67.99    6.20
  -3  -9   1   64.79    6.70
  -3  -9   1   67.99    6.70
  -3  -9   1   82.09    7.50
  -3  -9   1   62.99    6.30
   2   9  -1   49.10    5.60
   2   9  -1   50.19    5.40
   2   9  -1   53.59    5.00
  -2  -9   1   55.29    5.90
  -2  -9   1   68.79    6.20
  -2  -9   1   63.59    6.50
  -2  -9   1   52.99    5.80
   1   9  -1    9.60    2.70
   1   9  -1    9.20    2.90
  -1  -9   1    8.90    3.50
  -1  -9   1    6.90    3.20
  -1  -9   1   10.00    3.40
  -1  -9   1   10.70    3.00
   0   9  -1  136.59    7.00
   0   9  -1  138.59    6.40
   0  -9   1  134.89    7.50
   0  -9   1  139.19    5.90
   0  -9   1  143.19    8.10
   0  -9   1  139.39    8.00
  -1   9  -1 1160.48   27.60
  -1   9  -1 1150.58   28.10
   1  -9   1 1191.68   30.00
   1  -9   1 1159.68   29.10
   1  -9   1 1170.78   28.70
   1  -9   1 1128.79   25.70
  -2   9  -1   16.10    3.20
  -2   9  -1   24.60    3.40
   2  -9   1   20.40    1.90
   2  -9   1   19.90    3.60
   2  -9   1   21.70    4.10
   2  -9   1   29.20    5.10
  -3   9  -1  173.68    7.50
   3  -9   1  170.28    8.50
   3  -9   1  174.08    7.70
   3  -9   1  178.78    9.60
  -4   9  -1  354.76   11.20
   4  -9   1  352.06   11.10
   4  -9   1  349.87   13.90
   4  -9   1  347.27   11.90
   4  -9   1  345.07   12.60
  -5   9  -1  655.93   17.10
   5  -9   1  643.94   17.90
   5  -9   1  633.84   19.40
   5  -9   1  650.33   20.60
   5  -9   1  664.13   17.00
  -6   9  -1   15.00    3.70
   6  -9   1   18.00    6.10
   6  -9   1   13.20    3.90
   6  -9   1    8.70    3.90
   6  -9   1   10.20    2.90
   7  -9   1   80.99    8.40
   7  -9   1   97.09   10.00
   7  -9   1   92.89    5.50
   7  -9   1   79.09    7.00
   8  -9   1   74.19    8.90
   8  -9   1   67.19    8.50
   8  -9   1   77.29    6.90
   9  -9   1    8.50    5.30
   9  -9   1  -13.30    6.80
  10  -9   1    1.60    8.00
  10  -9   1   18.80    6.50
  11  -9   1    2.70    7.00
  12  -9   1   41.20    9.30
  11   8  -1   10.20    4.90
  11   8  -1   14.30    6.70
 -11  -8   1   22.70    8.20
  10   8  -1    8.00    4.30
  10   8  -1    5.00    5.80
  10   8  -1    5.10    5.50
 -10  -8   1   14.00    6.90
   9   8  -1   81.09   10.00
   9   8  -1   82.39    6.90
   9   8  -1   60.59    7.10
  -9  -8   1   85.69   10.60
   8   8  -1   18.00    4.70
   8   8  -1    9.00    4.80
   8   8  -1   16.60    3.50
  -8  -8   1   13.90    5.30
  -8  -8   1   22.90    6.20
   7   8  -1   25.90    4.80
   7   8  -1   31.80    5.10
   7   8  -1   33.40    5.50
   7   8  -1   33.00    3.70
  -7  -8   1   30.80    6.60
  -7  -8   1   28.20    5.20
  -7  -8   1   29.90    6.90
   6   8  -1  325.17   12.30
   6   8  -1  332.97   12.70
   6   8  -1  323.47   12.50
   6   8  -1  330.57   10.30
  -6  -8   1  315.97   13.80
  -6  -8   1  305.77   14.30
  -6  -8   1  343.67   13.40
   5   8  -1  233.48   10.10
   5   8  -1  230.28    9.80
   5   8  -1  229.08    9.60
  -5  -8   1  223.28   11.40
  -5  -8   1  203.78   10.50
  -5  -8   1  226.38   11.00
   4   8  -1  222.68    9.00
   4   8  -1  231.38    9.30
   4   8  -1  237.38    9.80
  -4  -8   1  238.68   10.80
  -4  -8   1  224.98    8.90
  -4  -8   1  223.38   10.50
  -4  -8   1  250.27   10.60
   3   8  -1  582.74   15.70
   3   8  -1  551.64   15.50
   3   8  -1  546.55   16.20
  -3  -8   1  550.94   15.90
  -3  -8   1  576.54   17.10
  -3  -8   1  581.54   17.00
  -3  -8   1  561.74   17.30
   2   8  -1    0.00    2.10
   2   8  -1    1.60    2.30
  -2  -8   1    0.70    2.60
  -2  -8   1   -0.80    2.70
  -2  -8   1    2.20    2.80
  -2  -8   1   -0.10    2.20
   1   8  -1   22.80    3.30
   1   8  -1   19.00    3.00
  -1  -8   1   20.60    3.60
  -1  -8   1   21.10    3.50
  -1  -8   1   20.10    3.70
  -1  -8   1   25.80    3.40
   0   8  -1   51.19    4.00
   0   8  -1   52.19    4.60
   0  -8   1   52.19    5.10
   0  -8   1   55.49    5.30
   0  -8   1   57.49    3.80
   0  -8   1   42.40    5.30
  -1   8  -1    2.70    2.40
  -1   8  -1    4.80    2.10
   1  -8   1    2.90    3.10
   1  -8   1    2.50    2.40
   1  -8   1    3.20    2.60
   1  -8   1    5.00    1.60
  -2   8  -1  869.01   20.90
  -2   8  -1  868.01   21.20
   2  -8   1  812.62   18.40
   2  -8   1  852.81   22.00
   2  -8   1  890.31   21.70
  -3   8  -1  314.57   10.40
   3  -8   1  314.27   11.00
   3  -8   1  313.37   10.20
   3  -8   1  316.77   12.10
   3  -8   1  324.77   10.70
   4  -8   1  571.54   15.60
   4  -8   1  542.25   16.50
   4  -8   1  556.04   17.60
   4  -8   1  595.84   15.10
   5  -8   1  722.53   20.40
   5  -8   1  706.53   18.40
   5  -8   1  699.73   17.70
   5  -8   1  722.93   21.20
   6  -8   1  668.83   20.00
   6  -8   1  674.73   17.60
   6  -8   1  684.73   20.90
   7  -8   1   13.00    5.20
   7  -8   1   16.30    3.50
   7  -8   1   12.30    4.00
   8  -8   1   14.60    3.50
   8  -8   1   19.40    4.80
   8  -8   1   14.10    6.10
   9  -8   1  270.87   13.30
   9  -8   1  249.48   14.30
  10  -8   1   48.30    7.40
  11  -8   1    7.20    6.40
  12  -8   1   38.20    8.80
  11   7  -1    5.10    4.60
  11   7  -1    7.90    5.60
 -11  -7   1   -2.40    6.50
  10   7  -1   12.60    6.30
  10   7  -1   10.30    4.10
  10   7  -1   11.30    5.30
 -10  -7   1   11.40    6.20
   9   7  -1    1.30    4.60
   9   7  -1    0.50    3.20
   9   7  -1   11.60    4.80
  -9  -7   1    4.20    5.00
  -9  -7   1   -2.20    5.50
   8   7  -1    9.30    4.00
   8   7  -1    5.50    4.40
   8   7  -1    7.30    2.90
   8   7  -1    4.10    4.40
  -8  -7   1   13.00    5.30
  -8  -7   1    7.30    5.80
  -8  -7   1    7.10    4.30
   7   7  -1   48.70    6.10
   7   7  -1   43.10    4.40
   7   7  -1   32.00    4.50
   7   7  -1   31.90    4.70
  -7  -7   1   39.00    5.50
  -7  -7   1   53.89    7.80
  -7  -7   1   43.10    6.00
   6   7  -1    5.50    2.10
   6   7  -1   10.20    3.60
   6   7  -1    2.30    3.00
   6   7  -1    0.60    2.90
  -6  -7   1    4.40    3.50
  -6  -7   1    3.20    4.40
  -6  -7   1    2.30    3.70
   5   7  -1  222.08    9.10
   5   7  -1  220.58    9.20
   5   7  -1  223.08    7.50
   5   7  -1  201.58    9.10
  -5  -7   1  213.68    9.90
  -5  -7   1  215.98   10.10
   4   7  -1  300.37   10.20
   4   7  -1  289.87   10.50
   4   7  -1  304.17   10.40
  -4  -7   1  294.57   11.30
  -4  -7   1  313.07   11.30
   3   7  -1  216.48    8.50
   3   7  -1  225.18    8.40
  -3  -7   1  228.18    9.20
  -3  -7   1  230.38    8.30
  -3  -7   1  218.68    9.30
  -3  -7   1  215.58    9.10
   2   7  -1  653.13   16.80
   2   7  -1  655.63   17.40
  -2  -7   1  653.83   18.00
  -2  -7   1  676.93   18.40
  -2  -7   1  630.84   17.20
  -2  -7   1  639.64   17.40
   1   7  -1 1981.00   44.70
   1   7  -1 2023.20   44.20
  -1  -7   1 2025.30   45.40
  -1  -7   1 2002.90   45.50
  -1  -7   1 1984.90   45.70
  -1  -7   1 2024.20   44.50
   0   7  -1  253.27    8.70
   0   7  -1  252.27    8.00
   0  -7   1  241.98    7.60
   0  -7   1  252.07    9.30
   0  -7   1  241.18    8.90
   0  -7   1  255.67    9.10
  -1   7  -1   14.90    2.40
   1  -7   1   12.30    2.80
   1  -7   1   10.40    2.90
   1  -7   1   10.90    1.60
   1  -7   1   14.50    2.80
   2  -7   1   60.09    4.70
   2  -7   1   59.49    4.60
   2  -7   1   56.89    2.10
   2  -7   1   58.89    5.20
   3  -7   1  456.45   13.60
   3  -7   1  480.65   14.60
   3  -7   1  443.56   12.80
   4  -7   1    3.00    2.30
   4  -7   1   -2.60    2.70
   4  -7   1    2.60    2.00
   5  -7   1   26.10    3.20
   5  -7   1   31.20    4.10
   5  -7   1   31.60    4.80
   6  -7   1    8.10    3.00
   6  -7   1    6.30    2.50
   6  -7   1    6.10    4.10
  -7   7  -1   63.79    3.30
   7  -7   1   73.49    6.80
   7  -7   1   71.69    7.70
   7  -7   1   78.49    5.00
  -8   7  -1  126.29    5.40
   8  -7   1  131.69    9.90
   8  -7   1  124.79    6.00
   8  -7   1  138.29    8.90
  -9   7  -1   84.89    5.60
   9  -7   1   82.89    5.20
   9  -7   1   87.29    8.50
   9  -7   1   90.79    8.90
  10  -7   1   34.60    6.30
  10  -7   1   30.70    7.00
  11  -7   1    5.20    5.80
  12  -7   1    6.20    7.10
  12   6  -1   29.10    6.80
  12   6  -1   20.10    6.00
  11   6  -1   13.60    5.00
  11   6  -1   23.50    5.90
 -11  -6   1   28.20    6.60
  10   6  -1    1.20    5.70
  10   6  -1   -6.20    3.30
  10   6  -1    2.60    4.40
 -10  -6   1   -1.60    5.30
 -10  -6   1    9.90    5.90
   9   6  -1   20.40    5.50
   9   6  -1    9.30    4.20
   9   6  -1   10.40    3.20
  -9  -6   1    9.50    4.80
  -9  -6   1   10.00    5.10
  -9  -6   1   -1.40    4.30
   8   6  -1   10.40    2.70
   8   6  -1   14.30    4.50
   8   6  -1    6.60    4.20
   8   6  -1    5.40    3.20
  -8  -6   1    8.90    5.30
  -8  -6   1    4.80    4.00
  -8  -6   1    5.20    4.70
   7   6  -1  271.87   10.60
   7   6  -1  279.37   11.20
   7   6  -1  275.97   11.50
   7   6  -1  284.77    9.20
  -7  -6   1  272.77   11.70
  -7  -6   1  258.07   11.20
   6   6  -1   43.30    3.80
   6   6  -1   49.60    5.20
   6   6  -1   43.80    5.50
   6   6  -1   48.90    5.10
  -6  -6   1   42.30    5.30
  -6  -6   1   43.50    4.90
   5   6  -1   34.60    3.90
   5   6  -1   47.30    4.50
   5   6  -1   40.20    5.00
   5   6  -1   39.00    3.30
  -5  -6   1   37.70    4.40
  -5  -6   1   46.40    5.50
   4   6  -1    8.50    2.50
   4   6  -1    8.20    2.80
   4   6  -1    6.10    2.30
  -4  -6   1   11.70    2.80
  -4  -6   1    6.20    2.70
   3   6  -1  999.50   23.90
   3   6  -1  996.60   24.40
  -3  -6   1 1023.20   25.30
  -3  -6   1 1014.80   23.70
  -3  -6   1  982.10   24.90
   2   6  -1 1574.14   34.70
   2   6  -1 1562.34   35.30
  -2  -6   1 1532.05   35.00
  -2  -6   1 1552.04   36.10
  -2  -6   1 1516.85   35.50
  -2  -6   1 1549.24   35.80
   1   6  -1  587.44   15.20
   1   6  -1  585.64   14.50
  -1  -6   1  579.54   15.70
  -1  -6   1  578.54   14.90
  -1  -6   1  567.74   15.70
  -1  -6   1  567.04   15.30
   0   6  -1   35.40    2.90
   0  -6   1   33.90    3.80
   0  -6   1   35.40    2.80
   0  -6   1   35.90    3.70
  -1   6  -1 1302.07   29.30
   1  -6   1 1339.97   30.30
   1  -6   1 1287.77   28.20
   1  -6   1 1338.57   31.10
   2  -6   1 2352.76   50.09
   2  -6   1 2447.66   53.09
   2  -6   1 2443.26   53.99
   2  -6   1 2467.75   52.69
   3  -6   1 1265.57   30.30
   3  -6   1 1257.47   29.60
   3  -6   1 1235.88   28.50
   4  -6   1   10.00    3.10
   4  -6   1   16.20    2.30
   4  -6   1   12.80    2.70
   5  -6   1   35.70    4.50
   5  -6   1   31.80    3.20
   5  -6   1   30.40    3.70
   6  -6   1    6.40    3.50
   6  -6   1    1.50    2.50
   6  -6   1    3.90    2.10
  -7   6  -1  342.57    9.70
   7  -6   1  345.87    9.70
   7  -6   1  354.46   12.90
   7  -6   1  365.86   12.60
  -8   6  -1   82.29    5.30
   8  -6   1   88.29    8.10
   8  -6   1   75.39    4.70
   8  -6   1   84.69    7.10
  -9   6  -1   46.20    6.00
   9  -6   1   41.70    4.30
   9  -6   1   49.80    6.60
   9  -6   1   41.70    5.70
 -10   6  -1  215.08    9.90
  10  -6   1  210.68   12.00
  10  -6   1  230.18   12.10
  11  -6   1  102.19   11.00
  12  -6   1   -4.90    6.40
  13  -6   1   11.20    8.30
  12   5  -1   -3.90    5.00
  12   5  -1    1.00    5.40
  11   5  -1   11.00    4.90
  11   5  -1   -2.50    4.00
 -11  -5   1    1.20    5.20
 -11  -5   1    5.40    5.60
  10   5  -1   73.89    6.90
  10   5  -1   66.59    6.50
 -10  -5   1   64.79    6.90
 -10  -5   1   67.49    8.90
   9   5  -1   32.50    5.70
   9   5  -1   26.00    5.10
   9   5  -1   35.80    4.80
   9   5  -1   39.30    4.30
  -9  -5   1   35.30    5.60
  -9  -5   1   30.40    4.90
  -9  -5   1   32.30    7.70
   8   5  -1   52.49    6.00
   8   5  -1   45.70    5.00
   8   5  -1   37.00    5.00
   8   5  -1   40.50    4.50
  -8  -5   1   38.60    7.00
  -8  -5   1   41.40    5.20
  -8  -5   1   49.70    5.90
   7   5  -1  148.69    7.40
   7   5  -1  146.59    7.70
   7   5  -1  153.38    8.30
   7   5  -1  147.99    6.30
  -7  -5   1  149.88    8.00
  -7  -5   1  150.28    8.50
   6   5  -1  209.68    7.20
   6   5  -1  208.38    8.40
   6   5  -1  206.28    9.00
   6   5  -1  222.78    8.80
  -6  -5   1  218.08    9.20
  -6  -5   1  220.98    9.10
   5   5  -1    3.90    2.20
   5   5  -1    6.60    2.50
   5   5  -1    6.40    2.80
   5   5  -1    4.40    1.70
  -5  -5   1    7.80    2.80
  -5  -5   1    4.50    2.80
   4   5  -1  247.08    8.80
   4   5  -1  262.97    9.10
   4   5  -1  266.27    8.60
  -4  -5   1  254.37    9.40
  -4  -5   1  253.57    9.40
   3   5  -1 4809.62  104.69
   3   5  -1 5053.99  105.09
  -3  -5   1 5156.68  105.69
  -3  -5   1 4921.31  104.09
  -3  -5   1 4985.00  105.89
  -2  -5   1 9813.52  205.78
  -2  -5   1 9999.00  204.78
   1   5  -1  709.03   17.60
  -1  -5   1  757.32   18.20
  -1  -5   1  759.62   18.40
  -1  -5   1  787.92   18.90
   0   5  -1 1049.20   23.80
   0  -5   1 1090.29   25.00
   0  -5   1 1068.59   24.80
   0  -5   1 1048.50   23.70
  -1   5  -1    7.40    1.30
   1  -5   1    7.60    1.80
   1  -5   1    8.60    2.00
   1  -5   1    8.90    1.10
   2  -5   1 2988.00   63.99
   2  -5   1 2904.81   62.59
   3  -5   1 5179.38  107.89
   3  -5   1 5000.20  105.99
   4  -5   1    6.70    2.10
   4  -5   1    5.50    2.20
   4  -5   1    4.60    1.50
   5  -5   1 1184.28   28.20
   5  -5   1 1162.38   26.10
   5  -5   1 1193.18   28.60
   6  -5   1  478.65   14.30
   6  -5   1  468.35   11.60
   6  -5   1  454.05   13.90
   7  -5   1  738.93   17.10
   7  -5   1  731.93   20.00
   7  -5   1  739.13   20.00
   8  -5   1   33.30    5.00
   8  -5   1   25.40    4.00
   8  -5   1   30.30    3.30
  -9   5  -1    6.20    3.90
   9  -5   1   -0.10    4.20
   9  -5   1    0.80    2.10
   9  -5   1   -1.80    3.20
 -10   5  -1    4.20    4.60
  10  -5   1   -3.20    4.00
  10  -5   1    3.10    4.70
  10  -5   1   -0.70    1.90
 -11   5  -1    3.20    5.30
  11  -5   1   -0.90    4.90
  12  -5   1   17.30    6.60
  13  -5   1    8.00    7.90
  12   4  -1   20.70    5.40
  12   4  -1   24.20    5.70
  11   4  -1    5.10    4.10
  11   4  -1    7.80    4.30
 -11  -4   1    3.90    5.60
 -11  -4   1   -3.80    4.70
  10   4  -1    3.20    3.40
  10   4  -1   -0.20    3.20
 -10  -4   1    8.40    4.60
 -10  -4   1    4.20    4.30
   9   4  -1   54.99    6.00
   9   4  -1   50.49    5.30
   9   4  -1   47.80    5.80
   9   4  -1   56.69    6.80
  -9  -4   1   49.70    6.50
  -9  -4   1   47.70    5.80
  -9  -4   1   57.49    8.30
   8   4  -1   87.49    6.90
   8   4  -1   97.29    6.40
   8   4  -1   89.49    7.60
   8   4  -1   96.59    5.60
  -8  -4   1   89.59    7.00
  -8  -4   1  101.99    7.30
   7   4  -1    6.00    3.20
   7   4  -1    5.30    2.50
   7   4  -1    1.70    3.00
   7   4  -1    4.60    2.00
  -7  -4   1    8.10    3.10
  -7  -4   1   11.70    3.30
   6   4  -1  210.78    7.00
   6   4  -1  213.58    8.20
   6   4  -1  202.18    8.60
   6   4  -1  206.08    7.80
  -6  -4   1  204.48    8.60
   5   4  -1   71.89    4.60
   5   4  -1   75.19    3.90
   5   4  -1   65.89    5.10
   5   4  -1   74.09    4.70
  -5  -4   1   74.59    5.60
  -5  -4   1   78.29    5.40
   4   4  -1   65.09    4.00
   4   4  -1   62.69    4.80
  -4  -4   1   61.19    4.50
   3   4  -1   25.70    2.70
  -3  -4   1   29.40    3.30
   2   4  -1 1648.14   36.20
  -2  -4   1 1670.83   36.20
  -2  -4   1 1670.83   37.20
   1   4  -1 1181.28   26.10
  -1  -4   1 1196.28   26.60
  -1  -4   1 1180.98   27.10
  -1  -4   1 1183.28   26.60
   0   4  -1 2116.39   45.00
   0  -4   1 2120.59   44.90
   0  -4   1 2104.99   45.80
   0  -4   1 2141.39   46.00
   1  -4   1   65.49    3.20
   1  -4   1   60.19    2.10
   1  -4   1   73.59    3.70
   2  -4   1  512.15   13.40
   2  -4   1  515.75   11.00
   2  -4   1  506.35   12.30
   3  -4   1 1015.40   22.80
   3  -4   1 1058.69   24.60
   4  -4   1  929.31   20.60
   4  -4   1  941.11   22.60
   5  -4   1  953.50   23.40
   5  -4   1  983.90   23.40
   5  -4   1  954.30   21.20
   6  -4   1  201.48    7.80
   6  -4   1  203.78    5.80
   6  -4   1  201.18    8.00
   7  -4   1    6.70    2.90
   7  -4   1    8.80    2.60
   7  -4   1    4.70    1.50
   8  -4   1  175.48    8.30
   8  -4   1  186.48    8.70
   8  -4   1  181.68    5.80
   9  -4   1  204.68    6.40
   9  -4   1  195.78    9.60
   9  -4   1  205.78    9.00
 -10   4  -1  107.49    8.90
  10  -4   1   99.09    8.20
  10  -4   1  100.49    7.50
  10  -4   1   98.69    4.80
 -11   4  -1    3.40    5.90
  11  -4   1    8.30    4.30
 -12   4  -1   18.30    6.20
  12  -4   1   33.80    7.00
  13  -4   1    0.80    7.10
  12   3  -1    9.90    5.10
  12   3  -1    9.00    4.40
  11   3  -1   28.60    4.90
  11   3  -1   29.60    4.70
 -11  -3   1   25.40    5.50
  10   3  -1  113.09    7.30
  10   3  -1  104.59    7.40
 -10  -3   1  112.49    8.20
 -10  -3   1  108.79    7.90
   9   3  -1   12.00    3.10
   9   3  -1    7.90    3.90
   9   3  -1    6.70    2.70
  -9  -3   1   12.70    5.80
  -9  -3   1   11.50    3.90
  -9  -3   1    2.90    3.40
   8   3  -1   19.80    3.00
   8   3  -1   22.50    3.40
   8   3  -1   19.20    4.10
   8   3  -1   13.40    3.80
  -8  -3   1   17.50    3.60
  -8  -3   1   25.00    4.00
   7   3  -1  702.03   17.60
   7   3  -1  714.03   18.10
   7   3  -1  682.83   19.60
   7   3  -1  717.93   19.00
  -7  -3   1  711.43   18.80
  -7  -3   1  695.83   18.50
   6   3  -1   36.10    4.40
   6   3  -1   34.50    3.30
   6   3  -1   31.80    4.00
   6   3  -1   39.20    3.70
  -6  -3   1   35.50    4.20
   5   3  -1 1666.93   37.50
   5   3  -1 1720.43   36.70
   5   3  -1 1469.15   37.20
   5   3  -1 1681.83   37.00
  -5  -3   1 1658.93   37.20
   4   3  -1   45.50    3.30
  -4  -3   1   43.20    3.60
   3   3  -1  251.67    7.40
  -3  -3   1  254.07    8.00
   1   3  -1 3326.47   69.09
  -1  -3   1 3267.67   69.79
  -1  -3   1 3325.67   69.69
  -1  -3   1 3325.57   69.39
   0   3  -1  247.18    6.20
   0  -3   1  233.88    6.20
   0  -3   1  237.48    6.70
   0  -3   1  234.98    6.80
   1  -3   1  717.13   15.50
   1  -3   1  724.73   17.10
   1  -3   1  740.13   16.50
   2  -3   1 1990.40   41.80
   2  -3   1 2050.89   43.80
   2  -3   1 2027.70   42.60
   3  -3   1  106.29    4.50
   3  -3   1  112.89    3.40
   4  -3   1 1831.62   38.10
   4  -3   1 1798.12   39.90
   5  -3   1  128.89    5.50
   5  -3   1  131.09    3.80
   6  -3   1   67.79    2.70
   6  -3   1   73.89    4.90
   6  -3   1   73.59    4.50
   7  -3   1  996.50   24.70
   7  -3   1  999.10   23.90
   7  -3   1 1023.70   22.00
   8  -3   1 2047.10   45.70
   8  -3   1 2069.79   47.10
   8  -3   1 2092.89   43.90
   9  -3   1   -1.70    2.80
   9  -3   1    3.60    1.80
   9  -3   1   -0.10    2.90
  10  -3   1   43.70    3.70
  10  -3   1   43.60    5.30
 -11   3  -1  216.48   13.00
  11  -3   1  228.28   11.80
 -12   3  -1   83.39   11.90
  12  -3   1   70.99    8.00
  13  -3   1    3.30    6.60
  13   2  -1    7.60    6.40
  12   2  -1    6.90    5.30
  12   2  -1   12.20    4.20
  11   2  -1   11.60    4.10
  11   2  -1    9.50    3.70
 -11  -2   1    6.10    4.40
  10   2  -1   75.69    6.80
  10   2  -1   81.69    6.00
 -10  -2   1   76.89   10.70
 -10  -2   1   68.09    6.90
   9   2  -1  141.39    6.70
   9   2  -1  143.79    8.40
   9   2  -1  153.58    7.30
  -9  -2   1  134.49   10.60
  -9  -2   1  144.99    8.00
  -9  -2   1  141.89    7.60
   8   2  -1  226.58    9.30
   8   2  -1  228.48    8.30
   8   2  -1  220.18    7.90
  -8  -2   1  214.58    8.60
   7   2  -1   52.39    4.00
   7   2  -1   49.60    4.90
   7   2  -1   53.29    4.40
   7   2  -1   44.50    4.70
  -7  -2   1   50.59    4.60
   6   2  -1  285.97    8.90
   6   2  -1  296.97    8.70
   6   2  -1  292.77    9.40
   6   2  -1  295.27   10.20
  -6  -2   1  283.27    9.30
   5   2  -1  222.88    7.60
   5   2  -1  233.08    8.20
  -5  -2   1  230.98    7.70
   4   2  -1  113.79    4.60
  -4  -2   1  107.59    4.70
   3   2  -1 2515.05   54.29
  -3  -2   1 2604.44   54.79
   1   2  -1 1876.71   42.40
  -1  -2   1 2054.69   42.60
  -1  -2   1 2119.99   43.20
  -1  -2   1 2056.09   43.10
   0  -2   1 3866.31   80.29
   1  -2   1 2384.26   49.80
   1  -2   1 2336.27   49.10
   2  -2   1  844.22   17.80
   2  -2   1  827.52   18.90
   3  -2   1   58.89    1.90
   3  -2   1   56.69    2.90
   4  -2   1 2273.97   47.20
   4  -2   1 2292.67   48.80
   5  -2   1  444.06   11.60
   5  -2   1  460.95   10.20
   5  -2   1  458.95   11.50
   6  -2   1  199.48    6.60
   6  -2   1  198.08    6.80
   6  -2   1  219.48    7.50
   6  -2   1  205.08    5.40
   7  -2   1   87.39    5.10
   7  -2   1   85.69    4.50
   7  -2   1   95.59    5.00
   7  -2   1   87.59    3.20
   8  -2   1    5.50    2.50
   8  -2   1    7.40    2.60
   8  -2   1    4.50    1.40
   8  -2   1    1.90    2.20
   9  -2   1   45.70    4.90
   9  -2   1   47.50    5.00
   9  -2   1   44.90    3.20
  10  -2   1   40.50    5.00
  10  -2   1   42.40    3.80
  11  -2   1   22.40    4.90
 -12   2  -1   27.90    8.50
  12  -2   1   29.50    6.30
  13  -2   1    9.80    6.60
  13   1  -1   42.10    7.80
  12   1  -1   63.29    7.30
  11   1  -1   19.20    4.70
  11   1  -1   25.00    3.70
 -11  -1   1   19.80    4.40
  10   1  -1    8.20    2.70
  10   1  -1   10.30    3.50
  10   1  -1    8.20    4.10
 -10  -1   1    8.40    3.50
 -10  -1   1    1.30    5.60
   9   1  -1    3.60    2.60
   9   1  -1    5.90    3.50
   9   1  -1    5.60    2.40
  -9  -1   1    1.40    2.70
  -9  -1   1    6.60    4.80
   8   1  -1   -1.00    1.90
   8   1  -1   -1.20    2.50
   8   1  -1    0.40    1.90
  -8  -1   1   -1.40    2.20
   7   1  -1   -1.60    1.60
   7   1  -1    3.90    2.30
   7   1  -1    2.10    1.80
  -7  -1   1    1.80    2.10
   6   1  -1 2021.50   45.60
   6   1  -1 2012.10   43.80
   6   1  -1 2041.50   44.10
   6   1  -1 2052.99   44.90
  -6  -1   1 1996.80   44.30
   5   1  -1   31.10    3.50
   5   1  -1   29.10    2.90
  -5  -1   1   26.10    2.80
   4   1  -1 1095.99   22.80
   4   1  -1 1052.99   24.60
  -4  -1   1 1119.69   24.60
   3   1  -1  424.36   10.40
  -3  -1   1  408.36   10.40
   2   1  -1 1988.00   42.30
  -2  -1   1 2023.90   42.50
   1   1  -1   17.90    1.10
  -1  -1   1   15.10    1.30
  -1  -1   1   16.40    1.40
   0   1  -1    8.10    0.60
   0  -1   1   10.50    0.80
   0  -1   1   11.60    0.80
   1  -1   1   86.69    2.80
   1  -1   1   89.79    2.30
   1  -1   1   90.29    2.30
   2  -1   1  900.11   19.60
   3  -1   1  403.66    8.50
   3  -1   1  393.76    9.50
   3  -1   1  389.86    9.30
   4  -1   1 1982.40   42.40
   4  -1   1 2002.00   42.20
  -5   1  -1  161.48    4.30
   5  -1   1  151.98    4.90
   5  -1   1  162.28    5.40
  -6   1  -1  959.10   20.80
   6  -1   1  941.31   22.30
   6  -1   1  931.21   21.20
   6  -1   1  981.30   23.10
   7  -1   1   11.60    2.50
   7  -1   1   14.40    2.50
   7  -1   1   12.90    1.90
   8  -1   1    5.20    2.30
   8  -1   1   -1.00    2.10
   9  -1   1  100.79    6.40
   9  -1   1   86.89    4.20
   9  -1   1   92.69    6.20
 -10   1  -1  484.75   12.50
  10  -1   1  441.36   14.70
  10  -1   1  435.26   14.50
  10  -1   1  443.46   11.80
 -11   1  -1    2.30    2.30
  11  -1   1    2.60    2.30
  11  -1   1    3.60    4.10
 -12   1  -1  149.88   14.00
  12  -1   1  155.48   11.20
  13  -1   1   13.10    6.50
  13   0  -1   -1.10    6.80
  12   0  -1   -5.10    5.10
 -12   0   1   13.50    3.60
  11   0  -1   14.20    3.90
  11   0  -1   18.40    4.80
 -11   0   1   23.50    7.80
 -11   0   1   18.00    3.40
  10   0  -1    3.60    3.50
  10   0  -1    0.10    2.30
  10   0  -1    2.70    3.20
 -10   0   1   -0.90    3.00
 -10   0   1   -0.20    5.70
   9   0  -1  222.88    9.20
   9   0  -1  239.08    7.80
   9   0  -1  241.68   10.00
  -9   0   1  220.48   11.70
   8   0  -1    1.80    2.00
   8   0  -1   -0.90    2.50
   8   0  -1    0.00    1.70
  -8   0   1    2.00    3.80
  -8   0   1   -1.70    2.00
   7   0  -1   98.09    5.50
   7   0  -1  113.49    4.80
   7   0  -1  107.89    5.40
  -7   0   1  108.29    4.90
   6   0  -1   48.10    2.50
   6   0  -1   51.49    3.70
   6   0  -1   49.50    3.80
  -6   0   1   43.80    3.20
   5   0  -1 4912.71  103.89
   5   0  -1 4962.00  102.19
  -5   0   1 5004.70  103.39
   4   0  -1 6503.45  136.49
  -4   0   1 6665.73  136.09
   3   0  -1 2977.60   59.99
   3   0  -1 2874.61   61.09
  -3   0   1 2880.91   60.89
   1   0  -1   51.09    1.70
  -1   0   1   55.29    1.80
  -1   0   1   53.09    2.00
   1   0   1 1027.90   21.30
   1   0   1  987.30   20.80
  -2   0  -1  151.58    3.60
   2   0   1  159.98    4.00
  -3   0  -1  148.29    3.80
   3   0   1  145.09    3.80
   3   0   1  154.28    4.30
  -4   0  -1 2824.22   58.19
   4   0   1 2793.42   57.89
   4   0   1 2777.82   58.89
  -5   0  -1  112.99    3.70
   5   0   1  108.79    4.40
  -6   0  -1 1213.68   26.30
   6   0   1 1223.48   28.40
   6   0   1 1178.68   27.40
  -7   0  -1  133.59    4.80
   7   0   1  132.09    6.70
   7   0   1  149.79    6.00
   7   0   1  131.09    5.90
  -8   0  -1  357.56    9.60
   8   0   1  367.36   11.40
   8   0   1  348.07   12.20
   8   0   1  357.56   10.90
  -9   0  -1  235.38    7.60
   9   0   1  237.18    7.40
   9   0   1  239.38    9.10
   9   0   1  245.38    9.60
  10   0   1  110.89    7.40
  10   0   1  111.69    7.60
 -11   0  -1   10.10    2.60
  11   0   1    0.30    3.80
  11   0   1    5.30    3.40
  11   0   1   10.60    2.90
 -12   0  -1    0.80    5.80
 -12   0  -1   10.70    2.40
  12   0   1    5.60    5.10
  13   0   1    2.30    5.90
  13  -1  -1    3.00    6.60
  12  -1  -1    3.10    5.40
 -12   1   1   -0.30    3.10
  11  -1  -1   37.20    5.80
  11  -1  -1   44.50    5.60
 -11   1   1   36.80    3.70
 -11   1   1   39.50    7.70
  10  -1  -1   56.29    5.40
  10  -1  -1   53.19    6.60
  10  -1  -1   49.50    6.00
 -10   1   1   51.09    4.40
 -10   1   1   56.49    7.80
   9  -1  -1  189.58    7.20
   9  -1  -1  185.28    8.60
   9  -1  -1  184.58    8.60
  -9   1   1  185.48   10.50
   8  -1  -1   11.50    2.90
   8  -1  -1    8.90    2.30
   8  -1  -1    5.40    2.00
  -8   1   1   17.80    4.50
   7  -1  -1  254.97    7.40
   7  -1  -1  259.77    8.70
   7  -1  -1  251.07    8.40
   7  -1  -1  259.17    8.90
  -7   1   1  264.67    7.80
   6  -1  -1    1.40    1.70
   6  -1  -1    0.00    1.50
   6  -1  -1    2.30    1.50
  -6   1   1   -0.80    1.20
   5  -1  -1 1532.55   34.10
   5  -1  -1 1559.94   33.20
  -5   1   1 1523.35   33.20
   4  -1  -1 1274.37   28.70
   4  -1  -1 1339.67   28.00
  -4   1   1 1277.97   28.00
   3  -1  -1  782.12   17.60
   3  -1  -1  777.72   17.10
  -3   1   1  787.32   17.20
  -2   1   1 3245.48   68.79
  -2   1   1 3417.86   69.39
   1  -1  -1  904.11   18.90
   1  -1  -1  886.51   18.80
   1  -1  -1  882.91   18.90
  -1   1   1  901.11   19.00
   0   1   1    0.00    0.20
  -3  -1  -1   40.40    2.00
   3   1   1   35.60    1.90
  -4  -1  -1   55.79    2.70
   4   1   1   61.49    2.90
  -5  -1  -1   79.99    3.50
   5   1   1   75.29    3.70
   5   1   1   72.39    5.50
  -6  -1  -1   82.99    3.80
   6   1   1   77.59    4.90
   6   1   1   84.29    4.40
  -7  -1  -1 1020.70   23.40
   7   1   1 1001.30   24.40
   7   1   1 1027.70   23.70
   7   1   1 1020.50   25.50
  -8  -1  -1  159.48    6.20
   8   1   1  150.48    6.70
   8   1   1  163.48    7.40
   8   1   1  171.48    6.70
   8   1   1  167.28    8.10
  -9  -1  -1  203.78    7.30
   9   1   1  189.28    9.90
   9   1   1  184.68    6.80
   9   1   1  184.48    7.90
   9   1   1  205.38    8.80
 -10  -1  -1   38.20    4.00
  10   1   1   41.60    4.20
  10   1   1   28.80    4.70
  10   1   1   33.20    4.40
 -11  -1  -1  232.38    8.70
  11   1   1  230.58    7.90
  11   1   1  219.18   10.40
  12   1   1    2.40    4.80
  13   1   1    8.40    6.30
  13  -2  -1   -5.10    6.40
  12  -2  -1   17.20    5.80
 -12   2   1    7.30    6.80
  11  -2  -1    6.10    4.60
  11  -2  -1    1.80    2.60
 -11   2   1    4.10    6.30
 -11   2   1    9.00    2.90
  10  -2  -1  126.09    8.40
  10  -2  -1  118.69    6.50
  10  -2  -1  149.49    9.00
 -10   2   1  142.19   10.50
 -10   2   1  147.79    5.90
   9  -2  -1  293.37   10.80
   9  -2  -1  282.87    8.80
   9  -2  -1  269.27    8.50
   9  -2  -1  283.77   11.00
  -9   2   1  281.47    8.20
  -9   2   1  258.37   12.10
   8  -2  -1   -2.40    2.10
   8  -2  -1    2.40    2.50
   8  -2  -1    3.60    2.40
   8  -2  -1    2.40    1.70
  -8   2   1    9.10    3.70
  -8   2   1    6.50    1.80
   7  -2  -1    2.30    2.10
   7  -2  -1    0.40    1.90
   7  -2  -1    4.50    2.10
   7  -2  -1    1.70    1.30
  -7   2   1    6.30    3.10
   6  -2  -1   59.79    3.10
   6  -2  -1   64.29    4.20
   6  -2  -1   63.09    3.90
   6  -2  -1   59.99    4.00
   5  -2  -1  614.04   15.80
   5  -2  -1  603.84   14.80
   5  -2  -1  610.04   14.10
   5  -2  -1  607.24   15.10
   4  -2  -1   75.49    2.90
   4  -2  -1   75.79    3.50
   4  -2  -1   82.69    3.60
   3  -2  -1  741.23   16.10
   3  -2  -1  703.43   16.50
   3  -2  -1  744.13   16.70
  -3   2   1  733.33   16.70
   2  -2  -1  320.87    7.50
   2  -2  -1  318.27    8.00
  -2   2   1  319.17    7.60
   1  -2  -1 1917.51   40.60
   1  -2  -1 1983.30   41.00
  -1   2   1 1942.91   40.10
  -1  -2  -1  602.34   13.60
  -1  -2  -1  608.24   13.10
   1   2   1  589.84   13.10
  -2  -2  -1 2764.12   57.19
  -2  -2  -1 2821.42   58.19
   2   2   1 2737.53   57.79
  -3  -2  -1   18.80    1.90
   3   2   1   19.30    1.70
  -4  -2  -1  112.89    4.30
   4   2   1  109.49    4.20
  -5  -2  -1 1533.05   33.50
   5   2   1 1509.05   34.50
   5   2   1 1497.15   33.60
  -6  -2  -1  100.29    4.80
   6   2   1  112.49    5.20
   6   2   1   92.79    5.60
  -7  -2  -1  248.68    8.20
   7   2   1  246.68    9.50
   7   2   1  259.37    8.80
   7   2   1  242.98    8.10
  -8  -2  -1  325.87   10.20
   8   2   1  333.97    9.70
   8   2   1  323.87    9.90
   8   2   1  335.17   11.00
   8   2   1  309.87   11.80
  -9  -2  -1   57.59    6.30
  -9  -2  -1   40.60    4.90
   9   2   1   57.09    4.80
   9   2   1   41.40    5.20
   9   2   1   53.69    4.40
   9   2   1   52.49    5.70
 -10  -2  -1   40.40    4.40
 -10  -2  -1   43.70    5.00
  10   2   1   40.50    5.90
  10   2   1   45.40    4.80
  10   2   1   38.20    4.30
  10   2   1   39.90    5.10
 -11  -2  -1   22.40    4.90
 -11  -2  -1   33.00    4.60
  11   2   1   28.20    4.60
  11   2   1   32.50    3.80
  12   2   1   71.59    6.10
  12   2   1   71.49    9.00
  13   2   1   96.89   10.80
  13  -3  -1   10.70    7.20
  12  -3  -1   -0.60    5.60
 -12   3   1  -18.30    7.50
  11  -3  -1   13.10    5.10
 -11   3   1   13.70    2.80
 -11   3   1   23.40    6.80
  10  -3  -1   29.90    4.20
  10  -3  -1   32.60    3.90
  10  -3  -1   34.70    5.20
 -10   3   1   35.00    6.30
 -10   3   1   36.80    3.40
   9  -3  -1    2.30    3.30
   9  -3  -1    3.90    2.30
   9  -3  -1    3.30    3.00
  -9   3   1   -0.20    1.90
  -9   3   1    4.90    4.20
   8  -3  -1  235.28    8.70
   8  -3  -1  243.58    7.40
   8  -3  -1  223.28    9.40
  -8   3   1  232.08    9.90
  -8   3   1  225.38    7.10
   7  -3  -1  227.98    8.20
   7  -3  -1  235.18    7.00
   7  -3  -1  234.48    8.80
  -7   3   1  227.88    8.90
   6  -3  -1  568.04   13.40
   6  -3  -1  559.14   14.70
   6  -3  -1  569.34   15.20
  -6   3   1  548.95   15.00
   5  -3  -1  208.98    7.30
   5  -3  -1  200.38    5.80
   5  -3  -1  203.48    7.00
  -5   3   1  192.18    6.80
   3  -3  -1 2391.16   50.69
   3  -3  -1 2392.26   49.60
  -3   3   1 2313.27   49.60
   2  -3  -1  877.71   19.00
   2  -3  -1  867.61   19.70
  -2   3   1  855.21   18.30
   0  -3  -1 1225.68   26.60
  -2  -3  -1  318.07    8.80
  -2  -3  -1  324.67    8.00
   2   3   1  343.67    8.30
  -3  -3  -1 4790.82   99.59
  -3  -3  -1 4868.01  101.19
   3   3   1 4846.42  100.59
  -4  -3  -1 1338.47   29.90
   4   3   1 1304.37   29.40
  -5  -3  -1   13.10    2.30
   5   3   1   14.00    2.30
   5   3   1   11.80    2.60
  -6  -3  -1  493.15   13.70
   6   3   1  510.35   14.60
   6   3   1  501.75   13.70
  -7  -3  -1   18.50    3.50
  -7  -3  -1   22.70    3.40
   7   3   1   26.20    3.60
   7   3   1   28.20    2.90
   7   3   1   20.40    3.40
   7   3   1   25.30    3.00
  -8  -3  -1   62.39    6.00
  -8  -3  -1   78.49    5.60
   8   3   1   74.69    6.40
   8   3   1   76.99    5.20
   8   3   1   80.09    5.90
   8   3   1   72.59    4.60
  -9  -3  -1   96.09    6.90
  -9  -3  -1  100.59    6.50
   9   3   1   93.49    7.20
   9   3   1   99.19    5.70
   9   3   1   93.69    5.90
   9   3   1  102.69    7.60
 -10  -3  -1    4.80    3.70
 -10  -3  -1    6.00    3.90
  10   3   1    3.50    3.00
  10   3   1   -2.70    3.90
  10   3   1    1.60    2.70
  10   3   1    1.80    3.80
 -11  -3  -1   10.70    4.50
 -11  -3  -1   17.60    5.00
  11   3   1    8.40    3.60
  11   3   1   17.70    4.30
  12   3   1    9.70    4.00
  12   3   1   13.80    4.90
  13   3   1    4.10    4.90
  13  -4  -1   23.40    8.30
  12  -4  -1   71.79    8.70
  11  -4  -1   29.20    6.10
 -11   4   1   30.10    6.90
 -11   4   1   26.80    3.40
  10  -4  -1   48.40    6.20
  10  -4  -1   53.99    5.30
  10  -4  -1   47.30    5.40
 -10   4   1   41.70    4.50
 -10   4   1   51.09    6.50
   9  -4  -1   29.70    4.00
   9  -4  -1   26.50    4.70
   9  -4  -1   29.80    4.70
  -9   4   1   32.60    3.20
  -9   4   1   29.10    5.10
   8  -4  -1   10.90    3.10
   8  -4  -1   10.30    3.80
   8  -4  -1   10.90    2.30
  -8   4   1    7.20    3.50
   7  -4  -1   23.40    3.80
   7  -4  -1   25.00    3.50
   7  -4  -1   22.50    2.50
  -7   4   1   21.00    3.30
   6  -4  -1   45.70    4.30
   6  -4  -1   49.50    3.10
   6  -4  -1   51.29    4.70
  -6   4   1   57.39    4.00
   5  -4  -1 2384.06   52.49
   5  -4  -1 2384.26   50.69
   5  -4  -1 2397.16   52.39
  -5   4   1 2395.16   51.19
   4  -4  -1  781.12   22.50
   4  -4  -1  906.31   21.40
   4  -4  -1  911.91   19.80
  -4   4   1  906.51   19.60
   3  -4  -1 7320.57  152.28
   2  -4  -1    1.30    0.90
   2  -4  -1    1.00    1.20
   1  -4  -1 1998.30   43.10
   1  -4  -1 1981.70   42.60
   0  -4  -1  205.98    6.20
   0  -4  -1  197.08    6.10
   0   4   1  186.98    5.40
  -1  -4  -1  236.78    7.20
  -1  -4  -1  236.18    6.90
   1   4   1  242.08    6.50
  -2  -4  -1    7.70    1.70
  -2  -4  -1    8.60    1.50
  -3  -4  -1  951.90   22.50
  -3  -4  -1  943.31   21.10
   3   4   1  956.30   21.80
  -4  -4  -1  197.68    7.20
  -4  -4  -1  200.58    5.40
   4   4   1  193.18    6.50
  -5  -4  -1   34.80    3.70
   5   4   1   28.40    3.60
   5   4   1   39.30    4.30
   5   4   1   34.60    3.40
  -6  -4  -1  822.62   21.00
  -6  -4  -1  841.22   20.90
   6   4   1  807.62   21.50
   6   4   1  829.62   20.30
  -7  -4  -1   74.19    5.70
  -7  -4  -1   65.69    5.70
   7   4   1   60.39    5.80
   7   4   1   74.59    5.10
   7   4   1   75.89    4.30
   7   4   1   63.59    5.20
  -8  -4  -1  563.24   16.30
  -8  -4  -1  575.64   16.40
   8   4   1  566.64   16.50
   8   4   1  564.84   17.40
   8   4   1  550.44   15.40
   8   4   1  570.84   14.60
  -9  -4  -1   68.29    6.70
  -9  -4  -1   67.99    6.90
   9   4   1   72.19    5.90
   9   4   1   79.39    7.00
   9   4   1   76.59    5.30
   9   4   1   83.79    7.60
 -10  -4  -1   -5.40    3.90
 -10  -4  -1    6.10    4.00
  10   4   1   -2.60    2.60
  10   4   1    0.70    4.60
  10   4   1   -2.40    3.10
  10   4   1   -2.20    4.00
 -11  -4  -1   41.90    5.90
 -11  -4  -1   37.10    6.10
  11   4   1   39.40    6.50
  11   4   1   48.50    5.10
  11   4   1   38.40    4.80
  12   4   1   78.79    8.10
  12   4   1  108.39    9.10
  12  -5  -1   21.80    7.00
  11  -5  -1    0.40    4.90
 -11   5   1    8.70    5.90
 -11   5   1    4.90    2.30
  10  -5  -1    7.20    4.40
  10  -5  -1    2.70    3.10
  10  -5  -1    4.60    4.90
 -10   5   1    4.40    4.80
 -10   5   1    4.70    2.90
   9  -5  -1   16.30    4.80
   9  -5  -1   12.30    3.80
   9  -5  -1   17.70    3.30
  -9   5   1   22.90    3.10
  -9   5   1   23.60    4.50
   8  -5  -1  460.75   14.70
   8  -5  -1  446.06   12.20
   8  -5  -1  445.16   14.70
  -8   5   1  442.16   13.30
   7  -5  -1   12.30    2.40
   7  -5  -1   11.90    3.10
   7  -5  -1    8.40    3.80
  -7   5   1   12.30    2.90
   6  -5  -1  169.78    8.00
   6  -5  -1  177.28    7.60
   6  -5  -1  171.48    5.90
  -6   5   1  163.68    6.00
   5  -5  -1  417.86   10.70
   5  -5  -1  407.26   12.50
   5  -5  -1  400.86   12.20
  -5   5   1  399.46   10.10
   4  -5  -1   10.30    1.70
   4  -5  -1    8.20    2.50
   4  -5  -1    7.80    2.20
  -4   5   1   11.60    1.30
   3  -5  -1 4771.52   99.59
   3  -5  -1 4768.72  100.99
   2  -5  -1 1136.89   27.00
   2  -5  -1 1176.38   26.10
   1  -5  -1   23.10    2.40
   1  -5  -1   27.30    2.90
   0  -5  -1  269.87    8.10
   0   5   1  256.87    7.20
  -1  -5  -1  262.87    8.30
  -1  -5  -1  265.97    8.00
   1   5   1  270.07    7.50
  -2  -5  -1  604.24   15.80
  -2  -5  -1  622.24   15.10
   2   5   1  609.14   14.80
  -3  -5  -1   35.90    3.40
  -3  -5  -1   33.50    2.70
   3   5   1   31.30    2.80
  -4  -5  -1   96.29    5.80
  -4  -5  -1  108.29    4.20
  -4  -5  -1  105.19    5.70
   4   5   1  112.69    5.50
   4   5   1  111.99    5.00
   4   5   1  106.49    5.80
  -5  -5  -1  183.08    7.80
  -5  -5  -1  184.98    7.80
  -5  -5  -1  181.38    5.30
   5   5   1  184.88    7.30
   5   5   1  175.28    7.00
   5   5   1  185.78    7.80
  -6  -5  -1   71.49    5.60
  -6  -5  -1   70.09    5.60
   6   5   1   74.29    5.00
   6   5   1   64.29    5.70
   6   5   1   63.59    5.00
  -7  -5  -1  357.86   12.20
  -7  -5  -1  350.46   12.30
   7   5   1  368.96   10.10
   7   5   1  363.26   12.00
   7   5   1  359.36   11.40
   7   5   1  348.57   12.70
  -8  -5  -1   11.20    3.70
  -8  -5  -1    7.50    3.90
   8   5   1   10.80    3.50
   8   5   1    7.40    3.60
   8   5   1   13.20    2.50
   8   5   1    8.60    3.00
  -9  -5  -1   51.19    5.80
  -9  -5  -1   49.70    5.90
   9   5   1   58.89    6.80
   9   5   1   46.20    5.70
   9   5   1   50.19    4.90
   9   5   1   53.19    5.80
 -10  -5  -1   -3.20    4.50
 -10  -5  -1   -2.20    4.20
  10   5   1    0.80    3.60
  10   5   1    1.50    2.80
  10   5   1    2.90    4.70
 -11  -5  -1    1.90    5.30
 -11  -5  -1   11.20    5.50
  11   5   1    0.00    5.20
  11   5   1    5.40    3.90
 -12  -5  -1   18.30    5.80
  12   5   1    4.90    4.40
  12   5   1    9.00    5.00
  13   5   1   -0.50    3.30
  12  -6  -1   24.70    7.20
  11  -6  -1   14.10    5.70
  10  -6  -1   11.70    5.60
  10  -6  -1    1.80    4.20
  10  -6  -1    0.30    2.60
 -10   6   1   -7.70    2.90
 -10   6   1    8.60    4.60
   9  -6  -1   62.69    7.50
   9  -6  -1   52.29    6.00
   9  -6  -1   59.59    5.60
  -9   6   1   49.00    6.20
  -9   6   1   70.59    5.40
   8  -6  -1    7.50    2.80
   8  -6  -1    7.70    4.80
   8  -6  -1    9.00    3.70
  -8   6   1    5.50    2.90
  -8   6   1    4.20    3.00
   7  -6  -1  238.38   10.50
   7  -6  -1  219.18    9.70
   7  -6  -1  212.78    7.70
  -7   6   1  223.68    7.40
   6  -6  -1    5.90    2.10
   6  -6  -1    6.00    3.40
   6  -6  -1    5.70    2.60
  -6   6   1    6.70    1.80
   5  -6  -1  622.44   17.50
   5  -6  -1  616.64   16.90
   5  -6  -1  615.54   15.40
  -5   6   1  588.04   13.60
   4  -6  -1   34.40    4.50
   4  -6  -1   29.30    3.50
   4  -6  -1   33.60    3.10
   3  -6  -1 1562.64   35.10
   3  -6  -1 1537.95   35.70
   3  -6  -1 1508.55   34.20
   2  -6  -1 1316.57   29.70
   2  -6  -1 1296.87   30.70
   1  -6  -1  544.25   14.20
   1  -6  -1  530.65   14.60
   0  -6  -1  830.12   20.40
   0  -6  -1  812.62   20.20
   0   6   1  825.62   19.20
  -1  -6  -1  959.60   23.00
   1   6   1  964.60   22.20
  -2  -6  -1  457.15   12.30
  -2  -6  -1  436.56   12.90
   2   6   1  455.55   11.90
  -3  -6  -1   12.20    2.30
  -3  -6  -1    8.90    2.70
  -3  -6  -1    9.40    2.50
   3   6   1   10.70    2.20
   3   6   1    7.50    2.30
  -4  -6  -1  209.48    8.40
  -4  -6  -1  209.98    6.90
  -4  -6  -1  211.48    8.60
   4   6   1  213.68    8.00
   4   6   1  212.78    8.30
  -5  -6  -1    4.60    2.50
  -5  -6  -1    7.70    1.90
  -5  -6  -1    4.10    2.70
   5   6   1    7.00    2.40
   5   6   1    7.20    2.80
   5   6   1    3.60    2.40
  -6  -6  -1  156.98    8.10
  -6  -6  -1  162.38    8.00
   6   6   1  156.48    8.10
   6   6   1  165.78    7.60
   6   6   1  168.98    5.90
   6   6   1  162.38    7.40
  -7  -6  -1  111.89    7.70
  -7  -6  -1  110.29    7.50
   7   6   1  127.19    7.90
   7   6   1  111.39    5.10
   7   6   1  114.49    6.90
   7   6   1  106.99    6.70
  -8  -6  -1   14.70    4.30
  -8  -6  -1   18.80    4.80
   8   6   1   13.50    3.70
   8   6   1   21.30    4.80
   8   6   1   22.30    4.60
   8   6   1   20.10    2.90
  -9  -6  -1  179.28   10.50
  -9  -6  -1  165.28   10.50
   9   6   1  177.78    7.50
   9   6   1  192.48   10.20
   9   6   1  181.18   10.90
   9   6   1  194.48    9.00
 -10  -6  -1   24.60    5.90
 -10  -6  -1   18.60    5.60
  10   6   1   23.00    4.90
  10   6   1   18.30    5.80
  10   6   1   21.10    3.80
 -11  -6  -1  -10.10    5.50
 -11  -6  -1    3.70    5.90
  11   6   1    8.30    6.00
  11   6   1   -7.20    4.40
  11   6   1   -1.50    3.70
 -12  -6  -1   27.20    7.00
  12   6   1   27.00    8.40
  12   6   1   24.30    6.10
  12  -7  -1   21.90    8.00
  11  -7  -1   18.70    6.70
  10  -7  -1   17.20    5.40
  10  -7  -1   11.20    6.50
 -10   7   1    6.60    3.60
   9  -7  -1   66.19    7.20
   9  -7  -1   71.49    6.50
   9  -7  -1   68.59    8.20
  -9   7   1   61.39    5.90
  -9   7   1   54.09    5.50
   8  -7  -1  480.15   13.80
   8  -7  -1  460.25   16.10
   8  -7  -1  476.95   16.90
  -8   7   1  458.55   12.50
  -8   7   1  511.55   13.20
   7  -7  -1   28.40    5.40
   7  -7  -1   27.90    4.50
   7  -7  -1   27.30    3.60
  -7   7   1   24.50    4.10
  -7   7   1   25.50    2.90
   6  -7  -1  358.46   13.30
   6  -7  -1  366.46   11.00
   6  -7  -1  352.86   12.50
  -6   7   1  367.96    8.70
   5  -7  -1   -0.10    2.20
   5  -7  -1    4.10    3.40
   5  -7  -1    0.70    2.10
   4  -7  -1  344.07   12.10
   4  -7  -1  337.87   10.30
   4  -7  -1  331.17   11.10
   3  -7  -1   22.80    3.90
   3  -7  -1   20.60    3.00
   3  -7  -1   20.30    3.00
   2  -7  -1  327.27   11.10
   2  -7  -1  337.77   10.40
   2  -7  -1  324.37   10.50
   1  -7  -1 1441.76   33.30
   1  -7  -1 1444.66   33.00
   1  -7  -1 1436.06   33.90
   0  -7  -1  498.55   14.60
   0  -7  -1  532.45   14.70
   0   7   1  525.65   13.40
  -1  -7  -1   19.40    3.00
  -1  -7  -1   16.90    2.90
  -1  -7  -1   21.00    3.10
   1   7   1   25.70    3.30
   1   7   1   16.50    2.40
  -2  -7  -1   23.20    3.40
  -2  -7  -1   23.80    3.20
  -2  -7  -1   26.60    3.60
   2   7   1   21.90    2.90
   2   7   1   28.80    3.50
  -3  -7  -1  322.97   10.10
  -3  -7  -1  303.67   10.90
  -3  -7  -1  317.37   10.80
   3   7   1  322.67    9.80
   3   7   1  321.87   10.30
   3   7   1  319.67   10.40
  -4  -7  -1   28.80    3.90
  -4  -7  -1   28.80    4.00
  -4  -7  -1   32.30    3.70
   4   7   1   28.20    3.60
   4   7   1   30.20    3.70
   4   7   1   28.60    3.40
  -5  -7  -1    6.90    3.10
  -5  -7  -1    8.20    2.40
  -5  -7  -1    7.70    3.00
   5   7   1    4.40    2.80
   5   7   1    4.50    2.70
   5   7   1    5.60    2.40
  -6  -7  -1  207.48    9.80
  -6  -7  -1  195.38    9.40
   6   7   1  218.68    8.80
   6   7   1  196.68    8.80
   6   7   1  181.38    9.20
   6   7   1  201.08    6.80
  -7  -7  -1   55.69    6.90
  -7  -7  -1   66.89    7.30
   7   7   1   56.19    6.10
   7   7   1   52.19    6.60
   7   7   1   67.39    6.20
   7   7   1   56.59    4.10
  -8  -7  -1   -0.30    4.10
  -8  -7  -1   -2.40    4.20
   8   7   1   -5.10    1.80
   8   7   1    7.50    4.20
   8   7   1   -1.30    3.50
   8   7   1   -1.40    3.40
  -9  -7  -1   17.60    5.30
  -9  -7  -1   15.00    5.50
   9   7   1   11.90    3.10
   9   7   1    5.50    4.20
   9   7   1   21.60    5.40
   9   7   1   26.60    5.20
 -10  -7  -1   15.60    5.90
 -10  -7  -1    7.70    5.90
  10   7   1   19.90    3.80
  10   7   1   19.30    6.00
  10   7   1   14.80    4.70
 -11  -7  -1    5.20    5.20
 -11  -7  -1   17.80    6.80
  11   7   1   16.60    4.40
  11   7   1   14.10    6.70
  11   7   1   17.50    5.70
 -12  -7  -1    6.70    7.10
  12   7   1    4.20    6.10
  12   7   1   23.20    7.80
  12  -8  -1   -1.80    7.20
  11  -8  -1   88.49   10.00
  10  -8  -1    4.20    5.50
  10  -8  -1    5.00    7.10
   9  -8  -1   13.80    4.90
   9  -8  -1   14.10    4.30
   9  -8  -1   22.40    7.20
  -9   8   1    9.90    3.80
  -9   8   1   16.50    2.80
   8  -8  -1   27.90    5.30
   8  -8  -1   30.50    4.60
   8  -8  -1   32.10    7.00
  -8   8   1   41.20    4.40
  -8   8   1   46.20    3.30
   7  -8  -1   28.60    4.20
   7  -8  -1   32.90    5.20
   7  -8  -1   29.30    6.10
  -7   8   1   35.80    4.10
   6  -8  -1  246.78    9.40
   6  -8  -1  262.87   12.20
   6  -8  -1  245.48   10.80
  -6   8   1  275.87    9.10
   5  -8  -1   36.50    4.20
   5  -8  -1   32.00    5.40
   5  -8  -1   32.30    4.30
  -5   8   1   34.20    3.90
   4  -8  -1   17.60    3.30
   4  -8  -1   13.00    4.10
   4  -8  -1   12.30    2.90
  -4   8   1   10.50    2.90
   3  -8  -1  131.19    6.60
   3  -8  -1  120.09    6.70
   3  -8  -1  132.79    7.70
  -3   8   1  130.09    6.30
   2  -8  -1   94.69    6.60
   2  -8  -1   97.69    5.80
   2  -8  -1   96.29    5.80
   2  -8  -1   83.69    6.70
  -2   8   1  106.99    5.70
   1  -8  -1  559.14   15.20
   1  -8  -1  528.15   16.00
   1  -8  -1  531.25   15.40
   1  -8  -1  538.15   14.90
  -1   8   1  534.35   14.60
  -1   8   1  536.65   14.20
   0  -8  -1  582.94   16.00
   0  -8  -1  571.94   16.50
   0  -8  -1  578.84   16.50
   0   8   1  550.54   14.90
   0   8   1  568.54   15.50
  -1  -8  -1  449.16   13.70
  -1  -8  -1  446.46   13.60
  -1  -8  -1  452.45   14.00
   1   8   1  434.06   13.00
   1   8   1  443.36   12.40
  -2  -8  -1   19.40    3.40
  -2  -8  -1   22.00    3.40
  -2  -8  -1   18.50    3.40
   2   8   1   20.50    3.10
  -3  -8  -1  207.08    8.30
  -3  -8  -1  216.08    9.30
  -3  -8  -1  209.48    8.90
   3   8   1  196.08    8.30
   3   8   1  197.68    8.10
   3   8   1  203.58    7.80
  -4  -8  -1   12.30    3.30
  -4  -8  -1    5.50    3.10
  -4  -8  -1   10.10    2.90
   4   8   1   13.40    3.40
   4   8   1    8.60    3.00
   4   8   1    6.30    2.60
  -5  -8  -1  189.68    9.40
  -5  -8  -1  180.78    9.60
  -5  -8  -1  199.08    7.60
   5   8   1  200.78    8.80
   5   8   1  195.18    8.90
   5   8   1  196.88    8.40
  -6  -8  -1    4.40    3.40
  -6  -8  -1    1.80    2.60
  -6  -8  -1    1.40    3.90
   6   8   1    5.80    3.30
   6   8   1    5.00    1.90
   6   8   1    1.70    3.20
   6   8   1   -0.90    3.20
  -7  -8  -1  131.49    9.50
  -7  -8  -1  136.19    9.20
   7   8   1  138.09    8.30
   7   8   1  136.39    8.30
   7   8   1  146.89    9.30
   7   8   1  148.79    6.10
  -8  -8  -1   29.10    5.70
  -8  -8  -1   21.70    5.90
   8   8   1   26.20    4.90
   8   8   1   21.60    4.60
   8   8   1   28.10    5.50
   8   8   1   31.20    3.40
  -9  -8  -1   78.59    9.90
  -9  -8  -1   56.59    7.30
   9   8   1   54.79    7.00
   9   8   1   53.99    5.50
   9   8   1   56.29    6.40
 -10  -8  -1    7.60    6.10
 -10  -8  -1   13.80    6.10
  10   8   1    5.30    4.70
  10   8   1    9.60    6.00
  10   8   1    3.40    3.50
 -11  -8  -1   13.40    7.50
  11   8   1    5.60    6.10
  11   8   1   11.70    4.20
  11   8   1    8.00    6.60
 -12  -8  -1   24.40    8.40
  12   8   1   26.40    8.50
  12   8   1   29.80    7.30
  11  -9  -1   23.40    7.70
  10  -9  -1   45.40    9.10
  10  -9  -1   32.90    7.30
   9  -9  -1   49.00    7.20
   9  -9  -1   76.99    9.80
  -9   9   1   66.59    6.90
   8  -9  -1    3.80    6.70
   8  -9  -1   24.00    5.40
   8  -9  -1   11.90    4.60
  -8   9   1   11.70    3.80
   7  -9  -1  251.97   13.60
   7  -9  -1  255.77   12.10
   7  -9  -1  241.38   10.40
  -7   9   1  248.78    9.30
   6  -9  -1   72.79    7.40
   6  -9  -1   65.89    6.60
   6  -9  -1   73.59    9.10
  -6   9   1   70.99    5.90
   5  -9  -1   50.69    6.20
   5  -9  -1   63.89    8.00
   5  -9  -1   58.29    6.30
  -5   9   1   49.70    5.40
   4  -9  -1  602.54   16.50
   4  -9  -1  622.84   17.70
   4  -9  -1  643.74   18.60
   4  -9  -1  618.14   19.50
  -4   9   1  626.94   16.70
  -4   9   1  640.04   15.70
   3  -9  -1   84.29    7.30
   3  -9  -1   88.39    5.90
   3  -9  -1   72.99    6.10
   3  -9  -1   77.59    6.10
  -3   9   1   77.19    4.60
  -3   9   1   80.39    5.50
   2  -9  -1  520.95   15.60
   2  -9  -1  526.55   15.00
   2  -9  -1  507.75   15.20
   2  -9  -1  513.45   16.50
  -2   9   1  514.35   14.50
   1  -9  -1 1207.58   30.60
   1  -9  -1 1206.28   29.90
   1  -9  -1 1200.48   29.20
   1  -9  -1 1208.98   26.40
  -1   9   1 1191.68   28.30
  -1   9   1 1207.78   28.80
   0  -9  -1    5.60    3.10
   0  -9  -1    6.20    3.50
   0  -9  -1    5.80    2.90
   0   9   1   12.20    2.60
   0   9   1    2.20    2.50
  -1  -9  -1  421.96   13.80
  -1  -9  -1  425.36   14.00
  -1  -9  -1  407.86   13.50
   1   9   1  419.06   12.40
   1   9   1  412.06   13.00
  -2  -9  -1   10.10    3.60
  -2  -9  -1    8.60    3.20
  -2  -9  -1    5.50    3.00
   2   9   1   12.40    3.30
   2   9   1   10.20    2.50
   2   9   1   12.20    3.00
  -3  -9  -1   59.29    6.10
  -3  -9  -1   56.69    5.70
  -3  -9  -1   79.09    6.80
   3   9   1   62.49    5.40
   3   9   1   61.79    5.40
   3   9   1   60.19    4.90
  -4  -9  -1    8.20    4.10
  -4  -9  -1    1.80    2.80
  -4  -9  -1    2.70    3.30
   4   9   1    5.30    3.00
   4   9   1   -0.30    3.00
   4   9   1   -0.70    2.80
  -5  -9  -1   47.10    5.50
  -5  -9  -1   59.79    7.10
  -5  -9  -1   55.19    7.20
   5   9   1   51.39    5.50
   5   9   1   49.90    6.00
   5   9   1   51.49    5.70
  -6  -9  -1  305.87   13.30
  -6  -9  -1  323.87   13.20
  -6  -9  -1  303.97   10.10
   6   9   1  298.87   12.30
   6   9   1  299.27    9.30
   6   9   1  297.17   12.40
   6   9   1  289.57   11.60
  -7  -9  -1  101.09    9.40
  -7  -9  -1  102.39    9.40
   7   9   1   95.89    7.90
   7   9   1  102.99    8.30
   7   9   1  100.19    5.50
   7   9   1  104.19    8.60
  -8  -9  -1   12.00    5.40
  -8  -9  -1   19.90    6.30
   8   9   1   10.80    4.20
   8   9   1   16.10    4.80
   8   9   1   13.90    5.10
   8   9   1   13.50    2.90
  -9  -9  -1   38.80    7.20
   9   9   1   34.50    4.10
   9   9   1   34.30    6.60
 -10  -9  -1   13.30    6.80
  10   9   1    7.10    5.00
  10   9   1    0.50    6.10
  10   9   1    0.00    3.50
 -11  -9  -1   16.10    7.90
  11   9   1    2.10    6.10
  11   9   1    8.30    7.20
  11 -10  -1   39.00    8.70
  10 -10  -1   31.50    9.80
   9 -10  -1   22.00    8.70
   9 -10  -1   23.20    6.40
   8 -10  -1   69.49    8.50
   8 -10  -1   66.49    7.90
   8 -10  -1   60.29    9.10
  -8  10   1   63.29    6.90
   7 -10  -1   77.79    8.30
   7 -10  -1   88.89    9.50
   7 -10  -1   87.99    8.90
  -7  10   1   83.19    6.90
   6 -10  -1    2.40    3.80
   6 -10  -1    3.90    5.40
   6 -10  -1    2.40    4.20
  -6  10   1   -1.50    3.10
   5 -10  -1   12.60    5.20
   5 -10  -1    0.40    3.40
   5 -10  -1   13.20    3.10
   5 -10  -1    5.10    4.00
  -5  10   1    1.40    3.20
   4 -10  -1  728.63   22.40
   4 -10  -1  720.33   20.40
   4 -10  -1  708.13   21.00
   4 -10  -1  729.33   18.80
  -4  10   1  705.23   19.10
  -4  10   1  731.63   17.80
   3 -10  -1  237.48   10.30
   3 -10  -1  224.28   10.10
   3 -10  -1  215.58   11.30
   3 -10  -1  237.68    9.20
  -3  10   1  227.58    9.10
  -3  10   1  242.28    7.90
   2 -10  -1   -0.90    2.60
   2 -10  -1   -4.10    3.00
   2 -10  -1   -0.70    2.70
   2 -10  -1    3.10    4.00
  -2  10   1    1.80    2.50
  -2  10   1    3.60    2.30
  -2  10   1    3.20    2.80
   1 -10  -1    8.30    3.90
   1 -10  -1    5.40    3.90
   1 -10  -1    7.20    3.10
   1 -10  -1    7.80    1.90
  -1  10   1    6.70    3.00
  -1  10   1    6.20    4.10
  -1  10   1    7.80    2.80
   0 -10  -1  103.39    5.30
   0 -10  -1   99.29    7.70
   0 -10  -1  106.89    7.80
   0 -10  -1  105.39    7.00
   0  10   1   91.19    5.80
   0  10   1   95.99    6.60
   0  10   1  102.49    6.00
  -1 -10  -1  147.49    8.50
  -1 -10  -1  152.08    9.00
  -1 -10  -1  163.28    8.90
   1  10   1  150.58    7.10
   1  10   1  151.88    7.90
   1  10   1  149.29    7.10
  -2 -10  -1   27.40    4.30
  -2 -10  -1   36.10    5.20
  -2 -10  -1   35.40    5.40
   2  10   1   26.40    4.10
   2  10   1   29.00    3.90
   2  10   1   32.40    3.90
  -3 -10  -1  187.98    9.50
  -3 -10  -1  191.78   10.40
  -3 -10  -1  198.88    9.90
   3  10   1  185.98    8.50
   3  10   1  180.38    8.30
   3  10   1  185.98    8.90
  -4 -10  -1   32.00    4.90
  -4 -10  -1   32.30    5.40
  -4 -10  -1   35.70    6.10
   4  10   1   41.60    4.80
   4  10   1   34.30    4.90
   4  10   1   35.70    4.80
  -5 -10  -1  145.79    8.10
  -5 -10  -1  121.59    9.10
  -5 -10  -1  124.09    9.70
   5  10   1  129.29    8.10
   5  10   1  139.39    8.80
   5  10   1  132.29    8.60
  -6 -10  -1   64.59    7.40
  -6 -10  -1   75.49    6.70
  -6 -10  -1   59.69    7.50
   6  10   1   74.59    7.40
   6  10   1   87.99    8.00
   6  10   1   77.39    8.10
  -7 -10  -1   65.49    7.90
  -7 -10  -1   74.39    9.70
   7  10   1   68.39    8.90
   7  10   1   64.79    7.60
   7  10   1   61.79    7.00
   7  10   1   61.59    5.30
  -8 -10  -1   17.80    5.70
  -8 -10  -1   19.50    5.90
   8  10   1   20.60    6.00
   8  10   1   11.60    5.20
   8  10   1   19.90    3.60
  -9 -10  -1   16.60    6.90
   9  10   1   19.20    6.60
   9  10   1   29.70    4.30
   9  10   1   24.70    6.10
 -10 -10  -1    1.80    7.10
  10  10   1    1.80    3.80
  10  10   1    5.60    5.80
  10  10   1   -3.00    6.50
 -11 -10  -1   19.30    8.60
  11  10   1   18.40    7.80
  11  10   1   22.00    7.00
  11 -11  -1  -16.10    7.20
  10 -11  -1    2.90    6.80
   9 -11  -1   39.60    7.50
   8 -11  -1    7.20    8.00
   8 -11  -1   -0.50    4.20
   8 -11  -1   -2.10    5.00
  -8  11   1    1.40    4.30
   7 -11  -1   13.60    7.70
   7 -11  -1   19.20    4.10
   7 -11  -1    4.30    5.10
   7 -11  -1   16.60    5.60
  -7  11   1   18.30    4.50
   6 -11  -1    2.30    4.30
   6 -11  -1    5.50    3.00
   6 -11  -1    6.60    5.00
   6 -11  -1    6.80    6.70
  -6  11   1   13.40    4.20
  -6  11   1    7.90    3.10
   5 -11  -1   48.00    5.40
   5 -11  -1   41.80    5.90
   5 -11  -1   43.50    6.00
   5 -11  -1   31.60    7.10
  -5  11   1   45.20    5.10
  -5  11   1   46.80    4.80
   4 -11  -1   16.40    4.20
   4 -11  -1   15.00    3.50
   4 -11  -1   15.30    5.60
   4 -11  -1    8.60    4.60
  -4  11   1   13.00    3.90
  -4  11   1   14.20    3.00
   3 -11  -1   -0.10    4.00
   3 -11  -1    2.90    3.30
   3 -11  -1    1.70    3.00
   3 -11  -1    4.20    4.60
  -3  11   1   -1.60    2.40
  -3  11   1    2.70    3.20
   2 -11  -1   15.50    4.80
   2 -11  -1   13.20    3.80
   2 -11  -1    7.20    4.70
  -2  11   1    5.70    3.00
  -2  11   1    9.30    3.70
  -2  11   1   12.30    3.10
   1 -11  -1   14.80    4.70
   1 -11  -1   27.90    3.20
   1 -11  -1   20.30    5.00
   1 -11  -1   25.10    4.50
  -1  11   1   32.60    3.80
  -1  11   1   25.40    4.30
  -1  11   1   28.20    4.00
   0 -11  -1   33.90    5.00
   0 -11  -1   35.60    4.40
   0 -11  -1   39.20    6.00
   0 -11  -1   38.80    5.80
   0  11   1   30.90    4.00
   0  11   1   33.90    4.70
   0  11   1   40.20    4.60
  -1 -11  -1  145.39    9.50
  -1 -11  -1  135.79    8.70
  -1 -11  -1  131.79    9.30
   1  11   1  144.89    8.10
   1  11   1  144.69    7.20
   1  11   1  139.09    7.50
  -2 -11  -1   20.70    4.40
  -2 -11  -1   25.70    5.40
  -2 -11  -1   21.30    5.00
   2  11   1   19.40    3.90
   2  11   1   21.50    3.80
   2  11   1   24.50    4.00
  -3 -11  -1   55.79    6.70
  -3 -11  -1   70.09    7.70
  -3 -11  -1   64.69    7.60
   3  11   1   64.89    6.90
   3  11   1   66.09    6.50
   3  11   1   53.39    6.00
  -4 -11  -1   81.09    8.10
  -4 -11  -1   84.79    9.10
  -4 -11  -1   86.39    8.60
   4  11   1   86.89    7.10
   4  11   1   90.59    7.50
   4  11   1   84.69    7.80
  -5 -11  -1   -4.50    4.20
  -5 -11  -1    0.70    4.20
  -5 -11  -1    4.00    5.00
   5  11   1    3.40    4.00
   5  11   1    0.20    3.50
   5  11   1    6.70    3.70
  -6 -11  -1   24.40    6.20
  -6 -11  -1   26.40    5.30
  -6 -11  -1   25.90    6.40
   6  11   1   21.00    5.10
   6  11   1   10.60    5.00
   6  11   1   17.50    4.80
  -7 -11  -1   -5.90    5.10
  -7 -11  -1   -2.30    4.50
   7  11   1    7.10    4.90
   7  11   1    0.60    2.80
   7  11   1    7.90    5.50
  -8 -11  -1   89.09   11.50
   8  11   1   87.79   10.40
   8  11   1   91.99    9.90
   8  11   1   75.39    6.50
  -9 -11  -1   11.70    7.20
   9  11   1   19.10    6.10
   9  11   1   20.00    4.20
   9  11   1   19.20    6.90
 -10 -11  -1    4.90    8.00
  10  11   1   27.50    7.50
  10  11   1   11.20    7.60
  10 -12  -1    9.00    7.80
   9 -12  -1   13.00    7.30
   8 -12  -1   10.40    6.10
  -8  12   1    6.10    4.80
   7 -12  -1   21.50    6.90
   7 -12  -1   16.20    5.70
   7 -12  -1   18.40    6.40
   7 -12  -1   22.10    3.50
  -7  12   1   17.90    4.10
  -7  12   1   13.70    4.80
   6 -12  -1  393.46   15.80
   6 -12  -1  383.96   16.50
   6 -12  -1  385.86   12.30
   6 -12  -1  380.26   18.50
  -6  12   1  413.86   12.40
  -6  12   1  365.66   13.60
   5 -12  -1   46.10    5.00
   5 -12  -1   52.59    6.70
   5 -12  -1   44.10    7.00
   5 -12  -1   60.39    9.40
  -5  12   1   52.29    5.60
  -5  12   1   50.49    5.40
   4 -12  -1    0.30    3.80
   4 -12  -1    4.40    5.00
   4 -12  -1    2.20    3.50
   4 -12  -1    0.60    5.90
  -4  12   1    9.80    3.90
  -4  12   1    3.50    2.90
   3 -12  -1  163.78   11.80
   3 -12  -1  161.88   10.10
   3 -12  -1  171.88    9.00
   3 -12  -1  174.98   11.40
  -3  12   1  181.98    9.50
  -3  12   1  171.78    9.00
  -3  12   1  171.28    7.40
   2 -12  -1  237.58   13.40
   2 -12  -1  261.97   13.10
   2 -12  -1  252.67   11.10
  -2  12   1  253.57    9.20
  -2  12   1  262.77   10.80
  -2  12   1  265.17   11.00
   1 -12  -1   27.20    6.00
   1 -12  -1   19.60    2.60
   1 -12  -1   32.40    5.20
   1 -12  -1   32.10    6.70
  -1  12   1   20.20    4.10
  -1  12   1   19.50    3.60
  -1  12   1   20.70    4.60
   0 -12  -1    5.40    3.60
   0 -12  -1    2.60    4.80
   0 -12  -1   -5.60    4.30
   0 -12  -1   -0.20    2.80
   0  12   1   -0.40    3.30
   0  12   1    0.30    3.20
   0  12   1   -2.60    2.70
  -1 -12  -1   57.19    7.50
  -1 -12  -1   49.80    7.10
  -1 -12  -1   44.60    6.10
  -1 -12  -1   47.00    6.00
   1  12   1   34.90    4.50
   1  12   1   48.40    6.00
   1  12   1   41.00    5.60
  -2 -12  -1    1.50    4.80
  -2 -12  -1    3.10    4.10
  -2 -12  -1    3.80    4.20
  -2 -12  -1    4.60    5.00
   2  12   1   -0.20    3.50
   2  12   1   -2.00    3.30
   2  12   1    1.40    3.60
  -3 -12  -1    2.20    4.90
  -3 -12  -1   -3.40    4.20
  -3 -12  -1    5.40    5.50
   3  12   1    2.90    3.70
   3  12   1    2.40    3.60
   3  12   1    1.30    3.60
  -4 -12  -1   30.70    5.70
  -4 -12  -1   23.70    6.00
  -4 -12  -1   20.70    6.00
   4  12   1   28.10    5.20
   4  12   1   28.90    5.10
   4  12   1   31.20    5.90
  -5 -12  -1   31.60    7.20
  -5 -12  -1   47.50    6.80
  -5 -12  -1   39.80    6.20
   5  12   1   41.50    6.30
   5  12   1   46.40    6.20
   5  12   1   46.90    6.30
  -6 -12  -1   10.50    5.60
  -6 -12  -1    8.10    5.30
   6  12   1   -1.90    4.90
   6  12   1    8.80    5.10
  -7 -12  -1   -2.50    5.80
   7  12   1   -5.80    5.20
   7  12   1    3.70    3.10
   7  12   1    3.40    5.80
  -8 -12  -1    1.70    6.70
   8  12   1    6.80    3.70
   8  12   1  -12.00    5.80
   8  12   1   16.70    6.90
  -9 -12  -1   -2.20    7.30
   9  12   1   -5.90    6.20
   9  12   1    1.70    6.80
   9  12   1    1.50    3.70
   9 -13  -1    5.30    7.20
  -9  13   1   14.40    5.50
   8 -13  -1    2.60    6.60
  -8  13   1   10.10    4.80
  -8  13   1   17.50    5.50
   7 -13  -1   19.00    6.30
  -7  13   1   15.30    4.50
  -7  13   1    9.70    5.60
   6 -13  -1   22.60    7.80
   6 -13  -1   42.60    4.80
   6 -13  -1   25.70    6.30
  -6  13   1   39.00    4.80
  -6  13   1   38.60    6.10
   5 -13  -1   11.00    7.10
   5 -13  -1    2.70    5.70
   5 -13  -1    5.60    4.90
   5 -13  -1    6.40    4.00
  -5  13   1    6.90    3.50
  -5  13   1   15.60    4.80
   4 -13  -1    3.10    4.00
   4 -13  -1    8.30    4.60
   4 -13  -1    3.10    6.30
   4 -13  -1    2.10    6.50
  -4  13   1    3.30    3.20
  -4  13   1    1.60    4.20
   3 -13  -1   54.49    6.00
   3 -13  -1   63.49    8.30
   3 -13  -1   54.79    8.50
  -3  13   1   59.09    6.50
  -3  13   1   52.79    6.90
  -3  13   1   54.59    5.80
   2 -13  -1   80.59   10.80
   2 -13  -1   94.89    8.70
   2 -13  -1   91.89   10.60
  -2  13   1   90.89    7.70
  -2  13   1   90.09    8.50
  -2  13   1   89.49    6.60
   1 -13  -1   40.40    3.80
   1 -13  -1   36.70    7.10
   1 -13  -1   47.40    7.10
   1 -13  -1   47.70    6.40
  -1  13   1   50.19    6.50
  -1  13   1   46.00    5.90
  -1  13   1   39.50    5.60
   0 -13  -1    3.50    5.40
   0 -13  -1    1.70    3.90
   0 -13  -1    2.90    5.80
   0 -13  -1    0.40    3.20
   0  13   1   -0.60    4.10
   0  13   1   -3.00    3.60
   0  13   1    3.60    3.40
  -1 -13  -1   84.69   10.50
  -1 -13  -1   83.19    7.60
  -1 -13  -1   90.79   10.60
  -1 -13  -1   89.19    8.90
   1  13   1   90.69    7.30
   1  13   1   88.19    8.70
   1  13   1   93.39    8.00
  -2 -13  -1   97.09   11.50
  -2 -13  -1  119.49    9.30
  -2 -13  -1  113.39   10.20
  -2 -13  -1  119.59   10.70
   2  13   1  111.39    8.70
   2  13   1  121.49    9.10
   2  13   1  124.09    8.30
  -3 -13  -1   45.10    6.70
  -3 -13  -1   47.50    7.50
  -3 -13  -1   56.49    7.80
  -3 -13  -1   65.29    9.20
   3  13   1   45.80    6.30
   3  13   1   68.79    8.00
   3  13   1   63.09    6.40
  -4 -13  -1   19.30    5.60
  -4 -13  -1   22.80    6.40
  -4 -13  -1   32.10    7.10
  -4 -13  -1   15.30    6.00
   4  13   1   23.10    5.60
   4  13   1   22.50    4.20
   4  13   1   14.60    4.90
  -5 -13  -1    3.80    6.90
  -5 -13  -1    2.70    6.00
  -5 -13  -1    0.50    5.50
   5  13   1   15.40    5.50
   5  13   1    2.60    4.80
  -6 -13  -1   42.50    7.30
  -6 -13  -1   39.10    7.60
   6  13   1   35.60    7.00
   6  13   1   42.90    7.00
  -7 -13  -1    9.00    6.70
   7  13   1   17.00    6.50
   7  13   1   15.50    6.50
   7  13   1    9.80    3.80
  -8 -13  -1   12.90    7.50
   8  13   1   15.00    7.30
   8  13   1    2.70    6.30
   8  13   1   12.10    4.20
  -9 -13  -1   30.40    9.60
   9  13   1   25.70    8.40
   9  13   1   49.40    8.90
   8 -14  -1   51.69    9.30
  -8  14   1   54.49    6.50
   7 -14  -1   30.20    7.70
  -7  14   1   38.30    5.50
  -7  14   1   29.10    6.90
   6 -14  -1    3.80    4.20
   6 -14  -1    7.10    6.00
   6 -14  -1    9.80    7.60
  -6  14   1   -2.80    4.10
  -6  14   1    3.90    5.50
   5 -14  -1    0.10    5.30
   5 -14  -1    6.10    4.70
   5 -14  -1    7.30    8.00
  -5  14   1    4.10    4.00
  -5  14   1    5.80    5.20
   4 -14  -1   89.59   10.00
   4 -14  -1   72.39    8.60
  -4  14   1   72.59    7.50
  -4  14   1   73.89    7.10
   3 -14  -1   16.40    7.50
   3 -14  -1   22.30    5.40
  -3  14   1   17.50    4.20
  -3  14   1   21.00    5.10
  -3  14   1   18.60    4.20
   2 -14  -1   97.39   10.30
   2 -14  -1   86.09    9.40
   2 -14  -1  128.19   12.00
  -2  14   1   94.09    9.20
  -2  14   1  102.59    7.50
  -2  14   1  117.09    8.70
   1 -14  -1  111.89   12.90
   1 -14  -1  146.19   10.80
  -1  14   1  123.39    9.20
  -1  14   1  139.89   10.50
  -1  14   1  140.79    8.10
   0 -14  -1   30.60    7.60
   0 -14  -1   34.30    6.30
   0 -14  -1   22.90    7.80
   0 -14  -1   35.90    4.50
   0  14   1   36.00    6.10
   0  14   1   28.10    4.80
   0  14   1   18.90    5.20
  -1 -14  -1   52.49    7.30
  -1 -14  -1   53.29    8.60
  -1 -14  -1   47.90    8.10
  -1 -14  -1   56.69    6.30
   1  14   1   56.49    5.80
   1  14   1   53.59    6.60
  -2 -14  -1    8.60    5.50
  -2 -14  -1   12.10    5.50
  -2 -14  -1    0.40    6.20
   2  14   1   -2.70    4.30
   2  14   1    1.70    5.30
   2  14   1    3.80    3.50
  -3 -14  -1   -0.40    6.70
  -3 -14  -1   -7.20    6.20
  -3 -14  -1   -9.60    5.00
   3  14   1   -2.10    4.70
   3  14   1   -1.40    5.00
  -4 -14  -1    3.20    5.60
  -4 -14  -1   -9.00    6.80
  -4 -14  -1    5.30    7.10
   4  14   1   -4.90    5.00
   4  14   1    3.00    5.10
  -5 -14  -1    1.50    7.10
  -5 -14  -1    6.30    7.70
  -5 -14  -1    6.30    6.20
   5  14   1    9.30    6.00
   5  14   1    0.10    6.00
  -6 -14  -1   12.40    7.10
   6  14   1   12.60    6.70
   6  14   1   19.10    7.00
  -7 -14  -1    2.40    6.80
   7  14   1   -6.10    6.50
   7  14   1   10.70    4.20
   7  14   1    7.70    7.00
  -8 -14  -1   23.20    9.00
   8  14   1   26.60    8.30
   8  14   1   10.40    8.00
   8  14   1   13.90    4.40
   8 -15  -1    5.90    8.50
   7 -15  -1   -0.50    7.00
  -7  15   1   -2.70    6.30
   6 -15  -1   11.40    4.80
  -6  15   1   13.50    4.70
  -6  15   1    8.10    6.50
   5 -15  -1   25.50    8.60
   5 -15  -1   31.80    6.20
  -5  15   1   35.60    5.50
  -5  15   1   36.20    7.00
   4 -15  -1   68.19    9.70
   4 -15  -1   49.99    7.00
  -4  15   1   61.59    7.70
  -4  15   1   64.89    7.90
   3 -15  -1   29.80    6.40
   3 -15  -1   22.00    8.40
  -3  15   1   31.10    6.50
  -3  15   1   33.20    5.10
   2 -15  -1   40.30    6.90
   2 -15  -1   29.50    8.50
  -2  15   1   41.50    5.30
  -2  15   1   35.80    6.80
   1 -15  -1   10.10    5.80
  -1  15   1    6.90    5.80
  -1  15   1   15.70    5.00
   0 -15  -1    1.20    4.80
   0 -15  -1    0.30    5.40
   0  15   1   10.00    5.30
   0  15   1   -2.10    4.40
  -1 -15  -1   -0.40    5.40
  -1 -15  -1   -1.20    5.60
  -1 -15  -1   -0.30    3.50
   1  15   1   -4.70    5.00
  -2 -15  -1   40.80    8.30
  -2 -15  -1   45.70    8.10
  -2 -15  -1   38.20    6.70
   2  15   1   44.70    6.40
   2  15   1   37.80    6.60
  -3 -15  -1   33.90    7.30
  -3 -15  -1   35.70    9.20
  -3 -15  -1   34.50    7.60
   3  15   1   60.29    8.50
   3  15   1   42.40    6.70
  -4 -15  -1   58.19    9.10
  -4 -15  -1   42.20    9.40
  -4 -15  -1   44.80    8.20
   4  15   1   58.19    8.60
   4  15   1   54.99    7.80
  -5 -15  -1   20.80    8.60
  -5 -15  -1    9.80    7.10
   5  15   1    3.80    6.70
   5  15   1    1.30    6.90
  -6 -15  -1   10.80    8.20
   6  15   1    9.70    7.40
   6  15   1   -7.10    6.50
  -7 -15  -1    1.90    8.20
   7  15   1    7.50    8.30
   7  15   1    8.80    4.80
   7  15   1    0.40    6.90
  -6  16   1   11.40    7.40
   5 -16  -1    0.60    5.90
  -5  16   1   -0.20    6.50
   4 -16  -1    0.80    6.20
  -4  16   1   -3.10    6.30
   3 -16  -1    8.70    6.40
  -3  16   1   11.20    6.70
   2 -16  -1   -6.50    5.90
  -2  16   1    2.80    4.80
  -2  16   1   -0.90    5.80
   1 -16  -1   43.70    7.70
  -1  16   1   23.90    6.80
  -1  16   1   31.80    5.60
   0 -16  -1   -5.10    6.00
   0  16   1    0.10    5.70
   0  16   1   -1.70    5.00
  -1 -16  -1    1.30    6.30
   1  16   1    8.80    6.50
   1  16   1   -8.40    5.20
  -2 -16  -1   -7.90    6.40
   2  16   1   -4.60    5.70
   2  16   1   -8.20    6.30
  -3 -16  -1    3.00    7.10
   3  16   1    0.20    6.60
   3  16   1    1.50    6.30
  -4 -16  -1    2.60    7.30
   4  16   1   -1.10    6.40
   4  16   1   -8.50    6.80
  -5 -16  -1    8.10    8.30
   5  16   1   18.30    7.80
   5  16   1   -1.10    7.30
   5 -17  -1   12.50    6.70
  -5  17   1    4.70    7.90
   4 -17  -1   44.20    8.60
   3 -17  -1   17.50    7.90
  -3  17   1   18.30    7.40
   2 -17  -1   -3.50    7.10
  -2  17   1    3.50    7.00
   1 -17  -1   -1.80    6.90
  -1  17   1   10.30    7.00
   0 -17  -1   41.00    8.80
   0  17   1   48.50    8.70
  -1 -17  -1   11.30    7.30
   1  17   1   22.10    7.90
  -2 -17  -1    0.00    7.50
   2  17   1    6.40    6.80
  -3 -17  -1   -2.30    7.90
   3  17   1   11.00    7.50
  -4 -17  -1   -2.40    8.60
   4  17   1  -11.10    7.20
   2 -18  -1   -5.10    7.90
  -2  18   1  -15.00    7.70
   1 -18  -1   -5.00    7.70
  -1  18   1   10.40    8.00
   0 -18  -1   17.90    8.70
   0  18   1    8.40    8.00
  -1 -18  -1   -0.90    8.10
   1  18   1   13.60    8.30
   0  17  -2   -6.70    6.90
   0 -17   2    1.60    7.60
  -1  17  -2    9.30    7.90
   1 -17   2    7.40    7.80
  -2  17  -2    0.50    7.90
   2 -17   2   16.30    7.80
   3  16  -2    8.60    7.80
  -3 -16   2   12.10    8.10
   2  16  -2   31.60    7.40
  -2 -16   2   23.80    7.90
   1  16  -2   19.50    7.20
  -1 -16   2    5.90    7.40
   0  16  -2   28.70    7.60
   0 -16   2   23.90    7.80
  -1  16  -2    1.80    6.70
   1 -16   2   20.60    7.30
  -2  16  -2   23.40    7.20
   2 -16   2    5.50    7.00
  -3  16  -2    8.30    6.70
   3 -16   2   17.80    7.10
  -4  16  -2   25.80    7.90
   4 -16   2   40.00    7.70
  -5  16  -2   30.40    7.40
   5  15  -2   -3.50    6.90
  -5 -15   2    0.20    8.00
   4  15  -2   -3.10    6.40
  -4 -15   2   -1.30    7.50
   3  15  -2    0.30    6.30
  -3 -15   2   -2.20    6.40
   2  15  -2   -5.10    6.00
  -2 -15   2   -5.60    6.40
   1  15  -2   11.30    6.50
  -1 -15   2    4.20    6.20
   0  15  -2    5.50    5.80
   0 -15   2    2.90    6.20
  -1  15  -2   -2.90    5.50
   1 -15   2   14.00    6.40
  -2  15  -2    1.30    5.60
   2 -15   2   -7.50    5.50
  -3  15  -2   -6.40    5.40
   3 -15   2   -1.60    5.50
   3 -15   2   25.30    7.90
  -4  15  -2   22.20    6.50
   4 -15   2    0.40    8.00
   4 -15   2   12.10    5.80
  -5  15  -2   53.59    7.50
  -6  15  -2    1.00    5.90
   6 -15   2   -1.10    5.30
   7 -15   2   -1.40    4.60
   6  14  -2    0.20    6.70
   6  14  -2    1.50    6.70
   6  14  -2    3.20    4.60
  -6 -14   2    6.10    7.40
   5  14  -2   14.50    6.10
   5  14  -2   11.40    6.20
  -5 -14   2    1.00    7.10
   4  14  -2    6.00    5.90
   4  14  -2   -4.00    5.00
  -4 -14   2   -3.70    6.10
  -4 -14   2    1.40    6.50
   3  14  -2    1.60    4.60
   3  14  -2    0.20    5.60
  -3 -14   2    6.30    6.00
  -3 -14   2   -4.50    6.40
   2  14  -2   54.89    5.80
   2  14  -2   52.39    7.50
  -2 -14   2   54.59    8.00
  -2 -14   2   54.59    7.20
   1  14  -2   63.09    7.20
   1  14  -2   62.69    7.60
  -1 -14   2   51.79    7.60
  -1 -14   2   66.49    7.90
   0  14  -2    6.80    5.00
   0  14  -2    4.70    5.00
   0 -14   2   13.80    5.90
   0 -14   2   -2.10    5.00
   0 -14   2   -0.30    2.60
  -1  14  -2    0.20    3.50
  -1  14  -2   10.50    5.10
   1 -14   2   -1.40    4.90
   1 -14   2    2.90    7.00
  -2  14  -2   47.00    7.00
   2 -14   2   46.50    7.20
   2 -14   2   66.29    9.20
  -3  14  -2    8.80    5.30
   3 -14   2   14.40    7.50
   3 -14   2    8.20    5.10
  -4  14  -2   10.80    5.40
   4 -14   2    7.20    4.90
   4 -14   2   11.20    7.20
  -5  14  -2    6.40    5.60
   5 -14   2    8.50    7.00
   5 -14   2    5.20    5.20
  -6  14  -2    5.50    5.50
   6 -14   2    8.70    5.20
   7 -14   2    7.20    4.90
   7  13  -2    6.50    6.40
   7  13  -2    5.70    6.90
   7  13  -2    7.40    5.10
  -7 -13   2   -8.20    7.20
   6  13  -2   12.10    4.40
   6  13  -2    9.90    6.50
   6  13  -2   13.20    6.40
  -6 -13   2   13.70    7.10
   5  13  -2    7.60    5.30
   5  13  -2   -6.20    5.20
  -5 -13   2    9.60    6.70
   4  13  -2    2.50    5.40
   4  13  -2    1.30    4.80
  -4 -13   2    4.10    6.90
  -4 -13   2   -2.70    5.40
   3  13  -2   20.60    5.50
   3  13  -2   18.80    5.00
  -3 -13   2   10.70    5.60
  -3 -13   2   26.00    6.80
  -3 -13   2   18.80    6.90
   2  13  -2   86.69    9.50
   2  13  -2   90.99    7.70
   2  13  -2  102.39    8.00
  -2 -13   2  101.49   11.30
  -2 -13   2   76.19   10.00
  -2 -13   2   95.39    9.80
   1  13  -2   31.90    5.00
   1  13  -2   37.40    5.80
   1  13  -2   28.90    5.80
  -1 -13   2   37.10    7.50
  -1 -13   2   33.90    7.50
  -1 -13   2   31.30    6.50
  -1 -13   2   43.00    5.80
   0  13  -2   49.10    6.70
   0  13  -2   48.50    6.10
   0 -13   2   31.80    6.10
   0 -13   2   51.39    8.10
   0 -13   2   34.50    7.70
   0 -13   2   42.80    5.00
  -1  13  -2   14.40    4.70
  -1  13  -2    6.80    4.60
   1 -13   2   10.30    6.20
   1 -13   2    7.00    3.10
   1 -13   2   -0.80    6.40
   1 -13   2    0.90    4.70
  -2  13  -2    9.30    4.30
  -2  13  -2    1.20    4.40
   2 -13   2    0.80    1.70
   2 -13   2   11.00    6.60
   2 -13   2    3.00    5.90
   2 -13   2    4.90    4.60
  -3  13  -2  110.79    9.10
  -3  13  -2  115.19    9.00
   3 -13   2  110.59    9.40
   3 -13   2  125.29   11.10
  -4  13  -2   51.99    6.70
  -4  13  -2   59.49    6.40
   4 -13   2   43.40    5.90
   4 -13   2   44.40    7.40
  -5  13  -2   14.30    4.80
   5 -13   2    6.10    6.30
   5 -13   2   17.30    4.60
  -6  13  -2   52.79    6.40
   6 -13   2   58.59    7.60
  -7  13  -2   22.70    5.30
   7 -13   2   23.20    5.20
   8  12  -2    2.80    7.20
   8  12  -2   -2.80    5.90
   8  12  -2    6.30    4.70
  -8 -12   2   13.70    7.90
   7  12  -2   61.59    6.50
   7  12  -2   60.59    8.30
   7  12  -2   46.80    7.50
  -7 -12   2   53.79    8.90
   6  12  -2   21.90    6.10
   6  12  -2   18.10    6.10
   6  12  -2   24.80    4.30
  -6 -12   2   13.60    6.90
   5  12  -2   13.90    5.30
   5  12  -2   12.60    5.20
  -5 -12   2   17.50    6.60
   4  12  -2   24.80    5.80
   3  12  -2   25.20    4.70
   3  12  -2   32.80    5.80
   3  12  -2   23.90    5.30
  -3 -12   2   36.80    6.80
  -3 -12   2   24.60    5.90
  -3 -12   2   23.40    6.20
  -3 -12   2   18.80    6.50
   2  12  -2   19.20    4.00
   2  12  -2   18.80    4.90
   2  12  -2   17.70    5.00
  -2 -12   2    8.80    5.80
  -2 -12   2    9.60    6.00
  -2 -12   2   10.20    4.90
  -2 -12   2   15.50    5.30
   1  12  -2  139.19    7.90
   1  12  -2  122.89    9.20
   1  12  -2  109.99    8.10
  -1 -12   2  111.79   10.80
  -1 -12   2  109.99    9.30
  -1 -12   2  127.69    8.50
  -1 -12   2  118.99   10.70
   0  12  -2   46.60    5.70
   0  12  -2   40.40    5.70
   0 -12   2   33.30    6.10
   0 -12   2   40.00    6.70
   0 -12   2   55.99    8.20
   0 -12   2   51.59    6.00
  -1  12  -2   22.00    4.60
  -1  12  -2   28.70    4.80
   1 -12   2   20.80    5.80
   1 -12   2   33.00    5.60
   1 -12   2   29.60    6.80
   1 -12   2   27.10    3.40
  -2  12  -2   94.59    7.90
  -2  12  -2   85.99    7.40
   2 -12   2  100.49    9.70
   2 -12   2   84.79   10.40
   2 -12   2   89.49    4.20
   2 -12   2   97.89    8.30
  -3  12  -2    0.40    3.80
  -3  12  -2    2.00    3.90
   3 -12   2   -3.80    3.60
   3 -12   2    5.20    5.30
   3 -12   2    4.90    5.90
  -4  12  -2    5.00    4.00
  -4  12  -2    6.80    4.10
   4 -12   2   11.20    4.00
   4 -12   2   11.20    7.10
   4 -12   2    8.50    5.50
  -5  12  -2   60.09    7.50
  -5  12  -2   56.09    5.70
   5 -12   2   59.19    7.10
   5 -12   2   63.69    7.40
   5 -12   2   40.80    7.70
  -6  12  -2    2.60    4.00
   6 -12   2   -0.30    5.10
   6 -12   2    3.40    5.30
   6 -12   2    3.70    3.50
  -7  12  -2   -3.10    4.10
  -7  12  -2   -3.30    3.20
   7 -12   2    2.20    3.80
  -8  12  -2    5.30    3.70
   8 -12   2   -3.30    3.30
   8 -12   2    1.00    6.20
   9 -12   2    8.20    6.70
  10 -12   2   45.00    9.40
   9  11  -2   -4.30    5.90
   9  11  -2    6.70    7.60
   9  11  -2    2.10    5.10
  -9 -11   2    2.30    7.80
   8  11  -2   -1.10    5.30
   8  11  -2   -0.90    6.30
   8  11  -2    2.90    4.30
  -8 -11   2   -3.60    7.00
   7  11  -2    3.20    5.20
   7  11  -2   -4.20    3.40
   7  11  -2    3.20    5.40
  -7 -11   2    5.70    6.20
   6  11  -2   11.60    5.10
   6  11  -2    4.30    5.10
   6  11  -2    3.00    3.30
  -6 -11   2    8.90    5.80
   5  11  -2   15.10    4.20
   5  11  -2   15.80    4.50
  -5 -11   2   18.80    6.70
  -5 -11   2   12.40    5.60
   4  11  -2   17.30    5.00
   4  11  -2    3.90    4.20
   4  11  -2    9.00    4.10
  -4 -11   2    7.30    5.10
  -4 -11   2    7.50    5.30
  -4 -11   2    2.90    5.50
   3  11  -2   16.30    4.00
   3  11  -2   15.90    4.70
   3  11  -2   15.10    4.40
  -3 -11   2   23.10    5.50
  -3 -11   2   15.60    5.20
  -3 -11   2   26.20    5.70
  -3 -11   2   10.40    5.20
   2  11  -2   -0.20    3.30
   2  11  -2    5.80    3.90
   2  11  -2    2.50    3.60
  -2 -11   2    6.70    4.70
  -2 -11   2    1.30    4.00
  -2 -11   2    0.90    4.70
  -2 -11   2    5.20    3.90
   1  11  -2  348.47   12.60
   1  11  -2  343.67   13.30
  -1 -11   2  353.26   14.00
  -1 -11   2  339.87   14.60
  -1 -11   2  361.06   12.40
  -1 -11   2  372.76   14.80
   0  11  -2  456.45   14.60
   0  11  -2  474.75   15.40
   0 -11   2  466.45   17.00
   0 -11   2  464.25   16.70
   0 -11   2  475.65   13.50
   0 -11   2  450.05   15.90
  -1  11  -2  479.75   15.30
  -1  11  -2  470.75   14.60
   1 -11   2  469.95   15.90
   1 -11   2  452.35   12.50
   1 -11   2  486.15   17.60
   1 -11   2  462.55   16.60
  -2  11  -2  368.76   12.40
  -2  11  -2  376.36   12.90
   2 -11   2  354.16   13.30
   2 -11   2  383.16   15.60
   2 -11   2  347.97    9.40
   2 -11   2  378.96   14.50
  -3  11  -2   30.60    4.40
  -3  11  -2   32.10    4.60
   3 -11   2   34.30    4.70
   3 -11   2   36.30    5.80
   3 -11   2   32.00    6.30
  -4  11  -2   66.99    6.50
  -4  11  -2   71.99    6.50
   4 -11   2   83.99    9.80
   4 -11   2   83.89    8.50
   4 -11   2   78.59    6.70
  -5  11  -2   51.09    5.10
   5 -11   2   34.90    7.20
   5 -11   2   61.99    6.20
   5 -11   2   57.89    6.60
  -6  11  -2    1.10    3.50
  -6  11  -2   11.60    3.20
   6 -11   2    4.70    4.80
   6 -11   2    3.40    3.20
   6 -11   2   -0.40    6.50
  -7  11  -2   56.99    5.20
  -7  11  -2   72.79    5.60
   7 -11   2   61.59    7.60
   7 -11   2   64.89    6.20
   7 -11   2   78.89    8.00
   7 -11   2   49.00    8.90
   8 -11   2  105.49   11.30
   8 -11   2   86.89    6.20
   9 -11   2   10.40    6.30
  10 -11   2   27.20    8.00
  11 -11   2    5.70    8.00
   9  10  -2   36.90    8.10
   9  10  -2   31.80    5.50
   9  10  -2   24.40    6.30
  -9 -10   2   35.90    8.40
   8  10  -2   17.40    5.70
   8  10  -2   21.50    4.50
   8  10  -2   16.20    6.30
  -8 -10   2   13.90    6.60
   7  10  -2   -1.40    4.50
   7  10  -2    4.30    4.80
   7  10  -2    6.50    3.40
  -7 -10   2    3.60    5.80
   6  10  -2   21.40    5.30
   6  10  -2   20.50    4.90
   6  10  -2   19.60    3.70
  -6 -10   2   26.90    6.20
  -6 -10   2    7.40    7.00
   5  10  -2   54.39    6.40
   5  10  -2   47.90    6.00
   5  10  -2   54.69    6.80
  -5 -10   2   56.99    6.90
  -5 -10   2   73.09    9.90
  -5 -10   2   51.89    7.20
   4  10  -2    2.60    3.50
   4  10  -2    7.50    3.60
   4  10  -2    9.50    4.40
  -4 -10   2    7.80    4.90
  -4 -10   2   -0.10    4.70
  -4 -10   2    1.90    4.20
   3  10  -2  200.98    9.90
   3  10  -2  190.48    8.50
   3  10  -2  182.88    9.00
  -3 -10   2  180.38   10.00
  -3 -10   2  182.98   10.20
  -3 -10   2  186.68   10.50
  -3 -10   2  191.08   11.00
   2  10  -2   94.79    6.70
   2  10  -2   99.89    7.70
   2  10  -2  100.69    6.70
  -2 -10   2   89.59    7.30
  -2 -10   2   91.69    8.10
  -2 -10   2   87.79    7.80
  -2 -10   2   97.59    8.40
   1  10  -2    9.00    3.30
   1  10  -2    6.30    3.40
  -1 -10   2    7.40    4.40
  -1 -10   2    6.80    3.60
  -1 -10   2   13.00    3.60
  -1 -10   2   13.40    4.20
   0  10  -2  366.56   12.50
   0  10  -2  363.56   12.00
   0 -10   2  342.47   10.90
   0 -10   2  370.06   13.90
   0 -10   2  369.16   14.10
   0 -10   2  353.86   13.00
  -1  10  -2   55.69    5.30
  -1  10  -2   59.19    6.00
   1 -10   2   70.99    8.00
   1 -10   2   58.69    6.40
   1 -10   2   57.59    4.00
   1 -10   2   61.89    7.10
  -2  10  -2  127.89    7.30
  -2  10  -2  120.99    6.80
   2 -10   2  135.49    8.40
   2 -10   2  125.49    7.40
   2 -10   2  121.69    9.20
   2 -10   2  121.29    4.40
  -3  10  -2    7.60    3.00
  -3  10  -2    3.50    3.00
   3 -10   2    3.30    3.80
   3 -10   2    3.00    4.10
   3 -10   2    5.70    2.90
  -4  10  -2   37.80    4.30
   4 -10   2   32.00    6.20
   4 -10   2   34.30    5.20
   4 -10   2   27.80    3.90
  -5  10  -2  150.98    7.50
   5 -10   2  147.69    8.50
   5 -10   2  143.39    7.20
   5 -10   2  139.69   10.90
  -6  10  -2  291.47   10.70
  -6  10  -2  331.57    9.40
   6 -10   2  294.27   13.30
   6 -10   2  294.57   10.50
   6 -10   2  297.07   14.90
   6 -10   2  332.97   11.80
  -7  10  -2  178.78    8.50
   7 -10   2  176.48    8.80
   7 -10   2  178.08    7.80
   7 -10   2  166.58   13.20
   7 -10   2  171.68   11.30
   8 -10   2   -1.30    2.70
   8 -10   2    1.70    6.80
   8 -10   2    5.40    4.90
   9 -10   2   18.80    8.30
   9 -10   2   18.90    6.30
  10 -10   2   11.20    6.80
  10 -10   2   -1.00    6.30
  11 -10   2   20.10    8.40
  10   9  -2   51.19    8.10
  10   9  -2   65.29    6.90
 -10  -9   2   66.49    9.40
   9   9  -2    2.80    5.50
   9   9  -2   -1.00    4.00
   9   9  -2   -1.60    6.20
  -9  -9   2   -7.90    6.00
   8   9  -2    2.50    4.50
   8   9  -2    4.80    3.50
   8   9  -2    0.00    5.00
  -8  -9   2    6.00    5.80
   7   9  -2   18.10    4.90
   7   9  -2    8.40    4.60
  -7  -9   2   17.20    5.50
  -7  -9   2    3.60    4.60
  -7  -9   2    2.20    4.40
   6   9  -2    3.20    3.90
   6   9  -2    0.70    4.10
   6   9  -2   -4.60    3.40
   6   9  -2   -1.90    2.40
  -6  -9   2    0.00    4.50
  -6  -9   2    2.80    4.90
  -6  -9   2   -0.80    5.70
   5   9  -2    3.00    3.30
   5   9  -2    6.30    3.60
   5   9  -2    0.90    3.70
  -5  -9   2   -5.20    4.40
  -5  -9   2    9.00    4.70
  -5  -9   2   -0.30    3.80
   4   9  -2  293.57   12.10
   4   9  -2  305.97   11.70
   4   9  -2  328.47   11.40
  -4  -9   2  300.37   13.20
  -4  -9   2  309.07   13.40
  -4  -9   2  333.77   13.10
   3   9  -2  380.56   12.80
   3   9  -2  389.86   12.20
   3   9  -2  383.16   13.20
  -3  -9   2  410.36   14.20
  -3  -9   2  388.86   14.10
  -3  -9   2  396.06   13.40
  -3  -9   2  372.66   14.30
   2   9  -2   10.90    3.20
   2   9  -2    7.20    3.30
  -2  -9   2   11.00    3.90
  -2  -9   2   13.00    3.80
  -2  -9   2    9.00    3.70
  -2  -9   2   12.30    3.70
   1   9  -2   16.60    3.20
   1   9  -2   13.90    3.50
  -1  -9   2   20.50    4.40
  -1  -9   2   20.10    3.50
  -1  -9   2   19.60    4.30
   0   9  -2  192.78    7.90
   0   9  -2  189.98    8.60
   0  -9   2  198.98    7.40
   0  -9   2  202.38    9.00
   0  -9   2  204.38    9.60
   0  -9   2  186.08    9.70
  -1   9  -2  480.05   13.60
  -1   9  -2  485.25   14.10
   1  -9   2  416.26   14.60
   1  -9   2  485.85   16.00
   1  -9   2  490.25   14.90
   1  -9   2  475.75   12.10
  -2   9  -2   44.90    4.50
  -2   9  -2   55.59    5.10
   2  -9   2   52.09    2.80
   2  -9   2   62.59    7.00
   2  -9   2   47.00    6.20
   2  -9   2   52.49    5.40
  -3   9  -2   53.39    4.60
  -3   9  -2   50.09    5.10
   3  -9   2   52.99    6.80
   3  -9   2   55.29    5.10
   3  -9   2   44.70    5.70
  -4   9  -2  182.88    7.90
   4  -9   2  197.28    8.70
   4  -9   2  182.78   10.50
   4  -9   2  191.28    7.90
  -5   9  -2   15.30    3.50
   5  -9   2    5.40    4.40
   5  -9   2    8.60    3.70
   5  -9   2   10.70    2.90
   5  -9   2   12.30    3.60
   6  -9   2  133.79    6.40
   6  -9   2  131.69   10.20
   6  -9   2  141.39    7.30
   6  -9   2  128.29    8.90
   7  -9   2    1.10    3.40
   7  -9   2    3.10    5.80
   7  -9   2   -4.20    3.60
   7  -9   2   -0.50    2.40
   8  -9   2   -1.80    3.10
   8  -9   2   -2.70    6.00
   8  -9   2   -3.40    2.60
   8  -9   2    0.00    4.30
   9  -9   2    1.00    7.10
   9  -9   2   -8.40    4.50
  10  -9   2    9.20    6.00
  10  -9   2    9.90    8.00
  11  -9   2   -3.40    6.80
  12  -9   2   13.70    8.60
  10   8  -2   50.89    6.20
  10   8  -2   54.69    7.40
 -10  -8   2   39.60    7.80
   9   8  -2   33.70    6.20
   9   8  -2   26.60    4.80
   9   8  -2   23.90    6.60
  -9  -8   2   38.50    7.20
   8   8  -2    9.90    4.80
   8   8  -2   11.90    5.20
   8   8  -2   12.10    3.70
  -8  -8   2    0.70    4.10
  -8  -8   2    8.50    5.60
   7   8  -2   30.80    5.40
   7   8  -2   24.00    4.50
   7   8  -2   25.20    5.10
   7   8  -2   32.40    4.00
  -7  -8   2   24.60    5.90
  -7  -8   2   25.80    7.10
  -7  -8   2   31.80    5.90
   6   8  -2    8.80    2.70
   6   8  -2   12.00    4.20
   6   8  -2    9.40    3.90
   6   8  -2   15.60    4.10
  -6  -8   2   10.90    4.20
  -6  -8   2    5.80    4.70
  -6  -8   2   10.90    5.50
   5   8  -2    7.60    3.60
   5   8  -2    3.10    3.30
   5   8  -2    2.10    3.20
  -5  -8   2    5.80    3.90
  -5  -8   2    2.60    4.20
  -5  -8   2    5.10    4.70
   4   8  -2   40.40    5.00
   4   8  -2   45.00    5.40
   4   8  -2   38.30    4.40
  -4  -8   2   36.90    5.30
  -4  -8   2   39.20    5.60
  -4  -8   2   32.70    5.40
   3   8  -2   44.80    4.80
   3   8  -2   43.50    5.20
   3   8  -2   33.50    4.30
  -3  -8   2   37.70    5.10
  -3  -8   2   43.80    4.90
  -3  -8   2   34.10    4.90
  -3  -8   2   46.70    5.70
   2   8  -2   42.70    4.50
   2   8  -2   35.60    4.10
  -2  -8   2   51.29    5.30
  -2  -8   2   38.50    4.60
  -2  -8   2   46.50    5.80
  -2  -8   2   52.19    5.40
   1   8  -2    3.90    2.50
   1   8  -2    2.80    2.20
  -1  -8   2    9.40    2.80
  -1  -8   2    3.00    3.00
  -1  -8   2    1.90    2.70
  -1  -8   2    6.10    3.00
   0   8  -2  575.74   15.30
   0   8  -2  579.64   15.90
   0  -8   2  568.04   14.80
   0  -8   2  577.24   16.80
   0  -8   2  582.64   17.10
   0  -8   2  577.74   16.50
  -1   8  -2 1301.37   30.50
  -1   8  -2 1320.57   30.10
   1  -8   2 1313.57   31.50
   1  -8   2 1265.27   28.70
   1  -8   2 1306.77   31.20
   1  -8   2 1305.37   32.20
  -2   8  -2  151.38    6.40
  -2   8  -2  157.88    6.90
   2  -8   2  157.58    8.40
   2  -8   2  153.38    7.00
   2  -8   2  147.39    4.60
   2  -8   2  159.78    7.50
  -3   8  -2   28.30    3.60
   3  -8   2   28.70    3.80
   3  -8   2   28.40    4.50
   3  -8   2   25.60    3.50
   4  -8   2   33.60    4.40
   4  -8   2   36.10    4.30
   4  -8   2   40.20    4.20
   4  -8   2   26.90    4.80
   5  -8   2 1015.70   24.80
   5  -8   2 1015.40   26.90
   5  -8   2 1059.09   28.00
   5  -8   2 1052.19   24.60
   6  -8   2  207.28   10.10
   6  -8   2  197.68    7.90
   6  -8   2  212.58   11.10
   6  -8   2  209.78    7.60
   7  -8   2   59.19    7.20
   7  -8   2   57.99    6.50
   7  -8   2   57.09    4.60
   7  -8   2   49.40    5.00
   8  -8   2   82.79    8.60
   8  -8   2   90.49   10.20
   8  -8   2   89.09    5.20
   8  -8   2   81.59    6.10
   9  -8   2  144.49   11.10
   9  -8   2  151.18   12.20
  10  -8   2    3.80    7.00
  10  -8   2   -4.10    5.20
  11  -8   2    8.60    6.50
  12  -8   2   21.30    8.70
  11   7  -2   16.20    5.30
  11   7  -2    6.70    5.70
 -11  -7   2   -3.30    6.80
  10   7  -2    0.00    5.20
  10   7  -2    1.40    4.00
 -10  -7   2   -0.90    5.80
   9   7  -2   30.10    4.60
   9   7  -2   24.00    5.30
  -9  -7   2   25.70    6.10
   8   7  -2    6.70    4.00
   8   7  -2   13.10    5.10
   8   7  -2    2.20    3.50
   8   7  -2    9.90    3.20
  -8  -7   2    8.40    4.80
  -8  -7   2   10.00    4.80
  -8  -7   2   12.00    5.60
   7   7  -2    8.10    2.70
   7   7  -2   13.40    4.70
   7   7  -2   13.60    4.30
   7   7  -2   10.00    3.60
  -7  -7   2   16.20    5.00
  -7  -7   2   14.20    4.60
  -7  -7   2   10.90    5.90
   6   7  -2  217.68   10.00
   6   7  -2  213.48    9.80
   6   7  -2  231.88   10.00
   6   7  -2  224.38    8.30
  -6  -7   2  213.78   10.70
  -6  -7   2  210.38   10.40
  -6  -7   2  210.48   12.00
   5   7  -2 1782.92   40.20
   5   7  -2 1796.92   42.10
   5   7  -2 1798.62   41.70
   5   7  -2 1774.82   41.90
  -5  -7   2 1802.12   43.90
  -5  -7   2 1834.32   43.50
  -5  -7   2 1813.32   42.90
   4   7  -2  450.95   13.20
   4   7  -2  433.56   13.20
   4   7  -2  408.86   13.40
  -4  -7   2  422.46   14.10
  -4  -7   2  425.56   14.40
  -4  -7   2  427.26   14.70
   3   7  -2   -2.20    2.00
   3   7  -2    0.50    2.10
   3   7  -2    3.10    2.60
  -3  -7   2    7.00    3.00
  -3  -7   2   -0.70    2.50
  -3  -7   2    1.70    2.80
   2   7  -2   23.30    3.20
   2   7  -2   27.40    3.50
  -2  -7   2   19.90    3.80
  -2  -7   2   23.10    3.50
  -2  -7   2   21.50    3.50
  -2  -7   2   25.70    3.50
   1   7  -2  123.59    6.30
   1   7  -2  110.69    5.40
  -1  -7   2  131.49    6.90
  -1  -7   2  118.69    6.50
  -1  -7   2  128.89    6.00
  -1  -7   2  132.89    6.70
   0   7  -2   59.39    4.00
   0   7  -2   62.79    4.80
   0  -7   2   69.89    5.20
   0  -7   2   69.09    5.10
   0  -7   2   62.59    3.90
   0  -7   2   58.39    5.20
  -1   7  -2  239.78    8.40
  -1   7  -2  234.08    7.70
   1  -7   2  240.18    9.40
   1  -7   2  232.28    8.70
   1  -7   2  243.78    8.70
   1  -7   2  235.58    6.80
  -2   7  -2  176.88    6.50
   2  -7   2  183.68    5.10
   2  -7   2  203.28    7.60
   2  -7   2  186.28    8.40
   2  -7   2  180.28    7.30
   3  -7   2   31.20    3.80
   3  -7   2   34.20    4.60
   3  -7   2   30.00    3.90
   4  -7   2   53.09    5.10
   4  -7   2   65.69    4.50
   4  -7   2   53.39    4.30
   4  -7   2   47.70    5.80
   5  -7   2  362.36   12.40
   5  -7   2  346.57   10.40
   5  -7   2  370.76   10.50
   5  -7   2  362.06   13.00
   6  -7   2   51.99    5.80
   6  -7   2   39.00    5.50
   6  -7   2   39.30    4.20
   7  -7   2  330.57   12.90
   7  -7   2  360.36   13.70
   7  -7   2  342.27    9.70
  -8   7  -2    1.20    2.40
   8  -7   2    3.80    2.30
   8  -7   2   -2.50    3.20
   8  -7   2    2.30    4.90
  -9   7  -2   11.00    3.50
   9  -7   2   19.80    6.20
   9  -7   2    8.30    4.60
  10  -7   2   26.40    6.80
  10  -7   2   26.60    6.30
  11  -7   2    2.10    5.80
  12  -7   2   14.20    7.30
  11   6  -2   -3.30    5.40
  11   6  -2    7.30    4.80
 -11  -6   2   -5.10    5.80
  10   6  -2   46.20    6.20
  10   6  -2   43.50    5.40
 -10  -6   2   37.80    6.50
   9   6  -2   19.10    5.00
   9   6  -2   18.80    3.80
  -9  -6   2   28.60    5.40
   8   6  -2   36.30    4.10
   8   6  -2   36.50    6.00
   8   6  -2   35.90    5.40
   8   6  -2   42.00    5.30
  -8  -6   2   43.60    6.40
  -8  -6   2   46.30    5.80
  -8  -6   2   31.10    7.40
   7   6  -2   33.90    4.80
   7   6  -2   35.30    3.80
   7   6  -2   40.20    5.50
   7   6  -2   27.20    4.90
  -7  -6   2   41.20    5.60
  -7  -6   2   29.50    5.00
  -7  -6   2   43.00    7.10
   6   6  -2   70.79    5.90
   6   6  -2   68.39    6.00
   6   6  -2   70.69    4.70
   6   6  -2   59.19    6.10
  -6  -6   2   77.39    8.20
  -6  -6   2   67.49    7.00
  -6  -6   2   77.49    7.00
   5   6  -2  130.49    7.10
   5   6  -2  137.79    5.90
   5   6  -2  136.19    7.00
   5   6  -2  152.18    7.20
  -5  -6   2  140.99    8.20
  -5  -6   2  129.09    7.60
  -5  -6   2  134.39    8.60
   4   6  -2   30.10    3.80
   4   6  -2   28.30    3.60
   4   6  -2   25.30    3.50
  -4  -6   2   38.60    5.50
  -4  -6   2   23.50    3.60
  -4  -6   2   39.40    4.90
   3   6  -2  368.26   11.60
   3   6  -2  401.56   11.50
  -3  -6   2  360.86   12.20
  -3  -6   2  383.76   12.50
  -3  -6   2  385.06   12.60
   2   6  -2  269.17    8.70
   2   6  -2  282.97    9.40
  -2  -6   2  276.67    9.90
  -2  -6   2  268.47    9.10
  -2  -6   2  279.27    9.90
  -2  -6   2  287.97    9.80
   1   6  -2  195.98    7.30
   1   6  -2  176.98    6.50
  -1  -6   2  184.18    7.00
  -1  -6   2  178.68    7.30
  -1  -6   2  184.08    7.60
  -1  -6   2  191.38    7.70
   0   6  -2  576.44   14.60
   0  -6   2  582.64   14.50
   0  -6   2  591.64   15.90
   0  -6   2  615.34   15.90
   0  -6   2  573.44   15.90
  -1   6  -2 1042.10   24.40
   1  -6   2 1135.69   25.70
   1  -6   2 1066.79   26.20
   1  -6   2 1057.39   23.60
   1  -6   2 1080.09   25.60
   2  -6   2   73.59    5.20
   2  -6   2   80.39    2.90
   2  -6   2   77.69    4.40
   3  -6   2  374.06   11.40
   3  -6   2  366.06    8.60
   3  -6   2  390.16   12.20
   3  -6   2  365.46   10.40
   4  -6   2   56.69    4.70
   4  -6   2   48.50    3.60
   4  -6   2   52.59    5.10
   5  -6   2   14.20    2.90
   5  -6   2   17.60    2.40
   5  -6   2   22.10    3.90
   6  -6   2  334.07   11.60
   6  -6   2  328.97   12.00
   6  -6   2  321.87    8.90
   7  -6   2  902.51   24.10
   7  -6   2  886.51   23.80
   7  -6   2  878.61   20.00
   8  -6   2   76.39    7.00
   8  -6   2   57.79    7.70
   9  -6   2    6.80    4.10
   9  -6   2    6.10    5.10
 -10   6  -2  278.47   11.00
  10  -6   2  270.77   13.30
  10  -6   2  290.37   13.10
  11  -6   2    5.00    5.70
  12  -6   2   31.00    7.70
  13  -6   2    9.60    7.90
  12   5  -2   47.50    7.20
  12   5  -2   36.50    6.90
  11   5  -2   27.50    5.70
  11   5  -2   29.10    5.90
 -11  -5   2   34.50    5.70
  10   5  -2   98.59    8.40
  10   5  -2   72.29    7.50
 -10  -5   2  105.49    9.80
 -10  -5   2   85.29    9.10
   9   5  -2    0.50    2.90
   9   5  -2    1.10    2.90
   9   5  -2   -3.40    3.50
  -9  -5   2   -3.90    3.90
  -9  -5   2   -1.70    4.80
  -9  -5   2   -3.20    4.30
   8   5  -2   44.50    5.80
   8   5  -2   29.70    4.90
   8   5  -2   28.10    4.30
   8   5  -2   38.90    4.60
  -8  -5   2   24.80    6.60
  -8  -5   2   38.00    5.10
  -8  -5   2   30.90    5.20
   7   5  -2  667.23   18.50
   7   5  -2  688.13   19.60
   7   5  -2  637.54   18.80
   7   5  -2  666.63   17.30
   7   5  -2  645.24   14.50
  -7  -5   2  669.53   19.60
  -7  -5   2  662.03   21.30
  -7  -5   2  671.33   19.00
   6   5  -2    2.50    2.80
   6   5  -2   -0.60    1.70
   6   5  -2    5.60    3.00
   6   5  -2    3.80    2.50
  -6  -5   2   -0.50    2.80
  -6  -5   2    4.00    3.30
  -6  -5   2   -0.40    3.70
   5   5  -2    5.90    2.50
   5   5  -2    2.10    1.70
   5   5  -2    4.70    2.60
   5   5  -2    1.30    2.40
  -5  -5   2    2.60    2.70
  -5  -5   2    1.50    2.90
  -5  -5   2   -0.70    2.40
   4   5  -2  839.12   21.20
   4   5  -2  871.51   20.10
   4   5  -2  884.41   21.20
   4   5  -2  831.92   21.10
  -4  -5   2  816.52   21.60
  -4  -5   2  847.92   22.60
  -4  -5   2  846.12   22.10
   3   5  -2   46.90    3.80
   3   5  -2   36.40    4.10
  -3  -5   2   41.10    4.50
  -3  -5   2   38.00    4.80
  -3  -5   2   39.00    4.70
   2   5  -2  451.75   12.20
   2   5  -2  464.25   11.80
  -2  -5   2  430.36   12.70
  -2  -5   2  411.96   12.40
  -2  -5   2  415.96   11.80
  -2  -5   2  420.86   12.60
   1   5  -2  212.78    6.90
  -1  -5   2  224.38    7.90
  -1  -5   2  224.38    7.40
  -1  -5   2  216.98    7.50
   0   5  -2 2422.36   52.49
   0  -5   2 2500.35   53.69
   0  -5   2 2471.35   52.49
   0  -5   2 2461.95   53.79
  -1   5  -2  529.45   12.90
   1  -5   2  534.65   13.80
   1  -5   2  531.25   14.40
   1  -5   2  522.25   12.30
   2  -5   2 8159.28  169.78
   2  -5   2 8107.89  168.38
   3  -5   2   49.00    4.30
   3  -5   2   53.29    3.30
   3  -5   2   49.40    4.30
   3  -5   2   49.99    2.20
   4  -5   2  904.71   22.90
   4  -5   2  917.91   20.70
   4  -5   2  923.01   22.60
   5  -5   2  466.25   11.40
   5  -5   2  470.75   14.00
   5  -5   2  465.15   13.70
   6  -5   2   14.60    3.60
   6  -5   2   12.40    1.80
   6  -5   2   11.90    2.80
   7  -5   2    1.90    2.70
   7  -5   2    5.40    1.60
   7  -5   2    2.20    3.20
   8  -5   2  207.98    9.60
   8  -5   2  211.08    9.80
   9  -5   2   99.69    8.00
   9  -5   2   84.19    7.90
  10  -5   2   25.50    5.20
  10  -5   2   20.40    5.20
 -11   5  -2   -5.50    5.40
  11  -5   2    9.00    5.20
  12  -5   2   11.20    6.40
  13  -5   2   15.00    8.00
  12   4  -2   -3.80    5.30
  12   4  -2    8.20    5.40
  11   4  -2    0.30    4.30
  11   4  -2    9.90    4.70
 -11  -4   2    3.40    4.30
  10   4  -2   11.00    4.10
  10   4  -2   13.90    4.30
 -10  -4   2    7.60    4.90
 -10  -4   2   13.50    4.80
   9   4  -2   80.09    6.80
   9   4  -2   78.49    6.20
  -9  -4   2   87.99    7.20
  -9  -4   2   71.79    7.70
  -9  -4   2   69.19    8.70
   8   4  -2  122.09    6.40
   8   4  -2  111.69    7.00
   8   4  -2  132.09    7.90
  -8  -4   2  108.69   10.10
  -8  -4   2  123.99    7.90
  -8  -4   2  121.49    7.70
   7   4  -2  180.48    8.80
   7   4  -2  164.28    8.50
   7   4  -2  181.68    7.20
   7   4  -2  185.88    8.10
  -7  -4   2  175.38   10.30
  -7  -4   2  170.98    8.40
  -7  -4   2  191.48    8.90
   6   4  -2   24.80    3.40
   6   4  -2   30.50    3.60
   6   4  -2   26.50    4.00
   6   4  -2   29.30    3.50
  -6  -4   2   37.30    5.50
  -6  -4   2   36.40    4.20
  -6  -4   2   26.50    4.00
   5   4  -2  242.38    9.10
   5   4  -2  244.28    8.60
   5   4  -2  249.88    7.80
   5   4  -2  243.98    8.80
  -5  -4   2  258.17    9.50
  -5  -4   2  266.87    9.40
  -5  -4   2  247.48   10.30
   4   4  -2 1050.19   24.90
   4   4  -2 1041.70   25.00
   4   4  -2 1046.80   24.80
   4   4  -2 1082.49   23.90
  -4  -4   2 1029.50   26.30
  -4  -4   2 1051.29   25.30
  -4  -4   2 1035.00   25.60
   3   4  -2   20.50    2.80
   3   4  -2   15.20    2.10
  -3  -4   2   21.00    3.00
  -3  -4   2   18.40    3.10
   2   4  -2  394.26   10.60
  -2  -4   2  399.76   11.50
  -2  -4   2  406.66   11.60
   1   4  -2  991.80   22.20
  -1  -4   2  973.60   22.70
  -1  -4   2  975.20   22.70
  -1  -4   2  989.00   23.10
   0   4  -2 1641.24   35.70
   0  -4   2 1668.93   36.70
   0  -4   2 1658.43   35.90
   0  -4   2 1690.93   36.90
  -1   4  -2   94.59    3.40
   1  -4   2   89.39    3.90
   1  -4   2   85.69    3.00
   1  -4   2   90.09    4.40
   2  -4   2  130.79    3.70
   2  -4   2  133.39    4.60
   2  -4   2  133.19    5.60
   3  -4   2  256.67    8.30
   3  -4   2  246.88    6.70
   3  -4   2  234.78    6.20
   4  -4   2   39.60    2.40
   4  -4   2   42.80    3.90
   5  -4   2 1918.01   41.50
   5  -4   2 1823.02   41.50
   5  -4   2 1790.12   38.80
   6  -4   2  102.59    5.90
   6  -4   2  105.79    5.90
   7  -4   2    3.90    2.30
   7  -4   2    0.70    2.80
   8  -4   2  126.29    7.10
   8  -4   2  110.89    7.00
   9  -4   2   27.50    4.40
   9  -4   2   31.20    4.70
  10  -4   2   -6.80    3.40
  11  -4   2    5.50    4.70
 -12   4  -2   40.60    6.90
  13  -4   2    3.10    7.50
  12   3  -2   54.39    6.20
  12   3  -2   48.90    7.00
  11   3  -2   35.40    5.40
  11   3  -2   50.99    6.40
 -11  -3   2   35.50    6.20
  10   3  -2    4.10    3.80
  10   3  -2    1.60    3.40
 -10  -3   2    2.20    3.80
 -10  -3   2   -1.40    4.20
   9   3  -2   75.19    6.20
   9   3  -2   74.69    6.10
   9   3  -2   71.19    7.20
  -9  -3   2   70.89    8.80
  -9  -3   2   55.89    6.80
  -9  -3   2   78.89    6.80
   8   3  -2    3.50    2.50
   8   3  -2   -3.60    3.20
   8   3  -2    3.70    2.70
  -8  -3   2   -1.00    3.10
  -8  -3   2   -1.60    4.60
  -8  -3   2    2.00    3.30
   7   3  -2   34.60    4.10
   7   3  -2   36.40    3.90
   7   3  -2   33.80    3.90
  -7  -3   2   44.60    5.20
  -7  -3   2   36.40    6.10
  -7  -3   2   39.60    4.50
   6   3  -2  834.82   19.80
   6   3  -2  830.12   21.30
   6   3  -2  818.52   20.20
   6   3  -2  818.42   17.50
   6   3  -2  860.81   21.00
  -6  -3   2  819.22   20.60
  -6  -3   2  713.23   20.50
   5   3  -2  113.29    5.90
   5   3  -2  105.99    5.40
   5   3  -2  113.89    4.80
   5   3  -2  100.39    5.10
  -5  -3   2   99.19    5.60
  -5  -3   2  100.69    6.60
   4   3  -2  344.77    9.80
   4   3  -2  326.17   10.00
   4   3  -2  340.37    9.20
  -4  -3   2  313.87   10.10
  -4  -3   2  314.07   10.90
   3   3  -2  257.77    7.80
  -3  -3   2  264.47    8.90
  -3  -3   2  261.77    8.40
   2   3  -2  124.29    4.50
  -2  -3   2  111.89    5.10
  -2  -3   2  116.59    5.00
   1   3  -2  413.26    9.80
  -1  -3   2  390.56   10.50
  -1  -3   2  383.66   10.40
   0   3  -2  214.68    5.80
   0  -3   2  220.78    6.10
   0  -3   2  223.38    6.70
   0  -3   2  221.18    6.50
  -1   3  -2  624.74   13.70
   1  -3   2  627.04   14.20
   1  -3   2  603.84   14.80
   1  -3   2  572.64   13.40
   2  -3   2  518.95   12.10
   2  -3   2  528.55   11.70
   2  -3   2  518.75   13.20
   3  -3   2  109.19    3.30
   3  -3   2  109.19    3.50
   3  -3   2  109.69    4.70
   4  -3   2    3.50    1.70
   4  -3   2    3.30    0.90
   5  -3   2  359.46   10.40
   6  -3   2 2194.28   48.60
   6  -3   2 2238.28   48.90
   7  -3   2 1885.21   42.70
   7  -3   2 1897.31   42.10
   8  -3   2  319.87   11.00
   8  -3   2  317.27   10.20
   9  -3   2   -1.50    2.60
   9  -3   2    3.30    1.40
  10  -3   2   19.50    4.30
  11  -3   2   15.70    4.70
  12  -3   2   14.80    6.00
  13  -3   2    9.20    6.90
  12   2  -2   15.60    4.60
  12   2  -2    6.80    5.30
  11   2  -2   20.60    5.00
  11   2  -2   23.80    4.40
 -11  -2   2   21.10    5.30
  10   2  -2  182.48    8.60
  10   2  -2  183.88    9.70
 -10  -2   2  220.98    8.80
 -10  -2   2  176.18    9.50
   9   2  -2   11.80    4.00
   9   2  -2   15.10    3.30
   9   2  -2   16.30    3.50
  -9  -2   2   19.30    4.10
  -9  -2   2   27.50    6.30
  -9  -2   2   22.30    4.10
   8   2  -2   28.70    3.50
   8   2  -2   39.70    4.80
   8   2  -2   29.30    3.60
  -8  -2   2   26.80    5.40
  -8  -2   2   26.70    4.00
   7   2  -2 1428.56   32.40
   7   2  -2 1397.76   32.20
   7   2  -2 1385.86   33.30
  -7  -2   2 1421.26   33.10
  -7  -2   2 1398.86   35.50
   6   2  -2  505.35   13.60
   6   2  -2  502.25   11.30
   6   2  -2  514.15   14.30
   6   2  -2  509.85   13.40
  -6  -2   2  499.85   15.90
  -6  -2   2  530.85   14.40
   5   2  -2  322.17    9.70
   5   2  -2  326.87    9.10
   5   2  -2  312.47   10.10
   5   2  -2  308.77    7.40
   5   2  -2  317.57    9.40
  -5  -2   2  311.47    9.80
  -5  -2   2  318.57   11.10
   4   2  -2 2324.67   49.10
   4   2  -2 1995.70   51.09
  -4  -2   2 2337.47   49.40
  -4  -2   2 2376.26   50.69
   3   2  -2 2850.31   60.79
  -3  -2   2 2895.71   62.09
  -3  -2   2 2847.81   61.19
   2   2  -2  169.78    5.10
  -2  -2   2  158.58    5.50
  -2  -2   2  159.08    5.80
   0   2  -2 3188.78   68.29
   0  -2   2 3356.36   68.69
   0  -2   2 3354.06   68.99
  -1   2  -2 2533.75   52.79
   1  -2   2 2565.54   53.19
   1  -2   2 2522.35   52.89
   1  -2   2 2565.14   53.79
   2  -2   2  309.57    7.20
   2  -2   2  294.47    8.10
   2  -2   2  298.37    7.00
   3  -2   2  130.29    4.70
   3  -2   2  131.69    4.10
   4  -2   2  374.06   10.00
   5  -2   2  125.59    4.90
   6  -2   2  158.78    4.00
   6  -2   2  151.48    5.80
   7  -2   2   55.89    3.90
   7  -2   2   52.69    3.80
   7  -2   2   53.39    2.20
   7  -2   2   55.79    4.80
   8  -2   2   96.89    3.40
   8  -2   2  106.89    6.30
   8  -2   2   85.89    5.40
   9  -2   2  208.48    5.80
   9  -2   2  206.18    8.90
  10  -2   2   62.29    6.70
  10  -2   2   47.40    3.20
  11  -2   2   60.39    6.50
  12  -2   2  111.89   10.20
  13  -2   2    5.70    6.10
  12   1  -2   -7.70    5.20
  11   1  -2   10.60    3.50
  11   1  -2    3.60    4.00
 -11  -1   2    5.40    4.10
  10   1  -2   71.89    7.00
  10   1  -2   73.99    5.80
 -10  -1   2   62.69    8.40
 -10  -1   2   69.79    6.80
   9   1  -2   32.70    4.10
   9   1  -2   41.00    4.50
   9   1  -2   38.50    5.40
  -9  -1   2   43.40    7.20
  -9  -1   2   37.60    4.40
   8   1  -2   58.19    5.00
   8   1  -2   45.70    5.40
   8   1  -2   50.79    4.40
  -8  -1   2   64.89    5.20
  -8  -1   2   59.19    7.50
   7   1  -2  231.58    8.70
   7   1  -2  227.68    8.00
   7   1  -2  216.98    7.60
  -7  -1   2  215.68   10.30
  -7  -1   2  223.98    8.20
   6   1  -2  702.63   17.30
   6   1  -2  707.63   17.10
   6   1  -2  695.23   15.40
   6   1  -2  677.33   17.80
  -6  -1   2  688.93   19.50
  -6  -1   2  708.23   17.60
   5   1  -2  117.19    4.80
   5   1  -2  112.69    5.10
   5   1  -2  108.69    3.40
   5   1  -2  107.09    4.80
  -5  -1   2  118.59    6.30
  -5  -1   2  110.69    5.00
   4   1  -2  350.36    9.90
   4   1  -2  372.96    8.50
  -4  -1   2  381.66   11.30
  -4  -1   2  373.56   10.20
   3   1  -2 1567.64   35.50
  -3  -1   2 1707.43   36.80
  -3  -1   2 1647.74   35.80
   2   1  -2   23.80    1.80
  -2  -1   2   18.90    1.90
  -2  -1   2   20.90    2.20
   0  -1   2 2473.05   51.19
   0  -1   2 2442.06   51.29
   2  -1   2 2885.71   60.09
   3  -1   2 2221.78   46.90
   4  -1   2  144.09    4.50
   4  -1   2  143.29    4.60
   5  -1   2  433.86   11.00
   5  -1   2  440.06    9.50
   6  -1   2  518.55   14.10
   6  -1   2  522.05   13.20
   7  -1   2  154.58    4.30
   7  -1   2  157.38    6.50
   7  -1   2  141.99    5.90
   7  -1   2  157.28    6.90
   8  -1   2  777.52   17.20
   8  -1   2  769.12   19.60
   8  -1   2  772.52   20.60
   8  -1   2  771.92   19.70
   9  -1   2  195.18    5.80
   9  -1   2  191.58    8.30
   9  -1   2  193.28    8.40
  10  -1   2   38.30    3.30
  10  -1   2   39.40    4.60
  10  -1   2   26.60    4.40
  11  -1   2   -5.50    3.90
  11  -1   2    7.10    4.00
  11  -1   2   -0.50    1.50
  12  -1   2  102.09   10.00
  13  -1   2   64.59    8.00
  12   0  -2   16.40    6.00
 -12   0   2   23.10    4.30
  11   0  -2   19.20    5.00
  11   0  -2   22.80    4.60
 -11   0   2   19.00    3.70
  10   0  -2    2.40    3.00
  10   0  -2    7.80    3.70
 -10   0   2   10.40    6.40
   9   0  -2  173.48    9.10
   9   0  -2  187.38    7.10
   9   0  -2  183.48    8.50
  -9   0   2  194.28    7.90
  -9   0   2  173.48   10.90
   8   0  -2   86.69    5.80
   8   0  -2   86.99    4.70
   8   0  -2   95.19    6.30
  -8   0   2   81.79    7.90
  -8   0   2   99.69    5.50
   7   0  -2  237.28    8.80
   7   0  -2  239.08    8.40
   7   0  -2  242.28    7.60
   7   0  -2  236.88    6.70
  -7   0   2  241.98    8.20
  -7   0   2  255.07   10.50
   6   0  -2  772.92   18.40
   6   0  -2  778.72   19.10
   6   0  -2  786.32   19.50
   6   0  -2  787.02   17.60
  -6   0   2  788.42   21.10
  -6   0   2  787.22   19.00
   5   0  -2 2103.69   44.80
   5   0  -2 2061.69   45.30
   5   0  -2 2052.89   43.50
  -5   0   2 2069.69   46.60
  -5   0   2 2061.59   44.80
   4   0  -2 1210.78   27.20
   4   0  -2 1196.78   25.80
  -4   0   2 1213.08   28.30
  -4   0   2 1227.48   27.00
   3   0  -2  514.45   12.50
   3   0  -2  522.85   11.50
  -3   0   2  526.35   13.30
  -3   0   2  505.95   12.40
   2   0  -2  792.42   17.80
  -2   0   2  801.62   17.90
  -2   0   2  815.42   18.50
   1   0  -2 1658.33   36.20
  -1   0   2 1787.02   36.80
  -1   0   2 1752.22   36.50
  -1   0  -2  637.04   13.50
   1   0   2  641.24   14.00
  -4   0  -2  136.09    3.50
   4   0   2  125.59    4.10
  -5   0  -2  486.85   11.00
   5   0   2  489.05   12.10
  -6   0  -2  288.87    7.20
   6   0   2  288.87    8.40
   6   0   2  272.17    9.20
  -7   0  -2  122.09    4.10
   7   0   2  121.09    6.30
   7   0   2  124.39    5.60
  -8   0  -2   36.00    2.70
   8   0   2   31.90    4.10
   8   0   2   36.60    4.30
   8   0   2   36.70    3.60
  -9   0  -2    2.10    1.70
   9   0   2    3.50    2.60
   9   0   2    5.50    3.00
   9   0   2    4.60    3.20
  10   0   2  230.28    9.60
  10   0   2  215.68    9.50
 -11   0  -2    7.00    2.50
  11   0   2   -4.30    3.50
  11   0   2   -2.80    3.60
  11   0   2    2.30    2.30
  12   0   2   36.50    6.00
  13   0   2   10.80    5.90
  12  -1  -2   53.19    7.70
 -12   1   2   65.19    6.30
  11  -1  -2   -0.80    4.40
  11  -1  -2   -5.70    3.50
 -11   1   2    8.70    7.00
 -11   1   2    5.70    3.10
  10  -1  -2   38.80    4.50
  10  -1  -2   24.30    4.50
 -10   1   2   37.50    3.60
 -10   1   2   43.50    7.10
   9  -1  -2   14.20    3.20
   9  -1  -2   21.10    4.30
  -9   1   2   18.50    5.40
   8  -1  -2   84.49    4.50
   8  -1  -2   91.59    6.00
   8  -1  -2   81.59    5.70
  -8   1   2   82.59    7.60
   7  -1  -2  186.58    6.30
   7  -1  -2  191.18    6.30
   7  -1  -2  186.08    7.40
   7  -1  -2  186.78    7.60
  -7   1   2  191.48    6.70
  -7   1   2  176.28    8.80
   6  -1  -2  504.35   12.60
   6  -1  -2  513.75   13.70
   6  -1  -2  529.75   13.90
   6  -1  -2  501.15   12.40
  -6   1   2  498.75   12.90
  -6   1   2  494.35   14.80
   5  -1  -2 1285.97   29.90
   5  -1  -2 1351.26   29.90
   5  -1  -2 1325.77   28.80
  -5   1   2 1306.47   29.30
  -5   1   2 1357.06   31.10
   4  -1  -2 3402.16   70.19
  -4   1   2 3438.86   71.99
  -4   1   2 3263.57   70.49
   3  -1  -2  242.58    7.00
   3  -1  -2  265.87    6.50
  -3   1   2  257.97    6.80
  -3   1   2  269.97    7.70
   2  -1  -2  939.71   20.90
   2  -1  -2  921.51   21.20
  -2   1   2  975.50   21.20
  -2   1   2 1064.79   21.80
   1  -1  -2  135.29    3.70
   1  -1  -2  127.99    3.60
   1  -1  -2  136.69    3.60
  -1   1   2  142.79    3.90
   0  -1  -2  121.39    3.10
   0  -1  -2  121.89    3.10
   0   1   2  113.29    3.20
  -1  -1  -2  567.84   12.30
   1   1   2  568.64   12.00
   1   1   2  572.24   12.70
  -3  -1  -2  214.28    5.60
   3   1   2  216.28    5.60
  -4  -1  -2 2486.05   51.59
   4   1   2 2428.26   51.89
  -5  -1  -2  772.12   17.50
   5   1   2  767.52   18.00
  -6  -1  -2  345.87    9.10
   6   1   2  349.27   10.90
   6   1   2  354.26    9.90
  -7  -1  -2  446.06   11.30
   7   1   2  438.36   12.40
   7   1   2  451.25   13.50
  -8  -1  -2   59.89    3.70
   8   1   2   53.89    5.60
   8   1   2   62.19    4.70
   8   1   2   51.09    4.80
  -9  -1  -2  332.57    9.50
   9   1   2  316.97   12.40
   9   1   2  322.97   11.20
   9   1   2  341.17   10.70
 -10  -1  -2  358.26   10.50
 -10  -1  -2  369.86   12.00
  10   1   2  373.26   12.20
  10   1   2  374.06   10.20
  10   1   2  368.36   14.30
  10   1   2  351.86   12.80
 -11  -1  -2    5.50    2.80
  11   1   2    4.60    2.30
  11   1   2    2.30    3.60
  11   1   2    7.50    4.20
  12   1   2   -3.50    4.50
  13   1   2    8.60    5.50
  12  -2  -2    5.50    5.80
  11  -2  -2   22.80    4.00
  11  -2  -2   12.60    5.00
 -11   2   2   21.10    3.50
 -11   2   2   21.30    7.20
  10  -2  -2  393.36   14.20
  10  -2  -2  392.46   12.10
 -10   2   2  355.66   15.40
 -10   2   2  379.36   10.90
   9  -2  -2   70.89    5.20
   9  -2  -2   69.29    5.30
   9  -2  -2   66.09    6.50
   9  -2  -2   73.09    6.50
  -9   2   2   71.39    4.40
  -9   2   2   78.49    8.40
   8  -2  -2   -0.90    2.10
   8  -2  -2    1.90    2.70
   8  -2  -2    3.00    2.00
   8  -2  -2    4.00    2.50
  -8   2   2    3.80    3.70
  -8   2   2    0.60    1.80
   7  -2  -2  105.99    5.70
   7  -2  -2  104.39    5.30
   7  -2  -2   99.39    5.60
   7  -2  -2  104.89    4.80
  -7   2   2  102.59    4.50
  -7   2   2  102.49    6.70
   6  -2  -2  322.17    8.90
   6  -2  -2  311.27    9.10
   6  -2  -2  315.77    9.70
   6  -2  -2  330.67   10.00
  -6   2   2  305.57   10.40
   5  -2  -2  336.97    9.70
   5  -2  -2  346.47    9.40
   5  -2  -2  337.17    9.00
   5  -2  -2  350.26   10.00
  -5   2   2  343.47   10.40
   4  -2  -2  877.71   19.50
   4  -2  -2  816.62   19.00
   4  -2  -2  836.92   18.80
  -4   2   2  807.32   19.80
   3  -2  -2 1487.05   32.20
   3  -2  -2 1499.75   32.00
   3  -2  -2 1460.35   31.80
  -3   2   2 1494.35   32.40
   2  -2  -2   67.79    2.60
   2  -2  -2   69.89    2.70
  -2   2   2   82.89    2.80
   1  -2  -2  104.19    3.10
   1  -2  -2  100.79    3.10
  -1   2   2  101.49    2.90
  -1  -2  -2  674.53   15.10
  -1  -2  -2  700.93   15.50
   1   2   2  694.23   15.00
   1   2   2  727.93   15.70
  -2  -2  -2 4245.38   86.69
   2   2   2 4105.39   86.09
  -3  -2  -2    6.10    0.70
  -3  -2  -2    6.50    1.30
   3   2   2    7.50    1.10
  -4  -2  -2  149.49    3.50
  -4  -2  -2  146.59    5.00
   4   2   2  149.09    4.90
  -5  -2  -2  899.81   20.30
   5   2   2  883.41   21.90
   5   2   2  852.71   20.40
  -6  -2  -2  145.39    5.50
   6   2   2  130.09    5.50
   6   2   2  137.19    6.60
  -7  -2  -2  130.99    5.40
   7   2   2  135.09    6.90
   7   2   2  108.79    5.70
  -8  -2  -2  725.83   18.20
   8   2   2  759.32   18.30
   8   2   2  751.72   19.40
   8   2   2  724.83   20.40
  -9  -2  -2  144.09    6.50
   9   2   2  140.09    8.80
   9   2   2  145.19    6.20
   9   2   2  135.59    7.60
   9   2   2  147.39    6.60
 -10  -2  -2   97.89    7.40
 -10  -2  -2  111.69    6.30
  10   2   2  108.39    6.70
  10   2   2   96.49    8.60
  10   2   2  109.69    5.70
  10   2   2  111.09    7.70
 -11  -2  -2   20.20    4.60
 -11  -2  -2   20.20    3.90
  11   2   2   24.60    3.30
  11   2   2   18.40    4.10
  11   2   2   17.10    5.90
  12   2   2   26.50    3.40
  12   2   2   30.80    5.60
  13   2   2   17.90    5.60
  12  -3  -2    2.90    6.30
 -12   3   2    1.60    6.40
  11  -3  -2    8.10    4.90
 -11   3   2   -3.70    2.80
 -11   3   2   -4.70    6.10
  10  -3  -2    7.90    3.40
  10  -3  -2    0.90    3.90
  10  -3  -2   -0.40    2.80
 -10   3   2   -5.20    4.90
 -10   3   2   -0.70    2.30
   9  -3  -2  106.89    7.00
   9  -3  -2  107.39    6.00
   9  -3  -2  113.19    7.90
  -9   3   2  124.69    5.40
  -9   3   2  121.69    8.80
   8  -3  -2  190.48    6.80
   8  -3  -2  172.28    8.30
   8  -3  -2  173.48    7.80
  -8   3   2  180.48    6.20
  -8   3   2  189.18    9.10
   7  -3  -2  105.39    4.70
   7  -3  -2  100.99    5.90
   7  -3  -2  107.09    6.00
  -7   3   2  114.09    4.60
  -7   3   2  106.89    6.50
   6  -3  -2  298.37    8.30
   6  -3  -2  289.77    9.50
   6  -3  -2  280.77    9.10
  -6   3   2  290.27    9.60
   5  -3  -2  634.44   15.20
   5  -3  -2  640.74   16.10
   5  -3  -2  659.83   16.60
  -5   3   2  654.73   16.30
   4  -3  -2   44.00    3.20
   4  -3  -2   31.30    2.30
  -4   3   2   37.70    2.90
   3  -3  -2 6456.75  132.99
  -3   3   2 6363.26  132.29
   2  -3  -2  214.48    5.60
   2  -3  -2  206.58    6.10
  -2   3   2  203.38    5.30
   1  -3  -2   44.70    2.10
   1  -3  -2   47.80    2.40
  -1   3   2   44.80    1.70
   0  -3  -2  213.58    5.80
   0  -3  -2  210.78    5.70
   0   3   2  204.48    5.30
  -1  -3  -2 4506.05   93.59
  -2  -3  -2 1306.87   28.80
  -2  -3  -2 1261.77   27.80
   2   3   2 1359.66   28.20
  -3  -3  -2  235.78    5.90
  -3  -3  -2  237.58    7.10
   3   3   2  248.58    6.70
  -4  -3  -2  760.62   16.40
  -4  -3  -2  767.42   18.20
   4   3   2  755.32   17.80
  -5  -3  -2 1744.03   38.60
   5   3   2 1813.12   39.60
   5   3   2 1682.63   38.40
  -6  -3  -2  214.18    7.40
   6   3   2  197.68    7.20
   6   3   2  205.48    8.30
  -7  -3  -2   96.39    5.60
   7   3   2  112.49    5.80
   7   3   2  105.09    6.70
   7   3   2  102.39    5.60
  -8  -3  -2    4.40    2.70
   8   3   2   -0.80    2.10
   8   3   2   -1.90    2.30
   8   3   2    2.90    2.10
   8   3   2    3.10    3.10
  -9  -3  -2    9.70    3.20
  -9  -3  -2   13.30    3.40
   9   3   2   16.10    3.00
   9   3   2    9.50    2.60
   9   3   2    8.40    4.10
   9   3   2   11.50    3.80
 -10  -3  -2    4.30    3.70
 -10  -3  -2    5.90    3.40
  10   3   2    5.00    2.90
  10   3   2    2.50    3.60
  10   3   2   15.60    4.70
  10   3   2    5.50    2.80
 -11  -3  -2   32.10    4.90
 -11  -3  -2   28.60    5.20
  11   3   2   30.00    4.00
  11   3   2   33.10    4.50
  11   3   2   21.20    5.80
 -12  -3  -2    4.90    4.90
  12   3   2    6.20    3.40
  12   3   2    7.00    4.40
  12  -4  -2   10.10    6.30
  11  -4  -2   50.89    7.40
 -11   4   2   74.69   10.00
 -11   4   2   65.69    5.80
  10  -4  -2   15.70    5.10
  10  -4  -2   20.80    3.90
  10  -4  -2   18.00    4.70
 -10   4   2   23.90    5.90
 -10   4   2   27.20    3.30
   9  -4  -2   56.89    6.50
   9  -4  -2   50.69    5.00
   9  -4  -2   57.09    6.00
  -9   4   2   55.19    4.20
  -9   4   2   59.29    7.10
   8  -4  -2   17.60    3.60
   8  -4  -2   25.30    3.10
   8  -4  -2   30.60    4.50
  -8   4   2   24.40    2.60
  -8   4   2   18.80    4.00
   7  -4  -2   69.39    4.10
   7  -4  -2   66.39    5.80
   7  -4  -2   52.49    5.30
  -7   4   2   70.29    3.90
  -7   4   2   59.29    5.20
   6  -4  -2   67.29    3.60
   6  -4  -2   54.59    4.50
   6  -4  -2   55.89    4.80
  -6   4   2   56.89    4.20
   5  -4  -2   39.90    3.90
   5  -4  -2   35.30    3.90
   5  -4  -2   33.90    2.70
  -5   4   2   35.30    3.10
   4  -4  -2  285.47    8.10
   4  -4  -2  301.07    9.20
   4  -4  -2  313.57    9.40
  -4   4   2  316.57    8.20
   3  -4  -2 4326.87   91.89
   3  -4  -2 4455.85   92.99
  -3   4   2 4458.65   91.19
   2  -4  -2 2594.34   54.89
   2  -4  -2 2540.35   54.09
  -2   4   2 2549.44   53.09
   1  -4  -2  107.59    3.90
   1  -4  -2  103.09    4.10
  -1   4   2  103.59    3.00
   0  -4  -2  404.56   10.30
   0  -4  -2  390.66   10.20
   0   4   2  405.96    9.50
  -1  -4  -2 1277.57   28.10
  -1  -4  -2 1275.87   28.50
   1   4   2 1299.17   27.80
  -2  -4  -2  676.33   16.70
  -2  -4  -2  693.33   15.90
   2   4   2  712.13   16.00
  -3  -4  -2 1457.75   32.60
  -3  -4  -2 1450.55   31.20
   3   4   2 1450.15   31.80
  -4  -4  -2  256.57    6.70
  -4  -4  -2  258.17    8.20
   4   4   2  247.18    7.60
  -5  -4  -2  586.04   15.60
  -5  -4  -2  593.64   13.10
   5   4   2  588.84   16.20
   5   4   2  601.74   15.20
  -6  -4  -2  440.56   12.90
   6   4   2  438.96   13.70
   6   4   2  447.96   12.50
   6   4   2  460.15   12.80
  -7  -4  -2  943.11   23.20
   7   4   2  899.91   22.90
   7   4   2  934.01   22.30
   7   4   2  908.11   24.10
  -8  -4  -2    9.50    3.30
  -8  -4  -2   11.50    3.30
   8   4   2    6.10    3.20
   8   4   2   13.00    2.50
   8   4   2   12.30    2.90
   8   4   2    9.80    3.70
  -9  -4  -2   31.10    4.50
  -9  -4  -2   19.20    4.10
   9   4   2   24.10    3.20
   9   4   2   28.00    5.30
   9   4   2   24.40    4.50
   9   4   2   24.20    3.40
 -10  -4  -2  542.75   16.80
 -10  -4  -2  532.95   16.20
  10   4   2  535.45   18.60
  10   4   2  539.45   15.30
  10   4   2  529.55   17.10
  10   4   2  529.65   15.00
 -11  -4  -2   59.39    7.80
 -11  -4  -2   67.89    8.60
  11   4   2   54.39    6.50
  11   4   2   51.69    5.20
  11   4   2   47.80    6.80
 -12  -4  -2   13.90    5.90
  12   4   2   13.20    4.60
  12   4   2   25.00    4.60
  12   4   2   24.70    7.10
  12  -5  -2   -2.00    6.10
  11  -5  -2   15.00    5.70
 -11   5   2    7.50    5.90
 -11   5   2    5.30    3.40
  10  -5  -2  200.98   11.60
  10  -5  -2  214.68   10.70
  10  -5  -2  205.58    8.70
 -10   5   2  203.28   10.90
 -10   5   2  206.98    8.00
   9  -5  -2    7.20    3.00
   9  -5  -2    1.40    3.40
   9  -5  -2    2.50    4.80
  -9   5   2    4.70    2.40
  -9   5   2    0.00    3.80
   8  -5  -2   30.20    3.50
   8  -5  -2   31.70    5.30
  -8   5   2   23.90    4.10
  -8   5   2   33.10    3.10
   7  -5  -2 1237.48   31.00
   7  -5  -2 1279.57   30.80
   7  -5  -2 1243.78   28.70
  -7   5   2 1258.47   29.30
  -7   5   2 1280.47   28.20
   6  -5  -2   80.69    4.20
   6  -5  -2   88.39    6.10
   6  -5  -2   81.89    5.60
  -6   5   2   74.59    4.30
   5  -5  -2  101.39    6.00
   5  -5  -2  108.49    4.60
   5  -5  -2  105.99    5.60
  -5   5   2  103.69    4.20
   4  -5  -2   48.70    3.10
   4  -5  -2   44.70    3.80
   4  -5  -2   46.40    4.10
  -4   5   2   47.90    2.50
   3  -5  -2 1279.77   29.70
   3  -5  -2 1321.87   28.70
   3  -5  -2 1253.77   33.20
  -3   5   2 1276.07   27.10
   2  -5  -2 1927.11   42.10
   2  -5  -2 1931.21   41.30
  -2   5   2 1854.71   39.50
   1  -5  -2 1217.38   27.70
   1  -5  -2 1235.68   27.40
  -1   5   2 1189.28   25.80
   0  -5  -2  189.28    6.40
   0  -5  -2  202.78    6.50
  -1  -5  -2 1279.97   28.60
  -1  -5  -2 1257.67   28.10
   1   5   2 1212.48   27.40
  -2  -5  -2   -0.50    1.10
  -2  -5  -2    1.20    1.50
   2   5   2   -0.80    1.10
  -3  -5  -2  267.47    8.90
  -3  -5  -2  273.47    7.80
   3   5   2  279.07    8.00
  -4  -5  -2  356.26    9.30
  -4  -5  -2  345.27   10.80
   4   5   2  360.56   11.00
   4   5   2  352.06   10.10
  -5  -5  -2   46.70    4.50
  -5  -5  -2   42.20    2.70
   5   5   2   43.70    4.50
   5   5   2   44.20    3.80
   5   5   2   46.10    4.70
  -6  -5  -2   40.50    4.90
   6   5   2   38.30    4.40
   6   5   2   44.00    4.20
   6   5   2   42.10    4.50
  -7  -5  -2    3.10    2.80
  -7  -5  -2    6.00    3.00
   7   5   2    3.20    2.50
   7   5   2    3.60    2.50
   7   5   2    2.20    3.10
  -8  -5  -2   22.50    4.10
  -8  -5  -2   26.20    4.50
   8   5   2   22.10    4.20
   8   5   2   39.40    4.90
   8   5   2   36.80    4.20
   8   5   2   35.90    3.90
  -9  -5  -2  261.37   11.30
  -9  -5  -2  266.37   11.20
   9   5   2  262.07   11.20
   9   5   2  265.97    8.80
   9   5   2  273.87   12.30
   9   5   2  268.27    9.90
 -10  -5  -2    9.40    4.60
 -10  -5  -2   10.60    4.50
  10   5   2    9.40    4.90
  10   5   2    7.60    3.00
  10   5   2    9.40    3.90
  10   5   2   -1.30    4.30
 -11  -5  -2  194.08   11.80
 -11  -5  -2  210.18   11.10
  11   5   2  190.88    9.70
  11   5   2  207.58   12.70
  11   5   2  189.38    9.00
 -12  -5  -2   83.89    8.50
  12   5   2   66.89    7.20
  12   5   2   77.79    9.00
  12   5   2   78.49    8.20
  12  -6  -2    7.60    7.00
  11  -6  -2   -0.60    5.50
  10  -6  -2    8.00    4.90
  10  -6  -2   10.90    6.10
  10  -6  -2   16.70    4.10
 -10   6   2   13.70    4.80
 -10   6   2    7.20    3.30
   9  -6  -2  118.49    7.20
   9  -6  -2  110.59   10.10
   9  -6  -2  112.79    9.00
  -9   6   2  109.29    7.30
  -9   6   2  119.89    6.00
   8  -6  -2   57.79    6.60
   8  -6  -2   41.00    5.20
   8  -6  -2   50.09    5.30
  -8   6   2   53.09    5.20
  -8   6   2   49.90    4.50
   7  -6  -2  302.57   11.80
   7  -6  -2  323.77   12.50
   7  -6  -2  334.17   10.20
  -7   6   2  337.67    9.60
  -7   6   2  315.37    9.60
   6  -6  -2   49.80    6.10
   6  -6  -2   47.60    4.20
   6  -6  -2   47.40    5.10
  -6   6   2   45.30    4.00
  -6   6   2   44.20    3.30
   5  -6  -2  390.96   12.50
   5  -6  -2  408.56   13.10
   5  -6  -2  394.06   11.20
  -5   6   2  432.86   10.10
   4  -6  -2   91.39    5.90
   4  -6  -2   88.99    5.30
   4  -6  -2   92.59    4.60
  -4   6   2   90.39    3.00
   3  -6  -2 1038.40   24.80
   3  -6  -2 1019.70   24.00
   3  -6  -2 1034.20   25.30
  -3   6   2 1029.50   21.70
   2  -6  -2  856.51   20.40
   2  -6  -2  843.52   21.20
   1  -6  -2 3613.34   77.29
   1  -6  -2 3659.73   77.89
   0  -6  -2  697.83   17.20
   0  -6  -2  683.03   17.20
   0   6   2  656.93   16.10
  -1  -6  -2  159.18    6.40
  -1  -6  -2  168.98    6.30
   1   6   2  148.69    5.40
  -2  -6  -2 2168.08   47.70
  -2  -6  -2 2146.89   46.80
   2   6   2 2107.09   46.20
  -3  -6  -2  179.58    7.50
  -3  -6  -2  173.08    6.40
   3   6   2  187.28    6.40
   3   6   2  195.88    7.20
  -4  -6  -2  143.59    5.50
  -4  -6  -2  153.78    7.00
   4   6   2  154.88    6.70
   4   6   2  145.79    6.00
   4   6   2  140.89    6.70
  -5  -6  -2  901.81   23.00
  -5  -6  -2  914.21   23.40
  -5  -6  -2  907.51   20.80
   5   6   2  904.21   23.10
   5   6   2  911.51   22.20
   5   6   2  887.11   22.40
  -6  -6  -2   28.70    4.00
  -6  -6  -2   31.30    4.50
  -6  -6  -2   29.70    2.70
   6   6   2   38.20    4.40
   6   6   2   31.20    4.20
   6   6   2   30.20    3.80
  -7  -6  -2  140.79    7.90
  -7  -6  -2  141.19    8.10
   7   6   2  139.39    7.30
   7   6   2  137.39    8.20
   7   6   2  129.69    6.70
   7   6   2  142.59    7.20
  -8  -6  -2  117.79    8.30
  -8  -6  -2  116.79    8.20
   8   6   2  106.69    5.30
   8   6   2  102.49    7.30
   8   6   2  112.19    8.30
   8   6   2  115.39    7.10
  -9  -6  -2  205.48   10.60
  -9  -6  -2  195.98   10.50
   9   6   2  196.98    7.40
   9   6   2  182.68    9.70
   9   6   2  196.98    9.20
   9   6   2  194.28   11.10
 -10  -6  -2    5.60    4.80
 -10  -6  -2   -0.50    4.80
  10   6   2    1.70    2.70
  10   6   2    6.50    3.90
  10   6   2   -3.00    4.60
  10   6   2   -5.30    3.40
 -11  -6  -2   -1.60    5.70
 -11  -6  -2    2.50    5.50
  11   6   2   -0.90    4.40
  11   6   2    8.80    3.50
  11   6   2   -0.40    5.70
 -12  -6  -2   82.19    8.90
  12   6   2   69.19    9.40
  12   6   2   70.49    7.10
  12  -7  -2   13.40    7.20
  11  -7  -2   26.70    6.60
  10  -7  -2    8.30    6.60
  10  -7  -2   11.00    4.90
   9  -7  -2  287.87   10.80
   9  -7  -2  278.57   13.10
   9  -7  -2  289.67   14.30
  -9   7   2  272.67    9.80
  -9   7   2  289.67    9.70
   8  -7  -2  201.58   10.60
   8  -7  -2  194.38   11.60
   8  -7  -2  204.08    8.60
  -8   7   2  211.68    7.70
  -8   7   2  185.18    7.20
   7  -7  -2   81.79    5.70
   7  -7  -2   63.59    6.70
   7  -7  -2   74.09    8.30
  -7   7   2   76.09    5.10
  -7   7   2   65.29    4.10
   6  -7  -2  106.09    5.90
   6  -7  -2   99.39    7.00
   6  -7  -2  100.79    7.80
  -6   7   2  104.79    5.70
  -6   7   2  107.29    4.00
   5  -7  -2 1368.86   33.70
   5  -7  -2 1341.97   33.10
   5  -7  -2 1380.06   31.70
  -5   7   2 1398.46   29.10
  -5   7   2 1378.36   31.00
   4  -7  -2  636.64   17.90
   4  -7  -2  593.14   16.80
   4  -7  -2  613.14   16.10
   3  -7  -2  360.06   10.80
   3  -7  -2  353.06   11.20
   3  -7  -2  345.57   11.90
   2  -7  -2 1384.66   31.70
   2  -7  -2 1377.76   32.70
   2  -7  -2 1356.06   31.80
   1  -7  -2    3.10    3.00
   1  -7  -2    5.10    2.20
   1  -7  -2    4.80    2.20
   0  -7  -2  379.06   11.50
   0  -7  -2  389.46   11.70
   0   7   2  320.07   12.20
   0   7   2  385.56   10.40
  -1  -7  -2  250.07    9.00
  -1  -7  -2  261.07    8.90
  -1  -7  -2  259.97    8.90
   1   7   2  233.78    7.70
   1   7   2  258.47    8.50
  -2  -7  -2  689.43   18.20
  -2  -7  -2  689.13   17.90
  -2  -7  -2  702.33   18.70
   2   7   2  683.63   17.80
   2   7   2  708.33   17.30
  -3  -7  -2   15.30    2.80
  -3  -7  -2    9.70    2.60
  -3  -7  -2   13.00    3.10
   3   7   2   17.00    2.90
   3   7   2   12.20    2.70
   3   7   2   12.70    2.40
  -4  -7  -2  253.77    8.50
  -4  -7  -2  256.17    9.60
  -4  -7  -2  265.67   10.10
   4   7   2  260.27    8.70
   4   7   2  263.37    9.40
  -5  -7  -2   -2.10    2.50
  -5  -7  -2   -3.00    2.30
  -5  -7  -2    2.10    2.00
   5   7   2    2.80    2.30
   5   7   2   -2.30    2.40
   5   7   2    0.60    2.10
  -6  -7  -2    5.60    3.20
  -6  -7  -2   14.10    2.40
  -6  -7  -2    8.70    3.60
   6   7   2    7.80    2.90
   6   7   2   11.50    3.40
   6   7   2   10.00    3.10
  -7  -7  -2    6.20    3.40
  -7  -7  -2    1.90    3.50
   7   7   2   -1.40    2.90
   7   7   2    4.10    1.90
   7   7   2   -0.30    3.10
   7   7   2    1.10    3.60
  -8  -7  -2   74.19    8.10
  -8  -7  -2   81.59    7.90
   8   7   2   78.79    4.80
   8   7   2   88.19    8.40
   8   7   2   93.09    7.00
   8   7   2   87.49    7.30
  -9  -7  -2   34.00    6.00
  -9  -7  -2   33.00    5.90
   9   7   2   31.30    5.60
   9   7   2   39.30    6.50
   9   7   2   33.60    3.60
   9   7   2   44.80    5.50
 -10  -7  -2    7.70    5.70
 -10  -7  -2   16.00    5.90
  10   7   2   18.00    3.30
  10   7   2   15.90    4.40
  10   7   2   14.60    5.70
 -11  -7  -2   94.29   11.80
 -11  -7  -2   95.09   11.50
  11   7   2   90.69    9.80
  11   7   2  113.19   11.80
  11   7   2  103.99    7.40
 -12  -7  -2   24.90    7.80
  12   7   2   14.90    7.30
  12   7   2   18.30    6.20
  12  -8  -2   -1.90    7.10
  11  -8  -2    5.70    6.50
  10  -8  -2    8.00    5.40
  10  -8  -2   -8.10    7.00
 -10   8   2    1.80    3.60
   9  -8  -2   60.49    8.70
   9  -8  -2   57.79    7.40
   9  -8  -2   38.00    5.20
  -9   8   2   52.49    4.70
  -9   8   2   58.39    6.00
   8  -8  -2   71.79    7.80
   8  -8  -2   67.19    8.10
   8  -8  -2   76.59    7.00
  -8   8   2   81.19    4.50
  -8   8   2   67.69    5.70
   7  -8  -2    0.50    3.10
   7  -8  -2   -1.80    4.60
   7  -8  -2   -3.70    2.70
  -7   8   2   -1.50    2.50
  -7   8   2   -0.40    1.60
   6  -8  -2  479.55   14.20
   6  -8  -2  487.65   16.90
   6  -8  -2  473.25   15.70
  -6   8   2  481.25   13.40
   5  -8  -2    3.90    2.80
   5  -8  -2    2.60    3.70
   5  -8  -2    3.80    2.60
  -5   8   2    4.50    2.50
   4  -8  -2   30.40    3.80
   4  -8  -2   28.20    4.40
   4  -8  -2   32.40    4.00
  -4   8   2   33.50    3.60
   3  -8  -2   32.90    3.90
   3  -8  -2   38.70    4.80
   3  -8  -2   29.30    3.80
  -3   8   2   44.20    3.60
  -3   8   2   39.40    4.50
   2  -8  -2   51.79    4.80
   2  -8  -2   57.99    4.90
   2  -8  -2   49.99    5.50
  -2   8   2   62.19    4.90
   1  -8  -2 1268.17   31.00
   1  -8  -2 1328.77   30.80
   1  -8  -2 1294.67   31.20
   1  -8  -2 1329.07   31.80
  -1   8   2 1303.37   30.30
   0  -8  -2   48.70    4.40
   0  -8  -2   43.10    4.80
   0  -8  -2   34.90    4.50
   0  -8  -2   35.60    4.70
   0   8   2   40.30    4.00
   0   8   2   34.50    3.60
  -1  -8  -2  499.85   15.00
  -1  -8  -2  522.95   14.70
  -1  -8  -2  510.75   14.80
   1   8   2  496.95   14.10
   1   8   2  472.25   13.30
  -2  -8  -2   48.10    4.70
  -2  -8  -2   47.20    5.30
  -2  -8  -2   44.00    5.00
   2   8   2   47.40    4.60
   2   8   2   47.10    4.00
   2   8   2   52.19    4.70
  -3  -8  -2  949.60   24.70
  -3  -8  -2  923.21   24.10
  -3  -8  -2  946.51   23.50
   3   8   2  988.50   23.20
   3   8   2  934.71   23.70
   3   8   2  913.81   23.20
  -4  -8  -2   27.10    4.20
  -4  -8  -2   25.60    3.60
  -4  -8  -2   24.20    4.10
   4   8   2   23.30    3.20
   4   8   2   25.20    3.80
   4   8   2   29.70    4.10
  -5  -8  -2   19.50    4.00
  -5  -8  -2   16.20    3.90
  -5  -8  -2   18.90    3.20
   5   8   2   17.40    3.60
   5   8   2   14.90    3.00
   5   8   2   11.40    3.20
  -6  -8  -2  218.58   10.40
  -6  -8  -2  227.28    7.80
  -6  -8  -2  217.38   10.70
   6   8   2  233.78    7.30
   6   8   2  217.48    9.70
   6   8   2  222.88    9.50
   6   8   2  215.38   10.00
  -7  -8  -2  109.89    8.70
  -7  -8  -2   95.59    8.20
   7   8   2  102.49    7.50
   7   8   2  109.39    7.20
   7   8   2   98.69    8.30
   7   8   2  102.29    5.00
  -8  -8  -2    4.10    4.20
  -8  -8  -2    4.10    4.70
   8   8   2   -7.20    4.10
   8   8   2    7.70    4.00
  -9  -8  -2   37.00    6.40
  -9  -8  -2   47.90    7.30
   9   8   2   23.00    5.80
   9   8   2   44.90    6.00
   9   8   2   33.10    3.60
 -10  -8  -2   -1.10    5.90
 -10  -8  -2    2.40    6.20
  10   8   2    1.20    3.00
  10   8   2    2.00    4.70
  10   8   2    1.30    5.20
 -11  -8  -2   23.20    7.70
  11   8   2    5.60    6.90
  11   8   2   12.10    5.50
 -12  -8  -2   22.10    8.50
  12   8   2   27.10    8.40
  12   8   2   17.50    6.70
  11  -9  -2    1.50    6.70
  10  -9  -2   69.19   10.20
  10  -9  -2   40.10    7.60
   9  -9  -2   41.30    5.50
   9  -9  -2   67.99    8.20
   9  -9  -2   72.59   10.10
  -9   9   2   58.29    5.60
   8  -9  -2   51.29    6.70
   8  -9  -2   58.29    6.20
   8  -9  -2   53.19    8.30
  -8   9   2   55.49    6.30
   7  -9  -2   76.89    7.30
   7  -9  -2   55.69    6.40
   7  -9  -2   74.49    9.80
  -7   9   2   58.59    5.90
   6  -9  -2    5.00    3.60
   6  -9  -2    9.70    3.80
   6  -9  -2    9.80    5.20
  -6   9   2    9.10    3.10
   5  -9  -2    9.10    3.50
   5  -9  -2    1.50    3.30
   5  -9  -2    1.10    4.50
  -5   9   2   10.10    3.10
   4  -9  -2  285.47   11.10
   4  -9  -2  287.67   10.80
   4  -9  -2  279.77   12.20
  -4   9   2  291.27    9.90
   3  -9  -2   59.29    5.60
   3  -9  -2   55.79    5.40
   3  -9  -2   68.99    6.00
   3  -9  -2   53.79    6.60
  -3   9   2   62.29    4.10
  -3   9   2   64.09    5.30
   2  -9  -2 1085.99   26.70
   2  -9  -2 1045.50   27.40
   2  -9  -2 1072.69   25.70
   2  -9  -2 1032.00   26.30
  -2   9   2 1043.90   25.40
  -2   9   2 1014.20   24.10
   1  -9  -2   57.09    5.00
   1  -9  -2   46.10    5.70
   1  -9  -2   61.29    5.70
   1  -9  -2   58.29    5.40
  -1   9   2   65.39    5.20
  -1   9   2   61.69    5.20
  -1   9   2   55.59    4.40
   0  -9  -2   86.69    6.00
   0  -9  -2   88.49    6.60
   0  -9  -2   91.89    6.50
   0   9   2   79.49    5.00
   0   9   2   78.49    4.80
   0   9   2   86.39    5.60
  -1  -9  -2  531.75   15.80
  -1  -9  -2  555.24   16.30
   1   9   2  496.85   14.40
   1   9   2  539.05   15.40
   1   9   2  558.24   14.70
  -2  -9  -2   67.19    5.80
  -2  -9  -2   59.69    6.20
  -2  -9  -2   67.49    5.70
   2   9   2   54.99    4.50
   2   9   2   71.89    5.60
   2   9   2   62.09    5.10
  -3  -9  -2   23.50    4.00
  -3  -9  -2   15.80    3.40
  -3  -9  -2   19.10    3.90
   3   9   2   21.30    3.40
   3   9   2   22.20    3.60
   3   9   2   20.80    3.40
  -4  -9  -2    1.20    2.80
  -4  -9  -2   -2.20    2.80
  -4  -9  -2   -2.00    3.10
   4   9   2    3.10    2.60
   4   9   2   -1.80    2.60
   4   9   2    2.60    2.70
  -5  -9  -2  450.65   15.40
  -5  -9  -2  448.66   13.60
  -5  -9  -2  453.35   15.90
   5   9   2  454.15   14.80
   5   9   2  466.15   14.80
   5   9   2  450.15   14.20
  -6  -9  -2  144.89    9.30
  -6  -9  -2  137.79    9.60
  -6  -9  -2  134.39    6.80
   6   9   2  141.99    8.80
   6   9   2  128.29    7.90
   6   9   2  137.89    5.70
   6   9   2  138.49    8.60
  -7  -9  -2   33.90    6.20
  -7  -9  -2   33.90    5.80
   7   9   2   32.80    3.20
   7   9   2   40.20    5.80
   7   9   2   37.20    5.30
   7   9   2   36.10    5.10
  -8  -9  -2    7.70    4.90
  -8  -9  -2   10.70    5.40
   8   9   2   10.90    5.00
   8   9   2    7.20    2.50
   8   9   2    3.30    4.40
   8   9   2   17.90    4.60
  -9  -9  -2    7.70    5.80
  -9  -9  -2   13.50    6.80
   9   9   2    5.30    4.80
   9   9   2    6.70    2.90
   9   9   2   20.00    5.70
 -10  -9  -2    5.70    6.40
  10   9   2    2.90    3.20
  10   9   2    8.90    5.30
  10   9   2    5.60    5.60
 -11  -9  -2    1.80    7.10
  11   9   2    1.20    5.60
  11   9   2    7.50    7.40
  11 -10  -2    5.30    7.70
  10 -10  -2   33.30    7.80
  10 -10  -2   51.19   10.50
   9 -10  -2   28.90    8.90
   9 -10  -2   18.70    6.30
  -9  10   2   20.80    5.00
   8 -10  -2  185.48   12.30
   8 -10  -2  176.78   10.90
   8 -10  -2  183.68   14.30
  -8  10   2  187.18    9.30
   7 -10  -2   52.29    6.80
   7 -10  -2   49.50    6.40
   7 -10  -2   40.20    7.60
  -7  10   2   56.59    6.50
   6 -10  -2  106.59   10.40
   6 -10  -2   94.39    8.50
   6 -10  -2  109.69    8.60
  -6  10   2  104.89    7.10
   5 -10  -2  334.87   12.30
   5 -10  -2  273.37   12.20
   5 -10  -2  305.67   14.20
  -5  10   2  303.57   10.80
   4 -10  -2  756.22   21.80
   4 -10  -2  788.62   19.60
   4 -10  -2  754.62   21.30
   4 -10  -2  746.83   23.10
  -4  10   2  773.22   18.90
  -4  10   2  735.73   19.80
   3 -10  -2    9.00    3.30
   3 -10  -2   16.60    4.90
   3 -10  -2   14.40    3.90
   3 -10  -2    8.00    3.10
  -3  10   2   13.70    2.60
  -3  10   2   11.40    3.30
   2 -10  -2   53.99    5.60
   2 -10  -2   55.09    5.70
   2 -10  -2   62.99    6.40
   2 -10  -2   58.09    6.60
  -2  10   2   58.29    5.50
  -2  10   2   53.69    4.50
   1 -10  -2   47.90    6.10
   1 -10  -2   59.59    5.50
   1 -10  -2   50.59    5.90
   1 -10  -2   46.50    5.50
  -1  10   2   44.30    4.70
  -1  10   2   49.90    5.20
   0 -10  -2    3.20    3.20
   0 -10  -2    0.70    3.10
   0 -10  -2   -1.00    2.60
   0  10   2    0.30    2.30
   0  10   2   -1.10    2.60
   0  10   2   -1.70    2.30
  -1 -10  -2   80.79    7.00
  -1 -10  -2   67.29    7.00
  -1 -10  -2   71.09    6.20
   1  10   2   74.29    5.30
   1  10   2   75.69    5.80
   1  10   2   74.39    5.40
  -2 -10  -2  193.08   10.00
  -2 -10  -2  190.88    9.30
  -2 -10  -2  190.08    9.50
   2  10   2  195.98    8.80
   2  10   2  202.18    8.30
   2  10   2  201.78    8.30
  -3 -10  -2  448.46   14.60
  -3 -10  -2  411.16   14.70
  -3 -10  -2  436.06   15.50
   3  10   2  435.96   14.30
   3  10   2  446.56   13.60
   3  10   2  438.56   13.70
  -4 -10  -2    9.10    3.90
  -4 -10  -2    9.80    4.50
  -4 -10  -2   16.60    4.10
   4  10   2   15.90    3.50
   4  10   2   13.80    3.70
   4  10   2   15.00    3.80
  -5 -10  -2    3.80    4.70
  -5 -10  -2   -0.20    3.50
  -5 -10  -2   -0.60    3.60
   5  10   2    0.30    3.40
   5  10   2   -1.30    3.50
   5  10   2    3.30    3.80
  -6 -10  -2  138.49    7.90
  -6 -10  -2  136.09   10.50
  -6 -10  -2  138.09    9.80
   6  10   2  139.89    9.10
   6  10   2  147.79    9.40
   6  10   2  138.59    8.70
  -7 -10  -2    8.00    3.80
  -7 -10  -2   -3.10    4.40
  -7 -10  -2    1.20    5.50
   7  10   2    7.70    4.40
   7  10   2    6.10    2.70
   7  10   2   13.20    4.70
   7  10   2    4.10    4.60
  -8 -10  -2    1.60    5.50
  -8 -10  -2    3.70    5.70
   8  10   2    5.30    2.80
   8  10   2    3.20    4.80
   8  10   2   10.20    5.30
  -9 -10  -2   46.40    8.20
   9  10   2   44.70    6.50
   9  10   2   72.99    8.60
   9  10   2   62.29    5.80
 -10 -10  -2   21.20    7.50
  10  10   2   12.70    5.90
  10  10   2   20.50    7.10
 -11 -10  -2   10.40    8.40
  11  10   2   14.10    6.50
  11  10   2   21.40    8.20
  10 -11  -2    2.90    6.90
   9 -11  -2   38.10    7.80
  -9  11   2   25.50    5.30
   8 -11  -2   17.20    5.80
   8 -11  -2   22.90    6.30
   8 -11  -2   20.80    8.90
  -8  11   2   10.70    4.80
   7 -11  -2   -3.90    4.20
   7 -11  -2    2.00    5.50
   7 -11  -2   -0.80    7.10
  -7  11   2    6.10    4.00
   6 -11  -2    8.60    4.60
   6 -11  -2   13.30    3.40
   6 -11  -2   17.70    5.60
   6 -11  -2   16.00    6.80
  -6  11   2   17.00    4.20
   5 -11  -2    2.00    4.60
   5 -11  -2   -1.90    2.90
   5 -11  -2    4.70    5.80
   5 -11  -2    4.40    4.00
  -5  11   2    5.10    3.70
  -5  11   2    0.60    2.70
   4 -11  -2  257.77   13.50
   4 -11  -2  264.97   11.90
   4 -11  -2  271.07   10.00
   4 -11  -2  248.98   11.70
  -4  11   2  283.17    9.30
  -4  11   2  257.67   10.50
   3 -11  -2   12.20    5.40
   3 -11  -2   14.00    4.60
   3 -11  -2   11.20    3.70
   3 -11  -2    8.20    3.30
  -3  11   2   15.40    2.90
  -3  11   2    9.60    3.60
   2 -11  -2   91.39    7.10
   2 -11  -2   75.29    6.40
   2 -11  -2   78.79    8.50
   2 -11  -2   82.79    7.80
  -2  11   2   76.09    5.10
  -2  11   2   81.09    6.10
  -2  11   2   85.19    6.50
   1 -11  -2  189.08   10.70
   1 -11  -2  184.28    9.00
   1 -11  -2  188.48    6.10
   1 -11  -2  173.68    9.90
  -1  11   2  171.88    8.10
  -1  11   2  175.68    7.40
  -1  11   2  180.38    8.80
   0 -11  -2  253.77   11.50
   0 -11  -2  220.58   10.30
   0 -11  -2  224.38   11.30
   0  11   2  225.18    8.50
   0  11   2  218.58    9.70
   0  11   2  222.78    9.10
  -1 -11  -2    5.70    3.50
  -1 -11  -2    7.20    4.50
  -1 -11  -2    5.50    4.40
   1  11   2    2.80    3.10
   1  11   2    4.60    2.80
   1  11   2    9.00    3.00
  -2 -11  -2    2.40    4.20
  -2 -11  -2    1.30    3.80
  -2 -11  -2    2.00    3.30
   2  11   2    2.50    2.80
   2  11   2    2.40    2.70
   2  11   2   -2.20    2.80
  -3 -11  -2  176.68   10.70
  -3 -11  -2  196.38   10.50
  -3 -11  -2  202.88   10.50
   3  11   2  185.28    9.80
   3  11   2  213.28    9.30
   3  11   2  210.58    9.10
  -4 -11  -2  178.28   10.30
  -4 -11  -2  155.78   10.90
  -4 -11  -2  186.88   10.00
   4  11   2  176.88    9.30
   4  11   2  180.38    9.70
   4  11   2  163.58    8.80
  -5 -11  -2    1.80    4.10
  -5 -11  -2   10.70    4.80
  -5 -11  -2    7.40    4.90
   5  11   2    3.00    4.00
   5  11   2   14.10    4.00
   5  11   2    6.30    4.20
  -6 -11  -2   80.59   10.20
  -6 -11  -2   97.39   10.20
  -6 -11  -2   94.69    8.20
   6  11   2  103.49    8.90
   6  11   2   95.69    8.90
   6  11   2   85.49    8.30
  -7 -11  -2  107.59    7.80
  -7 -11  -2   99.19   11.00
  -7 -11  -2   84.09   11.10
   7  11   2  101.39    6.00
   7  11   2   98.09    9.90
   7  11   2   96.49    9.90
  -8 -11  -2   52.09    7.90
   8  11   2   28.30    6.20
   8  11   2   53.49    7.90
   8  11   2   43.70    5.30
  -9 -11  -2   28.90    7.90
   9  11   2   25.70    4.00
   9  11   2   24.30    6.50
   9  11   2   13.30    6.80
 -10 -11  -2   -5.60    7.20
  10  11   2    1.30    6.40
  10  11   2   -2.20    7.00
  10 -12  -2   -8.20    7.10
   9 -12  -2   13.10    7.00
   8 -12  -2    9.80    6.30
  -8  12   2   44.50    6.10
   7 -12  -2  125.09   12.90
   7 -12  -2   99.99   10.90
   7 -12  -2  107.99   11.20
  -7  12   2   99.99    9.20
   6 -12  -2   22.20    3.70
   6 -12  -2   32.90    6.30
   6 -12  -2   27.40    8.50
   6 -12  -2   34.00    6.80
  -6  12   2   34.80    5.20
  -6  12   2   29.80    4.40
   5 -12  -2   36.60    6.10
   5 -12  -2   24.50    7.10
   5 -12  -2   40.30    4.50
   5 -12  -2   38.70    6.80
  -5  12   2   37.90    5.40
  -5  12   2   35.80    4.30
   4 -12  -2   58.99    6.60
   4 -12  -2   80.79   10.70
   4 -12  -2   62.79    7.20
   4 -12  -2   76.89    8.40
  -4  12   2   66.09    6.30
  -4  12   2   71.49    5.60
   3 -12  -2   78.19    7.80
   3 -12  -2   93.49    9.40
   3 -12  -2   88.39   10.00
   3 -12  -2   75.19    7.10
  -3  12   2   81.59    7.20
  -3  12   2   82.99    5.80
   2 -12  -2  117.99    8.20
   2 -12  -2  121.99    8.40
   2 -12  -2  107.49    9.70
   2 -12  -2  110.39   10.30
  -2  12   2  112.89    7.80
  -2  12   2  101.99    7.10
  -2  12   2  112.69    6.50
   1 -12  -2   -0.10    4.60
   1 -12  -2   -1.00    3.50
   1 -12  -2    9.30    5.30
   1 -12  -2    2.20    2.20
  -1  12   2    3.30    3.10
  -1  12   2   -4.60    2.70
  -1  12   2    1.60    3.40
   0 -12  -2  201.08   11.50
   0 -12  -2  172.98   11.20
   0 -12  -2  186.88    9.90
   0  12   2  177.98    8.70
   0  12   2  186.88    8.30
   0  12   2  194.08    9.80
  -1 -12  -2   -5.40    3.60
  -1 -12  -2    2.60    4.60
  -1 -12  -2   10.20    4.90
   1  12   2    3.40    3.50
   1  12   2   -3.60    3.10
   1  12   2   -0.50    3.00
  -2 -12  -2   48.90    6.60
  -2 -12  -2   37.60    5.80
  -2 -12  -2   37.20    6.30
   2  12   2   30.30    4.90
   2  12   2   33.90    4.60
   2  12   2   36.10    4.90
  -3 -12  -2  104.79    9.20
  -3 -12  -2   89.39    9.70
  -3 -12  -2   91.79    8.60
   3  12   2   89.19    7.50
   3  12   2   99.99    7.70
   3  12   2   87.99    8.00
  -4 -12  -2  123.79   11.10
  -4 -12  -2  138.79   10.20
  -4 -12  -2  115.09    9.70
   4  12   2  131.89    9.30
   4  12   2  112.09    8.40
   4  12   2  124.69    8.90
  -5 -12  -2   -1.60    4.80
  -5 -12  -2    1.20    5.60
  -5 -12  -2    3.10    4.90
   5  12   2   -0.20    4.50
   5  12   2    2.90    4.30
   5  12   2   -3.70    3.80
  -6 -12  -2   -0.40    5.30
  -6 -12  -2    4.60    5.20
   6  12   2   10.00    5.20
   6  12   2    4.20    4.90
   6  12   2   -0.20    3.20
  -7 -12  -2   14.30    5.20
  -7 -12  -2   17.30    6.60
   7  12   2   18.80    6.10
   7  12   2   18.30    6.00
   7  12   2   14.20    3.40
  -8 -12  -2   13.60    7.30
   8  12   2   19.00    6.80
   8  12   2   20.00    6.10
   8  12   2   22.80    3.90
  -9 -12  -2   12.20    7.70
   9  12   2    2.30    6.60
   9  12   2   18.30    6.70
 -10 -12  -2   12.40    9.10
  10  12   2    2.30    7.40
  10  12   2   12.50    7.40
   9 -13  -2    6.50    7.70
   8 -13  -2    5.40    6.70
  -8  13   2   14.70    4.90
  -8  13   2    5.70    5.90
   7 -13  -2   50.39    8.20
   7 -13  -2   51.09    7.90
  -7  13   2   61.89    7.30
  -7  13   2   47.50    5.70
   6 -13  -2   91.19   11.40
   6 -13  -2   85.09    6.80
   6 -13  -2   69.39    8.80
  -6  13   2   86.09    9.10
  -6  13   2  104.89    7.40
   5 -13  -2   16.00    5.40
   5 -13  -2   15.30    6.70
   5 -13  -2   13.40    4.20
  -5  13   2   15.30    4.90
  -5  13   2   17.90    3.90
   4 -13  -2   14.80    4.30
   4 -13  -2   15.10    4.90
   4 -13  -2   30.40    6.80
   4 -13  -2   13.70    7.10
  -4  13   2   20.30    5.10
  -4  13   2   16.00    3.80
   3 -13  -2   23.80    4.80
   3 -13  -2   14.00    6.40
   3 -13  -2   18.70    5.20
   3 -13  -2   21.50    6.40
  -3  13   2   23.70    4.90
  -3  13   2   15.10    4.20
  -3  13   2   17.30    3.70
   2 -13  -2   24.40    6.50
   2 -13  -2   31.70    6.90
   2 -13  -2   28.70    5.50
  -2  13   2   30.30    5.30
  -2  13   2   32.60    5.00
  -2  13   2   27.60    4.20
   1 -13  -2  153.18   11.70
   1 -13  -2  137.69   11.70
   1 -13  -2  132.49    9.30
   1 -13  -2  125.39    5.30
  -1  13   2  142.49    7.50
  -1  13   2  134.29    8.50
  -1  13   2  140.09    9.30
   0 -13  -2   41.90    7.10
   0 -13  -2   60.09    8.00
   0 -13  -2   53.79    5.70
   0 -13  -2   59.89    7.00
   0  13   2   48.40    6.10
   0  13   2   58.69    6.90
   0  13   2   62.89    6.50
  -1 -13  -2   64.19    8.30
  -1 -13  -2   56.39    6.80
  -1 -13  -2   64.59    8.20
  -1 -13  -2   56.59    6.00
   1  13   2   55.69    7.10
   1  13   2   69.99    6.70
   1  13   2   58.69    6.40
  -2 -13  -2   54.09    7.50
  -2 -13  -2   39.00    6.30
  -2 -13  -2   57.69    8.00
   2  13   2   49.50    5.50
   2  13   2   51.59    5.80
   2  13   2   44.20    6.30
  -3 -13  -2   -5.60    5.40
  -3 -13  -2   -3.30    4.70
  -3 -13  -2   -4.50    5.40
   3  13   2   -2.20    4.10
   3  13   2    5.10    4.40
   3  13   2   -2.70    4.00
  -4 -13  -2   43.30    7.10
  -4 -13  -2   48.40    7.40
  -4 -13  -2   48.70    7.30
   4  13   2   54.29    6.60
   4  13   2   63.99    7.90
   4  13   2   48.10    6.30
  -5 -13  -2   56.99    7.70
  -5 -13  -2   60.09    8.00
   5  13   2   62.79    7.90
   5  13   2   78.09    9.30
  -6 -13  -2    4.10    6.20
  -6 -13  -2    0.70    6.00
   6  13   2   -1.30    5.10
   6  13   2    4.30    5.40
  -7 -13  -2    9.00    6.50
   7  13   2   14.30    6.40
   7  13   2   11.80    3.60
  -8 -13  -2   16.80    7.70
   8  13   2   -1.80    6.50
   8  13   2    3.10    3.60
   8  13   2    2.60    5.80
  -9 -13  -2   -2.40    8.00
   9  13   2   -7.80    7.30
   9  13   2   -5.70    6.70
   8 -14  -2   -7.60    6.50
  -8  14   2   -3.30    5.40
   7 -14  -2   -2.10    6.00
  -7  14   2    1.30    4.90
  -7  14   2    8.20    6.30
   6 -14  -2    1.30    7.60
   6 -14  -2    0.90    4.00
   6 -14  -2    6.10    6.00
  -6  14   2    6.50    4.30
  -6  14   2    4.00    5.50
   5 -14  -2   39.50    8.40
   5 -14  -2   32.70    5.50
   5 -14  -2   41.40    7.00
  -5  14   2   34.00    4.90
  -5  14   2   27.40    6.10
   4 -14  -2   19.40    8.10
   4 -14  -2   10.00    5.20
   4 -14  -2   17.30    4.80
  -4  14   2    8.10    3.80
  -4  14   2   29.10    5.70
   3 -14  -2    7.60    4.60
   3 -14  -2   -3.00    6.90
   3 -14  -2    2.20    5.20
  -3  14   2    0.00    3.60
  -3  14   2   -4.90    3.60
  -3  14   2   -2.10    4.60
   2 -14  -2   10.10    7.00
   2 -14  -2   15.90    5.10
   2 -14  -2   10.20    6.60
  -2  14   2    8.60    4.70
  -2  14   2    5.30    3.80
  -2  14   2   10.00    5.10
   1 -14  -2    5.60    5.20
   1 -14  -2    3.80    6.60
   1 -14  -2   -9.20    6.30
  -1  14   2   -0.90    4.70
  -1  14   2    7.10    3.90
  -1  14   2    0.50    4.30
   0 -14  -2  -11.00    5.60
   0 -14  -2    5.10    3.70
   0 -14  -2   -0.20    6.60
   0 -14  -2    2.30    4.50
   0  14   2    2.50    4.60
   0  14   2    2.50    4.00
   0  14   2    0.20    3.60
  -1 -14  -2   85.59    9.90
  -1 -14  -2   72.39    9.70
  -1 -14  -2   60.89    7.60
  -1 -14  -2   77.79    7.90
   1  14   2   61.69    8.10
   1  14   2   72.09    7.60
   1  14   2   64.29    7.70
  -2 -14  -2    4.60    6.50
  -2 -14  -2    1.40    5.30
  -2 -14  -2   -4.80    5.00
  -2 -14  -2   -6.70    6.30
   2  14   2   12.30    4.70
   2  14   2    6.30    4.40
   2  14   2   -8.00    4.50
  -3 -14  -2   15.70    7.00
  -3 -14  -2   16.90    6.10
   3  14   2   10.80    5.10
   3  14   2   11.90    5.10
  -4 -14  -2   45.20    7.80
  -4 -14  -2   42.50    8.10
   4  14   2   41.10    7.00
   4  14   2   39.30    6.40
  -5 -14  -2    6.80    6.80
  -5 -14  -2   -5.40    5.70
   5  14   2   -4.80    5.30
   5  14   2    4.30    5.70
  -6 -14  -2   44.00    7.90
  -6 -14  -2   55.19    8.90
   6  14   2   46.10    7.70
   6  14   2   35.90    7.50
  -7 -14  -2   31.40    8.30
   7  14   2   34.90    7.90
   7  14   2   23.10    7.20
   7  14   2   23.70    4.50
  -8 -14  -2   27.30    8.70
   8  14   2   24.50    8.20
   8  14   2   28.60    7.70
   8 -15  -2   -5.30    7.50
  -8  15   2    2.20    5.50
   7 -15  -2    6.00    7.30
  -7  15   2   14.90    7.20
  -7  15   2   21.00    5.80
   6 -15  -2   49.20    8.90
  -6  15   2   30.80    7.50
   5 -15  -2    2.80    5.10
   5 -15  -2    0.10    5.80
   5 -15  -2    2.60    8.70
  -5  15   2   -3.80    5.70
  -5  15   2    4.90    4.60
   4 -15  -2   12.90    8.50
   4 -15  -2    6.90    5.50
  -4  15   2    5.40    4.80
   3 -15  -2   58.39    7.30
   3 -15  -2   66.69   10.10
  -3  15   2   68.29    7.80
  -3  15   2   59.29    6.00
   2 -15  -2  103.59   11.40
   2 -15  -2  110.39   10.60
  -2  15   2  117.59    8.60
  -2  15   2  112.89   10.60
   1 -15  -2   54.89    7.70
   1 -15  -2   54.89    8.60
  -1  15   2   55.19    6.20
  -1  15   2   54.89    7.30
   0 -15  -2   25.40    6.50
   0 -15  -2   36.80    6.90
   0  15   2   48.50    6.00
   0  15   2   40.80    7.10
  -1 -15  -2   15.30    4.80
  -1 -15  -2   34.40    8.10
  -1 -15  -2   14.60    5.50
   1  15   2   12.70    4.90
   1  15   2   13.20    5.60
  -2 -15  -2   26.80    6.40
  -2 -15  -2   21.90    7.90
  -2 -15  -2   35.70    6.90
   2  15   2   30.60    6.80
   2  15   2   34.90    6.20
  -3 -15  -2   34.80    7.70
  -3 -15  -2   29.40    7.10
  -3 -15  -2   15.00    7.90
   3  15   2   33.60    6.30
   3  15   2   15.10    6.00
  -4 -15  -2    5.30    8.20
  -4 -15  -2   -0.60    6.20
  -4 -15  -2   13.00    7.20
   4  15   2    0.00    6.10
   4  15   2    7.20    6.60
  -5 -15  -2   24.70    8.00
  -5 -15  -2   23.40    7.60
  -5 -15  -2   10.30    8.50
   5  15   2   23.50    6.80
   5  15   2   17.80    7.00
  -6 -15  -2   -3.10    6.70
   6  15   2   -3.20    6.70
   6  15   2    6.80    6.60
  -7 -15  -2    3.30    7.90
   7  15   2    5.00    7.90
   7  15   2   -1.00    4.00
   7  15   2    4.70    6.90
   6 -16  -2   -5.80    6.60
  -6  16   2    6.20    7.50
   5 -16  -2    8.90    6.00
  -5  16   2    5.60    7.10
  -5  16   2   11.50    5.80
   4 -16  -2   15.90    6.60
  -4  16   2    4.10    6.40
  -4  16   2    6.70    5.50
   3 -16  -2    5.20    6.20
  -3  16   2    3.00    6.10
  -3  16   2   10.30    5.20
   2 -16  -2    6.60    6.40
  -2  16   2    7.20    6.20
  -2  16   2   10.70    5.40
   1 -16  -2   -0.10    6.20
  -1  16   2   -3.80    5.00
  -1  16   2   -1.20    6.10
   0 -16  -2    7.60    6.60
   0  16   2   -1.10    5.80
   0  16   2    2.20    5.10
  -1 -16  -2    6.70    6.70
   1  16   2    9.30    6.10
   1  16   2    3.60    5.50
  -2 -16  -2    6.80    6.40
   2  16   2    5.00    6.30
   2  16   2    3.80    5.70
  -3 -16  -2    7.20    6.50
   3  16   2    0.70    6.20
   3  16   2  -10.50    6.10
  -4 -16  -2   -1.10    5.60
  -4 -16  -2    6.00    6.70
   4  16   2   11.40    7.10
   4  16   2    4.00    6.80
  -5 -16  -2   12.20    7.40
   5  16   2    4.50    6.90
   5  16   2    8.90    7.50
  -6 -16  -2   23.60    9.50
   6  16   2   36.60    8.90
   6  16   2   25.10    8.50
   5 -17  -2   15.10    6.50
  -5  17   2   18.60    8.40
   4 -17  -2   33.70    7.90
  -4  17   2   32.10    8.40
   3 -17  -2   -1.80    6.70
  -3  17   2    9.10    7.70
   2 -17  -2    9.30    7.20
  -2  17   2    7.30    7.00
   1 -17  -2    2.50    7.10
  -1  17   2   -3.30    5.60
  -1  17   2   13.10    6.90
   0 -17  -2    1.40    7.00
   0  17   2   -0.10    5.90
   0  17   2    4.60    6.50
  -1 -17  -2   -2.60    7.30
   1  17   2   12.50    6.50
   1  17   2    2.00    6.70
  -2 -17  -2    2.40    7.70
   2  17   2   15.60    6.80
   2  17   2   -6.80    6.70
  -3 -17  -2   16.40    8.30
   3  17   2   -4.60    7.20
   3  17   2    8.20    7.50
  -4 -17  -2    9.80    8.40
   4  17   2    8.50    7.90
   4  17   2    3.70    7.60
   3 -18  -2   -4.30    7.90
  -3  18   2    6.70    8.20
   2 -18  -2   -3.00    8.00
  -2  18   2   -4.10    7.60
   1 -18  -2   30.80    9.00
  -1  18   2   19.00    8.00
   0 -18  -2   31.70    9.10
   0  18   2   37.00    8.80
  -1 -18  -2   26.80    8.90
   1  18   2   34.30    9.20
  -2 -18  -2    7.70    8.50
   2  18   2   10.90    8.60
   2  16  -3   13.80    7.60
  -2 -16   3   12.80    8.00
   1  16  -3   26.70    7.90
  -1 -16   3   19.20    7.90
   0  16  -3   12.60    7.50
   0 -16   3   16.00    7.60
  -1  16  -3   -8.50    6.20
   1 -16   3    3.10    6.50
  -2  16  -3   -6.70    6.80
   2 -16   3    0.00    6.70
  -3  16  -3    1.80    6.70
   3 -16   3    2.20    6.60
  -4  16  -3   12.40    7.40
   4 -16   3   21.90    7.10
   5 -16   3    3.80    6.80
   4  15  -3   -6.80    7.00
  -4 -15   3  -11.90    6.90
   3  15  -3    3.00    6.20
  -3 -15   3    9.00    7.50
   2  15  -3   14.50    6.30
  -2 -15   3    7.10    7.00
   1  15  -3    6.10    6.00
  -1 -15   3   -1.20    6.10
   0  15  -3   33.00    6.80
   0 -15   3   32.50    7.50
  -1  15  -3    6.30    6.40
   1 -15   3    3.30    6.10
  -2  15  -3   -1.00    5.60
   2 -15   3   -4.30    5.90
  -3  15  -3    3.00    6.00
   3 -15   3    2.00    5.80
   3 -15   3    2.70    5.30
  -4  15  -3   91.69    9.10
   4 -15   3  107.89   11.50
  -5  15  -3  114.29   11.90
   5 -15   3   95.59   11.60
   6 -15   3    1.80    6.20
   5  14  -3    5.90    6.30
  -5 -14   3    3.00    7.20
   4  14  -3   13.20    6.50
  -4 -14   3    3.50    6.70
   3  14  -3   17.10    6.70
  -3 -14   3   17.00    7.10
  -3 -14   3    6.20    6.50
   2  14  -3   13.60    6.30
  -2 -14   3   17.20    6.50
  -2 -14   3   24.20    6.50
   1  14  -3    1.00    5.30
  -1 -14   3   -0.30    3.80
  -1 -14   3   -4.20    5.80
   0  14  -3   15.50    5.80
   0 -14   3   20.30    6.20
  -1  14  -3   39.90    6.80
   1 -14   3   44.70    6.90
  -2  14  -3    2.40    5.30
   2 -14   3   -4.80    6.80
   2 -14   3   15.00    5.70
  -3  14  -3   17.30    5.90
   3 -14   3   13.00    5.70
   3 -14   3    8.90    7.10
  -4  14  -3    6.30    5.10
   4 -14   3    2.60    5.20
   4 -14   3    7.30    7.20
  -5  14  -3   11.80    5.70
   5 -14   3    0.10    4.90
   5 -14   3   -0.10    4.10
  -6  14  -3   -2.10    5.40
   6 -14   3    0.40    5.40
   7 -14   3   14.30    5.70
   6  13  -3    0.00    4.40
   6  13  -3   16.60    6.60
   6  13  -3   -4.80    5.70
  -6 -13   3   -5.10    6.80
   5  13  -3   21.10    6.10
   5  13  -3   13.70    6.30
  -5 -13   3   27.90    7.60
   4  13  -3   17.90    5.50
   4  13  -3   14.80    5.80
  -4 -13   3   26.10    7.10
  -4 -13   3   23.90    6.30
   3  13  -3   30.60    5.10
   3  13  -3   15.90    5.90
  -3 -13   3   21.90    7.20
  -3 -13   3   13.20    6.10
   2  13  -3   72.79    6.80
   2  13  -3   81.89    9.40
  -2 -13   3   84.79    9.70
  -2 -13   3   66.19    8.10
   1  13  -3   38.80    6.40
  -1 -13   3   32.40    6.40
  -1 -13   3   39.30    5.90
  -1 -13   3   42.90    8.20
   0  13  -3   -4.00    4.60
   0  13  -3    0.50    4.90
   0 -13   3    2.70    4.10
   0 -13   3   13.90    6.90
   0 -13   3   -4.60    5.70
   0 -13   3   -0.60    5.00
  -1  13  -3    2.40    4.50
  -1  13  -3    3.90    4.80
   1 -13   3    8.50    6.40
   1 -13   3    5.20    4.90
   1 -13   3    6.20    6.00
   1 -13   3   10.20    3.30
  -2  13  -3   17.30    5.00
  -2  13  -3   21.80    5.10
   2 -13   3   26.10    5.90
   2 -13   3   22.40    6.80
  -3  13  -3   -1.50    4.30
  -3  13  -3    1.30    4.60
   3 -13   3    4.20    4.60
   3 -13   3    6.50    6.30
  -4  13  -3   24.60    5.80
  -4  13  -3   35.60    5.60
   4 -13   3   30.50    5.70
   4 -13   3   29.30    7.20
  -5  13  -3   77.89    8.20
  -5  13  -3   54.29    6.30
   5 -13   3   65.19    8.40
   5 -13   3   65.19    8.00
  -6  13  -3   66.49    6.60
   6 -13   3   73.89    8.60
   7 -13   3   -1.20    4.60
   8 -13   3   12.20    4.40
   7  12  -3    9.80    6.80
   7  12  -3   19.70    6.60
   7  12  -3    4.60    4.80
  -7 -12   3    6.40    7.50
   6  12  -3   13.60    4.40
   6  12  -3    9.50    5.70
   6  12  -3   12.80    6.00
  -6 -12   3    7.20    6.90
   5  12  -3   10.30    5.10
   5  12  -3   10.70    5.20
  -5 -12   3   26.60    6.90
   4  12  -3   -2.40    4.90
   4  12  -3    3.90    4.50
  -4 -12   3    2.70    6.60
  -4 -12   3    5.60    5.80
   3  12  -3   24.90    5.70
   3  12  -3   32.50    5.20
   3  12  -3   17.40    4.30
  -3 -12   3   18.20    5.80
  -3 -12   3   22.00    6.70
   2  12  -3   29.80    5.30
   2  12  -3   45.20    4.80
   2  12  -3   36.80    6.20
  -2 -12   3   34.20    6.40
  -2 -12   3   45.40    6.70
  -2 -12   3   48.70    7.60
   1  12  -3   57.09    6.30
   1  12  -3   41.10    5.60
  -1 -12   3   40.60    6.80
  -1 -12   3   41.20    6.10
  -1 -12   3   50.59    8.20
  -1 -12   3   53.69    7.60
   0  12  -3   12.00    4.70
   0  12  -3   13.50    4.60
   0 -12   3    5.40    4.80
   0 -12   3   13.90    3.90
   0 -12   3   19.50    6.50
   0 -12   3   10.90    5.70
  -1  12  -3  114.99    8.80
  -1  12  -3  106.99    8.20
   1 -12   3  129.79    9.40
   1 -12   3  121.69    6.30
   1 -12   3  104.79   11.30
   1 -12   3  108.89   10.50
  -2  12  -3    3.10    3.70
  -2  12  -3   -5.60    3.80
   2 -12   3    4.40    5.40
   2 -12   3    5.70    2.40
   2 -12   3   -3.50    3.80
   2 -12   3   -9.70    5.50
  -3  12  -3    0.60    4.10
  -3  12  -3    4.60    3.90
   3 -12   3    1.80    3.80
   3 -12   3   -3.10    6.20
   3 -12   3    0.80    5.20
  -4  12  -3   14.60    4.20
  -4  12  -3    6.70    4.40
   4 -12   3    7.20    5.60
   4 -12   3    8.90    4.20
  -5  12  -3   36.40    5.40
  -5  12  -3   39.10    5.10
   5 -12   3   50.59    6.70
   5 -12   3   39.90    5.20
  -6  12  -3    0.90    4.10
   6 -12   3   -0.30    5.00
   6 -12   3   -0.20    3.80
  -7  12  -3   17.50    4.30
   7 -12   3   16.60    4.70
   8 -12   3   63.79    7.20
   8  11  -3   10.10    6.40
   8  11  -3   -1.30    4.70
  -8 -11   3   -5.50    7.10
   7  11  -3   10.40    5.40
   7  11  -3    2.80    4.10
   7  11  -3   10.50    5.90
  -7 -11   3    8.50    6.80
   6  11  -3   26.40    6.00
   6  11  -3   25.10    4.50
   6  11  -3   24.80    5.70
  -6 -11   3   15.50    6.40
   5  11  -3   73.79    8.00
   5  11  -3   54.79    6.50
  -5 -11   3   56.89    7.50
   4  11  -3   33.90    6.00
   4  11  -3   36.30    5.90
   4  11  -3   33.50    5.00
  -4 -11   3   42.60    6.70
  -4 -11   3   41.50    7.20
   3  11  -3  124.99    8.80
   3  11  -3  114.59    9.10
   3  11  -3  113.69    7.30
  -3 -11   3  100.59    9.30
  -3 -11   3  103.19    9.80
  -3 -11   3  110.49   10.50
   2  11  -3  131.19    7.40
   2  11  -3  126.49    8.80
   2  11  -3  118.09    8.10
  -2 -11   3  131.49   10.50
  -2 -11   3  126.99    9.30
  -2 -11   3  123.49    9.80
   1  11  -3  149.59    9.30
   1  11  -3  151.98    8.70
  -1 -11   3  157.88    8.70
  -1 -11   3  155.98   10.70
  -1 -11   3  155.98   10.90
  -1 -11   3  156.98   10.20
   0  11  -3  172.78    9.50
   0  11  -3  171.88    8.80
   0 -11   3  183.78    8.20
   0 -11   3  191.28   11.10
   0 -11   3  192.08   10.50
   0 -11   3  165.48   11.10
  -1  11  -3  137.69    7.90
  -1  11  -3  145.29    8.60
   1 -11   3  143.69    6.60
   1 -11   3  152.48   10.20
   1 -11   3  148.99   10.70
   1 -11   3  155.88    9.50
  -2  11  -3   33.50    4.80
  -2  11  -3   32.80    4.70
   2 -11   3   21.60    4.40
   2 -11   3   28.30    3.60
   2 -11   3   21.00    6.30
   2 -11   3   31.70    5.50
  -3  11  -3   24.00    4.40
  -3  11  -3   15.30    3.90
   3 -11   3   10.40    5.70
   3 -11   3   20.90    5.20
   3 -11   3   17.10    2.20
   3 -11   3   22.00    4.20
  -4  11  -3   -1.50    3.30
  -4  11  -3    0.40    3.50
   4 -11   3   -5.30    5.30
   4 -11   3    2.40    3.30
   4 -11   3   -0.60    4.50
  -5  11  -3    8.80    3.70
  -5  11  -3    5.90    3.80
   5 -11   3    8.30    3.60
   5 -11   3    6.30    4.80
   5 -11   3    0.80    6.30
  -6  11  -3   32.80    4.60
   6 -11   3   26.00    5.30
   6 -11   3   41.30    8.30
   6 -11   3   30.30    4.50
  -7  11  -3   -0.90    3.60
  -7  11  -3   13.80    3.20
   7 -11   3    1.20    3.50
   7 -11   3   -1.10    3.10
   7 -11   3   22.40    6.40
  -8  11  -3    8.30    3.00
   8 -11   3   13.40    3.80
   9 -11   3    3.80    6.40
  10 -11   3   23.70    7.80
   9  10  -3   11.50    5.30
   9  10  -3   18.40    6.90
  -9 -10   3   14.50    7.50
   8  10  -3    2.20    4.10
   8  10  -3   -4.50    5.20
  -8 -10   3   -2.40    6.10
   7  10  -3   36.00    5.00
   7  10  -3   21.30    5.40
   7  10  -3   39.10    6.70
  -7 -10   3   30.60    6.90
   6  10  -3   11.10    5.10
   6  10  -3    9.60    3.50
   6  10  -3   14.10    5.00
  -6 -10   3    1.60    4.00
  -6 -10   3   13.50    5.70
   5  10  -3   63.89    7.10
   5  10  -3   58.49    6.90
   5  10  -3   56.19    7.00
  -5 -10   3   53.49    7.00
  -5 -10   3   83.29    9.10
  -5 -10   3   54.79    7.60
   4  10  -3  144.79    9.40
   4  10  -3  139.49    9.00
   4  10  -3  137.79    8.00
  -4 -10   3  155.78   10.10
  -4 -10   3  134.89   11.10
  -4 -10   3  130.09   10.20
   3  10  -3   26.30    4.00
   3  10  -3   17.20    4.20
   3  10  -3   17.30    4.20
  -3 -10   3   38.00    5.80
  -3 -10   3   30.20    5.70
  -3 -10   3   26.20    5.40
   2  10  -3   36.80    4.30
   2  10  -3   34.70    4.90
   2  10  -3   34.80    5.20
  -2 -10   3   42.50    6.40
  -2 -10   3   32.70    5.20
  -2 -10   3   36.10    5.50
   1  10  -3  173.18    9.20
   1  10  -3  187.88    8.70
  -1 -10   3  187.48   10.40
  -1 -10   3  179.48    8.60
  -1 -10   3  179.08   10.30
  -1 -10   3  186.18    9.70
   0  10  -3   44.70    5.30
   0  10  -3   45.20    5.10
   0 -10   3   35.30    4.90
   0 -10   3   46.90    6.60
   0 -10   3   53.39    6.50
   0 -10   3   46.50    6.10
  -1  10  -3    0.20    3.00
  -1  10  -3    1.90    3.20
   1 -10   3   -0.20    3.20
   1 -10   3    3.20    2.30
   1 -10   3    2.30    4.80
   1 -10   3    8.90    4.10
  -2  10  -3  357.86   12.20
  -2  10  -3  357.16   11.80
   2 -10   3  349.17   12.80
   2 -10   3  352.56   14.40
   2 -10   3  363.36   13.40
   2 -10   3  344.67    9.50
  -3  10  -3  165.68    8.00
  -3  10  -3  155.88    7.70
   3 -10   3  157.08    5.10
   3 -10   3  148.69    8.10
   3 -10   3  168.48   10.60
   3 -10   3  149.49    9.00
  -4  10  -3  205.88    8.70
  -4  10  -3  190.18    8.50
   4 -10   3  197.48   11.90
   4 -10   3  218.48   10.00
   4 -10   3  205.48    9.10
  -5  10  -3   58.79    6.00
   5 -10   3   53.69    7.10
   5 -10   3   59.39    5.80
   5 -10   3   52.29    5.70
  -6  10  -3  337.47   11.10
   6 -10   3  325.07   11.80
   6 -10   3  324.77   11.20
   6 -10   3  319.67   15.70
   7 -10   3  186.48    8.50
   7 -10   3  181.88    8.40
   7 -10   3  183.68   13.50
   8 -10   3    1.70    3.00
   8 -10   3   -7.00    4.60
   8 -10   3   -2.30    7.30
   9 -10   3   14.00    7.30
   9 -10   3   -0.60    5.40
   9 -10   3    0.60    2.60
  10 -10   3   18.00    7.40
  11 -10   3   26.80    8.30
   9   9  -3   28.10    6.50
   9   9  -3   27.60    5.60
  -9  -9   3   12.30    6.90
   8   9  -3   32.00    4.90
   8   9  -3   38.10    6.60
  -8  -9   3   33.60    6.90
   7   9  -3    7.80    3.50
   7   9  -3    8.80    5.10
   7   9  -3    6.30    4.50
  -7  -9   3    9.80    5.50
   6   9  -3   31.80    5.50
   6   9  -3   24.40    5.00
   6   9  -3   16.20    3.50
   6   9  -3   19.10    4.80
  -6  -9   3   26.30    5.80
  -6  -9   3    7.50    6.30
   5   9  -3   34.80    5.40
   5   9  -3   37.90    5.30
   5   9  -3   29.20    4.60
  -5  -9   3   32.00    6.50
  -5  -9   3   36.60    5.60
  -5  -9   3   32.80    6.20
   4   9  -3   75.89    6.40
   4   9  -3   66.39    6.90
   4   9  -3   58.49    6.90
  -4  -9   3   58.19    7.90
  -4  -9   3   68.79    7.90
  -4  -9   3   66.49    8.40
   3   9  -3   14.30    3.40
   3   9  -3   21.80    4.10
   3   9  -3   12.40    3.90
  -3  -9   3   16.90    4.70
  -3  -9   3   15.60    4.20
  -3  -9   3   18.50    5.20
   2   9  -3   23.40    3.90
   2   9  -3   19.30    4.00
  -2  -9   3   20.40    4.40
  -2  -9   3   21.10    4.20
  -2  -9   3   23.90    4.50
   1   9  -3   52.49    5.90
   1   9  -3   59.49    5.40
  -1  -9   3   72.99    7.00
  -1  -9   3   68.79    6.00
  -1  -9   3   65.99    7.00
  -1  -9   3   60.69    6.40
   0   9  -3    0.10    2.80
   0   9  -3    7.00    2.70
   0  -9   3   -1.40    2.90
   0  -9   3    1.30    3.50
   0  -9   3    6.70    3.80
   0  -9   3    5.10    2.70
  -1   9  -3   41.70    4.40
  -1   9  -3   35.90    4.40
   1  -9   3   42.80    5.20
   1  -9   3   38.70    5.60
   1  -9   3   41.80    3.70
   1  -9   3   37.00    4.50
  -2   9  -3  291.07   10.20
  -2   9  -3  285.97    9.90
   2  -9   3  294.07    8.10
   2  -9   3  296.07   10.80
   2  -9   3  293.17   12.30
   2  -9   3  295.87   11.20
  -3   9  -3   19.40    3.40
  -3   9  -3   22.60    3.40
   3  -9   3   18.50    3.50
   3  -9   3   26.50    4.30
   3  -9   3   28.50    5.40
   3  -9   3   25.80    2.60
  -4   9  -3   45.70    4.40
   4  -9   3   52.89    5.20
   4  -9   3   50.59    6.30
   4  -9   3   52.39    5.90
  -5   9  -3  264.97    9.30
   5  -9   3  229.28   12.30
   5  -9   3  250.37    9.30
   5  -9   3  255.07    9.70
   6  -9   3   38.50    5.00
   6  -9   3   39.30    7.10
   6  -9   3   38.10    4.40
   7  -9   3  233.88    8.60
   7  -9   3  222.28   11.80
   7  -9   3  224.98    8.50
   7  -9   3  224.48   13.30
   8  -9   3    2.50    4.30
   8  -9   3   -0.10    2.20
   8  -9   3   -3.80    6.30
   9  -9   3    6.10    2.70
   9  -9   3    4.80    7.00
   9  -9   3    1.00    5.00
  10  -9   3   10.00    6.20
  10  -9   3   -2.90    8.30
  11  -9   3   -2.90    6.80
  12  -9   3   -3.00    7.90
  10   8  -3    2.00    6.10
  10   8  -3    0.10    4.80
 -10  -8   3    4.00    6.80
   9   8  -3    5.10    5.50
   9   8  -3    0.70    3.90
  -9  -8   3   -1.50    5.90
   8   8  -3   12.20    4.00
   8   8  -3   -0.60    4.60
  -8  -8   3    1.90    5.20
   7   8  -3    2.50    3.00
   7   8  -3    4.60    4.70
   7   8  -3    5.10    3.70
   7   8  -3    4.40    4.10
  -7  -8   3    9.40    5.20
  -7  -8   3    3.60    4.40
  -7  -8   3   -1.70    4.50
   6   8  -3    1.50    4.00
   6   8  -3    3.70    3.50
   6   8  -3    2.70    2.70
   6   8  -3    2.80    4.00
  -6  -8   3    2.30    4.20
  -6  -8   3    5.50    5.80
  -6  -8   3    8.10    5.00
   5   8  -3  105.09    6.20
   5   8  -3  110.39    7.80
   5   8  -3  105.89    8.00
   5   8  -3  104.99    7.30
  -5  -8   3  102.39    8.90
  -5  -8   3  113.59    9.80
  -5  -8   3   93.89    8.20
   4   8  -3  120.79    8.00
   4   8  -3  137.69    7.20
   4   8  -3  140.69    7.70
  -4  -8   3  126.69    9.20
  -4  -8   3  121.99    8.50
  -4  -8   3  131.59    9.30
   3   8  -3  413.66   12.30
   3   8  -3  417.26   13.10
   3   8  -3  410.46   13.50
  -3  -8   3  380.46   13.90
  -3  -8   3  402.26   14.20
  -3  -8   3  427.46   14.80
   2   8  -3  252.17    9.10
   2   8  -3  249.08    9.70
  -2  -8   3  221.98    9.90
  -2  -8   3  217.58    9.50
  -2  -8   3  253.97   10.60
   1   8  -3   14.40    3.00
   1   8  -3   28.80    3.70
  -1  -8   3   16.90    3.40
  -1  -8   3   20.20    4.10
  -1  -8   3   23.50    3.70
  -1  -8   3   22.30    3.80
   0   8  -3  503.05   14.50
   0   8  -3  512.95   13.90
   0  -8   3  483.35   13.50
   0  -8   3  496.15   15.20
   0  -8   3  490.45   15.50
   0  -8   3  522.95   15.50
  -1   8  -3  496.15   14.10
  -1   8  -3  493.65   13.50
   1  -8   3  487.55   12.60
   1  -8   3  489.65   14.90
   1  -8   3  479.65   15.60
   1  -8   3  484.55   14.60
  -2   8  -3  187.28    7.60
  -2   8  -3  209.08    7.50
   2  -8   3  204.98    8.20
   2  -8   3  197.68    9.50
   2  -8   3  193.58    6.00
   2  -8   3  193.58    8.40
  -3   8  -3  314.37   10.10
  -3   8  -3  322.17    9.90
   3  -8   3  307.17    8.00
   3  -8   3  313.07   10.50
   3  -8   3  300.37   10.60
   3  -8   3  315.27   12.30
   4  -8   3  884.51   21.90
   4  -8   3  860.71   21.80
   4  -8   3  874.11   24.40
   5  -8   3   87.79    5.60
   5  -8   3   87.89    8.30
   5  -8   3   88.99    5.30
   6  -8   3   27.80    5.70
   6  -8   3   19.20    4.20
   6  -8   3   23.60    3.10
   6  -8   3   18.10    3.10
   7  -8   3  179.68    6.70
   7  -8   3  168.18   11.20
   7  -8   3  184.08   10.10
   7  -8   3  192.68    7.20
   8  -8   3   17.50    4.60
   8  -8   3   15.50    6.00
   8  -8   3   11.00    2.90
   9  -8   3   54.19    7.30
   9  -8   3   55.29    5.10
   9  -8   3   66.89    8.50
  10  -8   3   -3.00    5.20
  10  -8   3    5.20    7.10
  11  -8   3   14.90    6.80
  12  -8   3   -9.70    7.20
  10   7  -3   72.19    7.90
  10   7  -3   72.69    7.00
 -10  -7   3   86.09   11.10
   9   7  -3  104.99    9.80
   9   7  -3  104.99    8.30
  -9  -7   3  106.39   10.60
   8   7  -3    1.10    3.20
   8   7  -3    4.30    4.20
  -8  -7   3   -0.50    4.70
  -8  -7   3   -0.10    4.10
   7   7  -3  115.49    8.10
   7   7  -3  115.39    6.80
   7   7  -3  111.89    8.70
   7   7  -3   93.99    8.30
  -7  -7   3   94.79   10.60
  -7  -7   3   94.29    9.50
  -7  -7   3  119.99    8.90
   6   7  -3  350.06   12.70
   6   7  -3  356.06   12.80
   6   7  -3  352.36   11.40
   6   7  -3  345.87   12.70
  -6  -7   3  358.96   14.20
  -6  -7   3  337.77   13.20
  -6  -7   3  328.87   14.90
   5   7  -3  205.58    8.00
   5   7  -3  207.28    9.40
   5   7  -3  206.58    9.10
   5   7  -3  211.28    9.40
  -5  -7   3  191.28   10.90
  -5  -7   3  210.68   10.10
  -5  -7   3  193.78   10.40
   4   7  -3  253.77    9.70
   4   7  -3  245.68    9.90
   4   7  -3  238.38    9.10
  -4  -7   3  251.97   10.50
  -4  -7   3  243.98   11.00
  -4  -7   3  247.38   11.10
   3   7  -3  696.43   17.60
   3   7  -3  664.83   18.50
   3   7  -3  666.33   18.00
  -3  -7   3  653.13   19.00
  -3  -7   3  688.03   19.40
  -3  -7   3  691.73   19.80
   2   7  -3   13.40    3.20
   2   7  -3   13.00    2.80
  -2  -7   3   10.90    3.00
  -2  -7   3   10.70    3.30
  -2  -7   3   11.50    3.20
   1   7  -3  435.26   12.10
   1   7  -3  396.46   12.30
  -1  -7   3  429.56   13.10
  -1  -7   3  413.56   13.30
  -1  -7   3  398.96   12.90
  -1  -7   3  412.66   12.30
   0   7  -3    1.70    2.00
   0   7  -3    0.60    2.30
   0  -7   3   -1.80    1.80
   0  -7   3    4.20    2.80
   0  -7   3    1.70    2.30
   0  -7   3    0.20    2.10
  -1   7  -3  498.95   12.90
  -1   7  -3  491.05   13.40
   1  -7   3  464.35   12.10
   1  -7   3  466.65   13.80
   1  -7   3  463.35   13.90
   1  -7   3  466.05   14.60
  -2   7  -3   55.79    4.70
  -2   7  -3   57.39    3.90
   2  -7   3   50.59    5.60
   2  -7   3   56.29    4.70
   2  -7   3   52.59    4.40
   2  -7   3   55.89    3.00
   3  -7   3   16.60    1.80
   3  -7   3   12.70    3.80
   3  -7   3   13.80    2.70
   3  -7   3   14.10    2.90
   4  -7   3   92.99    7.10
   4  -7   3   92.49    5.10
   4  -7   3   86.09    5.10
   4  -7   3   86.79    3.50
   5  -7   3   13.40    2.70
   5  -7   3   11.90    2.70
   5  -7   3   18.40    4.40
   5  -7   3    6.50    3.00
   6  -7   3  541.75   14.10
   6  -7   3  523.85   16.40
   6  -7   3  529.75   17.30
   6  -7   3  529.65   13.40
   7  -7   3    2.00    1.90
   7  -7   3    1.50    3.20
   7  -7   3    0.70    4.20
   8  -7   3  229.88    7.90
   8  -7   3  225.18   11.90
   8  -7   3  234.38   11.30
   9  -7   3  114.49   10.50
   9  -7   3  115.19    9.70
   9  -7   3  109.49    5.80
  10  -7   3   10.00    5.40
  10  -7   3   12.10    6.50
  11  -7   3  117.79   12.70
  12  -7   3  100.39   10.90
  11   6  -3   11.40    6.00
  11   6  -3    5.50    5.40
  10   6  -3   11.40    5.10
  10   6  -3   10.00    4.60
 -10  -6   3    7.10    5.80
   9   6  -3    4.40    3.70
   9   6  -3   -6.50    4.00
  -9  -6   3    6.20    5.00
   8   6  -3   11.80    4.30
   8   6  -3   18.10    3.60
  -8  -6   3   16.00    4.90
  -8  -6   3    7.90    4.70
  -8  -6   3   13.90    5.40
   7   6  -3   15.90    4.40
   7   6  -3   20.20    3.30
   7   6  -3   23.40    4.30
  -7  -6   3   14.30    4.80
  -7  -6   3   25.70    4.70
  -7  -6   3   26.40    6.40
   6   6  -3   11.60    3.20
   6   6  -3   20.10    4.10
   6   6  -3   15.20    2.80
   6   6  -3   16.20    3.90
  -6  -6   3   13.00    4.10
  -6  -6   3   22.30    5.60
  -6  -6   3   25.10    4.50
   5   6  -3   97.49    5.50
   5   6  -3   93.79    6.60
   5   6  -3   96.29    6.60
   5   6  -3   89.49    6.60
  -5  -6   3  112.19    7.80
  -5  -6   3  115.89    7.50
  -5  -6   3   99.39    8.30
   4   6  -3  119.99    6.50
   4   6  -3  125.39    6.50
   4   6  -3  127.09    6.70
  -4  -6   3  113.79    7.10
  -4  -6   3  119.79    7.80
  -4  -6   3  127.89    7.60
   3   6  -3   16.60    3.00
   3   6  -3   19.00    3.00
   3   6  -3   18.00    3.20
  -3  -6   3   23.00    3.70
  -3  -6   3   21.40    3.60
  -3  -6   3   26.90    4.40
   2   6  -3   27.60    3.50
   2   6  -3   25.00    3.50
  -2  -6   3   20.40    3.20
  -2  -6   3   30.80    4.10
  -2  -6   3   28.90    3.90
   1   6  -3  663.93   16.70
   1   6  -3  676.63   17.30
  -1  -6   3  673.83   17.80
  -1  -6   3  650.73   17.90
  -1  -6   3  670.43   17.30
  -1  -6   3  677.23   17.80
   0   6  -3  361.26   10.40
   0   6  -3  391.66   11.30
   0  -6   3  384.16   11.90
   0  -6   3  389.86   11.70
   0  -6   3  377.56   10.50
   0  -6   3  376.66   11.70
  -1   6  -3    5.60    1.70
   1  -6   3    6.70    2.30
   1  -6   3    1.10    1.90
   1  -6   3    6.50    1.60
   1  -6   3    5.10    2.40
  -2   6  -3  823.22   19.20
   2  -6   3  805.52   18.30
   2  -6   3  811.12   20.00
   2  -6   3  816.32   21.40
   2  -6   3  815.72   20.10
   3  -6   3  346.27   10.10
   3  -6   3  326.17   11.50
   3  -6   3  318.37    8.20
   3  -6   3  320.17    9.60
   4  -6   3   41.60    3.50
   4  -6   3   54.89    4.10
   4  -6   3   46.70    2.80
   4  -6   3   56.29    5.50
   5  -6   3  510.25   12.60
   5  -6   3  490.55   14.90
   5  -6   3  514.25   13.30
   5  -6   3  503.45   15.70
   6  -6   3 1153.48   29.00
   6  -6   3 1160.78   29.50
   6  -6   3 1139.49   25.40
   6  -6   3 1181.98   26.40
   7  -6   3  139.29    8.30
   7  -6   3  153.58    6.10
   7  -6   3  168.38    9.30
   8  -6   3   18.40    5.00
   8  -6   3   21.10    4.40
   9  -6   3   11.80    4.60
   9  -6   3   22.60    5.60
  10  -6   3   17.00    5.40
  11  -6   3   33.50    6.90
  12  -6   3    9.40    7.00
  13  -6   3    9.60    8.30
  11   5  -3   23.00    6.00
  11   5  -3   25.40    5.70
  10   5  -3   -2.80    4.50
  10   5  -3    0.70    4.00
 -10  -5   3    3.70    5.00
   9   5  -3    8.60    4.20
   9   5  -3    7.50    3.50
  -9  -5   3    0.80    5.00
  -9  -5   3   12.60    4.70
   8   5  -3   32.70    4.20
   8   5  -3   29.00    5.00
   8   5  -3   26.60    5.10
  -8  -5   3   35.60    5.00
  -8  -5   3   24.60    7.00
  -8  -5   3   32.70    5.60
   7   5  -3    0.20    2.30
   7   5  -3   -0.20    3.00
   7   5  -3    0.80    3.40
  -7  -5   3   -2.60    3.30
  -7  -5   3    3.40    3.70
  -7  -5   3    1.00    4.70
   6   5  -3   82.69    6.30
   6   5  -3   75.39    6.10
   6   5  -3   83.49    5.20
   6   5  -3   84.39    6.60
  -6  -5   3   78.49    6.60
  -6  -5   3   84.79    7.10
  -6  -5   3   83.99    8.20
   5   5  -3  411.36   12.70
   5   5  -3  409.66   12.60
   5   5  -3  406.36   12.70
   5   5  -3  389.76   11.50
  -5  -5   3  416.86   13.70
  -5  -5   3  415.56   14.60
  -5  -5   3  390.76   12.90
   4   5  -3   13.50    2.70
   4   5  -3   17.00    3.10
   4   5  -3   18.30    2.50
   4   5  -3   13.40    2.70
  -4  -5   3   20.80    3.30
  -4  -5   3   21.00    4.20
  -4  -5   3   21.00    3.50
   3   5  -3  643.34   16.40
   3   5  -3  625.94   16.70
  -3  -5   3  628.54   17.10
  -3  -5   3  628.84   17.70
  -3  -5   3  629.04   17.50
   2   5  -3 1069.89   24.20
   2   5  -3 1022.10   24.50
  -2  -5   3 1026.20   25.10
  -2  -5   3 1039.30   25.50
  -2  -5   3  988.80   24.80
   1   5  -3  745.83   18.30
   1   5  -3  733.63   17.70
  -1  -5   3  731.63   18.80
  -1  -5   3  719.83   18.20
  -1  -5   3  742.13   18.70
   0   5  -3   31.00    2.70
   0  -5   3   29.60    3.70
   0  -5   3   29.00    3.20
   0  -5   3   29.20    2.80
   0  -5   3   29.70    3.40
  -1   5  -3 2040.50   43.20
   1  -5   3 1780.22   46.10
   1  -5   3 2099.69   45.10
   1  -5   3 2041.10   42.90
   1  -5   3 2068.09   44.20
  -2   5  -3   15.30    1.90
   2  -5   3   11.30    2.10
   2  -5   3   14.10    1.60
   2  -5   3   16.70    3.00
   3  -5   3  613.64   16.90
   3  -5   3  621.24   14.10
   3  -5   3  618.84   15.00
   4  -5   3  334.37    8.70
   4  -5   3  343.67    9.00
   4  -5   3  333.07   11.20
   4  -5   3  344.77   10.70
   5  -5   3  792.22   17.80
   5  -5   3  793.02   21.00
   5  -5   3  796.52   20.50
   6  -5   3   30.70    4.30
   7  -5   3  431.06   13.90
   7  -5   3  416.16   13.90
   8  -5   3  363.86   12.40
   8  -5   3  282.87   11.70
   9  -5   3   31.90    5.00
   9  -5   3   34.60    5.50
  10  -5   3   22.80    5.00
  11  -5   3   38.60    6.30
  12  -5   3   40.30    7.80
  13  -5   3   18.70    8.00
  11   4  -3    5.00    5.00
  11   4  -3   -3.90    4.80
  10   4  -3    8.00    4.20
  10   4  -3   14.30    4.70
 -10  -4   3   15.20    4.70
 -10  -4   3   29.50    5.70
   9   4  -3  225.98   10.20
   9   4  -3  219.48    9.90
  -9  -4   3  225.88   11.30
  -9  -4   3  221.18   10.10
   8   4  -3  129.19    6.80
   8   4  -3  131.89    7.60
   8   4  -3  138.09    8.50
  -8  -4   3  103.99   10.30
  -8  -4   3  134.59    7.80
  -8  -4   3  126.29    8.50
   7   4  -3  137.79    6.50
   7   4  -3  126.89    4.20
   7   4  -3  124.49    7.60
   7   4  -3  128.29    7.20
  -7  -4   3  141.19    8.10
  -7  -4   3  134.29    7.40
  -7  -4   3  138.99   10.00
   6   4  -3  157.18    6.80
   6   4  -3  159.68    7.50
   6   4  -3  151.78    7.50
  -6  -4   3  167.88    9.40
  -6  -4   3  162.28    7.70
  -6  -4   3  173.48    8.30
   5   4  -3   16.40    3.00
   5   4  -3   18.70    3.30
   5   4  -3   20.50    3.20
   5   4  -3   18.90    2.50
  -5  -4   3   20.90    3.50
  -5  -4   3   19.70    4.00
  -5  -4   3   21.90    3.70
   4   4  -3   92.49    4.50
   4   4  -3   84.39    5.00
   4   4  -3   79.39    4.80
   4   4  -3   82.19    5.20
  -4  -4   3   87.39    5.70
  -4  -4   3   88.49    5.70
  -4  -4   3   74.69    6.00
   3   4  -3 2343.07   51.89
   3   4  -3 2387.06   52.19
  -3  -4   3 2345.17   52.79
  -3  -4   3 2471.55   52.59
  -3  -4   3 2404.46   53.39
   2   4  -3   73.89    4.50
   2   4  -3   69.59    3.80
  -2  -4   3   83.69    4.90
  -2  -4   3   63.39    4.50
   1   4  -3  272.07    7.80
  -1  -4   3  289.37    9.00
  -1  -4   3  271.17    8.50
   0   4  -3   27.50    2.20
   0  -4   3   27.20    2.80
   0  -4   3   22.70    2.40
  -1   4  -3 1070.29   24.10
   1  -4   3 1099.19   25.00
   1  -4   3 1121.69   24.20
   1  -4   3 1101.39   25.70
   2  -4   3  542.15   14.40
   2  -4   3  546.55   12.50
   2  -4   3  532.65   13.20
   3  -4   3  377.76    9.50
   3  -4   3  371.16   11.10
   3  -4   3  377.76    9.30
   4  -4   3   37.70    4.00
   4  -4   3   38.00    2.60
   4  -4   3   35.00    2.20
   5  -4   3   15.80    2.90
   5  -4   3   21.10    3.20
   6  -4   3  389.76   12.10
   6  -4   3  384.56   12.00
   7  -4   3 1312.07   31.40
   7  -4   3 1330.57   31.70
   8  -4   3  661.23   18.60
   8  -4   3  665.93   18.20
   9  -4   3  463.45   15.10
  10  -4   3   34.60    5.30
  11  -4   3  198.68   11.60
  12  -4   3  120.79   11.90
  13  -4   3   88.29   10.00
  12   3  -3   15.10    6.20
  12   3  -3    4.30    5.10
  11   3  -3   -5.80    4.10
  11   3  -3    3.20    4.60
  10   3  -3   81.19    7.60
  10   3  -3  105.19    8.20
 -10  -3   3   84.59    7.10
 -10  -3   3   98.19    8.80
   9   3  -3   -2.60    3.10
   9   3  -3    1.10    3.00
  -9  -3   3   -0.30    3.50
  -9  -3   3   -0.60    4.00
  -9  -3   3    1.90    5.90
   8   3  -3   48.10    5.10
   8   3  -3   37.50    5.00
   8   3  -3   37.40    4.30
  -8  -3   3   47.10    6.10
  -8  -3   3   53.29    5.80
  -8  -3   3   40.20    7.10
   7   3  -3  197.18    5.40
   7   3  -3  196.18    8.70
   7   3  -3  193.38    7.70
   7   3  -3  194.48    8.10
  -7  -3   3  189.78    8.20
  -7  -3   3  208.38    9.10
  -7  -3   3  203.68   10.90
   6   3  -3   86.09    3.30
   6   3  -3   73.39    5.30
   6   3  -3   86.89    4.90
   6   3  -3   78.79    5.70
  -6  -3   3   86.69    6.00
  -6  -3   3   85.99    6.00
  -6  -3   3   84.89    7.30
   5   3  -3   32.60    3.40
   5   3  -3   41.50    3.40
   5   3  -3   30.20    3.80
  -5  -3   3   41.30    5.30
  -5  -3   3   25.40    3.30
   4   3  -3   10.90    2.50
   4   3  -3    7.10    2.10
   4   3  -3    7.70    1.80
  -4  -3   3   11.70    2.70
  -4  -3   3    9.40    2.80
   3   3  -3  663.73   16.10
   3   3  -3  673.83   16.80
   3   3  -3  675.33   16.60
  -3  -3   3  674.63   17.90
  -3  -3   3  684.13   17.30
   2   3  -3  995.40   22.60
  -2  -3   3  989.80   23.70
  -2  -3   3  998.40   23.50
   1   3  -3  365.76    9.30
  -1  -3   3  361.76   10.10
  -1  -3   3  353.56    9.90
   0   3  -3 1815.62   38.60
   0  -3   3 1764.82   39.00
   0  -3   3 1864.81   39.60
  -1   3  -3  743.33   16.50
   1  -3   3  720.93   16.60
   1  -3   3  758.62   17.20
   2  -3   3  551.24   13.10
   2  -3   3  559.24   14.30
   2  -3   3  577.34   12.90
   3  -3   3 4266.37   87.39
   3  -3   3 4236.98   89.39
   3  -3   3 4190.48   87.89
   4  -3   3  137.69    4.90
   4  -3   3  149.39    5.90
   5  -3   3 1125.69   26.40
   6  -3   3  535.35   14.70
   6  -3   3  577.34   15.20
   7  -3   3  412.16   12.30
   7  -3   3  434.06   12.80
   8  -3   3    0.30    2.60
   9  -3   3    9.80    3.40
  10  -3   3  143.29    8.80
  11  -3   3   40.40    5.90
  12  -3   3   29.90    6.60
  13  -3   3   66.89    8.80
  12   2  -3   16.20    6.00
  12   2  -3   15.10    5.00
  11   2  -3   92.79    8.00
  11   2  -3   72.49    9.00
 -11  -2   3   97.19    9.40
  10   2  -3    1.20    3.30
  10   2  -3    1.70    3.70
 -10  -2   3    9.00    3.60
 -10  -2   3   -3.80    4.00
   9   2  -3   70.69    6.00
   9   2  -3   68.99    6.30
   9   2  -3   72.29    7.20
  -9  -2   3   63.29    7.00
  -9  -2   3   88.79    6.50
  -9  -2   3   64.69    8.30
   8   2  -3  299.07   11.30
   8   2  -3  291.77   10.20
   8   2  -3  298.47   10.40
  -8  -2   3  302.17   11.00
  -8  -2   3  286.07   13.50
  -8  -2   3  285.37   10.00
   7   2  -3  165.18    7.10
   7   2  -3  167.08    7.10
   7   2  -3  187.08    8.30
   7   2  -3  165.68    5.00
  -7  -2   3  169.88    9.80
  -7  -2   3  164.28    7.80
   6   2  -3    3.30    1.30
   6   2  -3    6.60    2.00
   6   2  -3    3.40    2.00
   6   2  -3   -0.60    2.00
  -6  -2   3   -0.20    2.10
  -6  -2   3    4.30    3.30
   5   2  -3  954.80   20.90
   5   2  -3  970.30   22.50
   5   2  -3  957.40   22.70
   5   2  -3  963.00   23.10
  -5  -2   3  938.71   23.40
   4   2  -3 2814.12   62.49
   4   2  -3 2974.90   62.09
   4   2  -3 2947.01   62.39
  -4  -2   3 2987.60   64.29
  -4  -2   3 2863.11   62.99
   3   2  -3  674.33   16.40
  -3  -2   3  674.43   16.90
  -3  -2   3  687.33   17.60
   2   2  -3  156.38    5.20
  -2  -2   3  180.98    6.30
  -2  -2   3  168.28    5.90
   1   2  -3 2149.69   45.90
  -1  -2   3 2168.98   46.60
  -1  -2   3 2196.58   46.70
   0   2  -3  630.64   13.90
   0  -2   3  626.94   14.50
   0  -2   3  611.84   14.60
  -1   2  -3  720.03   15.20
   1  -2   3  700.93   15.80
   1  -2   3  674.53   15.60
   2  -2   3  271.37    6.70
   2  -2   3  277.67    7.00
   3  -2   3 1593.34   32.90
   3  -2   3 1575.84   34.10
   6  -2   3  420.86   13.20
   7  -2   3   80.89    5.30
   7  -2   3   86.99    5.70
   8  -2   3   89.79    6.00
   9  -2   3   52.69    5.70
  10  -2   3   58.09    6.70
  11  -2   3   85.09    8.30
  12  -2   3   16.60    5.50
  13  -2   3   24.30    7.00
  12   1  -3    9.00    5.50
  11   1  -3    0.60    4.20
  11   1  -3    6.00    3.80
 -11  -1   3   13.70    4.80
  10   1  -3    0.70    3.00
  10   1  -3    2.10    3.70
 -10  -1   3    9.00    4.10
   9   1  -3   11.40    3.90
   9   1  -3   14.50    3.20
   9   1  -3   18.10    3.70
  -9  -1   3   17.40    6.00
  -9  -1   3   14.30    3.80
   8   1  -3   35.10    4.90
   8   1  -3   29.80    3.70
   8   1  -3   22.90    3.20
  -8  -1   3   29.20    4.10
  -8  -1   3   23.70    5.30
   7   1  -3  173.18    5.50
   7   1  -3  180.68    6.90
   7   1  -3  172.78    7.90
   7   1  -3  173.28    7.20
  -7  -1   3  190.98    9.80
  -7  -1   3  177.18    7.60
   6   1  -3    3.80    1.80
   6   1  -3    3.00    1.30
   6   1  -3    2.10    1.80
   6   1  -3   -0.40    2.00
  -6  -1   3    1.40    3.00
  -6  -1   3    5.50    2.20
   5   1  -3   27.50    2.10
   5   1  -3   27.50    3.10
   5   1  -3   26.30    2.90
   5   1  -3   21.90    2.70
  -5  -1   3   32.60    4.60
  -5  -1   3   26.50    3.30
   4   1  -3  145.59    4.40
   4   1  -3  139.09    5.50
   4   1  -3  153.48    5.50
   4   1  -3  155.48    5.60
  -4  -1   3  150.38    5.80
  -4  -1   3  160.28    6.90
   3   1  -3 2886.31   62.29
  -3  -1   3 3039.80   63.69
  -3  -1   3 2908.41   62.69
   2   1  -3   -0.20    0.80
  -2  -1   3    1.00    1.30
  -2  -1   3    1.30    1.00
   1   1  -3  955.60   21.90
  -1  -1   3 1009.10   22.60
  -1  -1   3 1084.29   23.00
   0   1  -3 2963.60   60.09
   0  -1   3 2987.00   60.89
   0  -1   3 2775.32   60.79
  -1   1  -3 2567.74   52.69
   1  -1   3 2524.15   53.29
   1  -1   3 2585.04   53.49
   2  -1   3 1016.40   22.00
   2  -1   3  998.10   21.20
   3  -1   3    8.80    1.40
   5  -1   3  102.79    3.90
   6  -1   3   18.10    2.40
   6  -1   3   22.00    3.00
   7  -1   3 2661.43   58.99
   7  -1   3 2722.03   57.99
   8  -1   3 3101.59   65.89
   8  -1   3 3235.88   68.89
   8  -1   3 3227.08   70.09
   8  -1   3 3224.28   68.99
   9  -1   3  726.03   19.00
   9  -1   3  702.33   20.10
   9  -1   3  716.53   19.00
   9  -1   3  727.73   15.80
  10  -1   3  142.29    4.40
  10  -1   3  138.89    7.70
  10  -1   3  141.79    7.80
  11  -1   3    1.60    3.90
  11  -1   3    5.70    3.80
  12  -1   3    3.60    4.80
  13  -1   3   88.29   11.10
  12   0  -3    8.80    6.10
 -12   0   3    7.90    4.30
  11   0  -3   13.50    5.10
  11   0  -3   21.00    4.80
 -11   0   3   10.20    3.80
  10   0  -3  110.79    8.40
 -10   0   3  118.29   11.70
   9   0  -3   26.00    3.40
   9   0  -3   16.10    3.60
   9   0  -3   30.30    5.00
  -9   0   3   13.30    5.50
  -9   0   3   25.00    4.00
   8   0  -3   14.40    3.40
   8   0  -3   15.00    2.50
   8   0  -3   12.60    2.70
   8   0  -3   13.00    2.90
  -8   0   3    9.20    4.60
  -8   0   3   14.80    3.30
   7   0  -3  133.09    6.40
   7   0  -3  143.19    5.10
   7   0  -3  138.09    5.80
   7   0  -3  135.89    6.90
  -7   0   3  136.89    8.50
  -7   0   3  135.39    6.40
   6   0  -3    9.50    1.70
   6   0  -3    6.50    2.20
   6   0  -3   16.00    2.30
   6   0  -3   14.20    2.20
  -6   0   3   10.40    2.30
   5   0  -3  557.44   14.60
   5   0  -3  565.84   13.10
   5   0  -3  573.74   14.00
   5   0  -3  562.34   14.40
  -5   0   3  575.34   16.10
  -5   0   3  548.55   14.40
   4   0  -3  213.98    6.90
   4   0  -3  217.38    5.90
   4   0  -3  228.98    6.90
  -4   0   3  218.88    8.00
  -4   0   3  224.98    7.00
   3   0  -3  733.53   16.00
   3   0  -3  730.53   16.90
  -3   0   3  701.43   17.70
  -3   0   3  715.63   17.00
   2   0  -3 1215.88   26.80
  -2   0   3 1239.58   27.60
  -2   0   3 1245.88   27.10
   1   0  -3 2452.75   54.49
  -1   0   3 2645.44   55.09
  -1   0   3 2778.32   55.39
   0   0  -3 1326.87   27.90
   0   0   3 1309.17   28.70
   0   0   3 1380.96   28.50
   1   0   3 2675.63   55.79
   1   0   3 2665.43   55.29
  -2   0  -3   81.49    2.20
   2   0   3   78.59    3.00
  -3   0  -3    3.30    0.60
   3   0   3    2.40    0.60
   3   0   3    3.20    1.10
   4   0   3  750.52   16.70
  -5   0  -3  702.73   15.10
   5   0   3  703.73   16.30
  -6   0  -3  342.87    8.00
   6   0   3  353.96   10.70
   6   0   3  339.17    9.50
  -7   0  -3   30.80    1.90
   7   0   3   26.00    3.20
   7   0   3   30.60    3.90
  -8   0  -3  285.17    7.40
   8   0   3  304.67    9.70
   8   0   3  285.47   10.80
   8   0   3  289.47    9.50
   9   0   3   42.60    4.40
   9   0   3   31.60    3.90
   9   0   3   37.50    4.90
  10   0   3  188.08    8.70
  10   0   3  195.68   10.30
  10   0   3  190.68    8.70
  11   0   3    0.00    3.70
  11   0   3   -0.10    3.80
  11   0   3   -0.20    1.50
  12   0   3  111.89    9.40
  13   0   3   26.00    6.00
  12  -1  -3    0.60    5.70
 -12   1   3   -2.50    3.70
  11  -1  -3   54.69    5.90
 -11   1   3   61.59    6.30
  10  -1  -3   -0.80    3.40
  10  -1  -3   -1.00    3.50
 -10   1   3   -2.40    5.70
 -10   1   3    3.20    2.70
   9  -1  -3   48.50    6.20
   9  -1  -3   48.60    4.30
   9  -1  -3   48.90    6.10
   9  -1  -3   48.60    5.50
  -9   1   3   47.20    4.70
  -9   1   3   48.00    7.00
   8  -1  -3  172.78    6.80
   8  -1  -3  197.28    8.40
   8  -1  -3  174.88    8.30
  -8   1   3  196.58   10.30
   7  -1  -3  399.86   10.90
   7  -1  -3  406.76   12.30
   7  -1  -3  387.16   10.70
   7  -1  -3  391.06   12.10
  -7   1   3  377.66   13.50
  -7   1   3  397.16   11.30
   6  -1  -3   59.09    4.20
   6  -1  -3   53.59    3.50
   6  -1  -3   52.59    3.50
   6  -1  -3   51.59    4.20
  -6   1   3   57.59    3.90
  -6   1   3   68.09    5.70
   5  -1  -3   31.70    3.30
   5  -1  -3   45.80    2.80
   5  -1  -3   43.90    3.50
  -5   1   3   38.50    3.00
   4  -1  -3 2385.46   52.09
   4  -1  -3 2494.65   51.99
   4  -1  -3 2420.56   51.09
  -4   1   3 2381.66   51.79
  -4   1   3 2445.16   52.99
   3  -1  -3 4736.23   99.19
   3  -1  -3 4728.73   98.49
  -3   1   3 4799.62   99.19
  -3   1   3 4792.92   99.89
   2  -1  -3  400.76    9.40
   2  -1  -3  399.56    9.60
  -2   1   3  395.16   10.10
  -2   1   3  393.16    9.70
   1  -1  -3   11.80    1.10
   1  -1  -3   12.00    1.10
   0  -1  -3  927.51   19.90
   0   1   3  918.41   20.10
   1   1   3 3826.32   79.39
  -2  -1  -3 2278.27   47.30
   2   1   3 2235.68   47.00
   2   1   3 2321.17   48.40
  -3  -1  -3  497.55   11.30
   3   1   3  491.75   12.50
   3   1   3  500.25   11.20
  -4  -1  -3 1498.45   31.60
   4   1   3 1476.35   31.90
  -5  -1  -3  182.28    5.10
   5   1   3  166.08    5.50
  -6  -1  -3   72.49    3.10
   6   1   3   69.19    4.90
   6   1   3   56.09    3.50
  -7  -1  -3  622.34   14.60
   7   1   3  626.04   15.80
   7   1   3  613.74   17.20
  -8  -1  -3   24.20    2.70
   8   1   3   30.30    3.60
   8   1   3   24.70    4.00
  -9  -1  -3   -1.30    1.80
   9   1   3    2.70    3.00
   9   1   3   -1.00    3.20
   9   1   3    2.10    2.60
 -10  -1  -3   -2.40    2.10
  10   1   3    1.40    3.40
  10   1   3   -2.50    2.90
  10   1   3    9.10    4.20
 -11  -1  -3   95.29    5.00
  11   1   3   98.79    9.20
  11   1   3   94.69    7.30
  11   1   3  110.29    7.10
  11   1   3  105.39    8.10
  12   1   3    6.20    4.60
  13   1   3   35.80    5.90
  12  -2  -3   36.30    7.60
 -12   2   3   26.20    4.40
  11  -2  -3   41.20    6.20
  11  -2  -3   27.10    4.80
 -11   2   3   30.40    4.10
 -11   2   3   30.90    7.50
  10  -2  -3   -7.70    3.50
  10  -2  -3   -0.30    3.30
 -10   2   3   -3.00    2.50
 -10   2   3    8.80    5.80
   9  -2  -3   53.49    6.30
   9  -2  -3   44.70    5.30
   9  -2  -3   49.10    5.30
   9  -2  -3   50.49    5.60
  -9   2   3   63.29    8.20
  -9   2   3   55.59    4.50
   8  -2  -3  374.46   12.80
   8  -2  -3  393.06   12.70
   8  -2  -3  405.26   11.60
   8  -2  -3  365.26   11.40
  -8   2   3  389.66   13.90
  -8   2   3  394.96   10.90
   7  -2  -3   88.39    5.10
   7  -2  -3   87.49    4.90
   7  -2  -3   80.39    5.60
   7  -2  -3   90.89    5.60
  -7   2   3   87.39    4.40
  -7   2   3  100.19    6.80
   6  -2  -3  992.10   24.00
   6  -2  -3 1015.30   23.20
   6  -2  -3  997.40   23.20
   6  -2  -3  980.00   24.10
  -6   2   3  998.40   24.80
  -6   2   3 1004.80   22.70
   5  -2  -3  425.76   11.50
   5  -2  -3  419.76   11.60
   5  -2  -3  426.36   10.90
   5  -2  -3  421.36   10.90
  -5   2   3  377.96   11.40
  -5   2   3  408.96   12.10
   4  -2  -3 3232.28   67.99
   4  -2  -3 3184.98   67.89
   4  -2  -3 3264.37   68.59
   4  -2  -3 3247.58   68.49
  -4   2   3 3216.58   68.89
   3  -2  -3   91.99    3.40
   3  -2  -3   75.19    3.40
   3  -2  -3   75.69    3.20
   2  -2  -3 2692.23   56.79
   2  -2  -3 2704.63   56.79
   2  -2  -3 2737.83   56.79
  -2   2   3 2704.23   56.99
   1  -2  -3  545.25   12.40
   1  -2  -3  528.15   12.30
  -1   2   3  544.85   12.40
   1   2   3 5343.17  110.49
  -2  -2  -3 1465.45   31.60
  -2  -2  -3 1504.65   32.10
   2   2   3 1495.45   31.60
   2   2   3 1561.14   32.90
  -3  -2  -3  201.58    5.70
  -3  -2  -3  204.38    5.00
   3   2   3  202.38    5.40
  -4  -2  -3  117.69    4.10
  -4  -2  -3  109.09    3.10
   4   2   3  103.99    3.90
  -5  -2  -3  982.00   20.50
  -5  -2  -3 1045.50   22.20
   5   2   3  991.00   22.20
   5   2   3  853.31   26.90
  -6  -2  -3  221.28    6.80
   6   2   3  219.88    7.20
   6   2   3  221.18    8.40
  -7  -2  -3  111.79    4.90
   7   2   3  103.89    6.30
   7   2   3  114.99    5.50
  -8  -2  -3  276.07    8.50
   8   2   3  279.67    9.50
   8   2   3  276.37   10.80
  -9  -2  -3  841.22   20.50
   9   2   3  835.62   23.60
   9   2   3  865.51   22.20
   9   2   3  879.51   21.10
 -10  -2  -3  418.36   12.20
  10   2   3  442.26   13.20
  10   2   3  445.26   11.90
  10   2   3  434.56   15.90
  10   2   3  438.36   14.30
 -11  -2  -3   -5.40    3.80
 -11  -2  -3    2.60    2.80
  11   2   3    9.10    4.90
  11   2   3    8.00    3.50
  11   2   3   -1.00    2.40
  11   2   3   -4.20    3.80
 -12  -2  -3    4.60    4.60
  12   2   3   17.30    6.60
  12   2   3    8.40    4.60
  12  -3  -3    2.80    5.90
 -12   3   3   -0.20    2.90
  11  -3  -3   -6.20    4.80
  11  -3  -3    0.60    2.60
 -11   3   3  -10.40    6.60
 -11   3   3    0.10    3.10
  10  -3  -3  101.39    7.10
  10  -3  -3   96.89    8.90
 -10   3   3  113.19   10.20
 -10   3   3   94.79    5.80
   9  -3  -3  138.09    8.00
   9  -3  -3  139.99    8.60
   9  -3  -3  155.38    7.20
  -9   3   3  149.69    9.50
  -9   3   3  146.69    6.20
   8  -3  -3  143.39    8.00
   8  -3  -3  150.48    7.60
   8  -3  -3  161.88    6.70
  -8   3   3  154.78    5.90
  -8   3   3  140.09    8.50
   7  -3  -3  130.59    6.50
   7  -3  -3  118.29    6.50
   7  -3  -3  113.69    6.30
   7  -3  -3  131.99    5.70
  -7   3   3  126.89    7.20
  -7   3   3  130.09    5.10
   6  -3  -3    3.00    1.80
   6  -3  -3    3.10    2.30
   6  -3  -3    7.40    2.40
   6  -3  -3    2.00    1.60
  -6   3   3    8.60    2.70
  -6   3   3    3.90    1.60
   5  -3  -3  681.33   16.80
   5  -3  -3  688.53   16.30
   5  -3  -3  685.33   17.30
  -5   3   3  659.73   17.10
   4  -3  -3   94.69    4.30
   4  -3  -3  100.59    3.90
  -4   3   3   83.19    4.30
   3  -3  -3  674.53   15.70
   3  -3  -3  674.73   16.00
  -3   3   3  679.23   15.80
   2  -3  -3 2062.29   43.60
   2  -3  -3 2113.69   43.90
  -2   3   3 1985.30   43.40
   1  -3  -3 1156.28   25.30
   1  -3  -3 1176.68   25.20
  -1   3   3 1143.29   24.90
  -2  -3  -3  382.16    9.70
  -2  -3  -3  397.06    9.10
   2   3   3  383.66    9.10
   2   3   3  372.96   10.10
  -3  -3  -3   29.10    2.30
  -3  -3  -3   27.50    1.50
   3   3   3   25.70    1.90
  -4  -3  -3  129.39    5.10
  -4  -3  -3  137.59    3.80
   4   3   3  134.99    4.70
  -5  -3  -3   17.50    2.40
  -5  -3  -3   15.20    1.40
   5   3   3   13.90    2.00
   5   3   3   21.70    3.20
  -6  -3  -3  504.25   13.60
   6   3   3  524.75   14.90
   6   3   3  519.05   13.60
  -7  -3  -3    7.70    2.40
   7   3   3    9.20    2.50
   7   3   3    8.40    2.90
  -8  -3  -3  198.68    7.60
   8   3   3  201.28    8.00
   8   3   3  192.98    9.40
   8   3   3  189.88    7.30
  -9  -3  -3  624.44   16.50
   9   3   3  616.34   15.90
   9   3   3  596.24   18.90
   9   3   3  638.14   16.00
   9   3   3  610.44   17.50
 -10  -3  -3   62.49    5.70
  10   3   3   60.19    7.00
  10   3   3   58.39    5.20
  10   3   3   60.59    6.60
  10   3   3   55.79    5.60
 -11  -3  -3   75.49    6.60
 -11  -3  -3   64.99    6.30
  11   3   3   60.99    6.50
  11   3   3   69.59    8.70
  11   3   3   73.39    7.90
  11   3   3   62.19    5.40
 -12  -3  -3    2.00    4.90
  12   3   3    0.90    5.90
  12   3   3   -2.10    4.00
  12   3   3   -0.80    3.00
  12  -4  -3    9.30    7.00
  11  -4  -3   -2.20    4.80
 -11   4   3    2.90    3.30
 -11   4   3    6.30    6.50
  10  -4  -3   29.60    5.60
  10  -4  -3   34.40    4.60
 -10   4   3   20.00    6.20
 -10   4   3   28.60    3.60
   9  -4  -3   64.69    5.70
   9  -4  -3   70.69    7.70
   9  -4  -3   53.49    5.70
  -9   4   3   66.69    7.80
  -9   4   3   60.49    4.50
   8  -4  -3   -0.10    3.80
   8  -4  -3    0.40    2.70
   8  -4  -3    1.60    2.50
  -8   4   3    0.10    1.90
  -8   4   3    1.30    3.50
   7  -4  -3   40.70    5.40
   7  -4  -3   35.20    4.20
   7  -4  -3   34.40    3.90
  -7   4   3   27.90    4.00
  -7   4   3   35.30    3.30
   6  -4  -3   75.09    5.10
   6  -4  -3   76.49    4.30
   6  -4  -3   73.99    5.20
  -6   4   3   82.79    5.00
  -6   4   3   70.99    4.00
   5  -4  -3  518.45   14.20
   5  -4  -3  514.15   14.30
   5  -4  -3  512.95   13.10
  -5   4   3  531.65   13.50
   4  -4  -3    6.30    1.70
   4  -4  -3   10.40    2.20
   4  -4  -3    8.40    1.60
   3  -4  -3   86.09    4.10
   3  -4  -3   80.99    3.50
  -3   4   3   77.09    3.30
   2  -4  -3 8573.94  177.28
   1  -4  -3 2636.74   55.59
   1  -4  -3 2650.43   55.79
  -1   4   3 2591.44   54.79
   0  -4  -3 3010.00   63.09
   0  -4  -3 3014.50   62.99
   0   4   3 2939.21   62.39
  -1  -4  -3 6790.52  140.79
  -2  -4  -3   51.09    2.50
  -2  -4  -3   50.79    3.10
   2   4   3   60.49    2.60
  -3  -4  -3 2921.31   61.29
  -3  -4  -3 2841.12   59.79
   3   4   3 2812.22   60.19
  -4  -4  -3  323.27    7.80
  -4  -4  -3  308.77    9.40
   4   4   3  298.77    8.60
  -5  -4  -3 2721.33   58.49
  -5  -4  -3 2677.13   56.29
   5   4   3 2660.43   57.89
   5   4   3 2731.93   59.09
  -6  -4  -3  480.75   13.30
   6   4   3  446.86   12.70
  -7  -4  -3   81.69    5.40
   7   4   3   70.69    6.10
   7   4   3   88.59    5.40
   7   4   3   85.09    5.30
  -8  -4  -3   12.80    3.40
   8   4   3   11.90    4.00
   8   4   3   14.50    3.30
   9   4   3    9.80    2.80
   9   4   3    8.30    4.00
   9   4   3   10.50    2.70
   9   4   3   11.70    3.60
 -10  -4  -3  142.29    9.00
 -10  -4  -3  138.89    8.10
  10   4   3  147.69    9.20
  10   4   3  139.99    7.40
  10   4   3  145.89    7.00
  10   4   3  152.08   10.00
 -11  -4  -3   10.60    4.40
 -11  -4  -3    8.20    4.70
  11   4   3   11.10    3.60
  11   4   3    9.40    5.30
  11   4   3   15.60    3.80
 -12  -4  -3   -3.10    5.30
  12   4   3   -3.00    3.70
  12   4   3   -6.70    3.30
  12   4   3   -5.60    5.40
  13   4   3    6.70    7.00
  12  -5  -3   46.10    8.30
  11  -5  -3  117.89   11.80
 -11   5   3   89.89   10.00
 -11   5   3  120.29    7.40
  10  -5  -3    2.70    4.40
  10  -5  -3    7.60    3.90
  10  -5  -3    0.70    4.10
 -10   5   3    4.40    5.30
 -10   5   3    2.60    3.00
   9  -5  -3   11.60    5.20
   9  -5  -3    5.90    3.40
   9  -5  -3    5.40    3.70
  -9   5   3    7.70    2.70
  -9   5   3    1.00    4.00
   8  -5  -3   14.80    3.20
   8  -5  -3   16.70    4.90
   8  -5  -3   22.50    4.20
  -8   5   3   24.90    3.00
  -8   5   3   19.30    4.00
   7  -5  -3  791.22   21.70
   7  -5  -3  803.72   21.60
   7  -5  -3  805.02   19.60
  -7   5   3  783.62   20.10
  -7   5   3  805.02   19.00
   6  -5  -3   95.89    6.10
   6  -5  -3  104.69    5.00
   6  -5  -3   95.59    6.60
  -6   5   3  104.19    4.70
  -6   5   3   92.49    5.00
   5  -5  -3    5.60    2.60
   5  -5  -3    4.70    1.80
   5  -5  -3    1.30    1.90
  -5   5   3    3.20    1.70
  -5   5   3    2.80    1.70
   4  -5  -3  669.93   16.30
   4  -5  -3  678.33   17.40
   4  -5  -3  661.93   17.40
  -4   5   3  679.23   15.70
   3  -5  -3  438.46   12.40
   3  -5  -3  438.76   11.50
   3  -5  -3  455.45   12.30
  -3   5   3  446.76   10.50
   2  -5  -3 1426.36   32.30
   2  -5  -3 1445.96   31.70
  -2   5   3 1405.76   30.30
   1  -5  -3  219.78    6.90
   1  -5  -3  219.78    7.10
  -1   5   3  227.48    5.90
   0  -5  -3  412.26   11.10
   0  -5  -3  425.06   11.10
   0   5   3  425.86   10.40
  -1  -5  -3   50.09    3.30
  -1  -5  -3   50.19    3.00
   1   5   3   51.09    2.70
  -2  -5  -3  850.51   19.50
  -2  -5  -3  851.31   20.40
   2   5   3  823.32   19.20
  -3  -5  -3   53.89    3.90
  -3  -5  -3   54.39    3.00
   3   5   3   58.79    3.20
  -4  -5  -3  227.08    8.20
  -4  -5  -3  234.78    6.80
   4   5   3  231.38    8.50
   4   5   3  239.48    7.40
  -5  -5  -3    4.40    1.50
  -5  -5  -3    0.60    2.10
   5   5   3    4.30    2.60
   5   5   3    5.10    1.80
   5   5   3    3.00    2.30
  -6  -5  -3   17.70    3.20
  -6  -5  -3   18.90    1.90
   6   5   3   17.70    3.10
   6   5   3   17.10    2.80
   6   5   3   17.30    3.30
  -7  -5  -3  981.10   24.50
   7   5   3  923.91   23.40
   7   5   3 1001.60   24.20
   7   5   3  953.50   25.40
  -8  -5  -3   23.60    4.10
   8   5   3   23.70    4.50
   8   5   3   23.10    3.40
   8   5   3   28.30    4.20
  -9  -5  -3   53.99    6.80
   9   5   3   52.99    5.70
   9   5   3   40.10    5.50
   9   5   3   65.89    5.00
   9   5   3   53.69    6.50
 -10  -5  -3  315.57   12.60
 -10  -5  -3  306.57   12.90
  10   5   3  330.87   10.40
  10   5   3  325.37   11.40
  10   5   3  329.87   13.00
  10   5   3  343.17   14.40
 -11  -5  -3  129.69   10.60
 -11  -5  -3  135.29    9.40
  11   5   3  125.49   11.00
  11   5   3  151.38    7.60
  11   5   3  135.59    8.20
 -12  -5  -3    7.50    6.20
  12   5   3    8.10    4.30
  12   5   3    9.00    6.20
  13   5   3    6.50    7.30
  12  -6  -3    0.90    6.60
  11  -6  -3   22.30    6.30
 -11   6   3   34.30    4.60
  10  -6  -3    3.30    4.30
  10  -6  -3   -1.30    4.90
 -10   6   3    0.00    4.70
 -10   6   3    1.50    3.30
   9  -6  -3    7.10    4.10
   9  -6  -3    4.40    3.60
   9  -6  -3   10.50    5.70
  -9   6   3   13.40    3.10
  -9   6   3   16.60    4.40
   8  -6  -3   39.10    6.40
   8  -6  -3   41.00    4.40
   8  -6  -3   32.70    4.80
  -8   6   3   37.30    4.40
  -8   6   3   39.60    3.80
   7  -6  -3  782.92   22.00
   7  -6  -3  744.43   21.70
   7  -6  -3  800.72   19.80
  -7   6   3  803.22   19.40
  -7   6   3  798.62   19.10
   6  -6  -3  153.38    6.50
   6  -6  -3  157.28    8.50
   6  -6  -3  155.28    7.60
  -6   6   3  152.18    5.80
  -6   6   3  149.79    6.00
   5  -6  -3    2.70    1.90
   5  -6  -3    2.30    2.10
   5  -6  -3   -0.30    2.80
  -5   6   3    7.50    2.00
  -5   6   3    3.10    1.60
   4  -6  -3  319.57   10.40
   4  -6  -3  325.17    9.60
   4  -6  -3  321.97   10.80
  -4   6   3  339.57    8.20
  -4   6   3  293.57    9.40
   3  -6  -3  406.46   11.70
   3  -6  -3  396.86   11.10
   3  -6  -3  403.06   12.10
  -3   6   3  384.06    9.30
   2  -6  -3  423.06   12.30
   2  -6  -3  430.06   11.70
   2  -6  -3  402.66   13.60
  -2   6   3  433.36    9.90
   1  -6  -3  161.18    6.60
   1  -6  -3  170.68    6.40
  -1   6   3  176.48    5.10
   0  -6  -3  596.04   15.30
   0  -6  -3  585.94   15.30
  -1  -6  -3 3029.40   64.99
  -1  -6  -3 3035.10   65.29
   1   6   3 3023.70   64.09
  -2  -6  -3  399.26   10.90
  -2  -6  -3  386.36   11.60
   2   6   3  391.86   10.50
  -3  -6  -3 1085.19   25.30
  -3  -6  -3 1050.39   23.80
   3   6   3  982.40   26.20
   3   6   3 1059.89   23.90
   3   6   3  961.20   26.80
  -4  -6  -3   19.90    2.50
  -4  -6  -3   23.70    3.50
   4   6   3   15.70    2.80
   4   6   3   20.50    3.00
   4   6   3   17.40    2.60
  -5  -6  -3  145.39    7.20
  -5  -6  -3  144.29    5.40
   5   6   3  145.19    6.20
   5   6   3  140.19    6.60
  -6  -6  -3  335.07    8.90
  -6  -6  -3  334.57   11.70
   6   6   3  345.77   10.80
   6   6   3  321.47   11.80
   6   6   3  342.97   11.00
  -7  -6  -3   63.59    6.30
   7   6   3   63.39    6.40
   7   6   3   66.69    5.60
   7   6   3   59.99    5.40
  -8  -6  -3  234.48   10.30
   8   6   3  223.78   10.90
   8   6   3  231.28    9.90
   8   6   3  231.58    9.40
  -9  -6  -3   77.59    8.00
  -9  -6  -3   75.09    8.00
   9   6   3   79.29    8.60
   9   6   3   82.39    5.40
   9   6   3   93.99    7.00
   9   6   3   79.09    7.50
 -10  -6  -3   36.50    6.00
 -10  -6  -3   38.30    6.00
  10   6   3   42.30    6.20
  10   6   3   50.19    5.40
  10   6   3   44.10    5.00
  10   6   3   42.10    6.80
 -11  -6  -3   60.49    7.50
 -11  -6  -3   41.50    6.80
  11   6   3   39.90    4.20
  11   6   3   50.19    8.00
  11   6   3   52.39    6.00
 -12  -6  -3   -2.00    6.30
  12   6   3    4.90    5.90
  12   6   3   -1.10    4.80
  13   6   3    1.40    7.20
  12  -7  -3    9.20    7.20
  11  -7  -3    2.30    6.00
  10  -7  -3   14.30    6.30
  10  -7  -3   23.40    5.90
 -10   7   3   32.70    4.50
   9  -7  -3   28.20    5.40
   9  -7  -3   31.00    7.30
   9  -7  -3   38.20    5.20
  -9   7   3   44.70    6.00
  -9   7   3   42.90    4.30
   8  -7  -3   30.20    4.60
   8  -7  -3   22.20    6.30
   8  -7  -3   17.40    4.70
  -8   7   3   21.10    3.40
  -8   7   3   17.30    3.20
   7  -7  -3  541.25   17.50
   7  -7  -3  556.64   18.20
   7  -7  -3  591.64   15.90
  -7   7   3  574.74   14.90
  -7   7   3  549.25   14.30
   6  -7  -3    7.00    4.00
   6  -7  -3    4.00    2.70
  -6   7   3    4.00    2.20
  -6   7   3    5.70    1.90
   5  -7  -3  115.79    6.00
   5  -7  -3  105.89    7.40
   5  -7  -3  107.19    6.50
  -5   7   3  116.09    4.10
  -5   7   3  114.89    5.50
   4  -7  -3  321.77   10.10
   4  -7  -3  313.47   10.70
   4  -7  -3  310.47   11.40
  -4   7   3  327.07    9.60
  -4   7   3  327.97    7.80
   3  -7  -3    7.70    2.30
   3  -7  -3    5.50    2.60
   3  -7  -3    7.90    2.30
  -3   7   3    8.80    2.30
  -3   7   3    5.00    1.10
   2  -7  -3 1331.77   30.50
   2  -7  -3 1315.67   30.40
   2  -7  -3 1286.57   31.10
  -2   7   3 1302.87   30.30
  -2   7   3 1284.27   29.70
  -2   7   3 1315.37   28.00
   1  -7  -3  956.40   23.00
  -1   7   3  917.01   22.50
   0  -7  -3  440.56   12.90
   0  -7  -3  448.06   12.90
   0   7   3  447.86   12.50
   0   7   3  450.35   11.80
  -1  -7  -3  112.79    5.50
  -1  -7  -3  104.49    5.80
   1   7   3  106.39    5.50
   1   7   3   93.79    4.50
  -2  -7  -3  208.08    8.30
  -2  -7  -3  212.78    7.60
   2   7   3  199.98    7.00
   2   7   3  223.78    7.90
  -3  -7  -3  338.07   10.30
  -3  -7  -3  343.07   11.50
   3   7   3  351.46   10.90
   3   7   3  340.27   10.10
   3   7   3  352.16   10.90
  -4  -7  -3  197.58    8.80
  -4  -7  -3  202.28    7.40
   4   7   3  207.58    7.40
   4   7   3  198.38    8.00
   4   7   3  207.68    8.30
  -5  -7  -3    5.70    2.30
  -5  -7  -3    5.50    2.90
   5   7   3   10.10    2.50
   5   7   3    2.30    2.50
   5   7   3    1.70    2.50
  -6  -7  -3  557.64   13.90
  -6  -7  -3  558.04   16.90
   6   7   3  547.85   15.90
   6   7   3  555.74   16.70
   6   7   3  537.35   15.50
  -7  -7  -3  423.46   10.40
  -7  -7  -3  425.76   14.40
  -7  -7  -3  414.96   14.50
   7   7   3  427.06   13.60
   7   7   3  424.26   13.60
   7   7   3  409.06   14.60
  -8  -7  -3   49.60    6.00
  -8  -7  -3   54.79    7.30
   8   7   3   54.69    6.30
   8   7   3   45.70    5.80
   8   7   3   63.19    6.50
   8   7   3   59.19    4.40
  -9  -7  -3  183.98   10.90
  -9  -7  -3  205.28   11.00
   9   7   3  182.88    9.40
   9   7   3  177.58   11.20
   9   7   3  184.28    7.10
   9   7   3  181.58   10.10
 -10  -7  -3    2.80    5.60
 -10  -7  -3    1.80    5.10
  10   7   3   -1.50    2.60
  10   7   3    7.00    5.50
  10   7   3    6.00    4.10
  10   7   3    1.80    3.40
 -11  -7  -3   14.70    6.50
 -11  -7  -3   18.00    6.60
  11   7   3   13.70    6.40
  11   7   3   23.50    5.40
 -12  -7  -3   20.90    7.80
  12   7   3    8.50    7.10
  12   7   3   12.70    5.70
  11  -8  -3   76.09    9.90
  10  -8  -3   38.30    6.80
 -10   8   3   31.00    4.90
   9  -8  -3    5.50    4.40
   9  -8  -3    0.50    4.30
   9  -8  -3    0.70    6.80
  -9   8   3    4.10    3.00
  -9   8   3    3.70    3.40
   8  -8  -3   76.69    7.40
   8  -8  -3   93.49    8.60
   8  -8  -3   88.29   10.80
  -8   8   3   71.99    6.10
  -8   8   3   88.89    5.00
   7  -8  -3    5.00    3.40
   7  -8  -3   -1.50    3.30
   7  -8  -3   -5.70    4.80
  -7   8   3    2.80    2.00
  -7   8   3   -3.70    2.50
   6  -8  -3  105.59    6.80
   6  -8  -3   98.29    8.90
   6  -8  -3   99.49    7.30
  -6   8   3   97.19    5.80
  -6   8   3   94.99    3.90
   5  -8  -3   79.49    7.50
   5  -8  -3   84.09    6.10
  -5   8   3   86.39    5.20
  -5   8   3   78.99    3.10
   4  -8  -3    1.80    3.20
   4  -8  -3   -2.80    1.80
   4  -8  -3   -2.30    2.20
  -4   8   3   -0.10    2.00
   3  -8  -3 1506.25   34.90
   3  -8  -3 1401.16   35.60
   3  -8  -3 1509.65   34.70
  -3   8   3 1502.25   33.70
   2  -8  -3  330.97   10.90
   2  -8  -3  326.57   11.60
   2  -8  -3  326.47   10.70
  -2   8   3  319.37   10.10
  -2   8   3  341.07    9.60
   1  -8  -3  459.75   13.70
   1  -8  -3  457.95   14.10
   1  -8  -3  467.45   13.20
  -1   8   3  454.55   13.00
  -1   8   3  442.96   12.20
   0  -8  -3    3.10    2.70
   0  -8  -3    6.80    2.60
   0  -8  -3   -0.20    2.20
   0  -8  -3    1.30    2.00
   0   8   3    4.00    1.90
   0   8   3    2.90    2.40
   0   8   3    5.20    2.30
  -1  -8  -3  491.25   14.40
  -1  -8  -3  504.35   14.20
  -1  -8  -3  497.25   14.70
   1   8   3  467.15   13.20
   1   8   3  484.25   13.20
   1   8   3  507.85   14.00
  -2  -8  -3  414.66   12.70
  -2  -8  -3  429.96   13.00
  -2  -8  -3  412.26   13.30
   2   8   3  404.16   11.80
   2   8   3  428.96   12.30
   2   8   3  406.86   12.40
  -3  -8  -3    9.10    3.30
  -3  -8  -3   13.60    3.00
   3   8   3   13.20    2.70
   3   8   3    7.90    2.60
   3   8   3   11.10    2.90
  -4  -8  -3  119.29    7.00
  -4  -8  -3  125.59    7.50
  -4  -8  -3  127.69    6.30
   4   8   3  124.89    6.10
   4   8   3  108.29    6.60
   4   8   3  114.59    6.60
  -5  -8  -3   18.10    4.30
  -5  -8  -3   14.80    3.10
  -5  -8  -3   11.10    3.50
   5   8   3   19.40    3.50
   5   8   3   19.00    3.40
   5   8   3   20.10    3.80
  -6  -8  -3   47.20    4.50
  -6  -8  -3   48.40    5.90
   6   8   3   44.00    5.20
   6   8   3   51.09    5.40
   6   8   3   45.40    5.10
  -7  -8  -3   15.20    4.40
  -7  -8  -3   21.90    3.00
  -7  -8  -3   26.60    5.10
   7   8   3   20.50    4.10
   7   8   3   17.90    4.10
   7   8   3   23.40    4.60
   7   8   3   18.10    2.80
  -8  -8  -3  219.98   11.30
  -8  -8  -3  210.88   11.30
   8   8   3  213.18    7.40
   8   8   3  206.28   11.30
   8   8   3  206.68   10.30
   8   8   3  217.98   10.10
  -9  -8  -3    3.50    4.90
  -9  -8  -3   -2.20    5.10
   9   8   3   -3.40    4.10
   9   8   3    5.80    5.20
   9   8   3   -0.60    2.30
   9   8   3    1.40    3.80
 -10  -8  -3    1.80    5.60
  10   8   3   -3.70    4.50
  10   8   3    3.00    2.60
  10   8   3   -1.10    5.00
 -11  -8  -3   81.59    9.10
 -11  -8  -3   72.99    9.20
  11   8   3   65.99    8.70
  11   8   3   85.89    9.40
 -12  -8  -3   -6.10    7.40
  12   8   3  -18.50    6.60
  12   8   3   -3.10    5.90
  11  -9  -3    2.80    7.00
  10  -9  -3   -4.30    7.60
  10  -9  -3    0.60    5.60
 -10   9   3   -0.30    4.40
   9  -9  -3    5.50    4.70
   9  -9  -3   18.20    7.90
   9  -9  -3    8.00    4.80
  -9   9   3    6.70    4.10
   8  -9  -3    5.30    4.50
   8  -9  -3   18.20    7.10
   8  -9  -3    3.60    4.30
  -8   9   3    5.90    3.30
  -8   9   3    6.10    2.20
   7  -9  -3   17.30    4.70
   7  -9  -3   15.70    6.50
   7  -9  -3   15.80    4.30
  -7   9   3   22.80    3.80
   6  -9  -3  617.94   19.30
   6  -9  -3  620.14   20.60
   6  -9  -3  628.24   18.00
  -6   9   3  627.94   16.90
   5  -9  -3   -3.10    2.80
   5  -9  -3    0.00    4.30
   5  -9  -3    4.30    2.90
  -5   9   3    3.70    2.50
   4  -9  -3    0.30    3.70
   4  -9  -3   -0.20    2.80
   4  -9  -3    0.90    2.70
   3  -9  -3   51.19    6.10
   3  -9  -3   44.60    5.50
   3  -9  -3   53.09    5.40
  -3   9   3   44.60    4.60
  -3   9   3   37.00    3.90
   2  -9  -3   25.20    3.90
   2  -9  -3   31.20    5.00
   2  -9  -3   24.00    3.40
   2  -9  -3   30.60    3.90
  -2   9   3   25.70    3.00
  -2   9   3   22.30    3.30
   1  -9  -3  167.58    8.30
   1  -9  -3  183.18    7.90
   1  -9  -3  188.78    7.90
   1  -9  -3  165.88    8.50
  -1   9   3  176.68    7.60
  -1   9   3  169.78    6.60
   0  -9  -3   18.10    3.10
   0  -9  -3   16.30    3.30
   0  -9  -3   14.40    3.10
   0  -9  -3   25.90    4.50
   0   9   3   20.10    3.00
   0   9   3   21.30    2.90
   0   9   3   22.40    3.50
  -1  -9  -3  843.72   22.30
  -1  -9  -3  829.82   21.80
  -1  -9  -3  830.72   22.60
   1   9   3  818.02   20.70
   1   9   3  862.41   21.50
   1   9   3  817.62   20.60
  -2  -9  -3   20.80    3.90
  -2  -9  -3   29.10    4.00
  -2  -9  -3   24.50    4.10
   2   9   3   22.70    3.30
   2   9   3   23.70    3.20
   2   9   3   22.50    3.70
  -3  -9  -3  261.57   10.60
  -3  -9  -3  270.97   10.20
  -3  -9  -3  281.47   11.30
   3   9   3  278.07    9.90
   3   9   3  262.77   10.10
   3   9   3  257.67    9.30
  -4  -9  -3  411.86   12.90
  -4  -9  -3  391.46   14.30
  -4  -9  -3  405.56   13.90
   4   9   3  414.96   13.40
   4   9   3  393.76   12.40
   4   9   3  404.36   13.10
  -5  -9  -3  243.58   11.20
  -5  -9  -3  223.98   10.40
  -5  -9  -3  227.18    9.10
   5   9   3  225.68    9.80
   5   9   3  232.08    9.90
   5   9   3  246.28    9.50
  -6  -9  -3   85.39    6.10
  -6  -9  -3   74.29    8.00
  -6  -9  -3   82.29    7.60
   6   9   3   84.69    7.50
   6   9   3   84.19    6.60
   6   9   3   91.29    7.20
  -7  -9  -3    0.90    2.90
  -7  -9  -3    0.30    4.00
  -7  -9  -3   -3.20    4.30
   7   9   3    5.20    3.90
   7   9   3    3.20    3.70
   7   9   3   -1.40    2.00
  -8  -9  -3   34.60    5.90
  -8  -9  -3   35.80    6.70
   8   9   3   41.50    5.70
   8   9   3   26.00    5.10
   8   9   3   38.90    6.50
   8   9   3   31.90    3.30
  -9  -9  -3    7.30    5.80
  -9  -9  -3    2.10    5.40
   9   9   3    7.30    4.70
   9   9   3    0.60    3.20
   9   9   3    9.40    5.70
 -10  -9  -3   10.60    7.10
 -10  -9  -3    7.40    6.10
  10   9   3    4.70    5.70
  10   9   3   -0.60    2.70
  10   9   3    0.20    5.00
 -11  -9  -3   -6.00    6.90
  11   9   3   10.30    5.90
  11   9   3    6.10    6.50
 -12  -9  -3   -9.40    8.90
  12   9   3   -8.40    6.10
  12   9   3   -6.90    7.70
  11 -10  -3    4.70    7.40
  10 -10  -3   27.50    7.60
  10 -10  -3    1.70    7.90
   9 -10  -3  144.99   12.70
   9 -10  -3  149.99   15.60
  -9  10   3  153.38    9.60
   8 -10  -3    7.70    5.10
   8 -10  -3    8.10    7.50
   8 -10  -3   16.80    5.70
  -8  10   3   10.60    4.30
   7 -10  -3    2.50    4.30
   7 -10  -3    3.40    6.50
   7 -10  -3    2.40    4.80
  -7  10   3   -1.80    3.60
   6 -10  -3  421.66   14.90
   6 -10  -3  432.06   16.00
   6 -10  -3  390.16   17.30
  -6  10   3  447.06   13.50
   5 -10  -3  143.19   10.60
   5 -10  -3  148.79    8.90
   5 -10  -3  137.79    8.80
  -5  10   3  133.79    7.50
   4 -10  -3   -2.20    3.50
   4 -10  -3   -0.30    2.90
   4 -10  -3   -4.90    3.90
   4 -10  -3    1.50    3.10
  -4  10   3   -1.10    2.80
  -4  10   3   -2.80    2.10
   3 -10  -3    1.10    2.70
   3 -10  -3   -1.60    3.40
   3 -10  -3    1.70    2.70
   3 -10  -3    3.70    4.30
  -3  10   3    2.10    2.80
  -3  10   3    0.50    2.20
   2 -10  -3   79.89    7.50
   2 -10  -3   80.89    6.10
   2 -10  -3   92.29    7.20
   2 -10  -3   88.99    6.50
  -2  10   3   82.39    4.90
  -2  10   3   82.79    6.00
   1 -10  -3   44.00    5.20
   1 -10  -3   59.29    6.90
   1 -10  -3   57.79    5.60
   1 -10  -3   48.80    6.20
  -1  10   3   60.59    4.80
  -1  10   3   56.09    4.40
  -1  10   3   51.59    5.30
   0 -10  -3   10.60    2.90
   0 -10  -3    6.30    3.10
   0 -10  -3    9.60    3.20
   0 -10  -3    9.70    3.60
   0  10   3    8.40    3.00
   0  10   3    7.80    2.50
   0  10   3   13.20    2.90
  -1 -10  -3    1.30    3.00
  -1 -10  -3    1.50    3.20
  -1 -10  -3    1.10    2.80
   1  10   3    0.80    2.30
   1  10   3    1.90    2.20
   1  10   3    1.20    2.60
  -2 -10  -3   -1.70    2.60
  -2 -10  -3   -0.60    3.10
  -2 -10  -3   -5.60    3.10
   2  10   3   -1.50    2.40
   2  10   3    2.00    2.80
   2  10   3    1.80    2.50
  -3 -10  -3    6.20    3.50
  -3 -10  -3   11.50    3.90
  -3 -10  -3    8.10    4.30
   3  10   3    8.80    3.00
   3  10   3    8.60    2.90
   3  10   3    8.90    3.20
  -4 -10  -3  153.88    9.10
  -4 -10  -3  150.78    9.40
  -4 -10  -3  163.88    8.60
   4  10   3  143.39    8.20
   4  10   3  152.48    8.40
   4  10   3  162.48    7.80
  -5 -10  -3   24.10    4.50
  -5 -10  -3   13.90    5.10
  -5 -10  -3   12.30    4.10
   5  10   3   18.40    4.20
   5  10   3   22.80    4.30
   5  10   3   18.10    4.10
  -6 -10  -3  121.19    9.80
  -6 -10  -3  120.59    9.20
  -6 -10  -3  114.49    7.50
   6  10   3  117.49    8.50
   6  10   3  122.09    8.00
   6  10   3  120.99    8.90
  -7 -10  -3   50.99    6.70
  -7 -10  -3   57.19    6.10
  -7 -10  -3   47.50    7.10
   7  10   3   49.50    6.70
   7  10   3   62.39    7.40
   7  10   3   61.79    4.50
   7  10   3   54.59    6.40
  -8 -10  -3   22.70    6.60
  -8 -10  -3   19.90    6.10
   8  10   3   20.80    5.80
   8  10   3   16.80    5.40
   8  10   3   17.80    2.80
  -9 -10  -3  127.69   11.50
  -9 -10  -3   95.79   11.80
   9  10   3  108.19   11.40
   9  10   3  113.89   10.50
   9  10   3  105.39    6.10
 -10 -10  -3    4.70    7.00
  10  10   3    6.00    6.80
  10  10   3    2.20    5.70
 -11 -10  -3   17.30    8.20
  11  10   3   -7.30    6.80
  11  10   3    1.90    6.30
  10 -11  -3    1.10    6.90
   9 -11  -3    0.60    6.70
   9 -11  -3    9.10    6.40
  -9  11   3   23.60    5.60
   8 -11  -3  -12.30    7.90
   8 -11  -3   -6.50    5.10
   8 -11  -3   -1.10    5.90
  -8  11   3   -1.90    4.60
   7 -11  -3   17.70    5.50
   7 -11  -3   10.70    7.30
   7 -11  -3   17.60    6.30
  -7  11   3   20.40    4.80
   6 -11  -3   26.00    5.20
   6 -11  -3   24.90    5.90
   6 -11  -3   24.40    7.30
  -6  11   3   23.10    4.50
   5 -11  -3   86.29    8.50
   5 -11  -3   86.39    9.70
   5 -11  -3  105.09    6.80
   5 -11  -3   84.29    8.90
  -5  11   3   88.19    5.90
  -5  11   3   84.39    7.20
   4 -11  -3   47.20    5.70
   4 -11  -3   71.09    8.70
   4 -11  -3   53.69    5.80
   4 -11  -3   70.49    7.80
  -4  11   3   62.79    5.10
  -4  11   3   60.59    6.20
   3 -11  -3   16.30    4.90
   3 -11  -3    7.60    3.20
   3 -11  -3    9.40    3.60
   3 -11  -3   12.90    5.20
  -3  11   3    6.80    2.80
  -3  11   3   10.50    3.50
   2 -11  -3  219.88   10.10
   2 -11  -3  202.38   11.30
   2 -11  -3  222.68    9.50
   2 -11  -3  208.18   10.70
  -2  11   3  231.78    9.70
  -2  11   3  229.08    8.40
   1 -11  -3  440.36   14.50
   1 -11  -3  462.15   16.20
   1 -11  -3  457.65   15.80
   1 -11  -3  442.16   14.60
  -1  11   3  432.16   14.20
  -1  11   3  453.55   13.90
  -1  11   3  443.16   13.00
   0 -11  -3   -1.00    3.80
   0 -11  -3    4.80    3.30
   0 -11  -3    3.60    3.70
   0  11   3    3.80    2.70
   0  11   3   -0.70    3.10
   0  11   3   -0.70    2.40
  -1 -11  -3    0.90    3.70
  -1 -11  -3    3.70    3.90
  -1 -11  -3   -0.50    3.20
   1  11   3    3.60    2.80
   1  11   3    1.00    2.70
   1  11   3    3.30    3.00
  -2 -11  -3  223.78   11.40
  -2 -11  -3  222.58   11.00
  -2 -11  -3  259.77   11.00
   2  11   3  237.68   10.40
   2  11   3  238.88    9.60
   2  11   3  247.58    9.70
  -3 -11  -3  205.98   10.60
  -3 -11  -3  208.48   11.30
  -3 -11  -3  200.68   10.40
   3  11   3  192.08    9.80
   3  11   3  220.48    9.50
   3  11   3  212.78    9.20
  -4 -11  -3   47.80    6.20
  -4 -11  -3   47.50    6.00
  -4 -11  -3   60.69    7.30
   4  11   3   46.10    5.80
   4  11   3   41.10    5.10
   4  11   3   52.29    6.70
  -5 -11  -3   27.70    6.30
  -5 -11  -3   23.70    5.10
  -5 -11  -3   22.20    5.00
   5  11   3   25.20    4.90
   5  11   3   27.90    4.60
   5  11   3   27.40    4.90
  -6 -11  -3   41.20    5.60
  -6 -11  -3   45.30    6.80
  -6 -11  -3   34.10    6.60
   6  11   3   44.30    5.80
   6  11   3   50.29    6.50
   6  11   3   40.00    5.90
  -7 -11  -3   49.90    5.80
  -7 -11  -3   27.60    6.90
  -7 -11  -3   47.30    7.40
   7  11   3   54.09    6.50
   7  11   3   39.40    4.50
   7  11   3   41.80    6.50
   7  11   3   38.50    5.90
  -8 -11  -3   12.20    6.20
  -8 -11  -3   15.10    5.70
   8  11   3   13.90    5.80
   8  11   3   11.70    2.90
   8  11   3   15.30    5.90
  -9 -11  -3    4.50    6.70
   9  11   3    3.30    5.60
   9  11   3   -1.30    2.80
   9  11   3    0.70    6.00
 -10 -11  -3    1.70    7.40
  10  11   3    3.30    6.80
  10  11   3    5.70    6.50
 -11 -11  -3   10.70    9.00
  11  11   3    7.40    8.00
  11  11   3   14.10    7.50
  10 -12  -3    8.80    8.10
   9 -12  -3   -0.80    6.50
  -9  12   3   -5.80    4.00
   8 -12  -3   44.10    7.70
  -8  12   3   59.89    6.80
   7 -12  -3  154.68   13.10
   7 -12  -3  159.28   12.60
   7 -12  -3  155.88   12.00
  -7  12   3  161.18   10.20
   6 -12  -3    7.60    4.80
   6 -12  -3   -0.20    7.10
   6 -12  -3    0.90    6.10
  -6  12   3   -3.00    4.00
  -6  12   3    6.80    3.50
   5 -12  -3    2.40    3.40
   5 -12  -3    3.70    4.30
   5 -12  -3   -2.60    5.30
   5 -12  -3    7.50    6.60
  -5  12   3   -0.50    3.90
  -5  12   3    0.90    3.10
   4 -12  -3   93.29    9.60
   4 -12  -3   92.99    7.00
   4 -12  -3   96.19   11.10
   4 -12  -3   83.79    8.80
  -4  12   3   86.39    7.80
  -4  12   3   90.39    6.10
   3 -12  -3   93.59    9.30
   3 -12  -3   91.39    7.30
   3 -12  -3   86.39    7.80
  -3  12   3   81.99    5.90
  -3  12   3   74.09    7.40
   2 -12  -3   -6.90    3.90
   2 -12  -3    3.40    3.50
   2 -12  -3    4.40    5.20
   2 -12  -3   -2.40    3.30
  -2  12   3   -0.10    2.60
  -2  12   3   -5.60    3.40
  -2  12   3    0.40    3.00
   1 -12  -3    5.20    5.20
   1 -12  -3    1.50    4.50
   1 -12  -3    4.00    3.60
  -1  12   3    1.60    3.20
  -1  12   3    3.10    3.00
  -1  12   3   -1.80    3.20
   0 -12  -3   17.80    4.40
   0 -12  -3   15.30    5.30
   0 -12  -3   19.70    5.40
   0  12   3   23.00    3.80
   0  12   3   17.50    4.40
   0  12   3   22.20    4.20
  -1 -12  -3   54.39    7.50
  -1 -12  -3   47.90    5.90
  -1 -12  -3   66.19    7.50
   1  12   3   58.79    6.10
   1  12   3   54.49    5.80
   1  12   3   57.69    6.90
  -2 -12  -3    0.90    4.80
  -2 -12  -3    1.80    4.70
  -2 -12  -3    6.10    3.60
   2  12   3    8.50    3.60
   2  12   3    4.10    3.40
   2  12   3    0.70    3.60
  -3 -12  -3   49.70    6.80
  -3 -12  -3   32.10    5.30
   3  12   3   46.10    5.60
   3  12   3   42.20    5.30
   3  12   3   55.19    6.10
  -4 -12  -3  155.78   11.50
  -4 -12  -3  162.38   10.60
  -4 -12  -3  179.88   10.80
   4  12   3  169.08    9.80
   4  12   3  183.58   10.40
   4  12   3  167.28    9.30
  -5 -12  -3    6.50    5.60
  -5 -12  -3    2.40    4.50
  -5 -12  -3    5.50    4.90
   5  12   3   -2.00    4.10
   5  12   3    3.20    4.60
   5  12   3    2.70    4.30
  -6 -12  -3   31.70    6.00
  -6 -12  -3   31.60    6.00
  -6 -12  -3   26.30    7.10
   6  12   3   32.80    6.20
   6  12   3   29.80    5.20
   6  12   3   30.00    5.90
  -7 -12  -3   -5.40    4.80
  -7 -12  -3    1.80    4.60
  -7 -12  -3    0.20    5.50
   7  12   3   -4.70    4.70
   7  12   3   -0.10    2.50
   7  12   3    8.70    5.40
  -8 -12  -3   24.90    7.40
   8  12   3   24.40    6.80
   8  12   3   32.80    3.70
   8  12   3   15.00    6.10
  -9 -12  -3   32.10    8.50
   9  12   3   43.70    8.40
   9  12   3   38.20    7.30
 -10 -12  -3   29.00    9.70
  10  12   3   27.10    7.70
  10  12   3   29.70    8.50
   9 -13  -3   18.90    7.90
   8 -13  -3   25.40    7.30
  -8  13   3   26.40    5.60
  -8  13   3   16.30    6.10
   7 -13  -3   26.30    7.00
   7 -13  -3   32.40    8.10
  -7  13   3   40.40    5.80
  -7  13   3   32.50    6.30
   6 -13  -3   13.90    7.10
   6 -13  -3   18.70    3.70
   6 -13  -3    8.20    5.70
  -6  13   3   24.30    4.60
  -6  13   3   19.80    5.50
   5 -13  -3   -4.90    4.20
   5 -13  -3    0.10    3.70
   5 -13  -3   -2.60    6.10
  -5  13   3   -0.20    3.50
  -5  13   3   -0.90    4.60
   4 -13  -3   34.70    6.00
   4 -13  -3   19.40    7.40
   4 -13  -3   43.40    7.40
   4 -13  -3   46.00    5.30
  -4  13   3   33.90    5.70
  -4  13   3   29.60    4.40
   3 -13  -3   17.20    4.50
   3 -13  -3   14.10    5.70
   3 -13  -3   11.30    6.80
   3 -13  -3   14.40    4.60
  -3  13   3    2.50    4.20
  -3  13   3    8.10    3.30
   2 -13  -3   12.30    6.40
   2 -13  -3   10.30    4.10
   2 -13  -3    4.40    5.30
   2 -13  -3    8.90    4.30
  -2  13   3   13.90    4.20
  -2  13   3    6.50    3.40
  -2  13   3    5.50    3.80
   1 -13  -3   34.70    6.80
   1 -13  -3   32.80    4.00
   1 -13  -3   24.60    5.30
   1 -13  -3   39.00    7.00
  -1  13   3   30.40    5.40
  -1  13   3   26.90    4.20
  -1  13   3   20.80    4.50
   0 -13  -3  160.18   10.20
   0 -13  -3  177.68   12.20
   0 -13  -3  163.78   11.70
   0  13   3  170.68    9.30
   0  13   3  159.18    9.80
   0  13   3  165.38    8.50
  -1 -13  -3    9.80    4.50
  -1 -13  -3    5.80    5.70
  -1 -13  -3   11.90    5.60
   1  13   3    7.70    3.70
   1  13   3   14.60    4.40
   1  13   3    7.80    3.80
  -2 -13  -3   25.80    6.80
  -2 -13  -3   22.70    6.40
  -2 -13  -3   30.80    5.80
   2  13   3   18.90    4.80
   2  13   3   15.70    4.40
   2  13   3   23.20    4.60
  -3 -13  -3    8.20    6.10
  -3 -13  -3   11.90    5.80
  -3 -13  -3    6.90    4.80
   3  13   3   13.80    4.60
   3  13   3   10.10    4.40
   3  13   3    8.10    5.00
  -4 -13  -3    1.70    4.90
  -4 -13  -3    2.60    5.90
  -4 -13  -3    1.80    5.40
   4  13   3   -3.50    4.00
   4  13   3    4.40    4.50
   4  13   3   11.10    4.50
  -5 -13  -3    8.80    6.00
  -5 -13  -3    7.30    5.90
  -5 -13  -3    0.50    5.30
   5  13   3    3.00    3.90
   5  13   3   -5.10    4.80
   5  13   3    0.70    4.70
  -6 -13  -3   -2.40    5.70
  -6 -13  -3   13.40    6.20
   6  13   3    3.90    5.10
   6  13   3   -3.00    5.30
  -7 -13  -3    3.60    6.10
   7  13   3    1.70    2.90
   7  13   3    6.30    5.90
   7  13   3   -5.70    5.60
  -8 -13  -3    0.60    7.30
   8  13   3   -0.30    6.20
   8  13   3    6.40    6.70
   8  13   3    2.30    3.30
  -9 -13  -3   -2.50    8.40
   9  13   3   12.60    7.40
   9  13   3    8.60    7.50
   8 -14  -3   24.40    8.60
  -8  14   3   19.80    6.10
  -8  14   3   15.70    7.00
   7 -14  -3   10.80    6.50
  -7  14   3    2.30    6.40
  -7  14   3    4.10    5.20
   6 -14  -3    7.00    6.10
   6 -14  -3   25.50    8.10
  -6  14   3   23.20    5.00
  -6  14   3   22.90    6.20
   5 -14  -3   -0.80    4.90
   5 -14  -3    9.20    7.10
   5 -14  -3    3.50    4.40
  -5  14   3   -0.90    3.90
  -5  14   3   -1.80    5.20
   4 -14  -3   27.20    7.60
   4 -14  -3   14.00    5.50
   4 -14  -3   22.20    5.10
  -4  14   3   24.90    5.90
  -4  14   3   26.00    4.50
   3 -14  -3   -3.90    6.30
   3 -14  -3   -0.30    4.40
   3 -14  -3    3.60    4.70
   3 -14  -3   -5.10    5.80
  -3  14   3    8.30    3.80
  -3  14   3    9.30    4.10
  -3  14   3    5.80    4.80
   2 -14  -3   -1.20    6.10
   2 -14  -3   -9.00    6.10
   2 -14  -3    1.60    4.60
  -2  14   3   10.60    4.00
  -2  14   3   10.60    4.60
  -2  14   3    7.70    5.00
   1 -14  -3  152.08   13.20
   1 -14  -3  151.38   13.30
   1 -14  -3  152.18   10.30
  -1  14   3  139.09    8.30
  -1  14   3  144.39   10.40
  -1  14   3  138.99    9.50
   0 -14  -3   28.30    4.30
   0 -14  -3   33.70    7.50
   0 -14  -3   20.00    7.60
   0 -14  -3   25.10    5.80
   0  14   3   25.00    4.90
   0  14   3   26.50    5.40
   0  14   3   26.10    4.90
  -1 -14  -3    7.50    4.70
  -1 -14  -3   -2.40    6.20
  -1 -14  -3   -4.10    6.30
   1  14   3    1.40    4.20
   1  14   3    0.20    3.90
   1  14   3   -3.00    4.40
  -2 -14  -3    3.20    5.20
  -2 -14  -3    2.40    6.20
  -2 -14  -3   -1.10    6.10
   2  14   3   -4.90    4.00
   2  14   3   -3.00    5.00
   2  14   3    0.30    4.30
  -3 -14  -3   21.80    7.00
  -3 -14  -3   39.90    7.40
   3  14   3   33.90    5.80
   3  14   3   33.00    5.30
  -4 -14  -3   64.39    9.20
  -4 -14  -3   63.19    8.60
   4  14   3   81.99    9.40
   4  14   3   54.99    7.20
  -5 -14  -3   21.40    7.40
  -5 -14  -3   19.10    7.10
   5  14   3   34.30    6.60
   5  14   3   24.00    6.60
  -6 -14  -3   16.50    7.20
  -6 -14  -3   23.50    7.60
   6  14   3    9.10    6.40
   6  14   3   23.50    6.90
  -7 -14  -3   -2.00    6.90
   7  14   3   -2.50    6.00
   7  14   3   -3.60    6.70
   8  14   3   16.30    7.40
   8  14   3   17.90    7.70
  -9 -14  -3   15.90    8.90
   9  14   3    6.70    8.20
   9  14   3  -13.50    7.60
   7 -15  -3   17.00    7.70
  -7  15   3   23.80    6.30
  -7  15   3   20.50    7.70
   6 -15  -3   49.70    8.70
  -6  15   3   51.99    6.80
  -6  15   3   63.89    8.60
   5 -15  -3   -3.20    8.20
   5 -15  -3   11.80    5.20
   5 -15  -3    7.60    6.20
  -5  15   3   10.50    4.90
  -5  15   3    4.70    6.20
   4 -15  -3   -2.20    5.60
   4 -15  -3   -0.30    7.60
   4 -15  -3   -3.80    5.00
  -4  15   3   -0.70    5.70
  -4  15   3    5.90    4.50
   3 -15  -3   16.00    5.70
   3 -15  -3   11.10    8.70
  -3  15   3   18.80    5.10
  -3  15   3   13.70    6.00
   2 -15  -3    4.80    8.50
   2 -15  -3   38.60    6.90
  -2  15   3   21.90    5.80
  -2  15   3   28.30    5.20
   1 -15  -3    9.50    5.70
   1 -15  -3    4.60    7.40
  -1  15   3    0.20    4.30
  -1  15   3   10.10    5.70
   0 -15  -3    9.80    5.50
   0 -15  -3   23.50    7.30
   0 -15  -3   -0.60    5.90
   0  15   3    6.50    5.30
   0  15   3   -1.00    4.40
  -1 -15  -3   18.30    8.00
  -1 -15  -3    4.20    4.70
  -1 -15  -3    4.50    5.90
  -1 -15  -3    1.20    4.40
   1  15   3    9.40    5.30
   1  15   3   14.80    4.90
  -2 -15  -3   -9.80    7.30
  -2 -15  -3   -8.70    5.20
   2  15   3   -1.00    5.20
   2  15   3    6.20    5.10
  -3 -15  -3   -0.70    7.50
  -3 -15  -3   -6.10    5.10
   3  15   3   -3.60    4.90
   3  15   3    6.90    5.40
  -4 -15  -3   -1.80    7.70
  -4 -15  -3    0.40    5.60
   4  15   3    4.70    5.70
   4  15   3   -0.80    6.00
  -5 -15  -3    8.40    7.80
  -5 -15  -3    3.80    6.30
   5  15   3    1.20    6.20
   5  15   3    9.80    6.60
  -6 -15  -3    1.60    7.20
   6  15   3   16.30    7.20
   6  15   3    4.20    7.00
  -7 -15  -3   15.80    8.00
   7  15   3   17.00    7.20
   7  15   3    8.40    7.70
  -8 -15  -3    1.60    8.10
   8  15   3   10.10    8.30
   8  15   3   11.90    8.50
   6 -16  -3   -0.70    7.30
  -6  16   3    4.20    5.80
  -6  16   3    8.80    7.60
   5 -16  -3  -11.10    6.50
   5 -16  -3   -8.20    5.40
  -5  16   3   19.10    7.10
  -5  16   3    5.50    5.60
   4 -16  -3    6.80    6.10
  -4  16   3    7.70    5.60
  -4  16   3    5.90    6.40
   3 -16  -3   15.80    6.70
  -3  16   3   26.10    6.90
  -3  16   3   26.00    5.90
   2 -16  -3   33.70    7.10
  -2  16   3   19.30    5.60
  -2  16   3   26.80    6.80
   1 -16  -3    7.20    6.30
  -1  16   3   -1.60    4.90
  -1  16   3   -7.00    5.00
   0 -16  -3   -7.00    5.90
   0  16   3    1.00    5.20
   0  16   3   -1.70    5.70
  -1 -16  -3   14.70    6.90
   1  16   3   10.50    5.70
   1  16   3   22.80    7.00
  -2 -16  -3   -1.20    6.20
   2  16   3   11.50    5.80
   2  16   3   -2.40    5.60
  -3 -16  -3   -1.50    4.00
  -3 -16  -3   -1.00    6.70
   3  16   3   12.20    6.20
   3  16   3   12.60    6.10
  -4 -16  -3   40.80    8.60
  -4 -16  -3   41.00    8.70
   4  16   3   37.30    7.80
   4  16   3   36.60    7.50
  -5 -16  -3   10.50    7.50
  -5 -16  -3   28.80    9.40
   5  16   3   15.40    7.40
   5  16   3    9.20    7.30
  -6 -16  -3   21.40    8.90
   6  16   3   -1.20    7.80
   6  16   3   14.50    7.90
  -5  17   3    8.50    8.40
   4 -17  -3    8.20    7.10
  -4  17   3    1.60    7.80
  -4  17   3    1.50    5.70
   3 -17  -3    1.90    7.20
  -3  17   3   -2.30    5.90
  -3  17   3    4.30    6.70
   2 -17  -3   -3.70    6.90
  -2  17   3   -0.20    6.00
  -2  17   3   11.20    7.10
   1 -17  -3    0.20    7.20
  -1  17   3    1.50    6.40
  -1  17   3   14.60    6.20
   0 -17  -3   -2.90    6.80
   0  17   3    1.50    6.00
   0  17   3    7.50    6.60
  -1 -17  -3    4.70    7.50
   1  17   3   -6.80    6.50
   1  17   3    2.80    6.30
  -2 -17  -3   11.70    6.90
   2  17   3   14.90    7.30
   2  17   3   -1.20    6.70
  -3 -17  -3   -0.90    6.90
   3  17   3   -4.90    7.10
   3  17   3   -0.10    7.30
  -4 -17  -3    0.30    7.30
   4  17   3  -10.30    7.40
   4  17   3   -5.90    7.30
  -5 -17  -3   -0.80    8.20
   5  17   3   23.10    8.60
   5  17   3    6.30    8.50
   3 -18  -3   10.50    8.40
  -3  18   3   12.50    8.50
   2 -18  -3    8.50    8.30
  -2  18   3    3.00    8.00
   1 -18  -3   10.60    8.20
  -1  18   3    1.10    7.60
   0 -18  -3   -0.50    7.90
   0  18   3    6.40    6.70
   0  18   3    7.30    7.80
  -1 -18  -3   -1.50    8.40
   1  18   3    9.90    7.90
   1  18   3    2.20    7.00
   2  18   3   14.10    7.50
   2  18   3    8.80    8.40
  -3 -18  -3   10.30    8.50
   3  18   3   -9.60    7.90
   3  18   3   -7.40    7.60
   0  16  -4    3.40    6.80
   0 -16   4    3.60    7.50
  -1  16  -4  -10.50    6.50
   1 -16   4   -4.30    6.80
  -2  16  -4   -2.70    6.80
   2 -16   4   12.40    7.20
  -3  16  -4    3.20    6.80
   3 -16   4    6.90    6.80
   3  15  -4    1.00    6.60
  -3 -15   4    1.30    7.60
   2  15  -4   -1.50    6.50
  -2 -15   4   -2.20    6.50
   1  15  -4   12.10    6.60
  -1 -15   4    0.50    6.40
   0  15  -4   57.49    8.00
   0 -15   4   46.60    8.00
  -1  15  -4    7.50    6.20
   1 -15   4   -2.30    6.30
  -2  15  -4   -7.30    5.70
   2 -15   4    5.60    5.80
  -3  15  -4   14.00    6.20
   3 -15   4    1.40    6.00
  -4  15  -4   11.20    6.20
   4 -15   4   16.60    6.90
  -5  15  -4    4.70    6.30
   5 -15   4   10.60    6.30
   6 -15   4   27.30    7.00
   4  14  -4    6.00    6.30
  -4 -14   4    7.60    7.50
   3  14  -4   11.00    7.00
  -3 -14   4   14.10    6.80
   2  14  -4    2.50    5.80
  -2 -14   4  -10.10    5.90
   1  14  -4    1.50    5.40
  -1 -14   4    0.50    5.80
   0  14  -4    2.20    5.30
   0 -14   4    6.80    5.60
  -1  14  -4    4.80    5.30
   1 -14   4   -0.80    5.70
  -2  14  -4   -9.00    5.10
   2 -14   4   -2.50    5.30
   2 -14   4    1.40    6.00
  -3  14  -4  -10.50    5.00
   3 -14   4  -10.30    6.90
   3 -14   4   -5.10    5.20
  -4  14  -4    3.20    5.50
   4 -14   4    4.70    7.10
   4 -14   4    2.00    5.30
   5 -14   4   23.40    6.30
   6 -14   4   28.70    6.60
   7 -14   4   18.70    6.30
   6  13  -4   12.50    5.20
   6  13  -4   18.50    6.50
  -6 -13   4    4.30    7.80
   5  13  -4   38.80    7.10
  -5 -13   4   59.49    9.00
   4  13  -4    6.60    5.60
  -4 -13   4   15.10    7.20
   3  13  -4   13.00    5.80
  -3 -13   4    6.30    6.80
  -3 -13   4   12.60    6.40
   2  13  -4    0.20    5.10
  -2 -13   4   -0.10    5.80
  -2 -13   4   -5.70    5.40
   1  13  -4    0.60    3.20
   1  13  -4    1.40    5.10
  -1 -13   4    0.30    5.50
  -1 -13   4    7.70    5.00
   0  13  -4   28.20    6.20
   0 -13   4   12.80    5.50
   0 -13   4   23.80    5.70
  -1  13  -4   67.49    7.50
  -1  13  -4   68.29    7.40
   1 -13   4   45.10    6.60
   1 -13   4   62.99    8.70
  -2  13  -4   43.60    6.20
  -2  13  -4   29.30    5.80
   2 -13   4   35.20    6.20
   2 -13   4   45.60    7.60
  -3  13  -4   18.60    5.70
  -3  13  -4   22.90    5.50
   3 -13   4   22.10    6.90
   3 -13   4   32.00    6.00
  -4  13  -4    2.80    5.00
  -4  13  -4    0.50    4.50
   4 -13   4    2.50    4.60
   4 -13   4  -12.50    5.80
  -5  13  -4   20.70    5.40
   5 -13   4   32.50    6.50
   5 -13   4   20.10    5.40
  -6  13  -4    3.10    4.70
   6 -13   4    3.30    4.80
   7 -13   4   -0.30    4.80
   8 -13   4    4.70    4.80
   7  12  -4   -8.20    4.60
   7  12  -4    5.60    6.30
  -7 -12   4   -3.40    7.30
   6  12  -4    8.30    4.50
   6  12  -4   -2.30    5.30
  -6 -12   4   -0.80    6.80
   5  12  -4   -3.20    5.20
  -5 -12   4   -3.30    5.80
   4  12  -4   59.39    7.60
  -4 -12   4   53.49    7.70
   3  12  -4   40.10    6.50
   3  12  -4   49.20    5.20
  -3 -12   4   50.79    7.70
  -3 -12   4   40.40    6.90
   2  12  -4   14.00    3.90
   2  12  -4    6.80    4.80
   2  12  -4   14.40    5.30
  -2 -12   4   13.00    5.50
  -2 -12   4    5.10    5.60
   1  12  -4    2.70    4.40
   1  12  -4    5.70    4.60
  -1 -12   4    4.80    4.80
  -1 -12   4   -3.10    5.80
  -1 -12   4   -4.50    4.40
   0  12  -4    1.60    4.40
   0  12  -4   -1.90    4.00
   0 -12   4    4.30    5.60
   0 -12   4   -6.40    4.10
   0 -12   4    4.10    4.10
  -1  12  -4   10.40    4.50
  -1  12  -4    3.70    4.10
   1 -12   4   16.30    5.80
   1 -12   4   -2.70    6.00
   1 -12   4    8.30    3.50
   1 -12   4    6.40    4.50
  -2  12  -4   -3.50    3.90
  -2  12  -4    6.10    4.10
   2 -12   4    1.30    4.00
   2 -12   4    4.40    2.80
   2 -12   4   11.50    6.50
   2 -12   4   -8.70    5.10
  -3  12  -4   22.20    4.70
  -3  12  -4   25.20    4.90
   3 -12   4   28.70    6.40
   3 -12   4   29.50    5.40
  -4  12  -4   -1.50    3.90
  -4  12  -4    3.70    4.30
   4 -12   4   -0.60    5.40
  -5  12  -4   -5.60    4.40
  -5  12  -4   -7.60    3.90
   5 -12   4   -2.20    3.90
   5 -12   4    1.60    5.20
  -6  12  -4   -3.60    4.00
  -6  12  -4   -0.20    5.00
   6 -12   4    0.80    3.20
   6 -12   4   -7.70    3.90
   7 -12   4   47.10    5.90
   8 -12   4   88.39    8.50
   8  11  -4   -7.40    6.40
  -8 -11   4  -11.10    7.50
   7  11  -4   27.80    6.20
   7  11  -4   29.60    5.40
  -7 -11   4   26.90    7.50
   6  11  -4   10.30    5.30
   6  11  -4    9.80    4.30
  -6 -11   4   18.90    6.90
   5  11  -4    9.80    4.80
  -5 -11   4    9.00    5.80
   4  11  -4   40.90    5.40
   4  11  -4   49.40    6.80
  -4 -11   4   29.60    6.50
  -4 -11   4   42.10    7.50
   3  11  -4   64.09    7.00
   3  11  -4   51.29    6.30
   3  11  -4   65.39    6.50
  -3 -11   4   51.89    6.90
  -3 -11   4   50.79    7.40
   2  11  -4   22.80    5.20
   2  11  -4   26.10    4.10
   2  11  -4   10.00    4.40
  -2 -11   4   11.50    6.30
  -2 -11   4   18.90    5.60
  -2 -11   4   20.70    5.40
   1  11  -4   96.89    8.10
   1  11  -4   80.99    7.60
  -1 -11   4   87.29    7.90
  -1 -11   4   91.69    9.60
  -1 -11   4   96.29    8.60
   0  11  -4    3.50    3.80
   0  11  -4    7.60    4.10
   0 -11   4    3.60    3.90
   0 -11   4    6.40    3.90
   0 -11   4    2.70    4.90
   0 -11   4    8.00    5.40
  -1  11  -4    5.50    3.90
  -1  11  -4    0.70    3.50
   1 -11   4   -0.50    3.80
   1 -11   4    0.40    5.50
   1 -11   4   -1.30    4.40
   1 -11   4    1.40    2.90
  -2  11  -4   32.90    5.00
  -2  11  -4   34.40    4.90
   2 -11   4   24.90    6.90
   2 -11   4   26.70    5.00
   2 -11   4   28.10    3.50
   2 -11   4   39.80    6.00
  -3  11  -4   -1.00    3.40
  -3  11  -4    2.90    3.60
   3 -11   4   -1.30    2.20
   3 -11   4   -1.60    5.80
   3 -11   4    0.60    4.50
   3 -11   4   -0.50    3.50
  -4  11  -4   64.99    6.80
  -4  11  -4   72.39    7.30
   4 -11   4   70.39    9.10
   4 -11   4   88.29    8.60
   4 -11   4   61.99    7.00
  -5  11  -4   24.20    4.90
  -5  11  -4   16.90    4.00
   5 -11   4   23.30    5.20
   5 -11   4   10.00    3.90
   5 -11   4   14.20    6.50
  -6  11  -4   18.40    4.10
  -6  11  -4   22.50    5.00
   6 -11   4   22.30    6.30
   6 -11   4   17.70    4.20
   6 -11   4   16.10    4.70
  -7  11  -4   -7.00    3.50
   7 -11   4    2.90    3.60
   8 -11   4   70.49    7.20
   9 -11   4   11.50    3.70
   8  10  -4    5.30    4.70
   8  10  -4   13.00    6.40
  -8 -10   4   -3.50    6.70
   7  10  -4   -1.90    3.80
   7  10  -4    0.30    4.80
  -7 -10   4    1.20    5.70
   6  10  -4    6.00    4.50
   6  10  -4    5.30    3.70
  -6 -10   4    2.60    5.50
   5  10  -4   51.19    6.30
   5  10  -4   69.69    8.20
  -5 -10   4   41.30    6.50
   4  10  -4    4.70    4.30
   4  10  -4    0.70    3.60
   4  10  -4    4.80    3.70
  -4 -10   4   -4.10    4.30
  -4 -10   4   16.70    5.60
  -4 -10   4    8.40    6.00
   3  10  -4   63.69    5.90
   3  10  -4   65.39    7.40
   3  10  -4   70.09    7.90
  -3 -10   4   66.69    7.60
  -3 -10   4   58.09    7.00
  -3 -10   4   59.49    7.60
   2  10  -4  249.97   10.40
   2  10  -4  226.78    9.00
   2  10  -4  229.38   10.90
  -2 -10   4  220.38   12.40
  -2 -10   4  212.48   11.30
  -2 -10   4  243.28   11.10
   1  10  -4   39.40    5.10
   1  10  -4   29.40    4.60
  -1 -10   4   32.10    5.70
  -1 -10   4   30.50    4.70
  -1 -10   4   25.00    4.80
   0  10  -4   27.30    4.20
   0  10  -4   17.60    3.90
   0 -10   4   24.60    4.00
   0 -10   4   26.90    6.00
   0 -10   4   17.20    4.70
   0 -10   4   15.60    4.10
  -1  10  -4  634.44   17.40
  -1  10  -4  592.14   17.70
   1 -10   4  620.54   20.10
   1 -10   4  620.64   19.20
   1 -10   4  605.34   16.00
   1 -10   4  588.64   18.70
  -2  10  -4  667.33   18.40
  -2  10  -4  660.43   18.10
   2 -10   4  648.44   19.30
   2 -10   4  635.44   16.10
   2 -10   4  652.03   19.50
   2 -10   4  636.94   21.00
  -3  10  -4  266.57   10.20
  -3  10  -4  259.37   10.00
   3 -10   4  259.17    7.70
   3 -10   4  253.87   10.60
   3 -10   4  243.18   11.00
  -4  10  -4  237.48    9.50
  -4  10  -4  228.38    9.70
   4 -10   4  234.88    6.90
   4 -10   4  254.87   10.70
   4 -10   4  259.87   10.30
   4 -10   4  239.98   13.10
  -5  10  -4   57.59    6.00
  -5  10  -4   51.09    5.80
   5 -10   4   52.59    8.10
   5 -10   4   39.60    4.70
   5 -10   4   42.60    5.30
  -6  10  -4   -5.60    3.30
   6 -10   4    2.20    6.10
   6 -10   4    3.40    3.70
   6 -10   4   -1.00    3.10
   7 -10   4    5.50    3.20
   7 -10   4    2.20    3.20
   7 -10   4   -4.70    6.70
   8 -10   4   43.60    7.80
   8 -10   4   26.60    4.20
   9 -10   4   59.69    6.40
  11 -10   4    1.00    7.80
   9   9  -4   33.50    7.30
  -9  -9   4   29.10    7.90
   8   9  -4   62.79    7.60
   8   9  -4   44.10    7.00
  -8  -9   4   49.20    7.80
   7   9  -4    1.30    5.30
   7   9  -4    1.40    3.50
  -7  -9   4   -1.30    5.20
   6   9  -4   27.70    4.40
   6   9  -4   26.20    5.70
  -6  -9   4   18.10    5.60
   5   9  -4   -1.80    2.60
   5   9  -4    5.70    4.00
   5   9  -4    0.00    4.50
  -5  -9   4    1.80    5.50
  -5  -9   4    2.00    4.40
  -5  -9   4    3.10    5.10
   4   9  -4   14.70    3.80
   4   9  -4   14.80    4.00
   4   9  -4   18.30    4.40
  -4  -9   4   22.20    5.90
  -4  -9   4   13.80    5.40
  -4  -9   4   26.30    5.30
   3   9  -4    2.60    3.70
   3   9  -4    0.30    3.20
   3   9  -4    0.80    3.00
  -3  -9   4   12.10    4.90
  -3  -9   4    0.30    4.80
  -3  -9   4    7.60    4.20
   2   9  -4  112.09    7.60
   2   9  -4  108.99    7.00
  -2  -9   4   97.39    7.90
  -2  -9   4  105.89    8.80
  -2  -9   4  112.79    8.10
   1   9  -4   60.49    5.70
   1   9  -4   55.39    6.10
  -1  -9   4   63.69    6.50
  -1  -9   4   50.29    5.70
  -1  -9   4   52.39    7.00
   0   9  -4    7.40    3.00
   0   9  -4    7.90    3.10
   0  -9   4   12.70    4.10
   0  -9   4   12.10    3.80
   0  -9   4   11.60    4.50
  -1   9  -4   39.40    4.50
  -1   9  -4   28.90    3.90
   1  -9   4   35.20    5.10
   1  -9   4   31.90    4.10
   1  -9   4   30.40    5.30
   1  -9   4   25.90    4.00
  -2   9  -4    4.30    2.60
  -2   9  -4    4.30    2.90
   2  -9   4    6.10    3.60
   2  -9   4    6.00    2.20
   2  -9   4    4.50    4.30
   2  -9   4    2.60    2.90
  -3   9  -4   30.80    3.90
  -3   9  -4   26.40    3.80
   3  -9   4   28.90    3.20
   3  -9   4   21.20    3.70
   3  -9   4   32.30    4.50
   3  -9   4   19.80    5.40
  -4   9  -4   75.99    5.70
  -4   9  -4   66.79    5.60
   4  -9   4   70.99    6.30
   4  -9   4   73.09    3.80
   4  -9   4   65.99    5.70
   4  -9   4   72.89    7.80
  -5   9  -4   17.40    3.50
   5  -9   4    8.40    3.40
   5  -9   4    3.50    4.80
   5  -9   4   12.50    3.20
   6  -9   4    7.20    2.90
   6  -9   4    7.60    5.50
   6  -9   4    6.40    3.20
   7  -9   4  342.77   11.30
   7  -9   4  353.16   10.30
   7  -9   4  341.27   16.00
   8  -9   4   -4.00    2.80
   8  -9   4   -7.40    6.30
   9  -9   4   63.09    9.40
   9  -9   4   56.89    5.80
   9  -9   4   60.39    7.60
  10  -9   4  184.38   14.00
  11  -9   4   -7.80    6.90
   9   8  -4   17.20    6.40
   9   8  -4   21.50    5.20
  -9  -8   4    8.80    6.70
   8   8  -4    3.20    5.00
   8   8  -4    5.60    4.10
  -8  -8   4   -2.10    5.50
   7   8  -4    8.30    4.90
   7   8  -4    9.90    3.60
  -7  -8   4    7.60    5.00
   6   8  -4    6.20    4.40
   6   8  -4    5.20    3.00
   6   8  -4   13.00    4.40
  -6  -8   4    2.30    5.80
  -6  -8   4   12.80    4.80
   5   8  -4   -1.60    3.60
   5   8  -4    0.10    3.50
   5   8  -4   -1.20    2.30
  -5  -8   4   -2.30    3.90
  -5  -8   4   -1.10    4.80
  -5  -8   4   -5.20    4.30
   4   8  -4  547.05   15.50
   4   8  -4  536.95   16.80
   4   8  -4  523.45   16.30
  -4  -8   4  523.25   17.80
  -4  -8   4  528.95   17.40
  -4  -8   4  511.75   17.80
   3   8  -4  191.28    7.90
   3   8  -4  176.88    8.90
   3   8  -4  198.28    8.90
  -3  -8   4  181.78   10.30
  -3  -8   4  192.18    9.80
  -3  -8   4  197.08   10.00
   2   8  -4    7.40    3.10
   2   8  -4    6.00    2.80
  -2  -8   4    9.60    3.50
  -2  -8   4    5.00    3.80
  -2  -8   4    8.50    4.20
   1   8  -4   98.79    5.90
   1   8  -4  100.59    6.40
  -1  -8   4   97.09    6.90
  -1  -8   4   92.79    7.40
  -1  -8   4   95.09    6.20
   0   8  -4    5.30    2.50
   0   8  -4   10.30    2.90
   0  -8   4    6.70    3.30
   0  -8   4    3.10    2.70
   0  -8   4   11.20    2.80
  -1   8  -4   11.80    2.70
  -1   8  -4   15.80    3.00
   1  -8   4   13.90    3.50
   1  -8   4   11.40    2.40
   1  -8   4   10.90    3.20
   1  -8   4    9.10    4.00
  -2   8  -4   52.79    4.90
  -2   8  -4   57.69    4.40
   2  -8   4   43.50    3.50
   2  -8   4   46.60    5.50
   2  -8   4   50.09    5.10
   2  -8   4   62.19    6.70
  -3   8  -4  309.57   10.10
  -3   8  -4  314.27    9.90
   3  -8   4  312.77   10.80
   3  -8   4  309.07    8.60
   3  -8   4  315.17   10.70
   3  -8   4  319.77   12.60
  -4   8  -4   43.40    5.00
  -4   8  -4   41.40    4.40
   4  -8   4   56.99    6.90
   4  -8   4   47.40    3.30
   4  -8   4   51.89    4.90
   4  -8   4   47.20    4.90
   5  -8   4   32.80    3.90
   5  -8   4   30.70    3.70
   5  -8   4   38.00    6.20
   6  -8   4   59.49    7.30
   6  -8   4   41.00    4.40
   6  -8   4   47.80    4.80
   7  -8   4  119.69   10.40
   7  -8   4  112.59    6.10
   7  -8   4  105.39    4.90
   8  -8   4    6.40    4.40
   8  -8   4    5.30    6.00
   8  -8   4    8.80    2.80
   9  -8   4  148.69   12.50
   9  -8   4  122.79   10.80
   9  -8   4  141.19    6.80
  10  -8   4   19.40    6.10
  11  -8   4    5.80    6.70
  12  -8   4   -2.80    7.60
  10   7  -4   38.70    6.80
  10   7  -4   34.30    6.10
 -10  -7   4   51.39    7.70
   9   7  -4   15.80    5.70
   9   7  -4   11.20    4.50
  -9  -7   4   13.40    6.20
   8   7  -4   -3.30    4.30
   8   7  -4    8.20    3.90
  -8  -7   4    8.80    5.40
   7   7  -4   20.00    3.70
   7   7  -4   34.10    5.10
   7   7  -4   24.30    5.10
  -7  -7   4   24.20    5.20
   6   7  -4    0.70    2.50
   6   7  -4   -4.50    3.90
   6   7  -4   -0.90    3.60
  -6  -7   4    1.10    4.70
  -6  -7   4    0.00    4.80
  -6  -7   4    1.90    3.90
   5   7  -4  335.37   11.20
   5   7  -4  354.06   12.70
   5   7  -4  367.06   12.90
  -5  -7   4  337.27   13.10
  -5  -7   4  341.67   14.40
  -5  -7   4  352.16   14.10
   4   7  -4   46.10    5.60
   4   7  -4   40.90    4.50
   4   7  -4   42.90    5.00
  -4  -7   4   33.80    5.50
  -4  -7   4   33.90    5.00
  -4  -7   4   39.20    5.60
   3   7  -4  151.28    7.70
   3   7  -4  169.48    7.60
   3   7  -4  162.28    7.20
  -3  -7   4  147.09    8.70
  -3  -7   4  145.69    8.20
  -3  -7   4  155.18    8.90
   2   7  -4  859.11   22.10
   2   7  -4  876.41   22.70
  -2  -7   4  908.01   23.20
  -2  -7   4  891.41   23.50
  -2  -7   4  891.61   23.90
   1   7  -4  255.37    9.50
   1   7  -4  285.07    9.10
  -1  -7   4  264.27    9.60
  -1  -7   4  268.87   10.10
  -1  -7   4  265.77   10.50
   0   7  -4   43.90    4.60
   0   7  -4   57.19    4.30
   0  -7   4   54.09    4.30
   0  -7   4   51.79    5.30
   0  -7   4   53.99    4.90
  -1   7  -4   98.99    5.10
  -1   7  -4   99.49    5.60
   1  -7   4  103.59    6.20
   1  -7   4   91.79    4.70
   1  -7   4  103.19    6.10
   1  -7   4  106.19    6.90
  -2   7  -4  360.06   10.50
  -2   7  -4  356.66   10.90
   2  -7   4  375.16   11.70
   2  -7   4  370.76    9.80
   2  -7   4  368.36   11.60
   2  -7   4  368.76   12.70
  -3   7  -4  616.54   15.60
   3  -7   4  598.64   16.40
   3  -7   4  600.34   16.10
   3  -7   4  611.74   14.50
   3  -7   4  612.14   18.20
   4  -7   4    2.40    2.20
   4  -7   4    5.80    1.80
   4  -7   4    6.50    2.30
   4  -7   4    8.10    3.90
   5  -7   4  121.39    8.40
   5  -7   4  124.19    5.50
   5  -7   4  130.19    6.20
   6  -7   4  175.68   10.20
   6  -7   4  188.28    7.30
   6  -7   4  176.28    6.10
   7  -7   4   62.59    8.10
   7  -7   4   61.09    4.80
   7  -7   4   76.89    7.20
   8  -7   4  132.59    6.10
   8  -7   4  131.09    9.00
   8  -7   4  130.59   10.00
   9  -7   4   35.30    5.60
   9  -7   4   36.40    3.70
  10  -7   4   37.20    6.50
  11  -7   4  121.69   12.30
  12  -7   4   36.80    8.20
  10   6  -4   -0.50    4.70
  10   6  -4   -2.10    4.90
 -10  -6   4   -0.70    5.50
   9   6  -4   12.70    4.30
   9   6  -4    9.90    4.70
  -9  -6   4   12.20    5.40
   8   6  -4   15.30    4.60
   8   6  -4    5.20    3.50
  -8  -6   4    0.70    3.70
  -8  -6   4   14.60    5.10
   7   6  -4   23.70    3.70
   7   6  -4   30.40    4.90
   7   6  -4   33.20    5.80
  -7  -6   4   31.60    5.10
  -7  -6   4   26.90    5.60
  -7  -6   4   21.70    6.90
   6   6  -4  152.58    8.40
   6   6  -4  139.69    7.00
   6   6  -4  147.89    8.60
  -6  -6   4  152.18    8.90
  -6  -6   4  129.09    9.40
  -6  -6   4  166.18   10.70
   5   6  -4  355.56   11.30
   5   6  -4  344.47   12.20
   5   6  -4  353.76   12.20
  -5  -6   4  360.96   13.50
  -5  -6   4  348.57   12.70
  -5  -6   4  351.76   14.10
   4   6  -4   28.60    3.20
   4   6  -4   37.60    4.30
   4   6  -4   19.70    3.40
  -4  -6   4   24.30    4.10
  -4  -6   4   25.40    4.40
  -4  -6   4   29.90    5.00
   3   6  -4   27.50    3.50
   3   6  -4   35.40    4.10
   3   6  -4   38.00    3.90
  -3  -6   4   24.10    3.80
  -3  -6   4   28.50    4.30
  -3  -6   4   32.90    4.60
   2   6  -4  631.94   15.90
   2   6  -4  584.14   16.20
  -2  -6   4  578.94   16.60
  -2  -6   4  593.84   17.20
  -2  -6   4  567.44   16.60
   1   6  -4  460.75   12.90
   1   6  -4  477.25   13.70
  -1  -6   4  489.45   14.30
  -1  -6   4  496.15   13.80
  -1  -6   4  513.55   14.80
   0   6  -4  101.69    5.40
   0   6  -4  106.59    5.00
   0  -6   4  108.59    6.10
   0  -6   4  100.89    5.70
   0  -6   4  108.19    5.10
  -1   6  -4 1830.52   39.90
  -1   6  -4 1825.12   40.40
   1  -6   4 1812.02   41.10
   1  -6   4 1766.22   39.70
   1  -6   4 1853.71   42.10
   1  -6   4 1839.32   41.30
  -2   6  -4   38.50    3.20
   2  -6   4   32.90    2.80
   2  -6   4   41.80    4.80
   2  -6   4   32.20    3.70
   2  -6   4   38.40    3.90
  -3   6  -4  205.28    6.80
   3  -6   4  210.48    7.30
   3  -6   4  208.18    7.60
   3  -6   4  205.98    6.20
   3  -6   4  198.98    8.90
   4  -6   4   34.80    2.90
   4  -6   4   46.30    4.00
   4  -6   4   32.50    4.60
   4  -6   4   34.60    3.30
   5  -6   4 1634.94   36.40
   5  -6   4 1660.13   39.70
   5  -6   4 1658.03   36.20
   5  -6   4 1722.93   37.40
   6  -6   4  128.19    7.50
   6  -6   4  113.19    5.50
   6  -6   4  120.09    8.10
   6  -6   4  113.29    4.20
   7  -6   4   37.20    4.50
   7  -6   4   20.70    4.80
   7  -6   4   34.10    3.90
   8  -6   4    5.20    4.60
   8  -6   4    8.50    3.70
   8  -6   4    7.90    2.50
   9  -6   4   29.90    3.50
   9  -6   4   19.90    4.80
  10  -6   4  261.57   13.10
  11  -6   4  140.59   11.90
  12  -6   4   10.70    6.90
  13  -6   4   11.10    8.00
  11   5  -4   -3.50    5.50
  11   5  -4    6.20    5.70
  10   5  -4   14.00    5.40
  10   5  -4    3.60    4.60
 -10  -5   4    4.20    5.00
   9   5  -4   11.00    4.50
   9   5  -4    8.80    3.90
  -9  -5   4   19.30    4.90
   8   5  -4    7.30    3.90
   8   5  -4    8.20    3.40
   8   5  -4   10.90    4.00
  -8  -5   4    1.00    4.10
  -8  -5   4   11.00    4.90
  -8  -5   4   14.30    4.50
   7   5  -4   14.40    3.30
   7   5  -4   16.60    4.10
   7   5  -4   11.40    4.40
  -7  -5   4    8.40    5.80
  -7  -5   4   16.30    4.90
  -7  -5   4   10.70    3.80
   6   5  -4    3.90    3.30
   6   5  -4    2.90    3.10
   6   5  -4    4.90    2.30
  -6  -5   4    7.20    3.80
  -6  -5   4   -0.20    4.30
  -6  -5   4    4.50    3.30
   5   5  -4  712.33   18.60
   5   5  -4  626.84   18.10
   5   5  -4  654.03   17.20
  -5  -5   4  641.94   19.00
  -5  -5   4  662.13   18.40
  -5  -5   4  640.14   19.90
   4   5  -4   59.39    4.20
   4   5  -4   57.69    5.00
   4   5  -4   63.89    5.00
  -4  -5   4   65.49    6.40
  -4  -5   4   64.69    5.60
  -4  -5   4   62.89    5.70
   3   5  -4  696.43   18.20
   3   5  -4  695.53   18.50
  -3  -5   4  715.73   19.00
  -3  -5   4  713.33   19.50
  -3  -5   4  733.83   19.70
   2   5  -4  176.18    7.20
   2   5  -4  169.38    6.70
  -2  -5   4  191.68    7.80
  -2  -5   4  185.58    7.90
  -2  -5   4  180.28    7.60
   1   5  -4 1359.16   31.10
   1   5  -4 1355.86   30.40
  -1  -5   4 1328.87   31.50
  -1  -5   4 1387.86   31.90
  -1  -5   4 1319.67   31.10
   0   5  -4  952.00   21.80
   0   5  -4  971.70   22.50
   0  -5   4  947.91   23.00
   0  -5   4  934.31   22.90
   0  -5   4  901.91   22.00
  -1   5  -4   17.10    2.10
   1  -5   4   17.60    2.60
   1  -5   4   18.70    2.90
   1  -5   4   20.10    2.30
  -2   5  -4    1.60    1.30
   2  -5   4   -0.10    2.00
   2  -5   4    2.50    1.30
   2  -5   4    3.80    1.80
   2  -5   4    3.60    2.00
   3  -5   4 1760.72   38.00
   3  -5   4 1735.53   37.40
   3  -5   4 1701.93   39.90
   3  -5   4 1746.13   38.60
   4  -5   4  352.36   11.70
   4  -5   4  345.37    9.40
   4  -5   4  344.07    9.20
   4  -5   4  363.16   10.30
   5  -5   4  366.36    8.90
   5  -5   4  354.46   12.10
   5  -5   4  378.86   10.30
   5  -5   4  348.87    9.90
   6  -5   4  148.49    7.80
   6  -5   4  128.99    7.20
   6  -5   4  149.49    5.90
   7  -5   4  271.87    8.50
   7  -5   4  270.37   10.90
   7  -5   4  276.57   10.50
   8  -5   4   97.49    5.30
   8  -5   4  100.29    7.20
   9  -5   4   56.39    6.10
  10  -5   4   80.29    9.00
  11  -5   4    6.90    5.30
  12  -5   4    4.30    6.40
  13  -5   4   17.30    8.20
  11   4  -4    7.90    5.40
  11   4  -4    5.60    5.40
  10   4  -4   47.70    6.20
  10   4  -4   45.50    6.00
 -10  -4   4   39.40    5.40
   9   4  -4   38.60    5.50
   9   4  -4   34.10    5.00
  -9  -4   4   27.90    4.90
  -9  -4   4   39.00    6.00
   8   4  -4    0.00    2.80
   8   4  -4    2.10    1.60
   8   4  -4   -0.30    3.10
   8   4  -4   -7.40    4.00
  -8  -4   4   -0.90    4.00
  -8  -4   4    2.60    3.60
  -8  -4   4    0.10    5.10
   7   4  -4   -4.10    3.20
   7   4  -4    2.70    2.30
   7   4  -4    2.20    3.00
   7   4  -4    6.00    1.90
  -7  -4   4   -2.20    4.50
  -7  -4   4    2.40    3.20
  -7  -4   4    3.70    3.70
   6   4  -4   64.89    4.80
   6   4  -4   51.99    5.50
   6   4  -4   59.29    5.90
  -6  -4   4   71.29    7.70
  -6  -4   4   70.49    5.90
  -6  -4   4   72.99    6.50
   5   4  -4  106.79    6.20
   5   4  -4   99.69    6.10
   5   4  -4   96.89    5.20
  -5  -4   4   98.59    6.10
  -5  -4   4   88.79    6.50
  -5  -4   4   94.39    7.50
   4   4  -4   51.69    4.80
   4   4  -4   53.49    4.00
  -4  -4   4   53.29    5.60
  -4  -4   4   67.19    5.40
  -4  -4   4   55.79    4.80
   3   4  -4  434.56   11.90
   3   4  -4  414.66   12.00
   3   4  -4  417.96   11.40
  -3  -4   4  397.86   12.20
  -3  -4   4  407.16   12.70
  -3  -4   4  417.86   13.10
   2   4  -4  816.12   18.60
   2   4  -4  761.02   18.90
  -2  -4   4  748.83   19.60
  -2  -4   4  739.43   19.20
  -2  -4   4  752.12   19.60
   1   4  -4  399.56   10.60
   1   4  -4  410.96   11.20
  -1  -4   4  406.36   11.70
  -1  -4   4  378.26   11.30
  -1  -4   4  402.56   11.60
   0   4  -4  250.47    7.10
   0  -4   4  238.68    7.90
   0  -4   4  236.48    7.40
   0  -4   4  244.88    8.10
  -1   4  -4  276.77    7.30
   1  -4   4  233.88    9.60
   1  -4   4  267.87    7.50
   1  -4   4  277.77    8.20
  -2   4  -4  426.76   10.50
   2  -4   4  433.76   10.70
   2  -4   4  429.16   11.20
   3  -4   4  201.08    5.90
   3  -4   4  186.28    5.90
   4  -4   4  419.36   12.70
   4  -4   4  438.66   11.10
   4  -4   4  423.06   10.20
   5  -4   4   74.79    5.20
   5  -4   4   83.99    5.60
   6  -4   4  359.16   11.70
   6  -4   4  403.96   12.10
   7  -4   4   64.89    4.40
   7  -4   4   68.29    5.70
   8  -4   4  492.65   13.00
   8  -4   4  509.65   15.50
   9  -4   4    4.60    3.50
  10  -4   4    5.90    4.20
  11  -4   4   13.70    5.50
  12  -4   4  116.19   11.90
  13  -4   4    1.50    7.10
  11   3  -4   22.50    5.70
  11   3  -4   15.00    4.90
  10   3  -4   13.00    4.60
  10   3  -4   21.30    4.80
 -10  -3   4   12.90    3.50
   9   3  -4  100.19    7.80
   9   3  -4  100.79    7.60
  -9  -3   4  111.29    9.00
  -9  -3   4  117.39    7.40
   8   3  -4   51.49    6.80
   8   3  -4   45.70    3.10
   8   3  -4   48.70    4.90
   8   3  -4   53.79    5.70
  -8  -3   4   47.70    5.60
  -8  -3   4   43.30    6.70
  -8  -3   4   47.10    5.60
   7   3  -4    3.10    1.70
   7   3  -4   -2.70    2.30
   7   3  -4    1.40    3.10
   7   3  -4    2.60    2.20
  -7  -3   4   -5.60    4.30
  -7  -3   4    4.30    3.30
  -7  -3   4    2.40    2.90
   6   3  -4   41.70    5.00
   6   3  -4   42.50    4.70
   6   3  -4   42.70    2.90
   6   3  -4   41.20    4.20
  -6  -3   4   37.10    4.50
  -6  -3   4   34.10    5.20
  -6  -3   4   40.70    5.00
   5   3  -4   53.19    4.80
   5   3  -4   40.80    4.30
   5   3  -4   46.60    3.90
  -5  -3   4   47.40    4.90
  -5  -3   4   52.79    6.00
  -5  -3   4   53.99    4.90
   4   3  -4   10.70    2.00
   4   3  -4   11.60    2.30
   4   3  -4   16.60    2.70
  -4  -3   4   13.50    3.10
  -4  -3   4   13.30    2.90
   3   3  -4    4.20    1.50
   3   3  -4    5.90    2.20
   3   3  -4    3.70    1.80
  -3  -3   4    2.20    2.30
  -3  -3   4    3.70    2.30
  -3  -3   4    5.40    2.30
   2   3  -4 4570.74   97.19
  -2  -3   4 4665.83   98.49
  -2  -3   4 4692.83   98.29
   1   3  -4    3.90    1.30
  -1  -3   4    1.40    1.50
  -1  -3   4    3.70    1.70
   0   3  -4  426.66   10.30
   0  -3   4  423.66   11.30
   0  -3   4  421.86   11.10
  -1   3  -4  175.88    4.90
   1  -3   4  170.78    5.60
   1  -3   4  165.58    5.40
  -2   3  -4 1307.67   27.80
   2  -3   4 1288.67   28.30
   2  -3   4 1293.07   28.30
   3  -3   4 1680.13   35.60
   3  -3   4 1671.33   36.20
   4  -3   4   65.89    2.20
   4  -3   4   64.09    3.50
   6  -3   4 1098.39   26.30
   7  -3   4    0.60    2.50
   8  -3   4   35.00    4.40
   9  -3   4    2.40    3.10
  10  -3   4    0.80    3.50
  11  -3   4    9.40    4.70
  12  -3   4   12.40    5.90
  13  -3   4    4.90    6.90
  11   2  -4    0.40    5.10
  11   2  -4   -2.90    4.00
  10   2  -4    9.90    4.40
  10   2  -4   10.60    3.90
 -10  -2   4    1.50    4.90
   9   2  -4  111.49    7.00
   9   2  -4   98.09    7.60
  -9  -2   4   83.89    7.90
  -9  -2   4   74.89    6.20
   8   2  -4  112.19    4.60
   8   2  -4  124.69    8.00
   8   2  -4  122.29    6.80
   8   2  -4  121.09    7.00
  -8  -2   4  110.09    7.70
  -8  -2   4  103.99    6.50
  -8  -2   4  105.89    9.90
   7   2  -4   11.70    3.70
   7   2  -4    8.30    2.50
   7   2  -4   14.70    2.90
   7   2  -4    9.70    2.00
  -7  -2   4   13.70    3.60
  -7  -2   4   12.10    3.10
  -7  -2   4    9.30    4.60
   6   2  -4    2.80    2.10
   6   2  -4    3.90    2.60
   6   2  -4    5.50    2.00
  -6  -2   4    3.90    2.70
  -6  -2   4    4.10    2.60
  -6  -2   4    3.90    3.60
   5   2  -4  251.87    8.70
   5   2  -4  240.08    8.30
   5   2  -4  253.77    8.20
  -5  -2   4  242.78   10.10
  -5  -2   4  247.28    9.00
   4   2  -4   95.39    4.60
   4   2  -4   89.79    4.80
   4   2  -4   85.99    4.70
  -4  -2   4   82.79    5.10
  -4  -2   4   89.09    5.90
   3   2  -4  531.65   13.80
   3   2  -4  532.15   13.60
   3   2  -4  544.05   13.50
  -3  -2   4  522.25   14.20
  -3  -2   4  538.05   14.90
   2   2  -4  450.25   11.00
  -2  -2   4  415.66   11.60
  -2  -2   4  401.66   11.80
   1   2  -4 1434.06   30.80
  -1  -2   4 1397.06   31.70
  -1  -2   4 1438.66   31.70
   0   2  -4 1162.68   25.20
   0  -2   4 1175.18   26.00
   0  -2   4 1162.18   26.10
  -1   2  -4   61.39    2.30
   1  -2   4   60.09    2.90
   1  -2   4   61.29    2.90
  -2   2  -4   50.49    1.90
   2  -2   4   45.20    2.50
   2  -2   4   50.19    2.30
   3  -2   4   37.10    1.70
   3  -2   4   38.40    2.70
   4  -2   4 1699.93   37.30
   7  -2   4  978.50   23.60
   7  -2   4  957.30   23.50
   8  -2   4  315.97   10.90
   8  -2   4  326.17   10.80
   9  -2   4   -1.30    2.80
  10  -2   4   87.99    7.20
  11  -2   4   26.70    5.20
  12  -2   4    3.20    5.00
  13  -2   4   29.90    7.00
  12   1  -4    3.70    6.10
 -12  -1   4   -2.20    4.80
  11   1  -4    0.50    4.60
  10   1  -4    2.70    4.10
  10   1  -4    3.20    3.30
 -10  -1   4    7.40    4.30
   9   1  -4   69.99    5.90
   9   1  -4   59.59    6.70
  -9  -1   4   53.39    6.90
  -9  -1   4   74.69    8.50
   8   1  -4   73.69    4.40
   8   1  -4   80.59    5.70
   8   1  -4   80.59    6.20
   8   1  -4   73.29    6.70
  -8  -1   4   89.09    9.00
  -8  -1   4   90.79    6.60
   7   1  -4  182.08    6.00
   7   1  -4  180.08    7.70
   7   1  -4  179.58    7.30
   7   1  -4  169.78    8.20
  -7  -1   4  195.28    8.20
  -7  -1   4  165.38    9.70
   6   1  -4  191.18    7.70
   6   1  -4  177.68    6.90
   6   1  -4  173.38    5.70
   6   1  -4  188.18    7.20
  -6  -1   4  189.38    9.40
  -6  -1   4  189.58    7.70
   5   1  -4  406.66   11.40
   5   1  -4  391.56   11.20
   5   1  -4  408.36   10.10
   5   1  -4  402.26   11.80
  -5  -1   4  413.86   13.30
  -5  -1   4  406.46   12.00
   4   1  -4 1050.09   23.80
   4   1  -4 1016.20   24.00
   4   1  -4 1007.30   23.80
  -4  -1   4 1038.60   25.50
  -4  -1   4 1031.30   24.40
   3   1  -4    1.50    1.40
   3   1  -4    1.50    1.30
   3   1  -4    1.60    1.40
  -3  -1   4    1.10    1.40
  -3  -1   4    2.20    2.00
   2   1  -4 1896.61   41.00
  -2  -1   4 1953.90   41.70
  -2  -1   4 1881.91   42.00
   1   1  -4  469.75   11.50
  -1  -1   4  510.95   12.50
  -1  -1   4  505.45   12.40
   0   1  -4 1942.11   40.80
   0  -1   4 1954.30   41.80
   0  -1   4 1953.70   41.60
  -1   1  -4  847.22   18.50
   1  -1   4  913.61   19.80
   1  -1   4  875.61   19.40
   2  -1   4 2092.19   44.10
   2  -1   4 2042.50   43.20
   4  -1   4 4340.97   91.39
   6  -1   4  416.46   14.20
   6  -1   4  478.85   11.50
   7  -1   4 1239.18   27.60
   7  -1   4 1185.38   28.70
   8  -1   4  421.16   13.20
   8  -1   4  456.55   12.70
   8  -1   4  380.16   11.70
   9  -1   4  253.97    9.60
   9  -1   4  260.07    9.30
   9  -1   4  271.67   10.60
  10  -1   4   59.49    7.10
  10  -1   4   57.59    5.30
  10  -1   4   47.40    5.70
  11  -1   4   30.00    5.00
  12  -1   4  128.69   10.20
  13  -1   4   49.99    7.30
  12   0  -4   -0.20    5.70
 -12   0   4   -0.10    4.50
  11   0  -4   -7.70    4.40
  11   0  -4    4.90    4.90
 -11   0   4    4.10    3.80
   9   0  -4   32.50    4.80
   9   0  -4   44.00    5.00
   9   0  -4   40.40    4.80
  -9   0   4   46.20    5.90
  -9   0   4   29.70    6.50
   8   0  -4    9.30    2.60
   8   0  -4    7.40    3.90
   8   0  -4    7.50    2.60
   8   0  -4    5.10    2.80
  -8   0   4    5.70    3.00
  -8   0   4    9.00    4.80
   7   0  -4  659.83   18.00
   7   0  -4  705.73   18.60
   7   0  -4  649.34   16.10
   7   0  -4  688.23   17.20
  -7   0   4  642.74   19.80
  -7   0   4  680.23   17.90
   6   0  -4  134.69    5.00
   6   0  -4  128.79    6.40
   6   0  -4  132.39    5.70
   6   0  -4  141.49    6.30
  -6   0   4  137.09    6.30
  -6   0   4  150.78    8.10
   5   0  -4  262.67    8.40
   5   0  -4  250.57    8.10
   5   0  -4  243.68    7.70
   5   0  -4  249.78    7.00
  -5   0   4  246.28    9.50
  -5   0   4  242.38    8.20
   4   0  -4    0.60    1.30
   4   0  -4    1.70    1.30
   4   0  -4    1.80    1.10
   4   0  -4    0.50    1.40
  -4   0   4    1.40    1.50
  -4   0   4    1.20    2.00
   3   0  -4  298.47    8.70
   3   0  -4  293.17    7.80
   3   0  -4  290.27    8.30
  -3   0   4  307.47    8.70
  -3   0   4  319.87    9.50
   2   0  -4  298.17    8.20
  -2   0   4  342.87    9.20
  -2   0   4  310.87    8.60
   1   0  -4  561.04   12.80
  -1   0   4  568.44   13.70
  -1   0   4  563.64   13.40
   0   0  -4   92.09    2.60
   0   0   4   86.99    3.40
   0   0   4   89.89    3.20
   1   0   4    1.80    0.80
  -2   0  -4  738.33   16.20
   2   0   4  766.52   17.30
  -3   0  -4 1761.12   36.40
   3   0   4 1742.33   36.40
   3   0   4 1748.43   38.20
  -4   0  -4 1147.39   23.80
   4   0   4 1120.79   24.30
   4   0   4 1121.19   26.00
   5   0   4  114.49    4.00
   6   0   4   66.49    3.40
   6   0   4   70.39    4.90
   7   0   4  374.46   10.50
   7   0   4  382.16   11.90
   8   0   4 1741.63   38.20
   8   0   4 1485.85   36.10
   9   0   4   33.80    4.50
   9   0   4   36.80    4.10
   9   0   4   28.70    4.40
  10   0   4    3.70    3.10
  10   0   4    2.70    3.10
  10   0   4    4.10    3.60
  11   0   4   14.00    5.30
  11   0   4   12.80    4.00
  12   0   4   20.00    5.00
  13   0   4    5.80    5.60
  12  -1  -4   97.09   11.90
 -12   1   4   87.99    8.30
  11  -1  -4   -0.50    4.30
  11  -1  -4   -5.60    4.50
 -11   1   4    0.80    3.60
  10  -1  -4    9.30    4.30
  10  -1  -4    4.00    4.00
 -10   1   4    2.00    2.90
 -10   1   4    0.50    6.30
   9  -1  -4  102.29    6.90
   9  -1  -4   94.59    7.50
   9  -1  -4   88.99    7.30
   9  -1  -4   86.69    5.80
  -9   1   4   89.39    9.60
  -9   1   4   98.79    6.00
   8  -1  -4   54.79    5.00
   8  -1  -4   65.39    6.20
   8  -1  -4   55.29    5.60
  -8   1   4   64.59    7.70
   7  -1  -4  180.88    7.90
   7  -1  -4  188.08    6.80
   7  -1  -4  179.08    8.00
   7  -1  -4  178.98    6.70
  -7   1   4  176.08    7.30
  -7   1   4  187.78    9.40
   6  -1  -4   12.30    2.50
   6  -1  -4   12.10    2.70
   6  -1  -4   11.70    2.20
   6  -1  -4   10.00    2.10
  -6   1   4    8.70    2.30
  -6   1   4    9.50    3.30
   5  -1  -4  337.87    9.10
   5  -1  -4  331.27    9.40
   5  -1  -4  339.77   10.10
   5  -1  -4  345.87   10.30
  -5   1   4  338.47    9.90
  -5   1   4  363.06   11.40
   4  -1  -4  142.89    4.70
   4  -1  -4  140.99    5.40
   4  -1  -4  141.99    5.40
   4  -1  -4  147.09    5.10
  -4   1   4  140.69    5.30
  -4   1   4  132.69    6.10
   3  -1  -4  197.98    5.70
   3  -1  -4  189.88    6.10
  -3   1   4  202.08    6.30
  -3   1   4  195.78    6.80
   2  -1  -4 3182.68   68.29
   2  -1  -4 3289.17   68.49
  -2   1   4 3313.07   69.19
  -2   1   4 3309.37   68.89
   1  -1  -4  376.36    8.80
  -1   1   4  377.36    9.20
  -1   1   4  355.96    9.40
   0  -1  -4 1364.26   29.00
   0  -1  -4 1381.16   29.70
   0   1   4 1417.76   30.10
  -1  -1  -4  168.78    4.50
   1   1   4  164.68    5.00
  -2  -1  -4    5.10    0.80
   2   1   4    4.80    0.50
   2   1   4    5.80    1.20
  -3  -1  -4   10.00    1.10
   3   1   4    9.90    1.00
   3   1   4    9.50    1.80
  -4  -1  -4  513.05   11.90
   4   1   4  520.05   11.90
  -5  -1  -4  549.65   12.50
   5   1   4  534.85   12.90
  -6  -1  -4  103.29    3.60
   6   1   4   99.69    5.80
   6   1   4  104.29    4.30
  -7  -1  -4  449.56   10.90
   7   1   4  460.25   12.20
   7   1   4  458.35   13.80
  -8  -1  -4   29.10    2.50
   8   1   4   29.60    3.50
   8   1   4   23.00    4.00
  -9  -1  -4    9.00    1.80
   9   1   4    7.10    3.00
   9   1   4    8.60    3.00
   9   1   4    3.60    3.30
 -10  -1  -4  308.67    8.40
  10   1   4  307.57   10.60
  10   1   4  309.27   11.20
  10   1   4  316.57   12.80
  11   1   4   -5.70    3.20
  11   1   4    0.20    4.50
  11   1   4   -3.40    3.70
  12   1   4    4.30    4.10
  12   1   4   -5.20    5.40
  12  -2  -4    9.10    6.50
 -12   2   4    8.90    4.50
  11  -2  -4   -1.10    4.20
  11  -2  -4   -1.40    4.80
 -11   2   4    0.30    3.40
  10  -2  -4    3.30    3.80
  10  -2  -4    0.00    4.00
 -10   2   4    4.80    3.10
 -10   2   4    7.70    6.10
   9  -2  -4   24.80    4.60
   9  -2  -4   44.90    4.80
   9  -2  -4   31.60    4.80
   9  -2  -4   36.80    4.70
  -9   2   4   31.40    6.30
  -9   2   4   36.30    3.70
   8  -2  -4   14.10    3.50
   8  -2  -4   14.60    3.30
   8  -2  -4   18.00    3.30
   8  -2  -4   14.20    3.50
  -8   2   4   15.00    4.50
  -8   2   4   24.60    3.10
   7  -2  -4  537.05   14.20
   7  -2  -4  500.25   15.10
   7  -2  -4  510.25   15.10
   7  -2  -4  525.35   14.30
  -7   2   4  522.95   13.60
  -7   2   4  543.45   16.30
   6  -2  -4   10.20    2.50
   6  -2  -4   11.90    2.60
   6  -2  -4   11.10    2.30
   6  -2  -4   15.40    2.70
  -6   2   4   16.00    3.60
  -6   2   4   12.30    2.20
   5  -2  -4  276.37    8.50
   5  -2  -4  277.67    9.00
   5  -2  -4  282.97    8.30
   5  -2  -4  293.17    8.90
  -5   2   4  281.07    8.10
  -5   2   4  278.17    9.50
   4  -2  -4 1079.29   24.30
   4  -2  -4 1073.79   24.60
   4  -2  -4 1059.79   23.90
   4  -2  -4 1040.20   24.40
  -4   2   4 1077.39   23.80
  -4   2   4 1043.10   25.00
   3  -2  -4   94.79    3.90
   3  -2  -4   95.19    3.90
   3  -2  -4  100.89    3.80
   2  -2  -4   87.79    3.40
   2  -2  -4   89.79    3.40
   2  -2  -4   90.49    3.40
  -2   2   4   80.39    3.70
   1  -2  -4   38.20    2.00
   1  -2  -4   37.60    2.00
  -1   2   4   29.60    2.10
   0  -2  -4 2965.80   61.99
   0  -2  -4 2933.11   61.99
   0   2   4 3008.70   62.29
  -1  -2  -4 2640.34   55.59
  -1  -2  -4 2656.83   55.59
   1   2   4 2677.43   56.09
  -2  -2  -4  446.66   10.50
   2   2   4  438.76   11.20
   2   2   4  443.66    9.80
  -3  -2  -4 2035.20   42.10
   3   2   4 1928.21   41.50
   3   2   4 1978.60   43.30
  -4  -2  -4 1678.43   35.50
   4   2   4 1607.14   35.10
  -5  -2  -4 3894.71   80.29
   5   2   4 3773.32   80.19
  -6  -2  -4   62.09    3.50
   6   2   4   70.29    3.70
   6   2   4   60.89    4.80
  -7  -2  -4  381.46   10.00
  -7  -2  -4  359.06    8.50
   7   2   4  367.46   10.70
   7   2   4  380.96   12.40
  -8  -2  -4   33.70    3.40
   8   2   4   31.50    4.20
   8   2   4   32.80    4.00
  -9  -2  -4  272.97    8.30
   9   2   4  264.17    9.90
   9   2   4  266.17   11.60
 -10  -2  -4   -0.80    2.20
  10   2   4   -0.40    2.90
  10   2   4    4.80    3.40
  10   2   4   -0.90    3.90
 -11  -2  -4   29.30    3.40
  11   2   4   28.50    4.10
  11   2   4   20.90    4.10
  11   2   4   27.80    5.00
  11   2   4   27.20    6.00
  12   2   4   61.29    8.10
  12   2   4   52.69    5.60
  12  -3  -4    1.50    6.50
 -12   3   4    6.40    4.40
  11  -3  -4   -0.40    2.90
  11  -3  -4    6.70    5.20
 -11   3   4    6.90    6.90
 -11   3   4   -0.90    3.30
  10  -3  -4   68.09    7.30
  10  -3  -4   59.59    6.90
 -10   3   4   66.19    8.10
 -10   3   4   62.89    5.80
   9  -3  -4  196.28    9.30
   9  -3  -4  199.58    8.60
   9  -3  -4  201.88   10.30
  -9   3   4  210.18   11.10
  -9   3   4  189.78    7.50
   8  -3  -4   28.40    4.50
   8  -3  -4   24.90    3.50
   8  -3  -4   23.30    4.00
  -8   3   4   26.40    4.90
  -8   3   4   22.30    2.80
   7  -3  -4  141.69    6.40
   7  -3  -4  148.69    7.20
   7  -3  -4  151.98    7.20
   7  -3  -4  144.69    7.40
  -7   3   4  146.69    5.90
  -7   3   4  145.39    7.80
   6  -3  -4    3.40    2.20
   6  -3  -4    0.10    1.70
   6  -3  -4    3.80    2.10
   6  -3  -4    3.10    2.50
  -6   3   4    1.70    2.70
  -6   3   4    3.60    1.70
   5  -3  -4  190.48    7.10
   5  -3  -4  181.68    6.70
   5  -3  -4  164.28    6.60
   5  -3  -4  185.18    6.40
  -5   3   4  189.38    7.20
  -5   3   4  189.58    6.10
   4  -3  -4  249.28    8.00
   4  -3  -4  247.18    7.60
   4  -3  -4  243.08    7.40
  -4   3   4  255.07    7.20
  -4   3   4  244.38    7.90
   3  -3  -4  141.99    5.00
   3  -3  -4  135.39    5.50
   3  -3  -4  148.39    5.20
  -3   3   4  164.48    5.40
   2  -3  -4 1692.53   35.50
   2  -3  -4 1633.54   35.50
  -2   3   4 1588.94   35.40
   1  -3  -4  556.94   13.20
   1  -3  -4  562.14   13.20
  -1   3   4  554.94   13.10
   0  -3  -4  222.78    6.20
   0  -3  -4  233.68    6.30
   0   3   4  220.58    6.20
  -1  -3  -4  880.41   19.80
  -1  -3  -4  879.91   19.50
   1   3   4  885.01   20.00
  -2  -3  -4  180.98    5.60
  -2  -3  -4  185.28    5.10
   2   3   4  183.18    4.80
   2   3   4  182.78    6.00
  -3  -3  -4  346.47    9.30
  -3  -3  -4  352.56    8.50
   3   3   4  346.77    8.60
   3   3   4  360.06   10.20
  -4  -3  -4 2798.02   58.59
  -4  -3  -4 2710.13   57.19
   4   3   4 2732.73   57.89
  -5  -3  -4 3708.83   77.99
  -5  -3  -4 3818.52   79.69
   5   3   4 3644.24   79.19
   5   3   4 3922.31   80.89
  -6  -3  -4   80.29    2.80
  -6  -3  -4   77.79    4.40
   6   3   4   83.79    5.50
   6   3   4   79.59    4.20
  -7  -3  -4   10.80    2.40
   7   3   4   13.40    2.70
   7   3   4    7.10    2.80
  -8  -3  -4  679.03   17.00
   8   3   4  651.33   19.20
   8   3   4  660.73   17.50
  -9  -3  -4  503.95   14.10
   9   3   4  546.15   15.50
   9   3   4  522.55   13.90
   9   3   4  507.15   17.00
 -10  -3  -4   26.60    3.70
  10   3   4   28.40    3.90
  10   3   4   29.80    4.80
  10   3   4   22.80    3.40
  10   3   4   14.30    4.90
 -11  -3  -4   15.50    3.70
  11   3   4   10.80    2.90
  11   3   4   17.50    3.70
  11   3   4   22.60    5.30
  11   3   4   26.10    5.80
 -12  -3  -4   78.59    9.00
  12   3   4   56.79    5.50
  12   3   4   52.69    8.10
  13   3   4   -0.90    6.90
  12  -4  -4    4.80    6.40
  11  -4  -4    5.40    5.60
 -11   4   4   -1.00    3.60
 -11   4   4    0.10    7.10
  10  -4  -4    3.30    4.40
  10  -4  -4   -5.30    3.80
 -10   4   4    2.60    5.80
 -10   4   4   -0.60    2.70
   9  -4  -4   38.40    4.70
   9  -4  -4   44.10    5.90
   9  -4  -4   34.70    5.30
  -9   4   4   39.10    4.50
  -9   4   4   37.60    5.90
   8  -4  -4  240.68   10.40
   8  -4  -4  231.18   10.30
   8  -4  -4  245.88    9.00
  -8   4   4  231.88   10.30
  -8   4   4  224.38    7.90
   7  -4  -4   11.90    2.70
   7  -4  -4   10.10    3.00
   7  -4  -4   12.10    3.70
  -7   4   4   12.50    3.50
  -7   4   4   13.10    2.30
   6  -4  -4  266.27    9.60
   6  -4  -4  268.97    8.70
   6  -4  -4  269.07    9.70
  -6   4   4  264.07    9.30
  -6   4   4  275.37    8.10
   5  -4  -4  238.18    8.60
   5  -4  -4  248.78    7.80
   5  -4  -4  247.08    8.60
  -5   4   4  240.18    7.30
  -5   4   4  249.18    8.20
   4  -4  -4    5.90    1.80
   4  -4  -4    4.90    1.60
  -4   4   4    4.40    1.50
  -4   4   4    7.30    1.80
   3  -4  -4  538.95   13.90
   3  -4  -4  534.45   13.40
  -3   4   4  550.24   13.20
   2  -4  -4  375.26   10.20
   2  -4  -4  401.56   10.60
  -2   4   4  421.56   10.00
   1  -4  -4 1908.81   41.20
   1  -4  -4 1928.51   41.20
  -1   4   4 1896.41   40.70
   0  -4  -4   36.60    2.50
   0  -4  -4   42.30    2.50
   0   4   4   39.70    2.30
  -1  -4  -4 2389.86   50.39
  -1  -4  -4 2411.46   50.89
   1   4   4 2338.37   49.90
   1   4   4 2375.56   50.79
  -2  -4  -4  952.90   21.50
  -2  -4  -4  995.70   22.40
   2   4   4  965.60   22.60
   2   4   4  974.20   21.40
  -3  -4  -4  822.72   18.50
  -3  -4  -4  825.82   19.60
   3   4   4  835.82   18.70
  -4  -4  -4  983.10   21.80
  -4  -4  -4 1009.10   23.40
   4   4   4  988.50   22.50
  -5  -4  -4 1456.25   31.70
  -5  -4  -4 1514.45   33.80
   5   4   4 1529.15   34.60
   5   4   4 1452.75   33.00
  -6  -4  -4  173.78    6.90
  -6  -4  -4  165.78    4.80
   6   4   4  161.98    6.30
   6   4   4  164.58    7.70
  -7  -4  -4  187.98    7.60
   7   4   4  190.48    7.40
   7   4   4  178.18    8.70
  -8  -4  -4   64.49    5.40
   8   4   4   66.19    5.30
   8   4   4   59.39    6.60
   8   4   4   66.89    5.40
  -9  -4  -4    3.80    3.30
   9   4   4    1.20    2.90
   9   4   4    0.50    3.80
   9   4   4    0.20    2.70
 -10  -4  -4    7.60    3.80
  10   4   4   16.40    3.20
  10   4   4   16.10    5.20
  10   4   4   13.40    4.30
  10   4   4   13.20    3.40
 -11  -4  -4   -1.40    3.90
  11   4   4   -2.40    3.20
  11   4   4   -8.80    4.60
  11   4   4   -7.10    4.20
  11   4   4    4.40    3.20
 -12  -4  -4    5.30    5.50
  12   4   4    6.30    5.70
  13   4   4   35.70    7.90
  12  -5  -4   48.90    8.70
  11  -5  -4   10.50    6.20
 -11   5   4   15.80    4.30
  10  -5  -4    3.60    4.50
  10  -5  -4   11.30    4.10
 -10   5   4   12.00    3.50
 -10   5   4   21.80    5.90
   9  -5  -4   10.70    4.40
   9  -5  -4   10.10    3.90
   9  -5  -4   15.30    5.60
  -9   5   4   16.40    4.90
  -9   5   4   21.70    3.30
   8  -5  -4  195.28   10.40
   8  -5  -4  197.78    8.30
   8  -5  -4  180.18    9.60
  -8   5   4  195.98    7.30
  -8   5   4  188.28    9.00
   7  -5  -4   49.70    5.50
   7  -5  -4   40.30    4.60
   7  -5  -4   46.10    5.60
  -7   5   4   46.00    4.00
  -7   5   4   52.89    5.30
   6  -5  -4  328.97    9.90
   6  -5  -4  314.17   11.10
   6  -5  -4  322.37   11.30
  -6   5   4  325.37    9.30
  -6   5   4  319.27   10.00
   5  -5  -4 1236.28   28.20
   5  -5  -4 1200.38   29.30
   5  -5  -4 1256.27   29.50
  -5   5   4 1241.48   27.60
  -5   5   4 1204.58   27.90
   4  -5  -4  330.97    9.60
   4  -5  -4  325.27   10.30
   4  -5  -4  341.47   10.60
  -4   5   4  340.47    9.30
  -4   5   4  345.67    9.30
   3  -5  -4 1566.64   35.20
   3  -5  -4 1594.84   34.70
   3  -5  -4 1567.44   35.30
  -3   5   4 1519.45   33.70
   2  -5  -4   42.00    3.00
   2  -5  -4   43.50    3.40
  -2   5   4   38.20    2.30
   1  -5  -4   56.79    3.50
   1  -5  -4   55.69    3.30
  -1   5   4   56.19    2.70
   0  -5  -4  339.47    9.40
   0   5   4  340.37    8.90
  -1  -5  -4  115.29    4.40
  -1  -5  -4  106.59    4.60
   1   5   4   99.79    3.80
   1   5   4  101.19    4.40
  -2  -5  -4   30.70    3.00
  -2  -5  -4   28.30    2.40
   2   5   4   27.80    2.20
  -3  -5  -4  168.98    5.50
  -3  -5  -4  166.68    6.60
   3   5   4  178.58    5.70
  -4  -5  -4  494.45   11.90
  -4  -5  -4  468.65   13.40
   4   5   4  502.95   13.70
   4   5   4  471.95   12.30
  -5  -5  -4 1925.61   43.10
  -5  -5  -4 1911.91   41.00
   5   5   4 1913.21   42.10
  -6  -5  -4  970.20   21.90
  -6  -5  -4  971.30   24.30
   6   5   4  992.80   23.70
   6   5   4 1039.30   23.80
   6   5   4  963.20   25.00
  -7  -5  -4  104.69    6.40
   7   5   4  102.69    6.00
   7   5   4  100.59    6.80
   7   5   4  104.69    5.90
  -8  -5  -4   31.50    4.40
   8   5   4   33.60    3.80
   8   5   4   29.20    4.60
   8   5   4   30.80    4.20
  -9  -5  -4  159.08    9.00
   9   5   4  198.38    9.20
   9   5   4  210.08    8.30
   9   5   4  178.78   10.50
 -10  -5  -4   48.20    5.80
  10   5   4   47.90    4.80
  10   5   4   30.90    5.70
  10   5   4   65.09    7.20
  10   5   4   49.10    5.50
 -11  -5  -4   46.20    6.50
 -11  -5  -4   50.09    6.10
  11   5   4   56.09    5.30
  11   5   4   52.19    4.70
  11   5   4   57.19    7.60
 -12  -5  -4   -1.00    5.90
  12   5   4   -1.10    3.90
  12   5   4    4.20    6.20
  13   5   4   48.20    8.90
  12  -6  -4   12.10    7.30
 -11   6   4   55.59    5.70
  10  -6  -4    8.70    5.00
  10  -6  -4   -0.20    4.20
 -10   6   4    3.70    5.00
 -10   6   4   -5.20    3.40
   9  -6  -4    0.90    3.60
   9  -6  -4   -0.50    3.70
   9  -6  -4   -1.60    5.80
  -9   6   4   -0.40    2.70
  -9   6   4   -1.60    4.10
   8  -6  -4   72.29    7.70
   8  -6  -4   71.49    6.10
   8  -6  -4   67.89    7.20
  -8   6   4   71.39    5.30
  -8   6   4   72.49    6.20
   7  -6  -4   63.49    7.50
   7  -6  -4   59.09    5.30
   7  -6  -4   57.99    6.20
  -7   6   4   67.09    5.30
  -7   6   4   67.79    4.70
   6  -6  -4  429.96   14.10
   6  -6  -4  435.66   12.60
   6  -6  -4  455.85   14.40
  -6   6   4  429.96   12.10
  -6   6   4  436.36   12.00
   5  -6  -4   -0.90    1.90
   5  -6  -4    0.90    2.90
   5  -6  -4    2.60    2.00
  -5   6   4    3.60    1.80
  -5   6   4    0.80    1.70
   4  -6  -4 1364.76   31.20
   4  -6  -4 1372.46   32.50
   4  -6  -4 1357.86   32.10
  -4   6   4 1365.46   30.60
  -4   6   4 1376.06   30.00
   3  -6  -4  338.27   10.90
   3  -6  -4  346.27   10.10
   3  -6  -4  353.96   10.60
  -3   6   4  350.46    9.70
  -3   6   4  324.97    8.70
   2  -6  -4  613.34   15.20
   2  -6  -4  619.84   15.50
   2  -6  -4  587.74   15.70
  -2   6   4  521.85   15.80
  -2   6   4  601.84   13.70
   1  -6  -4 3607.04   77.19
   1  -6  -4 3686.63   77.49
  -1   6   4 3587.84   75.79
   0  -6  -4  205.98    7.20
   0   6   4  216.18    6.50
  -1  -6  -4   27.50    3.10
  -1  -6  -4   28.00    3.00
   1   6   4   24.30    2.80
   1   6   4   22.80    2.50
  -2  -6  -4 1401.16   32.30
  -2  -6  -4 1414.56   31.40
   2   6   4 1382.76   31.00
  -3  -6  -4  330.47   10.50
  -3  -6  -4  335.77    9.40
   3   6   4  291.97   11.30
   3   6   4  336.77    9.30
   3   6   4  345.77   10.40
  -4  -6  -4  205.78    8.30
  -4  -6  -4  218.18    7.00
   4   6   4  217.18    7.90
   4   6   4  222.58    7.10
   4   6   4  206.18    8.00
  -5  -6  -4  569.44   16.00
  -5  -6  -4  546.45   13.80
   5   6   4  542.65   15.10
   5   6   4  553.84   14.60
   5   6   4  557.84   15.90
  -6  -6  -4  357.76   11.90
  -6  -6  -4  361.86    9.60
   6   6   4  320.47   10.70
   6   6   4  344.37   12.20
   6   6   4  384.26   11.40
  -7  -6  -4   16.50    3.70
  -7  -6  -4   19.30    2.20
   7   6   4   17.80    3.80
   7   6   4   20.90    3.40
   7   6   4   19.80    3.50
  -8  -6  -4   11.30    3.90
   8   6   4   12.80    3.40
   8   6   4   11.40    4.30
   8   6   4   10.90    3.50
  -9  -6  -4  129.79    8.80
   9   6   4  140.19    9.90
   9   6   4  147.79    8.00
   9   6   4  125.09    8.10
 -10  -6  -4    4.50    4.60
 -10  -6  -4    8.60    4.90
  10   6   4   -3.00    4.50
  10   6   4    1.60    3.70
  10   6   4    6.80    3.30
  10   6   4    3.80    4.20
 -11  -6  -4   36.60    6.40
 -11  -6  -4   33.00    6.20
  11   6   4   29.40    4.80
 -12  -6  -4   29.40    7.30
  12   6   4   36.50    5.40
  12   6   4   39.50    8.00
 -13  -6  -4    9.30    7.70
  13   6   4   -8.40    6.60
  11  -7  -4   21.60    7.20
 -11   7   4   14.10    3.90
  10  -7  -4   17.20    5.90
 -10   7   4    8.90    4.00
   9  -7  -4   -3.90    4.10
   9  -7  -4   -2.40    6.30
   9  -7  -4   -1.90    3.70
  -9   7   4    0.30    3.80
  -9   7   4    1.80    3.20
   8  -7  -4   95.39    7.40
   8  -7  -4   92.89   10.20
   8  -7  -4   92.09    8.20
  -8   7   4   93.59    6.10
  -8   7   4   96.29    6.50
   7  -7  -4   93.39    6.60
   7  -7  -4   94.29    9.30
   7  -7  -4   95.09    7.50
  -7   7   4  100.09    5.70
  -7   7   4   84.09    5.40
   6  -7  -4  132.99    9.10
   6  -7  -4  146.29    8.00
   6  -7  -4  133.89    7.00
  -6   7   4  135.49    6.20
  -6   7   4  148.89    5.70
   5  -7  -4  551.44   16.70
   5  -7  -4  529.65   16.10
   5  -7  -4  552.54   15.20
  -5   7   4  534.35   13.30
  -5   7   4  565.14   14.40
   4  -7  -4   -1.00    1.90
   4  -7  -4    7.40    2.30
   4  -7  -4    2.70    2.90
  -4   7   4    0.60    1.70
  -4   7   4   -1.30    1.20
   3  -7  -4   58.39    5.40
   3  -7  -4   70.99    4.90
   3  -7  -4   66.69    4.60
  -3   7   4   58.59    4.20
  -3   7   4   63.79    3.10
   2  -7  -4  184.58    7.30
   2  -7  -4  201.08    8.00
   2  -7  -4  194.58    7.40
  -2   7   4  192.68    6.90
  -2   7   4  188.18    6.50
  -2   7   4  189.98    5.70
   1  -7  -4  206.08    7.70
   1  -7  -4  194.98    7.90
   1  -7  -4  211.28    7.90
  -1   7   4  206.48    7.30
  -1   7   4  195.38    6.70
  -1   7   4  199.28    6.20
   0  -7  -4    1.30    2.00
   0  -7  -4    3.30    2.10
   0   7   4    1.90    2.00
   0   7   4    2.90    1.60
   0   7   4    2.40    2.00
  -1  -7  -4  943.81   22.80
  -1  -7  -4  944.61   23.20
   1   7   4  879.01   23.70
   1   7   4  983.10   22.60
   1   7   4  921.51   21.80
  -2  -7  -4 2098.99   47.00
  -2  -7  -4 2054.99   46.00
   2   7   4 2103.39   45.80
   2   7   4 2041.00   45.30
   2   7   4 2108.29   46.00
  -3  -7  -4  493.65   14.50
  -3  -7  -4  489.85   13.40
   3   7   4  470.75   13.70
   3   7   4  495.35   13.80
   3   7   4  498.05   13.00
  -4  -7  -4   22.00    3.00
  -4  -7  -4   21.90    3.90
   4   7   4   17.40    2.90
   4   7   4   16.90    2.60
   4   7   4   21.70    3.20
  -5  -7  -4    6.00    2.30
  -5  -7  -4    7.10    3.10
   5   7   4    6.60    2.30
   5   7   4    7.40    2.80
   5   7   4    7.10    2.80
  -6  -7  -4   -2.40    3.00
  -6  -7  -4   -1.90    2.10
   6   7   4    0.50    2.80
   6   7   4    3.60    2.60
   6   7   4    0.80    2.60
  -7  -7  -4  233.88    7.20
  -7  -7  -4  236.08   10.50
   7   7   4  234.88    9.60
   7   7   4  228.78    9.40
   7   7   4  242.28   10.80
  -8  -7  -4  128.49    8.90
   8   7   4  135.29    7.80
   8   7   4  146.49    9.40
   8   7   4  129.29    7.90
  -9  -7  -4  183.78   10.60
   9   7   4  180.68   11.40
   9   7   4  182.28    9.90
   9   7   4  197.58    9.50
 -10  -7  -4    2.30    5.30
 -10  -7  -4    2.60    4.70
  10   7   4   -0.30    4.70
  10   7   4   -0.50    4.00
  10   7   4   -3.40    4.60
  10   7   4    8.00    2.90
 -11  -7  -4    5.20    6.40
 -11  -7  -4   12.00    6.30
  11   7   4    7.70    4.40
  11   7   4    6.60    6.40
 -12  -7  -4   15.30    7.30
  12   7   4   11.40    7.20
  12   7   4   11.70    5.30
 -13  -7  -4    5.50    8.10
  13   7   4   -1.20    7.30
  11  -8  -4   26.10    7.70
  10  -8  -4    3.80    5.70
 -10   8   4    7.80    4.30
   9  -8  -4   -0.50    4.60
   9  -8  -4    1.30    4.50
   9  -8  -4   12.40    7.30
  -9   8   4    2.00    3.50
   8  -8  -4   69.79    7.50
   8  -8  -4   54.79    6.40
   8  -8  -4   65.99    8.70
  -8   8   4   60.19    5.80
  -8   8   4   60.29    5.20
   7  -8  -4  191.18   10.30
   7  -8  -4  188.88    9.30
   7  -8  -4  191.98   11.90
  -7   8   4  202.88    8.20
  -7   8   4  208.78    7.10
   6  -8  -4   -3.00    2.50
   6  -8  -4    0.80    3.00
   6  -8  -4    0.10    4.50
  -6   8   4    2.60    2.50
  -6   8   4    3.90    2.00
   5  -8  -4   75.89    7.70
   5  -8  -4   71.49    6.10
  -5   8   4   80.89    3.60
  -5   8   4   76.19    5.20
   4  -8  -4   17.50    4.20
   4  -8  -4   18.40    3.30
   4  -8  -4   17.60    3.10
  -4   8   4   20.60    3.00
  -4   8   4   18.20    2.30
   3  -8  -4  216.08    8.50
   3  -8  -4  199.98    8.40
   3  -8  -4  202.18    9.10
  -3   8   4  206.28    7.60
  -3   8   4  198.38    5.80
   2  -8  -4  267.07    9.40
   2  -8  -4  247.48    9.80
   2  -8  -4  248.58    9.00
  -2   8   4  244.08    8.00
  -2   8   4  257.67    8.50
  -2   8   4  242.88    7.00
   1  -8  -4    0.70    2.20
   1  -8  -4    1.60    2.10
   1  -8  -4   -1.10    2.20
  -1   8   4   -0.20    1.80
  -1   8   4   -4.30    1.80
   0  -8  -4    0.70    2.30
   0  -8  -4   -1.90    1.90
   0  -8  -4   -0.60    2.30
   0   8   4    1.50    1.80
   0   8   4    4.90    2.00
   0   8   4   -0.30    1.90
  -1  -8  -4    7.30    2.80
  -1  -8  -4    8.60    2.90
   1   8   4    8.40    2.60
   1   8   4    9.80    2.60
   1   8   4   10.60    2.40
  -2  -8  -4   20.50    3.20
  -2  -8  -4   24.30    3.60
   2   8   4   27.20    3.60
   2   8   4   19.40    2.60
   2   8   4   20.30    3.00
  -3  -8  -4   91.89    6.40
  -3  -8  -4   93.79    5.60
   3   8   4   88.99    5.60
   3   8   4   88.89    5.70
   3   8   4   85.39    4.90
  -4  -8  -4    2.60    2.50
  -4  -8  -4   -2.60    2.80
   4   8   4    1.80    2.60
   4   8   4   -2.40    2.30
   4   8   4   -1.70    1.90
  -5  -8  -4  137.39    8.20
  -5  -8  -4  136.29    6.60
   5   8   4  134.89    6.60
   5   8   4  143.99    7.30
   5   8   4  132.39    7.50
  -6  -8  -4  943.91   25.50
  -6  -8  -4  924.61   22.70
   6   8   4  929.71   25.20
   6   8   4  945.71   24.30
   6   8   4  961.40   24.00
  -7  -8  -4  495.45   16.80
  -7  -8  -4  473.35   13.00
   7   8   4  497.65   16.80
   7   8   4  520.05   15.40
   7   8   4  475.55   15.30
  -8  -8  -4   -1.50    4.00
  -8  -8  -4    0.60    4.50
   8   8   4   -0.80    4.20
   8   8   4    8.20    3.80
   8   8   4   -1.20    3.60
  -9  -8  -4   29.00    6.10
  -9  -8  -4   18.80    5.70
   9   8   4   29.50    5.10
   9   8   4   32.10    6.50
   9   8   4   29.00    5.50
 -10  -8  -4   22.50    6.80
 -10  -8  -4   20.90    5.90
  10   8   4   23.70    6.50
  10   8   4   11.40    4.80
 -11  -8  -4   33.20    7.70
 -11  -8  -4   19.20    7.10
  11   8   4   25.50    6.00
  11   8   4   14.60    6.60
 -12  -8  -4    7.20    7.80
  12   8   4   15.10    5.90
  12   8   4   12.60    6.90
  11  -9  -4    4.00    6.70
  10  -9  -4   60.29    8.70
 -10   9   4   42.70    5.90
   9  -9  -4   13.00    5.30
   9  -9  -4   26.50    8.60
   9  -9  -4   16.10    5.70
  -9   9   4   11.40    4.50
   8  -9  -4   29.10    5.70
   8  -9  -4   23.60    5.20
   8  -9  -4   20.00    7.70
  -8   9   4   26.30    4.40
  -8   9   4   23.60    3.20
   7  -9  -4   16.30    4.80
   7  -9  -4   13.80    4.40
   7  -9  -4    8.30    6.30
  -7   9   4   19.30    2.60
  -7   9   4    9.60    3.50
   6  -9  -4   13.70    4.30
   6  -9  -4   15.50    5.70
  -6   9   4   12.70    2.10
  -6   9   4    8.60    3.20
   5  -9  -4   12.10    3.50
   5  -9  -4    9.90    3.90
   5  -9  -4    4.70    4.60
  -5   9   4   14.10    3.10
  -5   9   4   12.60    1.80
   4  -9  -4   76.09    7.80
   4  -9  -4   80.89    6.20
   4  -9  -4   85.79    6.50
  -4   9   4   74.79    5.50
  -4   9   4   80.59    3.30
   3  -9  -4  509.55   15.60
   3  -9  -4  533.05   16.90
  -3   9   4  520.85   12.20
  -3   9   4  513.05   14.60
  -3   9   4  541.85   14.10
   2  -9  -4   45.60    5.60
   2  -9  -4   44.30    5.40
   2  -9  -4   49.20    5.00
   2  -9  -4   46.70    5.30
  -2   9   4   54.09    4.90
  -2   9   4   46.10    3.80
   1  -9  -4  170.28    8.40
   1  -9  -4  184.38    8.50
   1  -9  -4  183.58    7.80
   1  -9  -4  182.08    7.90
  -1   9   4  171.68    7.60
  -1   9   4  174.98    6.70
   0  -9  -4  410.96   13.30
   0  -9  -4  405.66   12.30
   0  -9  -4  402.06   13.20
   0  -9  -4  408.96   12.50
   0   9   4  398.46   12.20
   0   9   4  387.16   11.50
   0   9   4  383.96   11.60
  -1  -9  -4  347.57   10.70
  -1  -9  -4  328.87   11.60
   1   9   4  313.37   10.90
   1   9   4  333.87   10.40
   1   9   4  329.57   10.40
  -2  -9  -4   32.60    4.40
  -2  -9  -4   30.50    4.20
   2   9   4   35.10    3.90
   2   9   4   21.60    3.30
   2   9   4   28.40    3.80
  -3  -9  -4   42.90    5.30
  -3  -9  -4   35.80    4.50
   3   9   4   45.60    4.30
   3   9   4   42.50    4.70
   3   9   4   32.30    4.20
  -4  -9  -4  418.86   13.10
  -4  -9  -4  416.06   14.40
   4   9   4  402.76   12.50
   4   9   4  415.16   13.30
   4   9   4  403.26   13.40
  -5  -9  -4   88.29    7.80
  -5  -9  -4   75.49    6.10
   5   9   4   76.29    5.80
   5   9   4   85.79    6.70
   5   9   4   82.09    6.80
  -6  -9  -4    1.40    4.00
  -6  -9  -4    1.50    3.00
  -6  -9  -4    6.40    3.90
   6   9   4    3.40    3.60
   6   9   4    3.00    3.50
   6   9   4    5.00    3.10
  -7  -9  -4    0.60    3.00
  -7  -9  -4    6.20    3.80
  -7  -9  -4  -10.00    4.00
   7   9   4   -1.90    3.20
   7   9   4    0.60    3.60
   7   9   4    2.40    3.80
  -8  -9  -4    4.30    5.10
  -8  -9  -4   -5.00    4.20
  -8  -9  -4    3.40    2.80
   8   9   4   12.20    4.80
   8   9   4    3.90    3.60
   8   9   4    0.50    3.80
   8   9   4    2.40    4.10
  -9  -9  -4    8.30    5.40
  -9  -9  -4   -0.30    4.90
   9   9   4   -2.80    5.30
   9   9   4    2.60    4.40
   9   9   4    8.20    4.30
   9   9   4   12.60    2.70
 -10  -9  -4   -8.10    5.60
 -10  -9  -4    0.40    6.40
  10   9   4    0.20    4.90
  10   9   4   10.00    6.30
 -11  -9  -4   -2.90    6.50
 -11  -9  -4    0.80    6.00
  11   9   4   -0.40    6.10
  11   9   4   -2.10    5.60
 -12  -9  -4   -4.90    8.30
  12   9   4   -0.30    6.30
  12   9   4   17.70    7.50
 -10  10   4   39.50    5.20
   9 -10  -4   57.19   10.40
   9 -10  -4   50.69    7.50
  -9  10   4   62.89    6.50
   8 -10  -4    7.50    5.20
   8 -10  -4    1.60    7.50
   8 -10  -4    3.00    4.60
  -8  10   4    6.30    4.00
   7 -10  -4    0.40    4.70
   7 -10  -4    3.90    4.10
   7 -10  -4    4.20    6.70
  -7  10   4   10.50    3.80
   6 -10  -4   36.30    7.20
   6 -10  -4   21.20    4.70
   6 -10  -4   31.20    5.40
  -6  10   4   33.80    4.50
   5 -10  -4   45.30    6.70
   5 -10  -4   59.79    6.30
   5 -10  -4   55.09    6.90
  -5  10   4   48.00    5.70
   4 -10  -4   60.09    6.80
   4 -10  -4   58.29    6.60
   4 -10  -4   65.79    8.40
  -4  10   4   57.39    5.70
  -4  10   4   60.29    4.80
   3 -10  -4  138.79    8.00
   3 -10  -4  144.89    8.50
   3 -10  -4  155.68    7.80
   3 -10  -4  143.89    9.60
  -3  10   4  142.69    6.50
  -3  10   4  143.59    7.30
   2 -10  -4   37.30    4.60
   2 -10  -4   45.70    5.50
   2 -10  -4   37.70    5.60
   2 -10  -4   40.20    4.40
  -2  10   4   35.50    4.40
  -2  10   4   38.80    4.10
   1 -10  -4  185.68    8.30
   1 -10  -4  186.08    9.20
   1 -10  -4  190.68    8.40
   1 -10  -4  177.88    9.50
  -1  10   4  180.08    8.20
  -1  10   4  177.48    7.20
   0 -10  -4   59.99    5.20
   0 -10  -4   59.99    6.40
   0 -10  -4   62.79    5.70
   0 -10  -4   63.29    6.60
   0  10   4   56.69    4.80
   0  10   4   50.59    4.70
   0  10   4   49.40    5.20
  -1 -10  -4   37.30    5.00
  -1 -10  -4   42.30    5.50
  -1 -10  -4   47.70    5.60
   1  10   4   37.80    4.60
   1  10   4   39.00    4.30
   1  10   4   48.80    5.50
  -2 -10  -4    0.90    3.10
  -2 -10  -4    2.40    3.20
  -2 -10  -4    4.20    2.90
   2  10   4   -1.20    2.60
   2  10   4   -0.10    2.40
   2  10   4    6.00    2.50
  -3 -10  -4  112.89    7.50
  -3 -10  -4  128.19    8.00
  -3 -10  -4  129.99    8.50
   3  10   4  124.89    7.60
   3  10   4  132.09    7.30
   3  10   4  138.39    6.80
  -4 -10  -4  120.79    7.80
  -4 -10  -4  126.59    8.10
  -4 -10  -4  131.19    9.50
   4  10   4  132.89    7.80
   4  10   4  125.89    7.10
   4  10   4  130.09    8.00
  -5 -10  -4  112.79    8.40
  -5 -10  -4  132.69    9.30
  -5 -10  -4  115.29    7.70
   5  10   4  125.89    7.30
   5  10   4  123.59    8.10
   5  10   4  122.49    8.20
  -6 -10  -4   41.10    6.10
  -6 -10  -4   40.50    6.40
  -6 -10  -4   36.10    4.90
   6  10   4   59.39    7.60
   6  10   4   40.90    5.10
   6  10   4   42.20    5.30
  -7 -10  -4   10.40    4.10
  -7 -10  -4   12.40    5.20
  -7 -10  -4   12.70    4.90
   7  10   4    9.30    4.70
   7  10   4   10.40    4.30
   7  10   4   14.50    2.60
   7  10   4    8.00    4.20
  -8 -10  -4   22.30    6.00
  -8 -10  -4   44.10    4.40
  -8 -10  -4   42.40    7.30
   8  10   4   37.10    3.60
   8  10   4   47.20    6.40
   8  10   4   33.90    5.50
   8  10   4   37.00    6.80
  -9 -10  -4   22.30    6.50
  -9 -10  -4   37.50    7.60
   9  10   4   12.30    6.00
   9  10   4   19.70    5.90
   9  10   4   24.30    3.00
 -10 -10  -4    1.80    4.70
 -10 -10  -4   10.40    6.70
  10  10   4    9.20    5.50
  10  10   4   -6.50    6.20
 -11 -10  -4   20.90    8.10
  11  10   4    5.40    6.50
  11  10   4   -1.00    6.70
  10 -11  -4   37.00    8.70
   9 -11  -4   34.00    7.70
  -9  11   4   21.20    5.90
   8 -11  -4   -3.20    5.80
   8 -11  -4    0.50    5.50
   8 -11  -4   17.10    8.70
  -8  11   4   11.10    4.90
   7 -11  -4   -0.80    4.40
   7 -11  -4   -7.20    5.40
   7 -11  -4   -8.10    7.10
  -7  11   4    0.30    4.20
   6 -11  -4  141.59   10.60
   6 -11  -4  158.08   10.80
   6 -11  -4  158.78   13.10
  -6  11   4  171.18    9.10
   5 -11  -4  122.79    9.80
   5 -11  -4  121.99   11.30
   5 -11  -4  137.69    9.40
  -5  11   4  125.89    8.30
  -5  11   4  137.59    7.20
   4 -11  -4   56.19    6.10
   4 -11  -4   55.29    5.20
   4 -11  -4   59.69    7.80
   4 -11  -4   64.69    7.10
  -4  11   4   49.50    5.50
  -4  11   4   46.30    5.20
   3 -11  -4   37.60    6.10
   3 -11  -4   37.10    4.90
   3 -11  -4   34.20    4.40
   3 -11  -4   42.60    6.10
  -3  11   4   40.70    4.80
  -3  11   4   44.80    5.20
   2 -11  -4   14.00    5.10
   2 -11  -4   13.60    3.70
   2 -11  -4   21.80    4.90
   2 -11  -4   15.70    3.80
  -2  11   4   17.80    3.90
  -2  11   4   18.90    3.20
   1 -11  -4   16.90    3.50
   1 -11  -4   22.20    4.10
   1 -11  -4   27.80    5.10
   1 -11  -4   30.40    5.70
  -1  11   4   24.40    4.20
   0 -11  -4   53.09    6.30
   0 -11  -4   65.59    5.90
   0 -11  -4   63.09    7.30
   0 -11  -4   59.19    6.10
   0  11   4   69.69    5.70
   0  11   4   63.19    5.30
   0  11   4   50.99    5.30
  -1 -11  -4   22.10    4.40
  -1 -11  -4   14.90    4.50
  -1 -11  -4   15.40    3.90
   1  11   4   18.40    4.10
   1  11   4   24.40    3.80
   1  11   4   23.00    3.70
  -2 -11  -4  407.36   14.70
  -2 -11  -4  393.66   15.10
  -2 -11  -4  384.86   14.10
   2  11   4  417.56   13.20
   2  11   4  411.86   13.00
   2  11   4  377.56   13.60
  -3 -11  -4  214.88   10.60
  -3 -11  -4  188.88   11.20
  -3 -11  -4  218.88   10.60
   3  11   4  212.08    9.20
   3  11   4  205.88    9.70
   3  11   4  229.18    9.80
  -4 -11  -4    6.00    4.30
  -4 -11  -4   -0.90    4.80
  -4 -11  -4    8.80    4.00
   4  11   4    3.40    3.30
   4  11   4    7.10    3.60
   4  11   4    1.90    3.30
  -5 -11  -4   53.99    6.10
  -5 -11  -4   53.29    7.10
  -5 -11  -4   64.29    7.60
   5  11   4   62.29    6.40
   5  11   4   65.89    7.60
   5  11   4   60.79    7.50
  -6 -11  -4    4.80    4.40
  -6 -11  -4    9.60    5.70
  -6 -11  -4   12.30    4.90
   6  11   4   15.40    4.70
   6  11   4   11.70    4.60
   6  11   4    7.70    4.40
  -7 -11  -4   83.49    8.00
  -7 -11  -4   70.99    8.40
  -7 -11  -4   73.49    8.40
   7  11   4  101.39    9.20
   7  11   4   81.39    8.20
   7  11   4   74.59    9.30
   7  11   4   85.69    5.00
  -8 -11  -4    6.00    5.90
  -8 -11  -4   19.70    7.00
   8  11   4   15.10    5.70
   8  11   4   17.10    5.90
   8  11   4   18.20    2.80
  -9 -11  -4    5.50    6.50
   9  11   4   -3.20    5.20
   9  11   4   -1.30    5.80
 -10 -11  -4    8.10    7.30
  10  11   4   -0.40    6.20
  10  11   4   10.00    6.90
 -11 -11  -4    0.60    8.30
  11  11   4    7.70    7.70
  11  11   4    8.90    7.20
   9 -12  -4   13.50    7.20
  -9  12   4    8.70    5.90
   8 -12  -4   40.30    7.40
  -8  12   4   31.50    6.40
   7 -12  -4   37.70    6.80
   7 -12  -4   45.00    7.90
  -7  12   4   47.10    6.30
   6 -12  -4   -2.80    7.40
   6 -12  -4    0.20    6.00
   6 -12  -4    0.70    4.30
  -6  12   4   -5.90    4.30
  -6  12   4    1.30    3.40
   5 -12  -4    2.80    4.20
   5 -12  -4   -1.50    3.40
   5 -12  -4   -2.00    6.50
   5 -12  -4   -8.20    5.20
  -5  12   4    9.10    3.60
  -5  12   4    5.50    4.20
   4 -12  -4    3.00    3.50
   4 -12  -4    2.00    5.20
   4 -12  -4    6.50    5.80
   4 -12  -4    3.80    3.90
  -4  12   4   -1.80    2.90
  -4  12   4   -0.20    3.70
   3 -12  -4   84.39    7.20
   3 -12  -4   76.09    7.90
   3 -12  -4   68.99    9.20
   3 -12  -4   83.39   10.00
  -3  12   4   78.09    7.40
  -3  12   4   81.89    6.10
   2 -12  -4   48.80    6.80
   2 -12  -4   55.29    7.20
   2 -12  -4   49.10    5.60
   2 -12  -4   56.19    6.90
  -2  12   4   57.89    6.80
  -2  12   4   52.29    5.40
   1 -12  -4  135.39   10.10
   1 -12  -4  128.09    8.20
   1 -12  -4  134.59    8.70
   1 -12  -4  133.89    9.90
  -1  12   4  135.69    7.70
  -1  12   4  131.49    8.50
  -1  12   4  134.59    7.20
   0 -12  -4   -3.80    3.20
   0 -12  -4    1.90    4.50
   0 -12  -4    7.20    4.70
   0  12   4    0.70    3.20
   0  12   4    0.30    3.40
   0  12   4    0.70    2.80
  -1 -12  -4   79.99    8.70
  -1 -12  -4   85.99    8.90
  -1 -12  -4   70.39    7.70
   1  12   4   79.89    6.50
   1  12   4   84.99    7.20
   1  12   4   82.79    6.60
  -2 -12  -4   97.69    9.20
  -2 -12  -4   99.39    9.80
  -2 -12  -4  101.19    8.20
   2  12   4   99.79    7.20
   2  12   4   93.99    7.60
   2  12   4   88.79    7.00
  -3 -12  -4   30.60    5.50
  -3 -12  -4   33.90    6.50
  -3 -12  -4   48.60    6.80
   3  12   4   35.10    4.80
   3  12   4   39.30    5.00
   3  12   4   32.40    5.00
  -4 -12  -4  121.89    9.70
  -4 -12  -4  124.99   10.80
  -4 -12  -4  118.19    9.40
   4  12   4  119.79    8.10
   4  12   4  105.69    8.20
   4  12   4  106.69    8.90
  -5 -12  -4   15.60    6.10
  -5 -12  -4   22.30    5.60
  -5 -12  -4   18.00    5.70
   5  12   4   20.00    4.80
   5  12   4   24.70    4.80
   5  12   4   24.70    5.50
  -6 -12  -4  161.28   10.60
  -6 -12  -4  165.98   12.30
  -6 -12  -4  141.49   12.40
   6  12   4  166.28   10.10
   6  12   4  161.88   11.10
   6  12   4  165.58   11.10
  -7 -12  -4   14.10    6.00
  -7 -12  -4    8.20    5.00
   7  12   4    1.40    2.90
   7  12   4   10.90    5.80
   7  12   4    7.10    5.30
   7  12   4    7.70    2.50
  -8 -12  -4    4.00    5.90
   8  12   4   -1.90    2.50
   8  12   4   -1.00    5.30
   8  12   4    8.30    6.00
  -9 -12  -4   45.90    8.50
   9  12   4   27.70    7.00
   9  12   4   33.50    8.20
 -10 -12  -4   12.60    8.80
  10  12   4   19.10    7.90
  10  12   4   27.20    8.20
   9 -13  -4   55.69    9.80
   8 -13  -4   10.20    6.90
  -8  13   4   19.50    5.80
  -8  13   4   21.00    6.80
   7 -13  -4   13.30    7.80
   7 -13  -4   22.80    6.50
  -7  13   4   10.40    4.70
  -7  13   4   18.90    6.00
   6 -13  -4   58.39    8.90
   6 -13  -4   41.70    7.10
  -6  13   4   44.60    5.60
  -6  13   4   53.79    6.80
   5 -13  -4   22.20    7.30
   5 -13  -4    9.10    4.00
   5 -13  -4   27.70    6.80
   5 -13  -4    8.60    5.30
  -5  13   4   13.10    5.20
  -5  13   4   15.50    4.20
   4 -13  -4  -15.20    6.70
   4 -13  -4    4.50    4.50
   4 -13  -4    8.10    6.10
   4 -13  -4    0.10    3.80
  -4  13   4    2.50    3.50
  -4  13   4    1.20    4.40
   3 -13  -4   -4.60    6.00
   3 -13  -4    2.00    3.70
   3 -13  -4   -2.80    5.50
   3 -13  -4   -2.50    3.60
  -3  13   4    0.10    4.20
  -3  13   4   -1.90    3.10
   2 -13  -4    5.60    3.80
   2 -13  -4   -4.60    3.60
   2 -13  -4   -0.30    5.00
   2 -13  -4    3.00    5.50
  -2  13   4    4.60    4.20
  -2  13   4    0.60    3.10
  -2  13   4    1.00    3.50
   1 -13  -4    7.00    4.30
   1 -13  -4    4.20    5.60
   1 -13  -4    6.40    5.40
   1 -13  -4    5.10    3.80
  -1  13   4    7.60    3.70
  -1  13   4   14.90    4.90
  -1  13   4   11.20    4.50
   0 -13  -4   20.60    6.20
   0 -13  -4   34.70    7.10
   0 -13  -4   12.30    4.70
   0  13   4   12.00    3.90
   0  13   4   18.70    4.10
   0  13   4   21.00    5.10
  -1 -13  -4   23.70    6.50
  -1 -13  -4   15.00    4.40
  -1 -13  -4   11.60    5.90
   1  13   4   11.70    4.50
   1  13   4   13.90    4.20
   1  13   4   15.10    4.80
  -2 -13  -4   29.50    6.60
  -2 -13  -4   12.80    4.70
  -2 -13  -4    3.40    5.40
   2  13   4   18.40    4.40
   2  13   4   18.30    4.70
   2  13   4   14.90    4.50
  -3 -13  -4   -7.60    5.40
  -3 -13  -4   -2.80    4.30
  -3 -13  -4   -2.20    5.10
   3  13   4    3.60    4.20
   3  13   4    1.50    4.00
   3  13   4    1.50    3.90
  -4 -13  -4   15.40    5.80
  -4 -13  -4   24.10    7.10
  -4 -13  -4   17.80    6.40
   4  13   4   25.30    5.30
   4  13   4   31.50    6.00
   4  13   4   20.20    5.10
  -5 -13  -4    7.60    6.10
  -5 -13  -4    4.00    5.00
  -5 -13  -4    5.00    5.90
   5  13   4    4.50    4.90
   5  13   4    0.50    4.60
   5  13   4    1.10    4.60
  -6 -13  -4    4.30    6.20
  -6 -13  -4    8.40    5.50
   6  13   4   10.40    5.20
   6  13   4   -4.50    5.10
  -7 -13  -4   23.80    6.80
  -7 -13  -4   21.20    6.30
   7  13   4   30.00    6.90
   7  13   4   35.00    6.80
   7  13   4   25.20    3.40
  -8 -13  -4    3.60    6.90
   8  13   4  -11.00    5.90
   8  13   4    2.10    6.60
   8  13   4    0.80    1.90
  -9 -13  -4   -0.60    8.20
   9  13   4    3.40    7.00
 -10 -13  -4   13.80    9.40
  10  13   4   -1.00    8.20
  10  13   4   12.10    7.90
   8 -14  -4   -1.60    7.00
  -8  14   4    5.30    7.00
  -8  14   4   -0.70    5.60
   7 -14  -4   -2.40    6.20
   7 -14  -4    0.90    5.30
  -7  14   4    1.50    5.00
  -7  14   4    3.50    6.30
   6 -14  -4   -0.80    7.70
[truncated: 671,912 more chars]
